# Supplementary material for: Integrating single-cell sequencing and transcriptome analysis to unravel the mechanistic role of sialylation-related genes in sepsis-induced acute respiratory distress syndrome
Source: Front Immunol. 2025 May 1;16:1528769. doi: 10.3389/fimmu.2025.1528769 (PMC12078151; doi:10.3389/fimmu.2025.1528769)
Supplement: Supplementary Table 1 — The primer sequences for PCR. [file DataSheet1.zip]

Archive with 91 entries (73 files):
- Original data/
- Original data/00_rawdata/
- Original data/00_rawdata/GSE32707/
- Original data/00_rawdata/GSE32707/01.expr.csv
- Original data/00_rawdata/GSE32707/02.group.csv
- Original data/00_rawdata/GSE66890/
- Original data/00_rawdata/GSE66890/01.expr.csv
- Original data/00_rawdata/GSE66890/02.group.csv
- Original data/01_DEGs/
- Original data/01_DEGs/01.volcano(GSE32707).pdf
- Original data/01_DEGs/02.heatmap(GSE32707).pdf
- Original data/01_DEGs/03.DEGs_heatmap(GSE32707).pdf
- Original data/01_DEGs/DEG_all(GSE32707).xls
- Original data/01_DEGs/DEG_sig(GSE32707).xls
- Original data/02_WGCNA/
- Original data/02_WGCNA/01.ssgsea_score.csv
- Original data/02_WGCNA/02.ssgsea_wilcoxon_res.xls
- Original data/02_WGCNA/03.ssgsea_score_boxplot.pdf
- Original data/02_WGCNA/04.sampleClustering.pdf
- Original data/02_WGCNA/05.sampleClustering2.pdf
- Original data/02_WGCNA/06.softThreshold.pdf
- Original data/02_WGCNA/07.wgcna.dendroColors.pdf
- Original data/02_WGCNA/08.wgcna.Module-trait.heatmap.pdf
- Original data/03_Candidated_genes/
- Original data/03_Candidated_genes/00.inter_ID.xlsx
- Original data/03_Candidated_genes/02.intersect_genes.pdf
- Original data/03_Candidated_genes/03.KEGG.csv
- Original data/03_Candidated_genes/04.KEGG.pdf
- Original data/04_PPI/
- Original data/04_PPI/ppi.pdf
- Original data/05_Mobel/
- Original data/05_Mobel/01.LASSO.CV.pdf
- Original data/05_Mobel/02.LASSO.Coef.pdf
- Original data/05_Mobel/03.lasso_geneids.txt
- Original data/05_Mobel/04.boruta_geneids.txt
- Original data/05_Mobel/05.Boruta.pdf
- Original data/05_Mobel/06.XGBoost_importance.pdf
- Original data/05_Mobel/07.xgb_geneids.txt
- Original data/05_Mobel/08.gene_venn.pdf
- Original data/05_Mobel/09.modelgene.txt
- Original data/06_Exp/
- Original data/06_Exp/02.verify_exp_boxplot_GSE32707.pdf
- Original data/06_Exp/02.verify_exp_boxplot_GSE66890.pdf
- Original data/07_Logistic/
- Original data/07_Logistic/01.lrm_coefficients.csv
- Original data/07_Logistic/02.nomogram_line_points.pdf
- Original data/07_Logistic/03.calibrate.pdf
- Original data/07_Logistic/04.DCA.pdf
- Original data/08_mRNALocater/
- Original data/08_mRNALocater/01.mRNAlocator.pdf
- Original data/08_mRNALocater/02.gene_OmicCircos.pdf
- Original data/09_ceRNA/
- Original data/09_ceRNA/ceRNA.pdf
- Original data/10_Friends/
- Original data/10_Friends/01.CD19.pdf
- Original data/10_Friends/01.CD19.xls
- Original data/10_Friends/02.GPR65.pdf
- Original data/10_Friends/02.GPR65.xls
- Original data/10_Friends/genemania-report.pdf
- Original data/11_drug_target/
- Original data/11_drug_target/drug.pdf
- Original data/12_Single_cell/
- Original data/12_Single_cell/01.vlnplot_before_qc.pdf
- Original data/12_Single_cell/02.vlnplot_after_qc.pdf
- Original data/12_Single_cell/03.featureVar.pdf
- Original data/12_Single_cell/04.ElbowPlot.pdf
- Original data/12_Single_cell/05.PCA.pdf
- Original data/12_Single_cell/06.UMAP.pdf
- Original data/12_Single_cell/07.keyCell/
- Original data/12_Single_cell/07.keyCell/01.NK_exp.pdf
- Original data/12_Single_cell/07.keyCell/02.NKT_exp.pdf
- Original data/12_Single_cell/07.keyCell/03.MonoB_exp.pdf
- Original data/12_Single_cell/07.keyCell/04.CD16Mono_exp.pdf
- Original data/12_Single_cell/07.keyCell/05.CD4T_exp.pdf
- Original data/12_Single_cell/07.keyCell/06.CD14Mono_exp.pdf
- Original data/12_Single_cell/07.keyCell/07.B_exp.pdf
- Original data/12_Single_cell/07.keyCell/08.Mk_exp.pdf
- Original data/12_Single_cell/07.keyCell/09.CD8T_exp.pdf
- Original data/12_Single_cell/07.keyCell/CD14Mono/
- Original data/12_Single_cell/07.keyCell/CD14Mono/13.trajectory_pseudotime_CD14Mono.pdf
- Original data/12_Single_cell/07.keyCell/CD14Mono/14.trajectory_state_CD14Mono.pdf
- Original data/12_Single_cell/07.keyCell/CD14Mono/15.trajectory_cluster_CD14Mono.pdf
- Original data/12_Single_cell/07.keyCell/CD14Mono/16.trajectory_Group_CD14Mono.pdf
- Original data/12_Single_cell/07.keyCell/CD14Mono/17.trajectory_gene_CD14Mono.pdf
- Original data/12_Single_cell/08.DotPlot.pdf
- Original data/12_Single_cell/09.DotPlot_celltype.pdf
- Original data/12_Single_cell/10.Celltype.pdf
- Original data/12_Single_cell/11.Celltype_Group.pdf
- Original data/12_Single_cell/12.Proportion.pdf
- Original data/12_Single_cell/12.cell_type.xlsx
- Original data/12_Single_cell/13.FeaturePlot.pdf
