# Supplementary material for: Integrating single-cell sequencing and transcriptome analysis to unravel the mechanistic role of sialylation-related genes in sepsis-induced acute respiratory distress syndrome
Source: Front Immunol. 2025 May 1;16:1528769. doi: 10.3389/fimmu.2025.1528769 (PMC12078151; doi:10.3389/fimmu.2025.1528769)
Supplement: Supplementary Table 1 — The primer sequences for PCR. [file DataSheet1.zip › Original data/00_rawdata/GSE32707/01.expr.csv]

	GSM812609	GSM812614	GSM812615	GSM812616	GSM812618	GSM812622	GSM812629	GSM812631	GSM812633	GSM812634	GSM812638	GSM812642	GSM812645	GSM812647	GSM812649	GSM812651	GSM812653	GSM812660	GSM812662	GSM812664	GSM812671	GSM812673	GSM812674	GSM812677	GSM812681	GSM812683	GSM812686	GSM812691	GSM812693	GSM812695	GSM812696	GSM812700	GSM812703	GSM812705	GSM812707	GSM812710	GSM812712	GSM812714	GSM812716	GSM812718	GSM812721	GSM812724	GSM812726	GSM812729	GSM812731	GSM812733	GSM812737	GSM812739
OR4F5	6.73199778664374	6.85798099512757	6.33806779754262	6.62497817956904	6.71973105674985	6.69488019279919	6.71699089440494	6.51727569320958	6.3819754785573	6.62789861587175	7.60806996772166	6.79960542245267	6.53449743373817	7.30742852519225	6.5909612413426	6.4757334309664	7.19377174339668	6.69905184401685	6.38024459047818	6.71699089440494	6.73470962022584	6.65963918701565	7.21723071622067	6.70182625841205	7.1168637576909	7.59991284218713	6.79701297783614	6.73876783680019	6.65391987311942	6.89845023280787	6.59842476052772	6.83035674741922	6.62935662007961	6.62351574149055	6.71424551766612	6.5909612413426	6.56985560833095	6.96000193206808	6.4708621994137	6.77610398807316	6.64529816394863	6.65248649491816	6.42794133250948	6.56985560833095	6.94719858426206	6.78528898070402	6.57893871309339	6.83794324189103
OR4F29	6.43629511983936	6.64385618977472	6.50462039240355	6.61911951145322	6.64673869830785	6.4643415327611	6.57440430902258	6.32912359629157	6.45121111183233	6.53449743373817	6.55458885167764	6.68929916053589	6.5077946401987	6.57742882803575	6.61618123133188	6.80992886572143	6.58345891013077	6.53449743373817	6.61028665708102	6.30012372456901	6.53915881110803	6.6409679104499	6.40258575823259	6.54843662469604	6.48058827023386	6.53449743373817	6.60436789989375	6.43629511983936	6.59395128394841	6.60733031374961	7.4254257345907	6.5713734359732	6.81249822533356	6.97498811199193	6.53605290024021	6.72109918870719	6.65535182861255	6.67666233485797	6.49505552836802	6.4708621994137	6.80219321694183	6.61911951145322	6.62643913669732	6.40769264866568	6.61323695471633	6.51569983828404	7.1568415245884	6.64529816394863
OR4F16	6.68929916053589	6.71287086768991	6.43962313755712	6.73470962022584	6.57742882803575	6.61470984411521	6.64529816394863	6.49984588708321	6.93899143877554	6.55918586578773	6.81634370528486	6.74416109557041	6.63372181264101	6.64529816394863	6.67383905599044	7.01010845347429	6.7839804136838	6.74550626586916	6.58646452588639	6.85424505422013	6.63952159951083	6.61618123133188	6.62058641045188	6.86418614465428	6.92005505480697	6.84549005094437	6.76155123244448	6.62643913669732	6.63372181264101	6.60139939053183	7.70390357344466	6.64385618977472	6.6667565918848	7.11582397743624	6.76818432477693	6.5438051759644	6.67948009950545	6.76420813013995	6.79051141189419	6.28725064325462	8.4093909361377	6.51096191927738	6.66249036391378	6.74685018309805	6.54843662469604	6.77346892790519	6.69627208392586	6.53138146051631
SAMD11	6.67525138605026	6.63952159951083	6.75488750216347	6.6667565918848	6.71699089440494	6.78004757606187	6.87528859822269	6.72383156649532	6.93663793900257	6.57288966842058	7.39574832817903	6.74953426766926	6.80219321694183	6.62789861587175	6.73876783680019	6.77214959078454	6.62058641045188	6.78920757534734	6.85299758761332	6.64961545906341	6.61176256006487	6.78528898070402	6.58496250072116	6.66391384211598	6.68369645430652	7.72519581722666	6.76950729143624	6.64817779572482	6.70873904135958	6.38715571766298	6.85174904141606	6.61618123133188	6.76155123244448	6.93663793900257	6.56376827845203	6.4446008137115	6.64673869830785	6.8073549220576	6.73199778664374	6.58044701959866	6.87282875953489	6.66391384211598	6.63226821549951	6.87159726561385	6.93073733756289	6.62643913669732	6.64961545906341	6.69209237542757
NOC2L	6.73199778664374	6.91767043436176	6.91408609701272	6.74281466986289	6.86789646399265	6.54225804976692	6.50143914515887	6.70043971814109	6.82654848729092	7.03011533090807	6.62497817956904	6.65391987311942	6.79701297783614	7.10852445677817	6.62205181945638	6.49185309632967	6.63662462054365	6.5453506448223	6.76420813013995	6.65821148275179	6.83920378809694	6.76686014382955	6.93191939010004	7.22207035524718	7.03121873061072	6.82145511910246	6.92599941855622	6.93899143877554	6.72519581722666	6.64241277290506	6.5909612413426	6.97498811199193	7.04984854945056	6.74819284958946	6.89845023280787	6.72383156649532	6.56985560833095	6.75888943272096	6.95652136333312	6.71561885907482	6.57440430902258	6.74011804283313	6.39917109381982	6.49825086752783	6.83415498140132	6.76818432477693	6.92124588858559	6.64241277290506
KLHL17	7.11582397743624	6.81634370528486	6.95652136333312	6.82145511910246	7.25171909260596	6.75087443965685	6.96693797927846	6.83289001416474	6.76420813013995	7.1405741777099	6.83289001416474	6.64385618977472	6.8814199080924	6.90086680798075	6.72109918870719	6.55918586578773	6.55918586578773	6.83541884047548	6.82781902461732	6.80348537559595	7.10118781525974	6.78135971352466	6.7045953476324	6.53760669149529	7.29370154208074	6.63226821549951	6.54225804976692	6.87897051015108	6.9518675043269	7.32282949762889	6.54843662469604	6.73470962022584	6.83162393682075	6.6724253419715	7.20261362014849	6.66391384211598	6.78135971352466	6.78004757606187	6.70735913208088	6.94251450533924	6.61765111942733	6.78135971352466	6.5894638929561	6.74819284958946	6.876516946565	6.7045953476324	6.63517394667492	6.84172158112846
PLEKHN1	6.69905184401685	6.70182625841205	6.67525138605026	6.79441586635011	6.6906964439777	6.79571500650173	6.78659636189081	6.72383156649532	6.65248649491816	6.68650052718322	7.18487534290828	6.60880924267552	6.5438051759644	6.5909612413426	6.7983097824546	6.59544398458948	6.57893871309339	6.68650052718322	6.69905184401685	7.11270013274936	6.67101024127845	6.56376827845203	7.22689381357139	6.34518344718767	6.54225804976692	7.11582397743624	6.6409679104499	6.69209237542757	6.69488019279919	6.74281466986289	9.18413149394059	6.73876783680019	6.74416109557041	6.64961545906341	6.72655877910497	6.78135971352466	6.75888943272096	6.66817586897014	6.83035674741922	7.01122725542325	6.71287086768991	7.36369674483899	6.74685018309805	6.65821148275179	6.86666075081999	6.60584986719498	7.09697863637054	6.78004757606187
HES4	7.74348803978919	6.89845023280787	9.44666978730701	6.79051141189419	6.96462966672059	7.04330075436418	7.4254257345907	6.89117612475454	6.96693797927846	7.63517394667492	9.44086916761087	7.57591736111815	7.2364926183813	7.02680005934372	7.52904005609508	7.31288295528436	7.23553560671046	6.67101024127845	6.92005505480697	6.90689059560852	7.80477637795583	6.73876783680019	6.59991284218713	6.55918586578773	8.37373520190066	6.83162393682075	9.60899400223791	6.93663793900257	7.44708322620965	7.72246602447109	10.2000403323504	7.19770815795585	7.91408609701272	6.82017896241519	7.27146302790437	7.53838296003212	6.83035674741922	7.08108392868763	6.79571500650173	7.09275714091985	6.73741636593706	6.95884267524324	7.43212427264156	7.3931759143488	7.01569380710515	6.80348537559595	8.48743811292871	8.13134253912326
ISG15	8.66355810421727	8.10904707770071	12.4783651633361	7.4487357980294	7.57742882803575	7.87897051015108	9.12049709844425	7.62351574149055	7.66177809777199	9.49465561290021	6.34518344718767	7.96116025813664	8.46352437327118	7.49265437101891	9.12153351734003	6.35049724708413	7.73876783680019	7.38715571766298	7.50700173276412	8.38586240064146	9.07921808726613	7.82017896241519	7.12928301694497	7.79376585730965	9.50004514059376	6.53138146051631	11.6176052080858	8.02014657311178	8.22013644739608	7.99491908871511	6.23074100262691	7.70735913208088	8.40599235967584	6.29462074889163	9.59488440282247	9.95637615724967	7.18883607303053	9.10223819393074	7.46188866443282	8.29047969825131	6.09592441999854	8.24745286463493	7.09381367340273	12.7801706396575	8.02513956227851	7.63662462054365	6.24792751344359	12.5283320088612
AGRN	7.5894638929561	6.97154355395077	8.14414836650889	7.62789861587175	7.03232128705788	7.32282949762889	7.20261362014849	7.25550073314839	7.34518344718767	7.14261765544658	6.79051141189419	7.38801728534513	7.33091687811462	7.40258575823259	7.24031432933371	8.31605520889049	7.87835751033694	7.57893871309339	6.992088609014	7.07146236255662	7.25644459647344	7.58796498888268	7.48944659862258	7.51648798090997	7.36457243229586	7.96520709119934	7.85424505422013	7.23840473932508	7.0639343057541	7.97154355395077	7.76950729143624	7.04330075436418	7.43962313755712	7.12412131182919	7.15177765473205	7.71424551766612	7.28632672709055	7.45121111183233	7.43796008833447	7.77346892790519	9.48683502156305	7.47248777146274	7.22881869049588	7.6242471458362	7.57516103342539	7.656782364219	6.70043971814109	7.38801728534513
C1orf159	6.33806779754262	6.57440430902258	6.82908844400489	6.09592441999854	6.34340782229781	6.30012372456901	6.49024921062709	6.4708621994137	6.62935662007961	6.85049941375812	6.2460279805281	6.40599235967584	6.43629511983936	6.55612281784117	6.34872815423108	6.36106648879432	6.23457795978457	6.35931031689044	6.39746072605472	6.51254295509686	6.54689445988764	6.3037807481771	6.3819754785573	6.54689445988764	6.48220292629596	6.3110671022556	6.22881869049588	6.62935662007961	6.47248777146274	6.40087943628218	6.16188768237689	6.56071495447448	6.35579154675365	6.49345520092618	6.63517394667492	6.53915881110803	6.42290574261218	6.28355142317431	6.48058827023386	6.63226821549951	6.15987133677839	6.10433665981474	6.40429006444484	6.25927248703759	6.4757334309664	6.33449676839042	6.39746072605472	6.47248777146274
TTLL10	6.31650781910311	6.19967234483636	6.14159627838382	6.16390121381454	6.18189764310839	6.29278174922785	6.16188768237689	6.26303440583379	6.10223819393074	6.22303633790187	6.24031432933371	6.01792190799726	6.08746284125034	5.98641093525204	6.24031432933371	6.27052894238072	6.30924896081662	6.2667865406949	6.13750352374993	6.30560578958543	6.12308675098106	6.21529030565123	6.20163386116965	6.15177765473205	6.30924896081662	6.08958289312471	6.30012372456901	6.25361115194717	6.14974711950468	6.27798474729977	6.16992500144231	6.33985000288462	6.16992500144231	6.41616416473313	6.03562390973072	6.29645740737124	6.0746766862945	6.23266075679027	6.06824086131282	6.00898878322726	6.40769264866568	6.03782146543497	6.36106648879432	6.25738784269265	6.13134253912326	6.22110372536788	6.2460279805281	6.21916852046216
TNFRSF18	6.65391987311942	6.7279204545632	6.65391987311942	6.48864353985378	6.5894638929561	6.65535182861255	6.96462966672059	6.60288440871842	6.80864246791806	6.87528859822269	7.3019533951261	6.47248777146274	6.86294724802092	6.83794324189103	6.6724253419715	6.64529816394863	6.61470984411521	6.86666075081999	6.70043971814109	6.91288933622996	6.46107011403305	6.68650052718322	6.56985560833095	6.54997714277182	7.05419729438881	6.99774402605963	6.61911951145322	6.69488019279919	6.81121411751324	6.48542682717024	6.48864353985378	6.54070926267143	6.96116025813664	7.16390121381454	6.79051141189419	6.69766263347052	6.58345891013077	6.63807383718072	6.79311555527435	6.71424551766612	6.50303064564116	6.77741971551583	6.60584986719498	6.42794133250948	6.76818432477693	6.6724253419715	6.58646452588639	6.59693514238723
TNFRSF4	6.84924870276441	6.74146698640115	6.98641093525204	6.7045953476324	6.53760669149529	6.85424505422013	6.78004757606187	6.81762325751143	6.79181407116183	6.75888943272096	8.80186999636449	7.09697863637054	7.00337736020232	7.01792190799726	6.94368695159709	6.64241277290506	7.62716906084185	7.01346225980656	6.95303237725324	6.88264304936184	6.8801957289431	6.80219321694183	7.18685706717715	6.51096191927738	6.99774402605963	7.15177765473205	6.75355105460065	6.77741971551583	6.83794324189103	6.79960542245267	7.66888498426625	6.92124588858559	6.92599941855622	6.75488750216347	6.60288440871842	6.72519581722666	6.76950729143624	6.80992886572143	6.82145511910246	6.82273014794452	8.10643207781693	6.71561885907482	6.94368695159709	6.98641093525204	6.70873904135958	6.90207357931074	6.63807383718072	7.03452387533439
SDF4	8.5073982409543	8.62789861587175	8.60622012128167	8.3789450602529	8.68825030913318	8.35138098067433	8.27658971572526	8.55650605467193	9.2053045315602	8.97211821838414	6.17791779219584	8.33494363072662	8.80122333788621	8.75555526197214	8.73470962022584	7.03342300153745	8.65248649491816	9.07841770164733	9.17816685478444	8.9413411054853	9.02292258905563	8.19721669311005	8.29783336841106	9.09645162447759	8.68088692071969	8.25550073314839	7.92896244083598	8.63698706120399	8.56376827845203	7.92065059456398	6.44625622988956	8.78790255939143	8.64853734589263	6.06824086131282	8.51806297565252	8.65105169117893	8.67136414660119	8.34961297182452	8.73809225962049	9.04875931191986	6.10433665981474	8.52552080909507	8.98071082890019	9.06177619758669	9.02956331443266	8.72246602447109	6.25171909260596	8.52042224852645
B3GALT6	7.12928301694497	7.18883607303053	7.52120781622399	7.48784003382305	7.32732808262995	7.24412594328373	7.25361115194717	7.29001884693262	7.77873424411784	7.38456792317383	6.77873424411784	6.68929916053589	7.74617838097141	7.64961545906341	7.1168637576909	6.7045953476324	7.93014594790882	7.25361115194717	7.54148386405428	7.41023933077602	7.60659028037053	6.73063995591679	7.25550073314839	6.95884267524324	7.38715571766298	6.83920378809694	6.91647664443772	7.24982454861618	7.37677657188298	7.45038647903429	6.77741971551583	7.2240016741981	7.36806987653208	6.73741636593706	7.19770815795585	7.21819994369474	7.50382573799575	7.30742852519225	7.68439798363757	7.40173284952262	6.59842476052772	7.7839804136838	7.86913111964429	7.19770815795585	7.49505552836802	7.43128865429159	6.61765111942733	7.29737486052832
UBE2J2	6.40429006444484	6.51727569320958	6.52669484554198	6.67383905599044	6.52512925120397	6.71836162613835	6.48864353985378	6.60436789989375	6.57440430902258	6.33806779754262	7.55918586578773	6.49984588708321	6.78790255939143	6.64385618977472	6.40429006444484	6.61028665708102	6.53605290024021	6.68509917200661	6.64529816394863	6.60288440871842	6.57440430902258	6.46597446450407	6.72655877910497	6.77741971551583	6.5894638929561	6.54843662469604	6.61323695471633	6.59991284218713	6.42122329922514	6.91647664443772	6.68369645430652	6.4966540825935	6.83668159332712	6.63807383718072	6.70321146739115	6.53915881110803	6.51569983828404	6.63517394667492	6.73335434061383	6.46597446450407	6.72383156649532	6.68509917200661	6.67101024127845	6.73199778664374	6.56833618213375	6.72383156649532	8.34251918966061	6.3327079336406
SCNN1D	6.83162393682075	6.84799690655495	6.88752527074159	6.88386515450979	6.68509917200661	6.8814199080924	6.93899143877554	6.78267065867701	6.72383156649532	6.92124588858559	6.58195375084882	6.5894638929561	7.11894107272351	6.91288933622996	6.76420813013995	6.63081315229913	6.75488750216347	7.09169983413681	6.9413411054853	6.61323695471633	6.98299357469431	6.81634370528486	6.62205181945638	7.15987133677839	7.01234519041983	6.69905184401685	6.72109918870719	6.98185265328974	6.88996019965864	7.04548665635946	7.05853297020161	6.71836162613835	6.92955431573285	6.91049283228871	7.02236781302845	6.69209237542757	6.92837032301897	6.61911951145322	6.92124588858559	6.96231765494231	6.69348695749933	6.97727992349992	6.71149490665009	6.84549005094437	6.54689445988764	7.27519333390221	6.80477637795583	6.86170728658586
ACAP3	6.04439411935845	6.08958289312471	6.61618123133188	6.09592441999854	6.34695688937888	6.28540221886225	6.15380533607904	6.43128865429159	6.34518344718767	6.60584986719498	6.08108392868763	6.34340782229781	6.10643207781693	6.07681559705083	6.20554891117303	6.09803208296053	6.25927248703759	6.10433665981474	6.32912359629157	6.24412594328373	6.20945336562895	6.10013667128545	6.21723071622067	6.456149034648	6.08533966935737	6.32012359804061	6.12722055048807	6.3019533951261	6.15785216914174	6.0746766862945	6.14567745519564	6.24982454861618	6.21529030565123	6.19179950106508	6.32732808262995	5.96116025813664	6.16591193893569	6.12308675098106	6.25361115194717	6.40599235967584	5.96578428466209	6.14771372235215	6.14567745519564	6.01569380710515	6.32553033156756	6.24982454861618	6.07253459972295	6.21334728173344
PUSL1	6.7983097824546	6.42122329922514	7.01010845347429	6.59693514238723	6.83541884047548	6.66817586897014	6.67807190511264	6.76420813013995	6.94485844580754	6.94485844580754	6.41616416473313	6.43796008833447	6.55765515472542	6.876516946565	6.55918586578773	6.05311133645956	6.45121111183233	6.40087943628218	6.71287086768991	6.44956137461324	6.63226821549951	6.46597446450407	6.44956137461324	6.95303237725324	6.66249036391378	6.24792751344359	6.4245862262511	6.73741636593706	6.56529252058102	6.456149034648	6.17791779219584	6.51569983828404	6.27984269352035	6.50462039240355	6.84674402324487	6.68790052248075	6.51096191927738	6.62058641045188	6.45779126025604	6.72109918870719	6.25550073314839	6.23840473932508	6.39403389536778	6.16390121381454	6.73063995591679	6.43462822763672	6.2364926183813	6.62205181945638
TAS1R3	6.45121111183233	6.58044701959866	6.47735352663456	6.34872815423108	6.59842476052772	6.53138146051631	6.4966540825935	6.39574832817903	6.57288966842058	6.54997714277182	7.02458563827827	6.33806779754262	6.66106547980695	6.58646452588639	6.64961545906341	7.09908476089186	6.71149490665009	6.55612281784117	6.50462039240355	6.68088692071969	6.82273014794452	6.75755668893945	6.67525138605026	6.54843662469604	6.48220292629596	6.79571500650173	6.5438051759644	6.70597790168252	6.67383905599044	6.54689445988764	6.72655877910497	6.45285896471381	6.59991284218713	6.75622271284729	6.48864353985378	6.5077946401987	6.63952159951083	6.62205181945638	6.45121111183233	6.53605290024021	7.87590290312483	6.55151601762801	6.68790052248075	6.33628338786443	6.456149034648	6.67666233485797	6.77610398807316	6.62351574149055
DVL1	6.58646452588639	6.46597446450407	6.56529252058102	6.54997714277182	6.44128427192704	6.52042224852645	6.62643913669732	6.5713734359732	7.01122725542325	6.39059890555246	6.67101024127845	6.75087443965685	6.77610398807316	6.66817586897014	6.62351574149055	6.59693514238723	6.74550626586916	6.76155123244448	6.60584986719498	6.71836162613835	6.68790052248075	6.52669484554198	6.75888943272096	6.64241277290506	6.39746072605472	6.50462039240355	6.55918586578773	6.46270675067016	6.72246602447109	6.66959375118833	6.61323695471633	6.80348537559595	6.73876783680019	6.73470962022584	6.67807190511264	6.63807383718072	6.75488750216347	6.82527683005487	6.69627208392586	6.74953426766926	11.4098682195094	6.76686014382955	6.78790255939143	6.59245703726808	7.02458563827827	6.656782364219	7.01903466936434	6.45450493755737
MXRA8	6.65248649491816	6.76420813013995	6.16390121381454	6.53138146051631	6.53760669149529	6.30560578958543	6.61323695471633	6.4245862262511	6.60733031374961	6.76950729143624	7.53216108498321	6.59395128394841	6.77610398807316	6.60733031374961	6.4708621994137	6.35226417325832	6.57893871309339	6.10433665981474	6.19377174339668	7.04657836662033	6.65105169117893	6.73876783680019	6.74550626586916	6.32553033156756	6.69627208392586	6.74819284958946	6.66249036391378	6.74685018309805	6.51254295509686	6.62351574149055	6.50462039240355	6.69905184401685	6.5298209465287	6.06608919045777	6.62789861587175	6.59245703726808	6.46270675067016	6.55918586578773	6.33449676839042	6.60880924267552	6.49825086752783	6.55151601762801	6.5298209465287	6.75087443965685	6.62643913669732	6.93191939010004	6.58646452588639	6.08958289312471
AURKAIP1	10.514516816454	10.9726208620587	9.90463462166815	10.6108402976536	10.5985178106126	10.2860956555691	10.5132341138061	10.4790728871868	11.0873965394033	11.0036584503232	6.53449743373817	11.136927047823	10.7132146529985	10.5405155473249	10.8352609186275	10.2732128098543	10.519439686995	10.1141327345777	10.1733023616446	10.2380464096364	10.3206877457977	10.5834589101308	10.3194463294071	11.05954726218	10.7396962391752	10.0569086183233	10.7565563225241	10.9937875631348	10.8339178845138	10.6190277807242	6.8703647195834	11.1479680537836	10.8544788341716	6.50462039240355	11.0963857344527	11.1081323668068	10.6288100411601	11.2717548056465	10.8384160757973	10.6496154590634	6.4446008137115	10.5107641679179	10.6571397765931	10.6964459759337	11.007027266894	10.5322585084253	6.50303064564116	11.5998198820375
CCNL2	6.71836162613835	6.51569983828404	6.77741971551583	6.65535182861255	6.68229237143083	6.51884982870769	6.61765111942733	6.54689445988764	6.5438051759644	6.57440430902258	6.42290574261218	6.86666075081999	6.78659636189081	6.63372181264101	6.53760669149529	6.83668159332712	6.59842476052772	6.70597790168252	6.64961545906341	6.70043971814109	6.59842476052772	6.71699089440494	6.75488750216347	6.68229237143083	6.76420813013995	7.00337736020232	6.77741971551583	6.67383905599044	6.66533591718518	6.65535182861255	6.87159726561385	6.52825874275841	6.656782364219	6.68509917200661	6.64385618977472	6.52042224852645	6.46270675067016	6.34340782229781	6.63372181264101	6.52669484554198	6.63372181264101	6.68088692071969	6.61618123133188	6.72655877910497	6.62058641045188	6.51569983828404	7.12928301694497	6.62935662007961
MRPL20	7.96289600533726	8.09328550387792	8.17092652528738	7.99095486039699	8.59058704991503	7.86542397831313	8.69731512171625	7.98811658476014	8.34473974580299	8.85517994681633	7.02569327368077	8.08905317215643	8.50382573799575	8.73707830031375	8.43045255166553	7.83225711437793	8.17292748960384	8.38801728534514	8.16188768237689	8.80542144617176	8.64457735701838	8.4870360800319	8.25597274199961	8.842664621825	8.49545533300987	8.59581691855585	8.35402893805439	8.36675932833517	8.23983716874035	8.10695545712283	6.65963918701565	8.70494111037603	8.65713977659315	6.7292808460274	8.98384867402245	8.30012372456901	7.84486265583082	8.1184220243132	8.25361115194717	8.51254295509686	6.57591736111815	8.35049724708413	8.68088692071969	8.10747864662662	8.35843142862635	8.93457547254568	6.64385618977472	8.70942850136835
VWA1	6.77478705960117	6.63226821549951	6.7292808460274	6.60288440871842	6.77873424411784	6.82654848729092	6.77082904603249	6.73876783680019	6.52669484554198	6.61765111942733	6.73063995591679	6.80992886572143	6.75221336786514	6.83794324189103	6.75755668893945	6.93899143877554	6.70597790168252	6.65963918701565	6.5298209465287	6.71287086768991	6.62935662007961	6.97154355395077	6.79701297783614	6.9413411054853	6.78659636189081	7.5461227588578	6.83415498140132	6.81890167588564	6.8703647195834	6.97842446544086	6.78659636189081	6.75221336786514	6.76155123244448	7.07788386443832	6.66249036391378	7.07895134139482	6.82654848729092	6.82400405093315	6.71973105674985	6.7839804136838	7.01234519041983	6.59245703726808	6.90689059560852	6.82654848729092	6.60139939053183	7.01457846492289	6.87282875953489	6.85798099512757
ATAD3C	6.65391987311942	6.72655877910497	6.60139939053183	6.66533591718518	6.58195375084882	6.74685018309805	6.59693514238723	6.60880924267552	6.64529816394863	6.59395128394841	6.8703647195834	6.56376827845203	6.61028665708102	6.52669484554198	6.79181407116183	7.35755200461808	6.65248649491816	6.69627208392586	6.69766263347052	6.67948009950545	6.59245703726808	6.69627208392586	6.55612281784117	6.78135971352466	6.6724253419715	6.98527271425345	6.60436789989375	6.57742882803575	6.50462039240355	6.7839804136838	6.6906964439777	6.61618123133188	6.72655877910497	6.63952159951083	6.48058827023386	6.14159627838382	6.456149034648	6.61323695471633	6.73606362787181	6.57440430902258	11.0854060657971	6.69627208392586	7.03782146543497	6.81762325751143	6.52669484554198	6.64817779572482	7.86542397831313	6.70182625841205
ATAD3B	6.55151601762801	6.65821148275179	6.61176256006487	6.42794133250948	6.70043971814109	6.4757334309664	6.61470984411521	6.51569983828404	6.90809234081827	6.73335434061383	6.60584986719498	6.5438051759644	6.65391987311942	6.57591736111815	6.58195375084882	6.49345520092618	6.60288440871842	6.67383905599044	6.65821148275179	6.53605290024021	6.54843662469604	6.59991284218713	6.45121111183233	6.3819754785573	6.5894638929561	6.4245862262511	6.34518344718767	6.67666233485797	6.5077946401987	6.66817586897014	6.62205181945638	6.43629511983936	6.50462039240355	6.6667565918848	6.72519581722666	6.5077946401987	6.60733031374961	6.49345520092618	6.51884982870769	6.59245703726808	6.93191939010004	6.49984588708321	7.05961485629722	6.67383905599044	6.44790974874208	6.44128427192704	6.8008998999203	6.71011763204345
ATAD3A	7.3983161634002	7.05853297020161	7.4667902378031	7.54303182025524	7.3110671022556	7.1261882105221	7.06608919045777	7.14873077917319	7.46842040186455	7.52042224852645	6.69766263347052	7.44625622988956	7.22689381357139	7.66177809777199	7.27332938656167	7.93310047493137	6.87282875953489	7.61618123133188	7.20652601587743	7.22881869049588	7.21334728173344	7.25266543245025	6.81890167588564	7.53683000504806	7.00898878322726	7.02790599656988	7.14771372235215	7.27798474729977	7.25077213159993	7.72246602447109	6.80992886572143	6.96347412397489	7.3983161634002	8.62899225714273	7.44790974874208	7.24697805961472	7.07360604057494	7.07253459972295	7.41616416473313	7.54070926267143	7.91109233158713	7.69905184401685	7.17592374206376	7.19869058566892	7.35931031689044	7.3110671022556	9.4882418427773	7.38456792317383
SSU72	10.911017407797	10.780539767472	10.2087220848627	10.9954845188775	10.7966074872236	11.0119959287819	10.5417742323839	11.1102222830305	10.2506537177581	10.6123156346512	6.48542682717024	11.1511434194201	10.959494871822	10.9742711736276	11.1028942924644	9.9953431821112	10.6787761741239	10.6802716052321	10.3947842104251	10.5887146355823	11.0119959287819	10.4286742230718	10.8231283634763	10.9560130780881	10.911017407797	10.1305705628054	10.2744946358302	10.9385504499166	10.7952279660287	10.1525383692453	6.58044701959866	11.0469875450795	11.3322044239751	6.34872815423108	10.8419573990995	10.9544144433471	10.4765437062143	11.2671963390334	10.4228006473624	10.561383421492	6.44128427192704	10.6440365153847	10.601585101421	10.7848801809957	11.1962947450283	10.9473447169581	6.53138146051631	11.4942055754507
MIB2	6.65535182861255	6.57440430902258	6.66533591718518	6.66533591718518	6.58195375084882	6.34872815423108	6.51884982870769	6.47411151394241	6.63081315229913	6.52512925120397	9.61673261488183	6.61176256006487	6.54843662469604	6.69488019279919	6.61911951145322	6.47248777146274	6.96578428466209	6.79311555527435	6.57742882803575	6.81762325751143	6.65535182861255	6.68790052248075	6.68229237143083	6.69627208392586	6.58195375084882	6.76950729143624	6.44625622988956	6.48220292629596	6.5668151540109	6.99548451887751	6.59693514238723	6.63372181264101	6.5438051759644	8.48341273352902	6.74011804283313	6.83035674741922	6.61470984411521	6.58796498888268	6.69488019279919	6.58796498888268	7.82209277437953	6.60288440871842	6.77610398807316	6.76818432477693	6.53138146051631	6.56833618213375	6.79441586635011	6.56071495447448
MMP23B	7.05853297020161	6.75488750216347	6.84799690655495	7.21819994369474	6.71699089440494	6.96578428466209	6.80219321694183	6.98641093525204	6.8592241619782	6.73199778664374	8.31061278165953	7.19869058566892	6.93781516880342	6.91288933622996	6.9692426044345	7.03562390973072	7.08852325661663	7.12928301694497	6.87897051015108	6.86170728658586	6.75355105460065	7.09592441999854	6.96116025813664	6.8801957289431	6.62351574149055	6.74011804283313	7.01346225980656	6.72383156649532	6.7839804136838	6.72519581722666	8.56795607541547	6.89360490485829	7.01010845347429	7.8635668293235	6.85174904141606	6.79441586635011	6.93073733756289	6.95419631038687	7.08427691053149	6.71011763204345	7.77280941016073	7.54148386405428	6.87897051015108	7.00112666545428	7.10118781525974	7.08427691053149	6.762880292917	6.89845023280787
NADK	10.129283016945	8.78496195020486	10.5417742323839	10.022090344994	10.0805510773276	10.0509369652252	9.65302417864669	9.94236788253908	8.61028665708102	8.37025148142518	8.31015831794782	10.5377037479076	9.82033854374834	9.77840572423918	9.92332748541919	9.64817779572482	9.92925840863697	10.3490600244256	10.1681706599969	9.69383539248252	10.0180610501144	9.38132663886078	10.5598550415136	10.3769935674525	10.3454052467178	9.66409167817671	10.3043513216632	9.74466568142489	9.61360531806338	9.7633783751042	6.7839804136838	9.651410525913	9.61599738997567	7.03011533090807	9.23553560671046	9.91692443142829	9.66320227857954	10.0091287895393	9.69383539248252	8.98726401207254	7.65033375384593	9.92258440271366	9.87344411251538	10.2744946358302	10.0520245604828	10.288289342181	7.5438051759644	9.76669453572044
GNB1	11.4037044362489	11.3694337661389	11.5420161613568	10.9528140352111	11.2553827068023	11.5031300561522	10.9420745922269	11.4076926486657	11.7793910595359	11.0662910459777	6.88386515450979	11.6457935098903	11.1711767976518	11.2404335948272	11.4534249797171	11.3282261187877	11.1461231342868	11.4118816769963	11.2851131885015	11.379215892265	11.3944091016743	10.896408094214	11.1817113326489	11.1294762220932	11.1962947450283	10.7686805794539	10.8133803869247	11.0149968192946	11.0247241392183	10.5627194270493	6.98868468677217	11.3860780340087	10.862327400518	9.98626870672717	11.1800334549166	11.1012534863361	10.7818514575643	11.3454606912727	11.05954726218	10.915655340472	7.01903466936434	11.1334633465234	10.7762685196398	11.1204970984442	11.2268938135714	11.1729274896038	7.23840473932508	10.9609431428275
CALML6	6.35755200461808	6.27426166125705	6.08108392868763	6.19967234483636	6.16591193893569	6.32912359629157	6.25738784269265	6.16591193893569	6.13134253912326	6.17791779219584	6.35049724708413	6.3037807481771	6.30560578958543	6.23457795978457	6.19770815795585	6.24792751344359	6.3110671022556	6.34872815423108	6.04657836662033	5.96116025813664	6.07253459972295	6.20163386116965	6.28169825009883	6.0746766862945	6.40599235967584	6.18388345903223	6.28540221886225	6.15380533607904	6.07895134139482	6.3327079336406	6.3019533951261	6.27239650903748	6.1333991254172	6.28725064325462	6.20163386116965	6.15785216914174	6.0703893278914	6.36457243229586	6.22110372536788	6.60584986719498	5.8801957289431	6.17592374206376	6.14159627838382	6.3327079336406	5.99322146736894	6.29278174922785	6.11894107272351	6.13750352374993
TMEM52	6.83541884047548	6.63226821549951	6.85798099512757	6.85549144310187	6.66533591718518	6.75087443965685	6.7045953476324	6.86789646399265	6.63372181264101	6.63517394667492	11.7557221536423	6.6409679104499	6.78659636189081	6.53294028837287	6.73741636593706	7.01792190799726	6.82908844400489	7.21237478756727	6.71011763204345	7.05202456048283	6.75888943272096	6.58044701959866	6.80477637795583	6.94602898951548	6.64961545906341	6.69348695749933	6.60288440871842	6.69209237542757	6.78004757606187	6.82527683005487	10.5107641679179	6.61618123133188	6.83415498140132	7.90989308377004	6.63662462054365	6.82908844400489	6.70597790168252	6.69348695749933	7.10643207781693	6.5894638929561	7.89784545600551	7.13134253912326	6.7292808460274	6.58345891013077	6.76950729143624	6.58796498888268	11.7457583457278	6.73470962022584
GABRD	6.28169825009883	6.21916852046216	6.1106138055009	6.08533966935737	6.16390121381454	6.19377174339668	6.08746284125034	6.08108392868763	6.09169983413681	6.12515513132229	6.47248777146274	6.17192735435346	6.10223819393074	6.00898878322726	6.24031432933371	6.20554891117303	6.07895134139482	5.71424551766612	6.02901108665907	5.74953426766926	6.15987133677839	6.09169983413681	6.16188768237689	6.29645740737124	6.28355142317431	6.06824086131282	6.0746766862945	5.99774402605963	6.10852445677817	6.1106138055009	6.20359271420771	6.16791986555194	6.20163386116965	6.31831684133498	6.16591193893569	6.38024459047818	6.22110372536788	6.19179950106508	6.09592441999854	6.14363830992204	6.02680005934372	6.09381367340273	6.20554891117303	6.2460279805281	6.41278152533848	6.24412594328373	6.39231742277876	6.14567745519564
PRKCZ	6.24222139509837	6.18189764310839	6.04001567884788	6.09169983413681	6.42794133250948	6.25927248703759	6.03562390973072	6.16992500144231	6.21723071622067	5.82781902461732	6.24222139509837	6.18586654531133	6.24982454861618	6.19377174339668	6.06824086131282	6.17392693199981	6.02680005934372	6.03121873061072	6.0746766862945	6.19574129324645	6.13750352374993	6.24982454861618	6.11478344724985	6.24412594328373	6.1168637576909	6.19967234483636	6.10223819393074	6.07895134139482	6.17990909001493	6.17192735435346	6.66959375118833	6.00225245173138	6.20359271420771	6.17592374206376	6.09592441999854	6.37851162325373	6.23457795978457	6.08958289312471	6.2460279805281	6.15785216914174	6.49185309632967	6.21916852046216	6.22689381357139	6.33091687811462	6.3037807481771	6.16390121381454	6.16791986555194	6.23840473932508
SKI	7.14771372235215	6.96116025813664	7.00450139223494	7.21916852046216	7.07253459972295	7.15583017155653	7.09592441999854	7.1053847492476	7.25171909260596	6.92124588858559	12.0487593119199	7.17692111164436	7.19770815795585	6.94836723158468	7.02347715183043	6.86418614465428	6.95419631038687	7.37242979233409	7.20065343636747	7.34961297182452	7.19869058566892	7.29645740737124	7.39574832817903	7.02569327368077	7.13545278418517	7.70251902915328	7.49904859773388	7.12101540096137	7.07574653806091	7.5461227588578	10.4930548415394	6.98641093525204	7.53915881110803	10.1723024863272	6.99322146736894	7.13750352374993	7.39403389536778	7.4178525148859	7.18388345903223	7.02125762056052	13.8036367247071	7.68720069465189	8.20359271420771	7.3037807481771	7.02125762056052	7.77016832010343	9.80364681408332	7.02790599656988
MORN1	6.08958289312471	6.21916852046216	6.21529030565123	6.11478344724985	6.28909670241999	6.14363830992204	6.21140163741847	6.21916852046216	6.32012359804061	6.30924896081662	6.59544398458948	6.40258575823259	6.2667865406949	6.19179950106508	6.3019533951261	6.31650781910311	6.28725064325462	6.48381577726426	6.15987133677839	6.3327079336406	6.3819754785573	6.17592374206376	6.50303064564116	6.34163000932991	6.22689381357139	6.3819754785573	6.22303633790187	6.4262647547021	6.24031432933371	6.43796008833447	6.36457243229586	6.29829173062012	6.2667865406949	6.61028665708102	6.4262647547021	5.98185265328974	6.21916852046216	6.40769264866568	6.4446008137115	6.25361115194717	6.54225804976692	6.30560578958543	6.28909670241999	6.17392693199981	6.16591193893569	6.17791779219584	6.45285896471381	6.23266075679027
RER1	7.4093909361377	7.32282949762889	7.10643207781693	7.54997714277182	7.13442632022093	7.11582397743624	7.0639343057541	7.14465824283188	7.81185631429254	7.49265437101891	6.69766263347052	7.56909609526214	7.48542682717024	7.45038647903429	7.35226417325832	6.95768248616512	6.8801957289431	7.22689381357139	7.31831684133498	7.40514146313634	7.49825086752783	7.61176256006487	7.69627208392586	8.08746284125034	7.23553560671046	7.30742852519225	7.28169825009883	7.44045394382303	7.456149034648	7.33985000288462	8.19623326086959	7.17292748960384	7.72383156649532	7.43546191447928	7.38370429247405	7.32732808262995	7.21237478756727	7.43128865429159	7.42710328715284	7.18982455888002	6.71973105674985	7.68369645430652	7.38284014447524	7.09381367340273	7.74348803978919	7.29278174922785	6.71699089440494	7.46597446450407
PEX10	6.17392693199981	6.15785216914174	6.21529030565123	6.20359271420771	6.20554891117303	6.56376827845203	6.37330019660839	6.23266075679027	6.28540221886225	6.20359271420771	6.41616416473313	6.28725064325462	6.24792751344359	6.27798474729977	6.34518344718767	6.32192809488736	6.0703893278914	6.22110372536788	6.39574832817903	6.3110671022556	6.35226417325832	6.07253459972295	6.31288295528436	6.19574129324645	6.29645740737124	6.38887833881199	6.37330019660839	6.32373033752135	6.10852445677817	6.3819754785573	6.4245862262511	6.11478344724985	6.23074100262691	6.48220292629596	6.44790974874208	6.42961596420174	6.35049724708413	6.25171909260596	6.15177765473205	6.38715571766298	6.59544398458948	6.19179950106508	6.10223819393074	6.0746766862945	6.44294349584873	6.24792751344359	6.58044701959866	6.15987133677839
PLCH2	6.60436789989375	7.20261362014849	6.98527271425345	6.71287086768991	6.60139939053183	6.8073549220576	7.24317398347295	6.75087443965685	6.68088692071969	7.21529030565123	6.68088692071969	6.75355105460065	7.26209484537018	6.66959375118833	6.78528898070402	7.84423498775875	7.36457243229586	6.95070169008901	6.57591736111815	6.98527271425345	6.85798099512757	6.54225804976692	6.62935662007961	6.96578428466209	6.8008998999203	6.7045953476324	6.656782364219	6.70735913208088	7.33628338786443	6.58796498888268	6.93428059364002	6.58646452588639	6.75755668893945	6.9692426044345	6.93310047493137	6.76553474636298	6.76420813013995	6.4966540825935	6.51727569320958	7.74079267227768	6.77082904603249	6.89117612475454	6.7292808460274	6.65391987311942	6.97498811199193	6.56071495447448	7.05636676102453	6.58646452588639
PANK4	7.36106648879432	7.1261882105221	7.34074028063018	7.20065343636747	7.27239650903748	7.3037807481771	7.26772305162742	7.17092652528738	7.32822611878773	7.22881869049588	6.99548451887751	7.2364926183813	7.50620838930675	7.38973887867698	7.19377174339668	6.58496250072116	7.56071495447448	7.30286736097287	7.52904005609508	7.03782146543497	7.63734941083314	6.83415498140132	7.10223819393074	7.66035250967092	7.31197531446116	7.05636676102453	6.75888943272096	7.00225245173138	7.34251918966061	7.04330075436418	7.95361446119936	7.0574502721839	6.98868468677217	8.49065034924802	7.14567745519564	7.25833047261243	7.14465824283188	7.26397335480341	7.44542875923832	7.55612281784117	10.4389997187325	7.48058827023386	7.54303182025524	7.08852325661663	7.62205181945638	7.22978016673333	6.75087443965685	7.01792190799726
HES5	6.61618123133188	6.69905184401685	6.71699089440494	6.5077946401987	6.60733031374961	6.67383905599044	6.59245703726808	6.68229237143083	6.67525138605026	6.56071495447448	8.86201737686988	6.70873904135958	6.64817779572482	6.58195375084882	6.5298209465287	6.71699089440494	6.877744249949	7.09064175191785	6.62789861587175	6.92243574023315	6.67807190511264	6.60139939053183	6.64817779572482	6.83415498140132	6.66106547980695	6.89602960297675	6.76686014382955	6.57893871309339	6.72109918870719	6.77741971551583	10.5654829376658	6.68929916053589	6.86666075081999	8.04220656012069	6.76022094646651	6.68790052248075	6.66959375118833	6.67948009950545	6.62643913669732	6.7292808460274	9.78086780181646	6.90207357931074	7.35314682549808	6.75888943272096	6.656782364219	6.64961545906341	8.16540952031982	6.90448409790142
TNFRSF14	11.3533122626912	10.959494871822	10.5834589101308	10.6921795763125	10.7175907497957	11.526988205432	11.5356155947667	10.7565563225241	9.89147994597097	11.4573808790725	8.38154295118458	11.1817113326489	11.5420161613568	10.911017407797	11.8521783510579	10.1899480720037	10.8482317010938	10.8291677456424	10.5268904254299	10.5268904254299	11.8495614821783	10.1444033271954	10.8197001124774	11.0186870236264	11.4118816769963	10.1921695019325	10.7878209566854	11.1637125645772	11.4854268271702	10.1645298665069	7.2278565730605	10.8934532258337	11.1121136580979	6.71561885907482	10.7939283870277	11.5333784054065	10.2744946358302	10.884094184018	10.5157983796618	10.9759912275313	7.74483383749955	10.5268904254299	10.6758688459531	11.6129145596157	10.8544788341716	10.5487255971639	7.15583017155653	11.1674808703395
MMEL1	6.49825086752783	6.64673869830785	6.62351574149055	6.66817586897014	6.58496250072116	6.53760669149529	6.62935662007961	6.62351574149055	6.59544398458948	6.56071495447448	6.82654848729092	6.61176256006487	6.77741971551583	6.54225804976692	6.62643913669732	6.98754825895374	7.15177765473205	6.88630626345243	6.8073549220576	6.83415498140132	6.90929308582382	6.6724253419715	6.62058641045188	6.61911951145322	6.6667565918848	6.71287086768991	6.70597790168252	6.762880292917	6.5894638929561	7.03011533090807	6.93663793900257	6.62497817956904	6.58044701959866	13.392129559631	6.77478705960117	6.79960542245267	6.89117612475454	6.4966540825935	6.63081315229913	6.60288440871842	6.81249822533356	6.60436789989375	6.876516946565	6.63662462054365	6.63372181264101	6.55918586578773	6.52356195605701	6.87405920314115
TTC34	6.65105169117893	6.62789861587175	6.54225804976692	6.47411151394241	6.35049724708413	6.44128427192704	6.43629511983936	6.4110872267986	6.54843662469604	6.46107011403305	6.5298209465287	6.52669484554198	6.4093909361377	6.40599235967584	6.37503943134692	6.90929308582382	6.83162393682075	6.81762325751143	6.63081315229913	6.49984588708321	6.54689445988764	6.59693514238723	6.5909612413426	6.32912359629157	6.49024921062709	6.57591736111815	6.467605550083	6.55305325276641	6.55151601762801	6.43629511983936	6.60733031374961	6.38543103719352	6.51254295509686	6.61176256006487	6.34518344718767	6.62643913669732	6.53760669149529	6.3327079336406	6.47248777146274	6.39403389536778	6.76420813013995	6.55918586578773	6.88508622529017	6.83035674741922	6.59544398458948	6.4446008137115	6.56985560833095	6.38543103719352
ACTRT2	6.24412594328373	6.36981542428391	6.38887833881199	6.28909670241999	6.20163386116965	6.31288295528436	6.24792751344359	6.38715571766298	6.39059890555246	6.22110372536788	6.56529252058102	6.06824086131282	6.39059890555246	6.32553033156756	6.50462039240355	6.35931031689044	6.43629511983936	6.467605550083	6.19377174339668	6.18189764310839	6.4110872267986	6.21334728173344	6.4110872267986	6.49345520092618	6.4708621994137	6.47248777146274	6.44790974874208	6.35226417325832	6.39059890555246	6.41953889151378	6.66533591718518	6.54689445988764	6.50620838930675	6.55765515472542	6.45121111183233	6.49024921062709	6.43462822763672	6.46107011403305	6.48220292629596	6.33091687811462	6.52825874275841	6.56985560833095	6.34340782229781	6.38543103719352	6.3110671022556	6.16390121381454	6.61618123133188	6.21334728173344
PRDM16	6.57742882803575	6.65105169117893	6.51569983828404	6.66959375118833	6.49984588708321	6.38543103719352	6.53760669149529	6.75888943272096	6.63807383718072	6.5713734359732	6.71149490665009	6.64673869830785	6.66249036391378	6.6409679104499	6.73470962022584	7.52904005609508	6.50620838930675	6.41447383643093	6.4966540825935	6.4708621994137	6.76553474636298	6.5077946401987	6.77478705960117	6.42122329922514	6.63226821549951	6.69488019279919	6.48058827023386	6.656782364219	6.68509917200661	6.58496250072116	6.57893871309339	6.58044701959866	6.62643913669732	6.80606622608903	6.68088692071969	6.55918586578773	6.35402893805439	6.58796498888268	6.51727569320958	6.53760669149529	6.56224242422107	6.56985560833095	6.66391384211598	6.55765515472542	6.60584986719498	6.44294349584873	6.74953426766926	6.79311555527435
ARHGEF16	6.38024459047818	6.48864353985378	6.22110372536788	6.43462822763672	6.1168637576909	6.25171909260596	6.14771372235215	6.39403389536778	6.20163386116965	6.32912359629157	6.10223819393074	6.5298209465287	6.2667865406949	6.39059890555246	6.33628338786443	6.27426166125705	6.04875931191986	6.40087943628218	6.1106138055009	6.12722055048807	6.29645740737124	6.14567745519564	6.17990909001493	6.34872815423108	6.26115467261557	6.36282052553426	6.33806779754262	6.27052894238072	6.55918586578773	6.12101540096137	6.35402893805439	6.42961596420174	6.19967234483636	6.31650781910311	6.20163386116965	6.19179950106508	6.17392693199981	6.33806779754262	6.12101540096137	6.20163386116965	6.3019533951261	6.1168637576909	6.25171909260596	6.06177619758669	6.37330019660839	6.18388345903223	6.39403389536778	6.23840473932508
MEGF6	6.75221336786514	6.5894638929561	7.37068740680722	6.69488019279919	6.76818432477693	7.01792190799726	7.02236781302845	6.96116025813664	6.6724253419715	6.91408609701272	6.60139939053183	7.24697805961472	7.05528243550119	6.74550626586916	6.68369645430652	6.60436789989375	6.6906964439777	6.77214959078454	7.1405741777099	6.72519581722666	7.17292748960384	6.4262647547021	6.59842476052772	8.02513956227851	7.27612440527424	6.71149490665009	6.80992886572143	6.81249822533356	7.28355142317431	7.3389591754152	6.90327934205614	6.55305325276641	6.9898202201176	7.23553560671046	6.7839804136838	6.91049283228871	7.3931759143488	6.82273014794452	7.2278565730605	7.05528243550119	6.94485844580754	6.60584986719498	6.69766263347052	6.43796008833447	6.92243574023315	7.02014657311178	6.7839804136838	6.68369645430652
TPRG1L	10.2585660338899	9.64961545906341	9.64493780550018	10.5209132784624	10.0752117113482	10.0722666151321	9.88233736124948	10.1043366598147	9.456149034648	9.50501755552812	6.20945336562895	10.7132146529985	10.9905294748592	10.3875865658194	10.0685095946732	9.71544726287588	10.1655351413779	10.1493660757799	9.87452034907472	9.79344074293286	10.3912435894274	10.609455797652	11.2717548056465	10.6802716052321	10.9237731513984	11.2649703189574	10.1934021532727	9.7719845887782	10.0119260663068	10.7699204698453	6.48381577726426	9.95375994549746	10.126317293423	6.5668151540109	9.72127011401286	10.126317293423	9.98626870672717	10.6108402976536	9.9854150409976	10.2765897157253	6.4870360800319	10.2943910020895	10.5393527087013	9.3963907155919	10.4054606081528	10.6227839661561	6.51096191927738	9.89814787609694
TP73	6.19770815795585	6.10852445677817	5.95884267524324	6.15177765473205	6.15785216914174	6.1333991254172	6.15785216914174	6.01792190799726	6.15583017155653	6.10013667128545	6.10433665981474	6.12308675098106	6.22689381357139	6.18388345903223	6.18388345903223	5.97498811199193	6.21140163741847	6.0574502721839	6.08533966935737	6.27426166125705	6.16591193893569	6.42290574261218	6.22689381357139	5.94719858426206	6.28355142317431	6.15380533607904	6.1168637576909	6.22110372536788	6.17192735435346	6.32192809488736	5.87528859822269	6.03121873061072	6.32912359629157	6.31469652565629	6.19377174339668	6.10013667128545	6.17791779219584	6.20750245925879	6.20163386116965	6.02680005934372	6.10643207781693	5.8972404255748	6.20163386116965	6.18189764310839	6.38887833881199	6.19377174339668	6.37503943134692	5.91886323727459
CCDC27	7.02125762056052	6.53605290024021	6.76818432477693	6.81121411751324	6.59395128394841	6.75622271284729	6.70873904135958	6.60733031374961	6.75488750216347	6.59842476052772	6.5909612413426	6.92955431573285	6.70735913208088	6.43796008833447	6.80219321694183	6.77741971551583	6.58796498888268	6.85299758761332	6.60139939053183	6.3110671022556	6.64385618977472	6.56985560833095	6.71973105674985	6.77346892790519	6.5077946401987	6.56985560833095	6.60436789989375	6.66106547980695	6.69488019279919	6.52512925120397	6.6667565918848	6.62935662007961	6.53449743373817	6.84674402324487	6.64817779572482	6.5453506448223	6.49984588708321	6.62497817956904	6.98071082890019	6.66391384211598	8.55497249615294	7.17891378466957	6.62058641045188	6.49345520092618	6.56833618213375	6.6409679104499	6.8972404255748	6.46597446450407
LRRC47	7.90689059560852	8.34296357439873	8.03342300153745	7.67736729213605	7.73876783680019	8.07360604057494	7.50064273606281	7.98185265328974	8.56985560833095	8.01959072835788	6.53605290024021	8.10433665981474	7.76354436429392	7.9431008475708	7.76950729143624	6.43128865429159	7.07253459972295	6.7983097824546	7.23744899563932	7.3819754785573	7.90327934205614	7.03452387533439	7.32553033156756	7.48300957716455	7.48058827023386	6.45121111183233	7.34074028063018	7.79051141189419	8.22978016673333	7.29370154208074	6.48058827023386	7.96866679319521	7.58721495245253	6.34163000932991	8.00562454919388	7.96173907260414	7.55535603863583	8.06931549454008	7.88996019965864	7.65320336203398	6.36106648879432	6.8972404255748	6.48058827023386	7.62278396615612	8.00786824333334	6.877744249949	6.43462822763672	8.08905317215643
DFFB	7.12825215227739	7.17492568250068	7.60139939053183	7.17791779219584	7.0746766862945	7.32373033752135	7.31650781910311	7.24887634283713	7.0746766862945	7.29370154208074	7.56529252058102	7.04439411935845	7.59916899321943	7.2667865406949	7.56909609526214	6.77214959078454	6.762880292917	7.27798474729977	7.24031432933371	7.31015831794782	7.74146698640115	6.93310047493137	7.35138098067433	7.26209484537018	7.32192809488736	6.95303237725324	7.05528243550119	7.2336196767597	7.59170933316174	6.94368695159709	6.5298209465287	7.35491051158679	6.94719858426206	10.4127815253385	7.24031432933371	7.24697805961472	6.86294724802092	6.99548451887751	7.29186136958522	7.02680005934372	7.04657836662033	6.70735913208088	6.97498811199193	7.42710328715284	7.18982455888002	7.25077213159993	6.65963918701565	7.13852780142227
C1orf174	8.37373520190066	7.82781902461732	8.01122725542325	7.99830835035429	7.97441458980553	8.21771541135067	8.06608919045777	7.97154355395077	8.27565894469885	8.00674683244059	6.61176256006487	8.34029521043048	8.03782146543497	8.14159627838382	8.19672506078603	8.20065343636747	8.57969306345875	8.19574129324645	8.17990909001493	8.01457846492289	8.4898479604393	7.83289001416474	8.06877827798541	7.93487029119203	8.33360262826828	7.52277766952458	7.93251005337989	7.92362461136832	8.28632672709055	8.19475685442225	6.65821148275179	7.99378756313484	7.97096866052181	7.99604972751976	8.06231602735572	8.21383328309929	8.03232128705788	7.9518675043269	7.99604972751976	8.34207466799914	6.76553474636298	8.19918154876397	8.38067750722289	8.60251329745184	8.09381367340273	8.09803208296053	6.57742882803575	7.85798099512757
AJAP1	6.16390121381454	6.17791779219584	6.04220656012069	6.18586654531133	6.22303633790187	6.04439411935845	6.28909670241999	6.06608919045777	6.31650781910311	6.23266075679027	6.29829173062012	6.23840473932508	6.31650781910311	5.94953493301701	6.22496636500027	6.21916852046216	6.3019533951261	6.15380533607904	6.07253459972295	6.18388345903223	6.16992500144231	5.93073733756289	6.14974711950468	6.29094040240368	6.06824086131282	6.18189764310839	6.29094040240368	6.09381367340273	6.14771372235215	6.20750245925879	6.21916852046216	6.21916852046216	6.18784690943957	6.34518344718767	6.29645740737124	6.15583017155653	6.32373033752135	6.23266075679027	6.09803208296053	6.12308675098106	6.20359271420771	6.10852445677817	5.85549144310187	6.31650781910311	6.16992500144231	6.22110372536788	6.29094040240368	6.20750245925879
NPHP4	6.76818432477693	6.69348695749933	6.97842446544086	6.92243574023315	6.86542397831313	6.8592241619782	6.6906964439777	6.78528898070402	6.92837032301897	6.83794324189103	7.83605035505807	6.93073733756289	6.77346892790519	6.78790255939143	7.03562390973072	6.54225804976692	6.656782364219	6.64817779572482	7.00112666545428	7.04330075436418	6.77346892790519	6.76155123244448	6.48542682717024	6.93191939010004	6.74281466986289	6.51254295509686	6.57440430902258	6.82017896241519	6.90086680798075	6.39231742277876	6.74550626586916	6.70321146739115	6.77346892790519	7.93310047493137	6.81762325751143	6.81890167588564	6.71011763204345	6.65105169117893	6.84046323386954	7.00225245173138	6.64817779572482	6.72519581722666	6.79960542245267	6.55458885167764	6.67525138605026	6.86666075081999	7.50382573799575	6.6667565918848
KCNAB2	7.04220656012069	6.84549005094437	6.90568784852686	7.13545278418517	7.37242979233409	6.79441586635011	6.93310047493137	7.04875931191986	7.14465824283188	6.91169158187234	7.0703893278914	6.79051141189419	6.73335434061383	7.16691625156997	6.77214959078454	7.4262647547021	6.66959375118833	7.29553937040683	7.02458563827827	7.18982455888002	6.71699089440494	6.87528859822269	6.80219321694183	7.07895134139482	6.76818432477693	6.55918586578773	6.89481776330794	6.91169158187234	6.77741971551583	6.89965902637744	7.9898202201176	7.00674683244058	7.02236781302845	6.76022094646651	6.82400405093315	6.85174904141606	6.8801957289431	7.00898878322726	7.04220656012069	6.98527271425345	6.68509917200661	7.04220656012069	7.27705487614873	6.877744249949	7.21237478756727	7.19770815795585	9.3405177626933	6.69209237542757
CHD5	6.61765111942733	6.6667565918848	6.68369645430652	6.63081315229913	6.71973105674985	6.7279204545632	6.68088692071969	6.72655877910497	6.92005505480697	6.5894638929561	6.877744249949	6.71836162613835	6.63372181264101	6.71287086768991	6.74550626586916	7.62862780216015	6.88630626345243	6.53294028837287	6.82654848729092	6.80992886572143	6.84423498775875	6.63372181264101	6.95070169008901	7.07895134139482	6.48381577726426	6.7292808460274	6.70321146739115	6.56224242422107	6.52512925120397	6.876516946565	7.98811658476014	6.66817586897014	6.76155123244448	10.9456632966183	6.72246602447109	6.61176256006487	6.83541884047548	6.64961545906341	6.83794324189103	6.59991284218713	7.95535930524299	7.02347715183043	6.56985560833095	7.0389189892923	6.93073733756289	6.70735913208088	6.94251450533924	6.74011804283313
RPL22	9.2962279528911	8.40981519582048	10.0621810888492	9.10276309662559	9.23912113181231	8.81794296832513	8.5762953763282	8.5239539394967	9.68964860828881	9.74129843741551	6.61765111942733	8.48179943166575	9.38327228317575	9.20187886329997	8.35358794919542	7.25171909260596	9.48321116942937	9.34762136856813	9.41953889151378	8.4898479604393	9.00112666545428	8.29186136958522	8.21577565302028	8.91916128397349	9.22496636500027	8.8838651545098	8.28123458464702	8.93752095139832	9.96549571679616	9.12541347048331	6.75755668893945	8.53294028837287	8.94573644261376	7.75688985507462	9.20310325023664	8.43379405875492	8.96202839277775	8.08587075533461	9.49044979387953	9.94602898951548	6.67948009950545	9.07414146275251	9.5168818908212	7.73470962022584	8.74651432113846	9.12799432097639	6.65963918701565	8.06770324437316
RNF207	6.5668151540109	6.42794133250948	6.67948009950545	6.656782364219	6.67525138605026	6.34340782229781	6.35049724708413	6.467605550083	6.66249036391378	6.7839804136838	6.75221336786514	6.67383905599044	6.46923479366766	6.55765515472542	6.62789861587175	6.56376827845203	6.42794133250948	6.66817586897014	6.48220292629596	6.57440430902258	6.4870360800319	6.50462039240355	6.66959375118833	6.55765515472542	6.467605550083	6.5668151540109	6.60584986719498	6.65248649491816	6.55918586578773	6.86666075081999	6.55305325276641	6.33091687811462	6.63807383718072	6.76022094646651	6.43462822763672	6.61470984411521	6.30560578958543	6.62789861587175	6.59245703726808	6.61323695471633	6.72655877910497	6.53449743373817	6.51254295509686	6.70043971814109	6.43295940727611	6.65821148275179	8.90568784852686	6.42290574261218
ICMT	7.36632221424582	7.43712784427281	7.34251918966061	7.43212427264156	7.83794324189103	7.20945336562895	7.22496636500027	7.1568415245884	8.20896588630656	7.52120781622399	8.6242471458362	7.07788386443832	7.89784545600551	7.71424551766612	7.57742882803575	7.96116025813664	8.29553937040683	7.88752527074159	7.6906964439777	7.58345891013077	7.62643913669732	7.47897180503294	7.83035674741922	7.69557630622205	7.50858711208948	8.19967234483636	7.0389189892923	7.46352437327118	7.4093909361377	7.13955135239879	8.23840473932508	7.21237478756727	7.47897180503294	8.49024921062709	7.52042224852645	7.14873077917319	7.17392693199981	7.02680005934372	7.72314895704758	7.81698362325538	9.5894638929561	7.90689059560852	8.02125762056052	7.38715571766298	7.58421090130802	7.87467403163581	8.63589946594638	7.33181268381921
HES3	6.56224242422107	6.43796008833447	6.64385618977472	6.67525138605026	6.67101024127845	6.53760669149529	6.61028665708102	6.75355105460065	6.66533591718518	6.58044701959866	6.72655877910497	6.62789861587175	6.41278152533848	6.76553474636298	6.51884982870769	6.9518675043269	6.5453506448223	6.70182625841205	6.64385618977472	6.64961545906341	6.67525138605026	6.60288440871842	6.66106547980695	6.59245703726808	6.50462039240355	6.85549144310187	6.66249036391378	6.61911951145322	6.52042224852645	6.62789861587175	6.70735913208088	6.53449743373817	6.73199778664374	8.65356166205839	6.54843662469604	6.51096191927738	6.61911951145322	6.59544398458948	6.58345891013077	6.23074100262691	7.60362634498619	6.59395128394841	6.88386515450979	6.6667565918848	6.48058827023386	6.69348695749933	6.88996019965864	6.55918586578773
GPR153	6.73335434061383	6.74953426766926	6.59991284218713	6.86542397831313	6.71287086768991	6.70043971814109	6.65821148275179	6.65391987311942	6.50937914891469	6.69627208392586	6.68929916053589	6.71424551766612	6.66106547980695	6.86542397831313	6.71424551766612	7.01346225980656	6.84549005094437	6.74953426766926	6.54843662469604	6.68650052718322	6.4643415327611	6.61028665708102	6.66959375118833	6.74011804283313	6.55305325276641	6.7292808460274	6.73335434061383	6.68790052248075	6.65963918701565	6.64529816394863	6.56071495447448	6.69905184401685	6.65105169117893	7.18289089274548	6.46270675067016	6.78790255939143	6.65391987311942	6.80606622608903	6.72383156649532	6.71149490665009	6.60584986719498	6.77214959078454	6.66817586897014	6.86789646399265	6.60584986719498	6.56376827845203	6.71424551766612	6.71836162613835
ACOT7	6.51096191927738	6.34872815423108	6.13545278418517	6.4245862262511	6.38024459047818	6.36981542428391	6.35402893805439	6.27612440527424	6.35755200461808	6.21723071622067	6.80864246791806	6.39917109381982	6.44294349584873	6.40087943628218	6.27052894238072	6.50937914891469	6.40599235967584	6.32553033156756	6.56985560833095	6.36106648879432	6.27239650903748	6.16992500144231	6.29829173062012	6.45450493755737	6.32373033752135	6.17990909001493	6.24222139509837	6.20945336562895	6.20163386116965	6.3327079336406	6.62351574149055	6.28540221886225	6.27052894238072	6.45450493755737	6.12722055048807	6.36632221424582	6.34518344718767	6.27052894238072	6.35755200461808	6.2364926183813	6.49345520092618	6.37155886261196	6.60880924267552	6.46270675067016	6.25738784269265	6.20945336562895	6.50937914891469	6.32912359629157
HES2	6.60288440871842	6.15987133677839	6.41447383643093	6.30560578958543	6.38024459047818	6.42122329922514	6.32912359629157	6.18189764310839	6.22881869049588	6.32732808262995	6.62205181945638	6.57288966842058	6.31650781910311	6.50303064564116	6.44294349584873	6.43629511983936	6.37155886261196	6.39059890555246	6.35579154675365	6.67807190511264	6.41953889151378	6.29094040240368	6.47248777146274	6.33091687811462	6.51412226017071	6.43295940727611	6.50937914891469	6.53294028837287	6.35931031689044	6.2460279805281	6.80219321694183	6.27984269352035	6.44956137461324	6.57893871309339	6.3327079336406	6.67101024127845	6.30924896081662	6.47897180503294	6.54070926267143	6.40258575823259	6.74146698640115	6.76022094646651	6.42961596420174	6.20359271420771	6.4093909361377	6.5453506448223	6.51569983828404	6.46270675067016
ESPN	7.96751448080097	6.39917109381982	6.8073549220576	8.09169983413681	6.51254295509686	6.58195375084882	6.43295940727611	6.54843662469604	6.12515513132229	6.64817779572482	6.5077946401987	6.51884982870769	6.75355105460065	6.67383905599044	6.37677657188298	6.41616416473313	6.62058641045188	6.36632221424582	6.32553033156756	6.29094040240368	6.74146698640115	6.29094040240368	6.69209237542757	6.04001567884788	6.51412226017071	6.49505552836802	9.30560578958543	6.4262647547021	6.71699089440494	6.32732808262995	6.43629511983936	6.35226417325832	8.45697038112101	6.47411151394241	6.19377174339668	6.51569983828404	6.4178525148859	6.49984588708321	7.20945336562895	6.43962313755712	6.52669484554198	6.54225804976692	6.20359271420771	6.4446008137115	6.67666233485797	6.876516946565	6.44128427192704	6.96231765494231
TNFRSF25	7.17492568250068	7.19081236791614	8.38154295118458	7.68158981722124	7.91587937883577	7.38543103719352	7.5438051759644	7.15177765473205	7.40854204229686	8.57402579792481	6.05528243550119	6.6667565918848	8.75722331053453	7.63734941083314	7.66817586897014	6.36106648879432	7.58646452588639	7.68439798363757	7.4245862262511	6.5438051759644	6.74146698640115	6.27612440527424	6.27426166125705	7.69974594797101	8.4093909361377	6.77214959078454	6.47411151394241	7.18982455888002	9.33404976759958	7.3110671022556	6.48542682717024	7.35138098067433	7.55535603863583	6.02901108665907	7.57440430902258	7.50462039240355	7.47735352663456	6.5894638929561	7.47897180503294	9.48099210369791	6.25927248703759	7.5352753766208	7.76686014382955	6.81634370528486	7.90989308377004	7.10747864662662	6.29278174922785	7.46107011403305
PLEKHG5	6.1106138055009	6.1168637576909	6.2667865406949	6.15987133677839	6.16188768237689	6.17791779219584	6.08108392868763	6.10643207781693	6.07895134139482	6.05961485629722	6.24222139509837	5.98185265328974	6.09381367340273	6.14771372235215	5.97039353791468	6.30742852519225	6.3037807481771	5.94016675048282	5.94953493301701	6.08746284125034	6.05528243550119	5.8972404255748	6.11270013274936	6.18784690943957	6.04001567884788	6.01122725542325	6.16591193893569	5.98868468677217	6.00898878322726	6.17592374206376	6.53294028837287	6.21916852046216	6.06177619758669	6.27426166125705	6.07253459972295	6.13955135239879	6.07253459972295	6.08958289312471	6.12515513132229	6.12308675098106	6.36457243229586	6.07681559705083	6.45121111183233	6.2667865406949	6.13955135239879	6.19967234483636	6.26303440583379	5.89965902637744
NOL9	6.40087943628218	6.07681559705083	6.40429006444484	6.45285896471381	6.17592374206376	6.33806779754262	6.20750245925879	6.28355142317431	6.13955135239879	6.36806987653208	6.12101540096137	6.15380533607904	6.2667865406949	6.27052894238072	6.20750245925879	6.21916852046216	6.52825874275841	6.24412594328373	6.11270013274936	6.03121873061072	6.22881869049588	6.27612440527424	5.8972404255748	6.28725064325462	6.05528243550119	6.0703893278914	5.95419631038687	6.11270013274936	6.4178525148859	6.13545278418517	6.19377174339668	5.86542397831313	6.14159627838382	6.23074100262691	6.3110671022556	6.12928301694497	5.94251450533924	6.02458563827827	6.08321336824898	6.18784690943957	6.27052894238072	6.18189764310839	6.12101540096137	6.21916852046216	6.27426166125705	6.19967234483636	6.07895134139482	6.13955135239879
TAS1R1	6.08746284125034	6.2364926183813	5.81249822533356	6.27798474729977	6.09169983413681	5.98868468677217	6.24792751344359	6.04439411935845	6.09381367340273	6.20554891117303	6.19179950106508	6.12101540096137	6.21140163741847	6.32553033156756	6.08958289312471	6.17592374206376	6.13955135239879	6.03562390973072	6.1106138055009	6.24982454861618	6.11478344724985	6.41616416473313	6.22881869049588	6.29462074889163	6.15987133677839	6.10223819393074	6.35226417325832	6.18586654531133	6.19377174339668	6.15177765473205	6.03121873061072	6.08958289312471	6.32553033156756	6.43128865429159	6.16390121381454	6.14159627838382	6.06824086131282	6.21529030565123	6.15583017155653	6.04657836662033	6.29462074889163	6.09803208296053	6.08958289312471	6.30560578958543	6.25171909260596	6.2364926183813	6.4643415327611	6.01346225980656
ZBTB48	8.39274673242064	9.26865895502767	8.04111153536915	8.80283944093511	8.78594281939225	8.51766938813381	8.11165734626313	8.95011842950258	8.28355142317431	8.18338726124887	6.31288295528436	8.73707830031375	8.49225378930292	8.72451385311995	8.75555526197214	6.98527271425345	7.92599941855622	7.90508609876177	8.40130620600602	8.9179687275585	8.76520320665317	8.25785923463963	8.54457811733884	8.82813648419411	8.83035674741922	7.3264294871223	7.85299758761332	9.03039125995948	8.3371758685863	8.23840473932508	6.41616416473313	8.7045953476324	8.93604896367662	6.39917109381982	8.37764435839991	8.79895774790043	8.09222858438678	9.34939181829594	8.51175265376738	8.54843662469604	6.4446008137115	8.63952159951083	8.62314990022045	8.62935662007961	8.96202839277775	7.99887245399427	6.4708621994137	9.17267752078386
KLHL21	8.00506308001346	7.81762325751143	8.17342729734862	8.21916852046216	8.12722055048807	8.04165915163721	7.99661471481536	8.21383328309929	7.03342300153745	7.23553560671046	6.19967234483636	8.31333656165215	8.14312807294381	7.9518675043269	8.29232163280204	6.4446008137115	7.952450058359	8.4890451251148	8.52434581646254	7.74348803978919	8.4549161375148	8.86511461945253	8.78299820892041	8.65570959551851	8.57516103342539	8.39660478118186	7.35049724708413	7.69696752623429	7.84987419379562	7.77016832010343	6.456149034648	7.77280941016073	7.17492568250068	6.39917109381982	7.63662462054365	8.00730764684644	7.67595703294175	8.06285565520599	7.78920757534734	7.84799690655495	6.4643415327611	7.89117612475454	7.38111029409905	8.1168637576909	8.18586654531133	8.57742882803575	6.34163000932991	7.51727569320958
PHF13	8.20652601587743	8.37677657188298	7.82654848729092	8.17492568250068	8.00674683244059	8.37547391261535	7.71699089440494	8.19278595925113	8.14567745519564	7.90147031982427	6.68229237143083	8.3491706308611	8.31741261376487	8.28771237954945	8.18487534290828	6.992088609014	8.34961297182452	7.76686014382955	8.22013644739608	7.87958324961278	8.08268130295035	8.82336724004623	8.33046876659032	8.23601419190008	8.08746284125034	8.37764435839991	8.1261882105221	8.1405741777099	8.04330075436418	8.32463061526719	6.52512925120397	8.23409889783732	8.1048607997082	6.67666233485797	7.71630503984442	8.13955135239879	7.7176764230664	8.02347715183043	7.92837032301897	7.82145511910246	6.47248777146274	8.0805510773276	7.72451385311995	7.68299458368168	8.19377174339668	8.27099606074028	6.55458885167764	7.6724253419715
THAP3	6.83541884047548	6.7839804136838	6.57591736111815	6.53605290024021	6.82145511910246	6.71011763204345	6.56224242422107	6.64817779572482	6.70597790168252	6.77082904603249	7.51648798090997	6.59842476052772	6.82273014794452	6.82400405093315	6.94368695159709	6.52825874275841	6.62205181945638	6.52512925120397	6.81378119121704	6.85299758761332	6.83162393682075	6.81121411751324	6.65535182861255	6.69488019279919	6.74685018309805	6.58044701959866	6.77214959078454	6.83162393682075	6.63807383718072	6.50620838930675	6.6667565918848	6.77873424411784	6.68088692071969	6.66391384211598	6.78659636189081	6.50143914515887	6.84423498775875	6.74281466986289	6.89481776330794	6.5668151540109	6.67807190511264	6.86542397831313	6.77082904603249	6.62789861587175	6.93781516880342	6.60436789989375	6.6724253419715	6.81890167588564
DNAJC11	6.4708621994137	6.23457795978457	6.77478705960117	6.456149034648	6.52356195605701	6.27798474729977	6.45779126025604	6.07681559705083	6.58345891013077	6.37677657188298	6.36457243229586	6.27426166125705	6.39574832817903	6.32012359804061	6.18388345903223	6.11270013274936	6.36106648879432	6.23840473932508	6.35579154675365	6.18982455888002	6.16591193893569	6.35049724708413	6.21916852046216	6.26491169307446	6.20359271420771	6.21140163741847	5.97956810009519	6.22496636500027	6.28169825009883	6.34340782229781	6.15583017155653	6.25738784269265	6.27052894238072	6.39059890555246	6.26491169307446	6.0639343057541	6.25738784269265	6.14159627838382	6.42794133250948	6.48058827023386	6.35226417325832	5.96578428466209	6.41447383643093	6.26491169307446	6.47411151394241	6.41616416473313	6.48864353985378	6.29645740737124
CAMTA1	6.71973105674985	6.61911951145322	6.75888943272096	6.60880924267552	6.73606362787181	6.65391987311942	6.69627208392586	6.84172158112846	6.77610398807316	6.93545974780529	12.568573697987	6.55918586578773	6.97842446544086	6.77214959078454	6.78135971352466	6.77873424411784	7.02347715183043	6.94953493301701	6.79181407116183	6.59693514238723	6.82908844400489	6.73063995591679	6.70597790168252	6.6667565918848	6.78659636189081	7.20163386116965	6.60288440871842	6.73606362787181	6.87159726561385	7.2881739681123	9.75822321472672	6.72109918870719	6.76553474636298	12.3012103712984	6.78135971352466	6.93545974780529	6.87159726561385	6.56529252058102	6.73741636593706	6.60880924267552	10.7204152849063	7.25644459647344	7.87897051015108	6.8703647195834	6.59395128394841	6.77610398807316	8.97211821838414	6.64529816394863
VAMP3	10.1113965318286	10.3228294976289	9.95564990752837	10.3091352508626	10.2873660911834	10.460046272502	10.6699480041161	10.6979232123642	10.2687759002748	9.59208323365389	6.60436789989375	10.3490600244256	10.0520245604828	10.2786817575593	10.4127815253385	10.2424596011653	9.91692443142829	10.3217026561744	10.2811186449965	10.7104620739792	10.6496154590634	9.91034291853154	10.0170867733627	10.2665523179424	10.4930548415394	10.2573878426927	10.2460279805281	10.2424596011653	9.59563046362301	9.83114887121932	6.54843662469604	10.8656559539332	9.98441845880114	6.62497817956904	9.71218305120923	10.6933998356031	10.3704694605811	10.790837186998	10.2765897157253	9.83462905831261	6.88752527074159	10.6313589729908	10.0119260663068	11.2649703189574	10.1645298665069	9.95463254333105	6.63952159951083	10.1854949242109
PER3	6.83920378809694	6.80992886572143	6.81762325751143	7.03232128705788	6.71973105674985	6.85673675611911	6.75355105460065	6.75355105460065	6.97842446544086	6.89117612475454	12.2550580845545	7	6.89602960297675	6.91886323727459	7.01457846492289	8.32147718222831	6.70873904135958	6.80348537559595	6.93781516880342	6.65821148275179	6.8073549220576	6.70182625841205	6.77214959078454	6.87282875953489	6.76818432477693	6.70182625841205	6.79051141189419	6.84799690655495	6.91169158187234	6.88996019965864	10.0393303455772	6.72519581722666	6.9413411054853	11.928666412305	6.82400405093315	6.78267065867701	6.58345891013077	6.76155123244448	6.95303237725324	6.84549005094437	12.0058350438139	6.7983097824546	7.74953426766926	7.02790599656988	6.75622271284729	6.79701297783614	7.95011842950258	6.79311555527435
UTS2	6.54689445988764	6.90809234081827	7.36544758855011	6.64529816394863	6.7279204545632	6.91528186586766	6.85424505422013	6.77610398807316	6.66391384211598	6.77082904603249	6.2667865406949	6.66391384211598	7.92599941855622	7.03121873061072	6.88752527074159	9.29278174922785	7.5337190711399	6.70043971814109	6.71973105674985	6.91528186586766	7.63444806236231	6.85549144310187	6.69766263347052	6.61618123133188	6.8801957289431	6.61028665708102	7.08214904135387	6.93073733756289	6.86170728658586	6.6667565918848	6.55765515472542	6.75622271284729	6.75488750216347	6.36106648879432	6.72519581722666	6.84297883178833	7.05419729438881	6.98527271425345	6.59395128394841	7.11894107272351	6.53915881110803	7.05528243550119	6.3819754785573	6.49345520092618	7.07788386443832	8.0869323411374	6.5668151540109	6.70182625841205
TNFRSF9	7.21042783040149	6.63226821549951	6.64529816394863	6.91408609701272	6.50303064564116	6.97613447283165	6.68369645430652	7.10013667128545	6.80864246791806	7.47735352663456	6.58345891013077	6.93191939010004	6.99774402605963	6.81378119121704	6.94953493301701	6.60288440871842	6.54225804976692	6.57893871309339	6.75888943272096	6.37503943134692	6.41616416473313	6.35402893805439	6.49185309632967	6.47248777146274	7.06501215043695	6.51884982870769	6.70043971814109	6.74550626586916	6.69209237542757	6.56224242422107	6.62497817956904	6.85798099512757	6.75888943272096	6.62643913669732	6.44790974874208	7.1568415245884	6.68369645430652	6.68229237143083	6.81378119121704	6.79181407116183	6.52669484554198	6.62351574149055	6.46107011403305	6.61618123133188	6.84799690655495	6.37330019660839	6.51727569320958	6.68369645430652
PARK7	9.55956828992275	9.7719845887782	8.68999797141945	9.00842862207058	10.16691625157	8.85455675240453	9.60973280396492	9.31605520889049	10.2297801667333	11.2851131885015	6.57742882803575	8.90749159334305	9.912440294869	9.68720069465189	10.4301388882137	9.4446008137115	9.23792694662626	10.0836122884896	10.2368513341531	10.5859953109862	9.72706955802371	9.15860968821448	9.5237579610897	9.231701199029	10.0131830735375	9.81153525163608	8.55956828992275	9.17642251304224	9.10669379120375	8.96549571679616	8.19229281447077	9.3562318626554	9.77610398807316	6.70873904135958	10.6313589729908	8.977566144122	8.79766152585376	8.83541884047548	9.38456792317383	9.63317688532919	6.79311555527435	9.70563238736142	10.4054606081528	9.21067134378562	9.40066600406922	9.54206454228344	6.70597790168252	9.48683502156305
ERRFI1	6.1106138055009	6.21916852046216	6.13955135239879	6.40087943628218	6.34695688937888	5.99774402605963	6.23457795978457	6.20359271420771	6.21916852046216	6.1333991254172	6.28169825009883	6.25361115194717	6.10013667128545	6.09169983413681	6.09169983413681	6.14974711950468	6.18982455888002	5.87528859822269	6.29462074889163	6.28355142317431	6.13750352374993	6.20359271420771	6.07681559705083	6.05961485629722	6.1333991254172	6.21334728173344	6.19377174339668	6.08108392868763	6.11270013274936	6.21140163741847	6.20163386116965	6.00225245173138	6.25738784269265	6.28355142317431	6.31469652565629	6.12515513132229	5.96347412397489	6.04875931191986	6.23074100262691	6.0639343057541	6.3327079336406	6.05093696522523	6.19967234483636	6.04001567884788	6.13750352374993	6.20750245925879	6.42794133250948	6.18982455888002
SLC45A1	6.43962313755712	6.80992886572143	6.3327079336406	6.23457795978457	6.3819754785573	6.34340782229781	6.53449743373817	6.37503943134692	6.32373033752135	6.6409679104499	6.49825086752783	6.64529816394863	6.49984588708321	6.62935662007961	6.51412226017071	6.53605290024021	6.32373033752135	6.48220292629596	6.1168637576909	6.27052894238072	6.62205181945638	6.92005505480697	6.4093909361377	6.57440430902258	6.85049941375812	6.76950729143624	6.53294028837287	6.52825874275841	6.56985560833095	6.8972404255748	6.4870360800319	6.61176256006487	6.84423498775875	6.63517394667492	6.53760669149529	6.58796498888268	6.60880924267552	6.82273014794452	6.42794133250948	6.33091687811462	6.58044701959866	6.5077946401987	6.43128865429159	6.49825086752783	6.75087443965685	6.61765111942733	6.49505552836802	6.36632221424582
RERE	9.32687885483841	8.15583017155653	9.90764180366553	9.33203654836165	9.1405741777099	10.0190346693643	8.8838651545098	9.59768014371589	7.91647664443772	8.46882765523095	6.30924896081662	9.90373124340389	9.60492381604251	9.19819945543749	9.4189067312579	7.09381367340273	9.4606606646076	8.59357786734457	9.15177765473205	8.23074100262691	9.59152234657073	7.65892551149237	9.13159977279442	9.69696752623429	9.42500604148493	8.12773644358883	9.49325503512067	9.18413149394059	9.24674059849314	8.86542397831313	6.60880924267552	8.91229058335111	9.2001629739997	6.25927248703759	8.74045539698897	9.53294028837287	8.83920378809694	9.01066796290185	8.75020450927987	8.973553878808	6.36981542428391	8.94046042886366	8.9957671508778	9.95826269732954	10.0445307317387	9.42038134119664	6.28540221886225	8.80767691626514
ENO1	12.3365344538763	12.3634503619435	12.8885339820675	12.538043393941	12.7215691845784	12.8486816171797	11.4241137880433	12.4177997838403	13.3372734501779	12.1462186190394	11.8819933846834	11.8001314440135	12.2910843422856	13.0165297482435	12.2453744380295	12.136254201309	12.0926910819423	12.7215691845784	12.7340956668934	12.7299817969522	12.4883171694992	12.7215691845784	12.3469845821229	12.6242928462984	11.952704851797	12.1746760596882	11.7504138959424	12.136254201309	11.8902642770211	11.3179213115064	13.4633327845445	12.1655351413779	11.9056878485269	6.74819284958946	12.0314944487274	12.1209506233289	11.6977060665547	11.7820153350042	11.9684508047165	11.7923429406928	9.00253376108996	12.0683416421892	12.3634503619435	11.7457583457278	12.7413827143698	12.0001408813087	6.76686014382955	11.928666412305
CA6	6.31831684133498	6.30742852519225	6.58044701959866	6.24222139509837	6.41953889151378	6.70597790168252	6.28540221886225	6.34340782229781	6.14974711950468	6.25738784269265	6.32373033752135	6.5453506448223	6.37677657188298	6.36282052553426	6.4643415327611	6.54070926267143	6.29462074889163	6.22496636500027	6.21723071622067	6.15177765473205	6.2460279805281	6.33091687811462	6.50937914891469	6.4870360800319	6.22881869049588	6.20554891117303	6.38543103719352	6.45121111183233	6.29094040240368	6.45285896471381	6.54689445988764	6.40087943628218	6.37155886261196	6.2364926183813	6.44956137461324	6.16188768237689	6.4870360800319	6.47411151394241	6.33449676839042	6.02014657311178	6.47248777146274	6.34340782229781	6.43962313755712	6.3327079336406	6.22110372536788	6.35226417325832	6.37851162325373	6.36981542428391
SLC2A7	6.23266075679027	6.01346225980656	6.17192735435346	6.19377174339668	6.13750352374993	6.33091687811462	6.31650781910311	6.19770815795585	6.23074100262691	6.01792190799726	6.46270675067016	6.2667865406949	6.14974711950468	6.21723071622067	6.30742852519225	6.23266075679027	6.22881869049588	6.17990909001493	6.18586654531133	6.20359271420771	6.12928301694497	6.15785216914174	6.33985000288462	6.15785216914174	6.12722055048807	6.02680005934372	6.24031432933371	6.1333991254172	5.96809075204526	6.12722055048807	6.18388345903223	6.1168637576909	5.94719858426206	6.43128865429159	6.25361115194717	6.40258575823259	6.1106138055009	6.20554891117303	6.10013667128545	6.27798474729977	6.43462822763672	6.02236781302845	6.22303633790187	6.12515513132229	6.0639343057541	6.39746072605472	6.26115467261557	6.27798474729977
SLC2A5	8.32463061526719	6.74416109557041	8.68369645430652	8.14720492494223	8.04330075436418	7.16490692667569	7.2460279805281	6.8814199080924	6.9413411054853	7.67948009950545	8.02790599656988	8.03232128705788	7.82209277437953	8.43837603039902	6.74953426766926	6.74819284958946	6.79441586635011	7.36369674483899	10.634357301138	7.52199295640167	6.74416109557041	8.44997398581035	7.48300957716455	8.15228484230658	7.46515822966425	8.65642486327778	8.62607403609031	10.0335606567106	7.1333991254172	7.27426166125705	7.73063995591679	7.10956950937069	6.74146698640115	7.51569983828404	7.93251005337989	6.92124588858559	9.96217303110971	6.80219321694183	8.16339809435316	6.81378119121704	8.42290574261218	8.29920801838728	9.1494931015375	6.76022094646651	7.27798474729977	7.91348784071516	6.64385618977472	7.95535930524299
GPR157	6.46597446450407	6.68369645430652	6.30012372456901	6.56071495447448	6.7045953476324	6.4594316186373	6.5909612413426	6.53294028837287	6.75622271284729	6.71424551766612	7.07681559705083	6.61470984411521	6.66249036391378	6.58345891013077	6.55305325276641	7.06177619758669	6.52356195605701	6.71011763204345	6.44625622988956	6.62351574149055	6.66106547980695	6.49185309632967	6.99322146736894	6.55918586578773	6.59693514238723	6.51254295509686	6.43128865429159	6.57742882803575	6.52669484554198	6.63517394667492	6.62789861587175	6.53915881110803	6.61028665708102	6.76022094646651	6.34518344718767	6.54689445988764	6.67525138605026	6.53605290024021	6.50143914515887	6.656782364219	6.8008998999203	6.28909670241999	6.66391384211598	6.71011763204345	6.5077946401987	6.49825086752783	6.656782364219	6.55918586578773
H6PD	7.46352437327118	7.39917109381982	7.18883607303053	7.56453060081634	7.44377239276374	7.43295940727611	7.44708322620965	7.49265437101891	6.85798099512757	7.2045711442492	6.88996019965864	7.4254257345907	7.44956137461324	7.53060141451683	7.31379002544369	7.21237478756727	7.48139582415413	7.83668159332712	7.65176927141799	7.67313237214536	7.22207035524718	7.16390121381454	7.53605290024021	7.48542682717024	7.22303633790187	7.3371758685863	7.48542682717024	7.69974594797101	7.16791986555194	6.99774402605963	6.62351574149055	7.35226417325832	7.64169052255661	7.06716542701711	7.31650781910311	7.5438051759644	7.58345891013077	6.94368695159709	7.14261765544658	7.1548181090521	7.17891378466957	7.31379002544369	7.57213175138666	7.84235034341381	7.34429590791582	7.39917109381982	6.90689059560852	7.53294028837287
SPSB1	6.73606362787181	6.94953493301701	6.88630626345243	6.74146698640115	6.77082904603249	6.54843662469604	6.7292808460274	6.76818432477693	6.94368695159709	7.11997860965488	6.61470984411521	6.69766263347052	6.91288933622996	6.8592241619782	6.88752527074159	6.65963918701565	6.82273014794452	7.33091687811462	6.70873904135958	6.89360490485829	6.877744249949	6.75221336786514	6.53605290024021	7.10643207781693	6.85299758761332	6.91169158187234	6.83162393682075	6.82654848729092	6.68229237143083	6.54689445988764	6.67101024127845	6.64961545906341	6.8923910259134	6.63226821549951	6.88996019965864	6.74953426766926	6.62205181945638	6.77873424411784	6.80864246791806	6.88264304936184	6.80219321694183	7.03562390973072	6.68369645430652	6.72109918870719	6.94485844580754	6.8073549220576	6.61911951145322	7.00450139223494
SLC25A33	6.54997714277182	6.49505552836802	6.5894638929561	6.78267065867701	6.62643913669732	6.64961545906341	6.34695688937888	6.53760669149529	6.7279204545632	6.71973105674985	6.72109918870719	6.51727569320958	6.58195375084882	6.36106648879432	6.32732808262995	6.5713734359732	6.57440430902258	6.85673675611911	6.53760669149529	6.68369645430652	6.55151601762801	6.60436789989375	6.76420813013995	6.84046323386954	6.35931031689044	6.46597446450407	6.5453506448223	6.28725064325462	6.48381577726426	6.55151601762801	6.58195375084882	6.35755200461808	6.4966540825935	6.73335434061383	6.58195375084882	6.53449743373817	6.7045953476324	6.41616416473313	6.63081315229913	6.71699089440494	6.7279204545632	6.89965902637744	6.60139939053183	6.53138146051631	6.74550626586916	6.53915881110803	6.86913111964429	6.71561885907482
TMEM201	6.17791779219584	5.99774402605963	6.06177619758669	5.86789646399265	6.24222139509837	5.93545974780529	6.03562390973072	6.11270013274936	6.12101540096137	6.37851162325373	6.28169825009883	6.19574129324645	6.30012372456901	6.01122725542325	6.04001567884788	6.26865895502767	6.22303633790187	6.07895134139482	6.05961485629722	6.20163386116965	6.08958289312471	6.0703893278914	6.10223819393074	6.25927248703759	6.13750352374993	6.10433665981474	6.16791986555194	6.02901108665907	6.19179950106508	6.17592374206376	6.05528243550119	6.25361115194717	6.15177765473205	6.18189764310839	6.05961485629722	6.22496636500027	5.96116025813664	6.19967234483636	6.14567745519564	6.20359271420771	6.16992500144231	6.37330019660839	6.23457795978457	6.13955135239879	6.467605550083	6.18388345903223	6.20163386116965	6.27239650903748
PIK3CD	10.0445307317387	10.4066302028994	10.4625022725973	10.5792216407049	10.7006997959667	10.9726208620587	9.67525138605026	10.7336085525391	9.25856603388993	9.53449743373817	7.52042224852645	10.8557250211872	10.722039027386	10.7382611835761	10.6202198255075	9.3562318626554	10.1483494668832	10.3158288505248	10.5671004689611	9.86403134074395	10.4040771362412	9.37872835803081	10.6844856508233	10.9609431428275	10.7730567646476	9.92718535782637	10.1743015444676	10.3217026561744	10.4115109880121	9.81634370528486	7.17292748960384	10.4904497938795	10.3972467874407	8.74852832105729	9.4148966042115	10.4127815253385	10.0200076319992	10.722039027386	10.1681706599969	9.88157285747403	7.06501215043695	10.2506537177581	10.161383860112	9.96116025813664	11.1028942924644	10.3985299435059	8.2803068064537	9.87789758948689
CLSTN1	6.49984588708321	6.64673869830785	6.77214959078454	6.60584986719498	6.40429006444484	6.65535182861255	6.42290574261218	6.54689445988764	6.75355105460065	6.71973105674985	6.83920378809694	6.40429006444484	6.8801957289431	6.62497817956904	6.67948009950545	7.25361115194717	6.63807383718072	6.60880924267552	6.70597790168252	6.62643913669732	6.71561885907482	6.70043971814109	6.59245703726808	6.762880292917	6.4262647547021	6.62351574149055	6.61618123133188	6.5894638929561	6.52669484554198	7.21140163741847	6.69488019279919	6.65105169117893	6.62497817956904	6.73741636593706	6.66817586897014	6.52669484554198	6.61323695471633	6.66391384211598	6.72519581722666	6.65248649491816	6.64961545906341	6.73606362787181	6.67666233485797	6.83920378809694	6.58195375084882	6.91288933622996	6.5438051759644	6.53449743373817
CTNNBIP1	7.32192809488736	7.01903466936434	7.23074100262691	6.88386515450979	7.08001802908917	7.18388345903223	7.04220656012069	7.16992500144231	6.76155123244448	7.20945336562895	6.24222139509837	7.0574502721839	7.25927248703759	7.30651744524982	6.84046323386954	6.29829173062012	6.4178525148859	6.73876783680019	7.18982455888002	6.93545974780529	7.4586116725846	6.59842476052772	6.66391384211598	7.48784003382305	6.8073549220576	6.52512925120397	6.68509917200661	7.22496636500027	7.06716542701711	6.57440430902258	6.42290574261218	7.11374216604919	7.20065343636747	6.19770815795585	7.34607044078517	7.05419729438881	6.87405920314115	7.35579154675365	6.51412226017071	7.03121873061072	6.34340782229781	6.76686014382955	6.65391987311942	6.63662462054365	7.18586654531133	6.84172158112846	6.39917109381982	6.83035674741922
LZIC	7.41616416473313	7.21626083716506	7.16691625156997	7.18982455888002	7.44708322620965	7.3019533951261	7.25927248703759	7.2364926183813	7.30103884990315	7.20945336562895	6.75755668893945	6.94485844580754	6.83415498140132	7.12412131182919	7.65248649491816	6.78135971352466	7.13134253912326	7.09064175191785	7.49904859773388	7.20750245925879	7.27052894238072	7.37330019660839	7.72519581722666	6.70873904135958	7.43295940727611	6.92599941855622	7.08214904135387	7.09169983413681	6.92243574023315	6.70321146739115	6.54225804976692	7.45285896471381	6.66959375118833	7.37068740680722	7.32012359804061	6.92481250360578	7.0574502721839	7.05202456048283	6.88264304936184	7.02458563827827	6.78267065867701	6.86294724802092	6.58796498888268	7.63589946594638	6.96116025813664	7.12825215227739	6.65105169117893	7.30469355747101
NMNAT1	6.92481250360578	6.91169158187234	6.88874324889826	7.46352437327118	6.9413411054853	7.15177765473205	7.00225245173138	7.21529030565123	7.06608919045777	6.80219321694183	6.68369645430652	6.83668159332712	6.90568784852686	7.12308675098106	7.22303633790187	6.80477637795583	6.58646452588639	7.13237119873254	7.16289479937478	7.28169825009883	7.08001802908917	6.80606622608903	7.06716542701711	6.95070169008901	7.04875931191986	6.88508622529017	6.92362461136832	7.01792190799726	6.87159726561385	6.92124588858559	6.89845023280787	7.13545278418517	6.9413411054853	6.76420813013995	6.876516946565	7.13750352374993	7.07574653806091	7.16289479937478	6.66533591718518	6.81378119121704	7.14465824283188	6.76686014382955	6.56529252058102	7.3983161634002	7.05202456048283	6.65963918701565	6.5077946401987	6.89602960297675
RBP7	9.06447332875342	8.4757334309664	9.27891401949994	9.01569380710515	8.81442224656679	8.38111029409905	8.64781815592715	8.5077946401987	7.95884267524324	7.63154086734149	6.8592241619782	8.39360496863922	8.08214904135387	8.72758015616773	8.4749227003798	6.90568784852686	9.09987376558251	8.10013667128545	8.63117705570398	9.37764435839991	8.4757334309664	7.92896244083598	8.89117612475454	9.00842862207058	8.85330955540367	7.78004757606187	7.68929916053589	8.19672506078603	8.24935052362723	8.71493235178568	6.79571500650173	8.12722055048807	8.33002051583608	6.80606622608903	8.84549005094438	8.23983716874035	9.17267752078386	9.50501755552812	8.96809075204526	8.3654475885501	8.5352753766208	8.98726401207254	8.59208323365389	6.83794324189103	8.0574502721839	8.82273014794452	6.94251450533924	7.47735352663456
UBE4B	8.35843142862635	7.99717948093762	8.14414836650889	8.84454885592944	8.57175264350355	8.80413102118332	8.03011533090807	8.81826260830447	7.79311555527435	7.90809234081827	6.53915881110803	8.65642486327778	8.38715571766298	8.75488750216347	7.81506301719287	6.68509917200661	8.04930403348226	7.96116025813664	8.09697863637054	8.1405741777099	8.39917109381982	7.8856963733394	8.2278565730605	8.68194113709169	8.06608919045777	7.96809075204526	7.55458885167764	8.50898318485542	8.24935052362723	7.90267658665114	6.77478705960117	8.34074028063018	8.57099412874323	6.52512925120397	8.39317591434881	8.32597997939444	8.45038647903429	8.23314029644597	8.45450493755737	8.11270013274936	6.49505552836802	8.01569380710515	8.04603261475421	7.4749227003798	8.90749159334305	8.03672310600552	6.42290574261218	8.02624677264819
KIF1B	7.02680005934372	6.73470962022584	6.89360490485829	7.10118781525974	6.94719858426206	7.02569327368077	7.11997860965488	7.09169983413681	6.80477637795583	6.78267065867701	7.49825086752783	6.89845023280787	7.07788386443832	6.95884267524324	7.0574502721839	7.231701199029	7.07360604057494	7.04439411935845	7.20945336562895	7.3327079336406	7.09381367340273	6.96116025813664	7.25077213159993	7.06931549454008	6.94485844580754	6.80348537559595	7.0639343057541	7.18586654531133	6.8008998999203	6.87897051015108	10.2265326130585	6.91767043436176	7.09592441999854	6.66391384211598	6.85174904141606	7	7.53294028837287	6.96000193206808	7.02901108665907	7.03011533090807	6.79960542245267	7.38543103719352	7.44625622988956	7.40429006444484	7.04984854945056	7.16892278185294	6.77346892790519	7.35755200461808
PGD	12.0058350438139	12.4415177156285	12.080584386304	12.8402861907293	12.9987667013615	12.6020492740839	11.5865583505566	13.0262294790194	12.2774327085901	10.8557250211872	7.62862780216015	12.6482002702357	11.7845121621916	13.1187464514528	12.9282222555851	12.8931498199355	11.8981856741514	13.1371832877847	12.8576117236566	13.1046642695627	12.3075139094459	12.5104180378017	12.8848382789171	12.4523442128473	11.8659265450219	12.2585071471763	12.3365344538763	12.6441942818063	11.3900076921531	11.2851131885015	6.38715571766298	12.9556317466004	11.5227776695246	6.34518344718767	12.109014419439	12.2042654561368	12.4143152665679	12.3975142057515	11.844117269588	11.3242368128788	6.49505552836802	12.2363431271483	12.2042654561368	12.6285366740269	12.635876798991	12.3135916525727	6.36282052553426	12.4883171694992
CORT	6.53138146051631	6.31288295528436	6.24412594328373	6.12308675098106	6.2460279805281	6.31469652565629	6.14974711950468	6.39231742277876	6.22110372536788	6.19179950106508	6.50143914515887	6.03562390973072	6.12515513132229	6.21140163741847	6.35049724708413	6.29829173062012	6.38887833881199	6.16992500144231	6.34340782229781	6.30742852519225	6.25361115194717	6.09803208296053	6.20163386116965	6.03782146543497	6.08321336824898	6.29462074889163	6.20554891117303	6.26115467261557	6.20750245925879	6.40599235967584	6.78920757534734	6.456149034648	6.22689381357139	6.52199295640167	6.07681559705083	6.4594316186373	6.19770815795585	6.13750352374993	6.34695688937888	6.2364926183813	6.40087943628218	6.27612440527424	6.40429006444484	6.29094040240368	6.39917109381982	6.24222139509837	6.34695688937888	6.37503943134692
DFFA	7.467605550083	7.31741261376487	7.3566720442121	7.59693514238723	7.36632221424582	7.26584942144085	6.97039353791468	7.25266543245025	7.98013957763916	7.44128427192704	7.38370429247405	6.9692426044345	7.5077946401987	7.49585502688717	7.3110671022556	6.75755668893945	8.05961485629722	7.47248777146274	7.4749227003798	7.36106648879432	7.52277766952458	7.12412131182919	7.59469782732387	7.61249994573944	7.44625622988956	7.75288236627309	7.29462074889163	7.49024921062709	7.47411151394241	7.4068427546553	7.99830835035429	7.07574653806091	7.50700173276412	6.5909612413426	7.30286736097287	7.46842040186455	7.31560245663795	7.13852780142227	7.78004757606187	7.75355105460065	6.64385618977472	6.63952159951083	8.01290383323064	7.51806297565252	7.36282052553426	7.11374216604919	6.64241277290506	7.54689445988764
PEX14	6.79441586635011	7.12825215227739	7.3371758685863	7.11270013274936	7.10852445677817	7.06501215043695	6.67383905599044	7.0746766862945	7.69488019279919	7.14261765544658	6.33985000288462	6.64385618977472	6.77610398807316	7.38024459047818	6.86294724802092	6.37330019660839	6.30924896081662	6.61028665708102	7.16289479937478	7.56453060081634	6.50143914515887	6.60733031374961	6.18784690943957	6.6906964439777	6.66249036391378	6.40087943628218	6.55612281784117	6.75888943272096	7.07253459972295	6.44790974874208	6.11270013274936	6.99322146736894	6.63662462054365	6.3110671022556	7.22013644739608	6.85798099512757	6.63807383718072	6.78790255939143	7.02569327368077	7.42710328715284	6.20945336562895	6.32012359804061	6.42794133250948	6.656782364219	6.876516946565	6.62789861587175	6.37330019660839	7.15886210620845
CASZ1	7.65535182861255	7.30651744524982	7.0948694327187	7.61470984411521	7.45697038112101	7.41700858678878	6.90086680798075	7.34607044078517	7.16892278185294	7.4643415327611	6.33091687811462	7.07146236255662	7.12825215227739	7.6560672737256	7.33806779754262	6.46107011403305	6.58345891013077	6.65821148275179	7.13134253912326	7.34784279363816	6.84046323386954	6.90809234081827	6.4594316186373	7.10013667128545	7.09169983413681	6.63517394667492	7.2807707701306	7.31922050252387	7.03452387533439	6.61323695471633	6.31831684133498	7.36981542428391	7.3741700760685	6.48864353985378	7.22207035524718	7.41700858678878	7.04657836662033	7.46352437327118	6.93663793900257	7.22207035524718	6.29462074889163	6.73876783680019	6.65821148275179	7.53216108498321	7.21529030565123	6.20163386116965	6.34518344718767	7.65463602852797
C1orf127	6.51412226017071	6.77610398807316	6.4870360800319	6.62935662007961	6.52356195605701	6.50143914515887	6.5894638929561	6.58345891013077	6.57288966842058	6.70735913208088	6.71149490665009	6.51569983828404	6.62789861587175	6.48058827023386	6.56529252058102	6.62058641045188	6.55612281784117	6.77478705960117	6.62643913669732	6.8703647195834	6.6409679104499	6.5894638929561	6.60880924267552	6.84172158112846	6.81762325751143	6.6724253419715	6.72246602447109	6.56529252058102	6.61176256006487	6.75488750216347	7.16992500144231	6.55765515472542	6.53605290024021	6.79311555527435	6.45450493755737	6.57742882803575	6.62789861587175	6.65105169117893	6.762880292917	6.58044701959866	6.74281466986289	6.62058641045188	6.59544398458948	6.60584986719498	6.55151601762801	6.69627208392586	7.17692111164436	6.42961596420174
TARDBP	7.27984269352035	6.7839804136838	7.63154086734149	7.63154086734149	7.32102612859297	7.40429006444484	7.54303182025524	7.4586116725846	6.97384083953315	7.73131903102506	6.39231742277876	7.18289089274548	7.04875931191986	7.0746766862945	7.21819994369474	6.53605290024021	6.92955431573285	6.79960542245267	7.33181268381921	7.38370429247405	7.14465824283188	7.08533966935737	7.06608919045777	6.94953493301701	7.32553033156756	6.45285896471381	6.73063995591679	7.08958289312471	7.2881739681123	6.79960542245267	6.50303064564116	6.98185265328974	6.64817779572482	6.25927248703759	7.54997714277182	7.12308675098106	7.69974594797101	6.8008998999203	7.14465824283188	8.21819994369474	6.22881869049588	6.7292808460274	6.59395128394841	7.41023933077602	7.28262513419167	6.78004757606187	6.4093909361377	7.25927248703759
MASP2	6.62643913669732	6.52512925120397	6.40599235967584	6.41278152533848	6.67525138605026	6.73063995591679	6.51569983828404	6.51412226017071	6.95070169008901	6.467605550083	6.8703647195834	6.59842476052772	6.74011804283313	6.62058641045188	6.44790974874208	6.5298209465287	6.80477637795583	6.54843662469604	6.59544398458948	6.65105169117893	6.67383905599044	6.11894107272351	6.53915881110803	6.62058641045188	6.52199295640167	6.63226821549951	6.49024921062709	6.34695688937888	6.14771372235215	6.85049941375812	7.00112666545428	6.54689445988764	6.62789861587175	6.97842446544086	6.4594316186373	6.32192809488736	6.57288966842058	6.53294028837287	6.6409679104499	6.70873904135958	6.99435343685886	6.68790052248075	6.60584986719498	6.59693514238723	6.40429006444484	6.66391384211598	7.40854204229686	6.34695688937888
SRM	7.50462039240355	7.50303064564116	8.12515513132229	8.26115467261557	8.04984854945056	7.27146302790437	7.73876783680019	7.27612440527424	8.31560245663795	9.11452319739961	6.81890167588564	7.46352437327118	8.32732808262995	8.04111153536915	7.90086680798075	6.95768248616512	8.3371758685863	8.81794296832513	7.6724253419715	7.65463602852797	8.03562390973072	7.34961297182452	7.46842040186455	8.62789861587175	7.81249822533356	7.98013957763916	7.41023933077602	7.67525138605026	8.63008507000212	7.80477637795583	7.7292808460274	7.57818396809009	8.1644041578813	10.1934021532727	8.9515761390748	7.86232740051799	7.66604642940879	7.61249994573944	8.37068740680722	8.77511640443559	8.86201737686988	7.7714894695006	8.71321465299855	7.61028665708102	7.83415498140132	8.39531991094028	7.4708621994137	8.78463484555752
EXOSC10	8.52277766952458	8.63226821549951	8.78332568481352	8.28401434473801	8.59991284218713	7.88080794836281	7.84423498775875	7.87159726561385	8.47775826644389	9.40194612397654	6.73063995591679	7.89542381038297	8.75321674917896	8.90177198109894	8.17841587438304	6.67383905599044	8.12670447284319	8.23983716874035	8.45038647903429	8.35491051158679	8.83541884047548	8.18834157601082	7.72996056101802	9.03534897975545	8.62131930101419	8.70701394843505	7.75421943313514	8.66391384211598	8.97842446544086	8.43421120348557	7.14669594803066	8.01402047031493	8.80542144617176	6.68790052248075	8.72144101907033	8.17392693199981	7.98584193700334	8.13442632022093	8.49625461006128	8.86449570265158	6.60880924267552	8.19229281447077	8.62716906084185	7.3019533951261	8.83130724380205	7.97727992349992	6.53760669149529	8.66640155434373
ANGPTL7	6.22110372536788	6.13545278418517	5.96116025813664	6.2460279805281	6.15785216914174	6.18784690943957	6.32012359804061	6.21723071622067	6.2667865406949	6.01346225980656	6.3327079336406	6.14363830992204	6.34340782229781	6.18982455888002	6.09169983413681	6.22303633790187	6.16992500144231	6.07681559705083	6.17192735435346	6.21529030565123	6.0639343057541	6.27052894238072	6.02901108665907	6.05311133645956	6.15583017155653	6.06177619758669	6.25927248703759	6.12515513132229	6.21334728173344	6.3037807481771	6.47411151394241	6.25361115194717	6.06608919045777	6.40258575823259	6.3037807481771	6.27798474729977	6.31288295528436	6.19770815795585	6.15987133677839	6.5077946401987	6.4446008137115	6.44790974874208	6.15987133677839	6.10643207781693	6.16992500144231	6.26865895502767	6.4110872267986	5.99548451887751
UBIAD1	7.74752167254042	7.42794133250948	7.9898202201176	7.78790255939143	7.69348695749933	7.38801728534513	7.27519333390221	7.16490692667569	7.47735352663456	8.05690861832325	8.4549161375148	7.57818396809009	8.10276309662559	7.81954046050572	7.68720069465189	8.01234519041983	7.74079267227768	7.83794324189103	7.37677657188298	7.27426166125705	7.80283944093511	8.22833771198138	7.66533591718518	8.19081236791614	7.5668151540109	8.11270013274936	7.79895774790043	7.48058827023386	7.63662462054365	7.53915881110803	6.83668159332712	7.41869594960205	7.56757586852411	7.3264294871223	7.71355835640479	7.53683000504806	7.29737486052832	7.64024493622235	7.58345891013077	7.87897051015108	6.88630626345243	7.17492568250068	7.60954813899943	7.93251005337989	7.57213175138666	7.62131930101419	6.76553474636298	8.19574129324645
FBXO2	6.19967234483636	7.18883607303053	6.48381577726426	6.62205181945638	6.65391987311942	6.61618123133188	6.57288966842058	6.38543103719352	6.65391987311942	7.04001567884788	6.62935662007961	6.91288933622996	6.79311555527435	7.4667902378031	6.99095486039699	6.67101024127845	6.36457243229586	6.72246602447109	6.70873904135958	6.50303064564116	7.01903466936434	7.41278152533848	6.59245703726808	6.85299758761332	7.21626083716506	7.5274770060604	7.31379002544369	7.05093696522523	6.99435343685886	6.15987133677839	6.11478344724985	7.11270013274936	7.4667902378031	6.2460279805281	6.9692426044345	6.51412226017071	6.84423498775875	7.49345520092618	6.64961545906341	7.02680005934372	6.45121111183233	6.39917109381982	6.43629511983936	7.16591193893569	7.25550073314839	7.88080794836281	6.55918586578773	6.78004757606187
FBXO44	6.27798474729977	6.22110372536788	6.2667865406949	6.26491169307446	6.11478344724985	6.14771372235215	6.22303633790187	5.99548451887751	6.25361115194717	6.40087943628218	6.31831684133498	5.97727992349992	6.23074100262691	6.20750245925879	6.14567745519564	6.43962313755712	6.22881869049588	6.39574832817903	6.19770815795585	6.2460279805281	6.18982455888002	6.22496636500027	6.12515513132229	6.25927248703759	6.20359271420771	6.25927248703759	6.09381367340273	6.13134253912326	6.27612440527424	6.27798474729977	6.40769264866568	6.08321336824898	6.20945336562895	6.35579154675365	6.08746284125034	6.25361115194717	6.33985000288462	6.22881869049588	6.19179950106508	6.30560578958543	6.36981542428391	6.16591193893569	6.09592441999854	6.24412594328373	6.26865895502767	6.20750245925879	6.50462039240355	6.31831684133498
FBXO6	8.63662462054365	8.43796008833447	8.93398565445043	7.91109233158713	7.77939105953591	8.69731512171625	8.75020450927987	8.32957212576538	8.1873520732005	8.32687885483841	6.21723071622067	8.0601554952546	8.14414836650889	8.02347715183043	9.25266543245025	6.99887245399427	8.20896588630656	7.98356369722332	7.90026304356897	8.33270793364061	8.2001629739997	8.01847839596593	7.84737060090548	7.58120058192496	7.94719858426206	6.88386515450979	9.81538329581354	8.51412226017071	7.81762325751143	7.14771372235215	6.13545278418517	8.50660511556825	7.89360490485829	6.42794133250948	8.32777717058405	9.3391819338563	7.28540221886225	8.77313920671969	7.37851162325373	8.01792190799726	6.37155886261196	8.30697305714083	6.65391987311942	10.7981477456104	8.18189764310839	7.13134253912326	6.30012372456901	9.83114887121932
MAD2L2	9.13878375725385	9.59488440282247	9.1853710292354	9.3562318626554	9.51550273533396	9.1974624464606	9.20310325023664	9.54283841653608	9.6409679104499	9.76420813013995	6.3037807481771	8.80960737378898	9.43796008833447	9.86325707193297	9.50878516206451	9.1494931015375	9.07975143109509	9.56567332962135	9.51825972915312	9.11217883372259	9.4761386254757	9.30560578958543	9.31718646829205	9.54283841653608	9.21698830757675	9.42647443351082	8.83794324189103	9.85798099512757	8.85268555234858	8.85237344958027	6.55458885167764	9.99038765180274	9.63535536070105	6.44294349584873	9.29920801838728	9.33606018139058	9.23601419190008	9.48321116942937	9.17017544759187	9.53060141451683	6.23266075679027	9.65391987311942	9.45368218587218	9.09750545581802	9.85424505422013	9.59488440282247	6.21723071622067	9.69453201009184
AGTRAP	9.64403651538472	10.4523442128473	9.94515117078387	10.2786817575593	10.3302446586223	10.1483494668832	9.94148783266985	10.3839202486216	9.23673177213915	8.7797193551434	6.57440430902258	10.2811186449965	9.88157285747403	10.6699480041161	10.6743688418	9.56491161099706	9.49245409406421	9.8923910259134	10.0040799828436	9.88432317717332	10.2066481074478	9.66320227857954	10.4462562298896	10.2391211318123	9.94807515849108	9.4655664048094	10.0897152929817	10.602791639851	9.47106549611535	9.0679720778857	6.23457795978457	10.6993121721354	10.2720465243899	6.4966540825935	9.72451385311995	10.5502658068687	10.0762811665795	10.6571397765931	9.99237190701017	9.49044979387953	6.54225804976692	9.9029779958324	9.19574129324645	10.2969162068793	10.494255586545	10.2043265989412	6.35931031689044	10.3033241268595
C1orf167	6.67525138605026	6.75087443965685	6.68790052248075	6.79701297783614	6.65535182861255	6.68929916053589	6.69627208392586	6.58796498888268	6.76155123244448	6.73876783680019	6.85798099512757	6.71149490665009	6.51569983828404	6.62058641045188	6.73335434061383	6.77214959078454	6.98413359454098	6.48058827023386	6.62058641045188	6.53294028837287	6.70735913208088	6.8923910259134	6.68369645430652	6.69348695749933	6.82400405093315	7.18090370917938	6.84297883178833	6.80992886572143	6.62205181945638	6.64673869830785	6.87528859822269	6.74550626586916	6.95070169008901	6.68369645430652	6.71011763204345	6.68509917200661	6.76553474636298	6.55151601762801	6.60733031374961	6.63517394667492	6.68509917200661	7.25077213159993	6.8801957289431	6.58496250072116	6.74416109557041	6.85798099512757	8.9915218460757	6.61323695471633
MTHFR	6.82908844400489	7.70390357344466	6.90568784852686	7.83289001416474	7.89421146153777	7.17592374206376	7.20847824221171	7.06501215043695	7.82400405093315	7.69209237542757	6.00674683244058	6.64961545906341	7.37242979233409	7.77016832010343	7.11790278909403	6.40599235967584	6.90689059560852	6.62935662007961	7.13134253912326	7.60806996772166	6.58195375084882	6.79571500650173	6.37503943134692	6.81506301719287	7.08746284125034	6.52199295640167	6.39917109381982	7.36981542428391	7.6724253419715	6.47411151394241	6.16188768237689	6.74011804283313	7.10223819393074	6.37330019660839	6.96116025813664	7.39574832817903	6.97956810009519	7.38629363515099	7.62278396615612	7.3566720442121	6.35402893805439	6.43462822763672	7.09908476089186	6.97613447283165	6.82145511910246	6.97498811199193	6.43962313755712	7.52434581646254
CLCN6	7.12308675098106	7.20163386116965	7.26021388677142	7.06285565520599	6.76818432477693	7.00337736020232	6.78790255939143	7.01346225980656	7.21042783040149	7.0574502721839	9.1550711912457	6.62789861587175	7.08214904135387	7.25738784269265	6.86418614465428	6.61323695471633	7.38801728534513	7.25455625190949	7.20652601587743	6.93073733756289	7.41278152533848	6.79960542245267	6.67101024127845	7.24507727535967	6.9413411054853	6.92243574023315	6.69209237542757	6.84297883178833	7.14771372235215	7.11165734626313	6.70873904135958	6.79571500650173	6.79441586635011	7.40002551791402	6.86418614465428	7.12308675098106	6.99548451887751	6.77873424411784	7.27052894238072	7.20065343636747	7.12928301694497	6.75888943272096	6.88508622529017	6.81634370528486	6.8923910259134	7.44294349584873	7.81121411751324	6.88630626345243
NPPA	7.12412131182919	6.65535182861255	7.45038647903429	6.84924870276441	6.64529816394863	6.84423498775875	6.60880924267552	6.97727992349992	6.84674402324487	6.66106547980695	6.92362461136832	6.71561885907482	6.53760669149529	6.71287086768991	6.61765111942733	6.70873904135958	7.41531924814038	6.76022094646651	6.86913111964429	6.80992886572143	6.69348695749933	6.72383156649532	6.86666075081999	6.71287086768991	7.25266543245025	6.71561885907482	6.5453506448223	6.66533591718518	6.67666233485797	6.69766263347052	10.0476692513913	6.6906964439777	6.58646452588639	7.81954046050572	6.75755668893945	6.87528859822269	6.57742882803575	6.75488750216347	7.02458563827827	6.98641093525204	9.98142457503897	7.21916852046216	7.7045953476324	7.06501215043695	6.89965902637744	6.90689059560852	6.91767043436176	6.75488750216347
NPPB	6.89965902637744	6.56224242422107	6.5453506448223	6.69209237542757	6.52512925120397	6.67948009950545	6.61765111942733	6.656782364219	6.56529252058102	6.46923479366766	8.59432460392485	6.66533591718518	6.71836162613835	6.39231742277876	6.6906964439777	6.7279204545632	6.6667565918848	6.74953426766926	6.69905184401685	6.61765111942733	6.54070926267143	6.56224242422107	6.69627208392586	6.54843662469604	6.55918586578773	6.70597790168252	6.46597446450407	6.47411151394241	6.4110872267986	6.66391384211598	8.79246495997995	6.56376827845203	6.5668151540109	8.95594045128948	6.64817779572482	6.59693514238723	6.7045953476324	6.36282052553426	6.63662462054365	6.59544398458948	7.32822611878773	6.53760669149529	6.78528898070402	6.44294349584873	6.53138146051631	6.5077946401987	6.64673869830785	6.4446008137115
KIAA2013	9.59152234657073	10.1989360881014	9.42584530563943	9.91423562233191	9.8972404255748	9.31537602721884	9.38262402657492	9.34407393775754	9.53216108498321	9.54496443278924	8.58721495245253	10.0968469014446	9.92169219795988	10.1010564641383	10.0345238753344	9.49465561290021	9.61966977337873	10.2754261580842	10.2413873639989	10.2321810576866	10.0314944487274	9.62205181945638	10.2141976767129	10.7160477603001	10.0211187864132	10.2380464096364	9.74045539698897	10.1945106397206	9.59488440282247	9.53216108498321	7.11790278909403	9.5836469446753	10.0569086183233	9.04984854945056	9.5618607083726	9.68317008335234	9.84454885592944	10.3912435894274	9.30606168942834	9.93928535647869	8.22641219278879	9.86727873970966	10.5335244148567	9.09566074549522	9.96318509361413	10.4677074317285	8.13903966768306	9.71819035587747
PLOD1	10.0314944487274	11.3282261187877	9.24150654082283	9.90373124340389	10.1934021532727	9.42794133250948	8.90418300324503	9.71973105674985	9.73199778664374	9.48542682717024	6.74685018309805	10.5502658068687	9.5618607083726	10.2811186449965	10.341407628591	9.14898493138752	9.30765620530649	10.0601554952546	10.1150436501617	10.4714720035965	10.261859859615	9.51096191927738	10.442736197186	10.5530532527664	10.0200076319992	9.14465824283188	9.33270793364061	10.3439629398701	9.89345322583372	9.40002551791402	6.43962313755712	9.63172273876195	10.0826813029504	6.58646452588639	9.97727992349992	10.0211187864132	9.73030029846004	10.4918530963297	9.48683502156305	9.63626208880638	6.57288966842058	9.49245409406421	9.78086780181646	8.97813841506996	9.89451464427313	9.61893604416221	6.69488019279919	9.77774845997228
MFN2	8.27612440527424	8.39703281709685	8.41827429388054	8.95099323197964	8.60028462289809	8.58721495245253	7.50541460934675	8.31333656165215	7.74079267227768	7.74079267227768	6.46107011403305	9.54650866097081	8.04330075436418	8.74112986873613	8.36632221424582	6.68650052718322	8.76818432477693	9.11270013274936	9.04111153536915	8.28447711781042	8.19081236791614	8.20701432017753	8.99095486039699	9.15860968821448	8.12463831417871	9.59077415776056	8.51491126486135	8.55727222306003	7.82145511910246	8.21529030565123	6.4870360800319	8.06285565520599	8.55688918972687	6.32912359629157	8.34784279363816	8.59879692486382	9.3449616135529	8.54264498688628	7.90267658665114	8.24507727535967	6.30560578958543	8.2588015567116	7.55458885167764	7.57364718749332	8.16691625156997	8.65427799526124	6.43128865429159	8.33985000288462
MIIP	6.24031432933371	7.18883607303053	6.68929916053589	6.58195375084882	6.92599941855622	6.64673869830785	6.4446008137115	6.64673869830785	7.05961485629722	6.85174904141606	6.39574832817903	6.36457243229586	6.4093909361377	6.35402893805439	7.14873077917319	6.26491169307446	6.41278152533848	6.57591736111815	7.06931549454008	7.28909670241999	6.5713734359732	6.44625622988956	6.55612281784117	6.53605290024021	6.4966540825935	6.33449676839042	6.38370429247405	6.76818432477693	6.66106547980695	6.5438051759644	6.37155886261196	6.73199778664374	6.62643913669732	6.42794133250948	6.62497817956904	6.65535182861255	6.67383905599044	6.92599941855622	6.32373033752135	6.61618123133188	6.3327079336406	6.15177765473205	6.43295940727611	6.74953426766926	6.64673869830785	6.51254295509686	6.62789861587175	6.93428059364002
TNFRSF8	7.72178276845979	8.2350568627071	7.56071495447448	8.06608919045777	8.1814007617393	7.38715571766298	7.27519333390221	7.74281466986289	7.24317398347295	7.34340782229781	6.30924896081662	7.56909609526214	7.81378119121704	8.58345891013077	8.42961596420174	6.67666233485797	8.29462074889163	7.5337190711399	7.95594045128948	8.74819284958946	8.06716542701711	7.33628338786443	8.1333991254172	7.79766152585376	8.34118521356844	8.22207035524718	7.31015831794782	7.72109918870719	7.50700173276412	7.04111153536915	6.65821148275179	8.41235813720898	8.43254190038826	6.58195375084882	7.03562390973072	7.89299809305507	7.69905184401685	8.3789450602529	8.08587075533461	7.37937836707126	6.59395128394841	7.55305325276641	7.69696752623429	7.62789861587175	8.09328550387792	8.09011241966429	6.55918586578773	7.31197531446116
TNFRSF1B	11.8284538739305	11.4877897998343	11.0630579636235	11.6222348909674	11.057856379165	11.9744145898055	10.4816985403729	11.5643876960526	11.3474552774605	10.8182626083045	6.28909670241999	11.8284538739305	11.5510352955414	11.3925320935687	11.6500195438826	10.0520245604828	11.4076926486657	11.1102222830305	11.2443638351205	11.4019994376641	11.871135184243	10.261859859615	11.1800334549166	11.5913353357414	11.5333784054065	9.4446008137115	10.4238512555073	11.5736945192314	11.0978346203089	10.5362472156881	6.1333991254172	11.3339379957583	11.3817051641459	6.07895134139482	10.4613771248604	11.7736337602437	10.4452218173975	11.8102502860282	11.0418644541598	10.7456743240021	6.16390121381454	11.2087830390862	11.7299180882119	11.0963857344527	11.6149398473107	10.9061389961954	6.1168637576909	10.9854150409976
VPS13D	6.66391384211598	6.73199778664374	7.1333991254172	7.01457846492289	6.74819284958946	7.04001567884788	6.4110872267986	7.05202456048283	6.35755200461808	6.81249822533356	6.23840473932508	6.71287086768991	6.74953426766926	6.78659636189081	6.656782364219	6.1168637576909	6.56071495447448	6.46923479366766	6.48058827023386	6.64529816394863	6.45779126025604	6.30742852519225	6.37503943134692	6.69348695749933	6.4757334309664	6.41616416473313	6.49185309632967	6.76686014382955	6.83668159332712	6.49825086752783	6.39059890555246	6.6724253419715	6.69905184401685	6.32732808262995	6.79960542245267	6.63952159951083	6.76022094646651	6.69905184401685	6.61765111942733	6.91528186586766	6.33449676839042	6.4870360800319	6.38024459047818	6.35402893805439	6.82145511910246	6.4708621994137	6.21529030565123	6.62789861587175
DHRS3	6.58796498888268	7.06824086131282	7.00898878322726	7.19475685442225	7.34251918966061	7.43629511983936	7.25550073314839	6.96347412397489	6.79571500650173	7.35226417325832	6.7983097824546	7.4870360800319	7.91886323727459	7.26584942144085	7.25171909260596	6.54225804976692	7.09697863637054	7.20652601587743	7.3110671022556	7.25266543245025	6.79311555527435	6.99887245399427	6.76022094646651	7.1405741777099	7.08852325661663	6.97384083953315	6.76022094646651	6.92243574023315	7.67666233485797	6.61765111942733	6.89360490485829	6.98527271425345	7.42038134119664	6.71011763204345	6.86418614465428	7.31197531446116	7.13647851834917	7.33449676839042	7.18189764310839	7.26584942144085	6.92243574023315	6.84423498775875	7.63517394667492	7.18090370917938	7.08321336824898	6.98754825895374	6.76950729143624	6.96809075204526
AADACL4	6.40769264866568	6.60584986719498	6.20554891117303	6.22110372536788	6.77214959078454	6.16591193893569	6.29462074889163	6.86666075081999	6.02680005934372	6.58345891013077	5.98641093525204	6.3019533951261	6.24982454861618	6.49984588708321	6.34695688937888	6.44625622988956	6.0746766862945	6.15583017155653	6.25550073314839	6.53605290024021	6.44128427192704	6.45779126025604	6.24031432933371	6.36632221424582	6.24222139509837	6.47735352663456	6.69627208392586	6.34340782229781	6.38370429247405	6.58796498888268	6.22110372536788	6.5909612413426	6.61765111942733	5.82273014794452	6.63952159951083	6.22881869049588	6.37677657188298	6.34340782229781	6.13955135239879	6.37503943134692	6.14363830992204	5.97498811199193	6.06824086131282	6.51412226017071	6.32912359629157	6.39746072605472	5.91647664443772	6.32732808262995
AADACL3	6.49185309632967	6.62205181945638	6.46107011403305	6.55305325276641	6.6667565918848	6.54997714277182	6.45450493755737	6.40087943628218	6.52825874275841	6.65535182861255	6.98641093525204	6.57893871309339	6.32192809488736	6.67101024127845	6.39403389536778	7.28632672709055	6.80606622608903	6.63952159951083	6.52825874275841	6.38715571766298	6.54689445988764	6.5438051759644	6.39231742277876	6.52669484554198	6.49345520092618	6.72655877910497	6.56985560833095	6.64385618977472	6.656782364219	6.43128865429159	6.60584986719498	6.4594316186373	6.71699089440494	7.03342300153745	6.43462822763672	6.49024921062709	6.67101024127845	6.59544398458948	6.44128427192704	6.49185309632967	6.92955431573285	6.74550626586916	6.7983097824546	6.63807383718072	6.57440430902258	6.45779126025604	6.55612281784117	6.66533591718518
PRAMEF12	6.64385618977472	6.36981542428391	6.69766263347052	6.65105169117893	6.68509917200661	6.5894638929561	6.81890167588564	6.66106547980695	6.64241277290506	6.58796498888268	6.74281466986289	6.56529252058102	6.69627208392586	6.65248649491816	6.66959375118833	6.76686014382955	6.52825874275841	6.67666233485797	6.65821148275179	6.5438051759644	6.51096191927738	6.67666233485797	6.55765515472542	6.51569983828404	6.60436789989375	6.67101024127845	6.52512925120397	6.48220292629596	6.51727569320958	6.62351574149055	7.04439411935845	6.4643415327611	6.48864353985378	8.45038647903429	6.62935662007961	6.61176256006487	6.55918586578773	6.59693514238723	6.93663793900257	6.62935662007961	6.90086680798075	6.67948009950545	6.69488019279919	6.60733031374961	6.6667565918848	6.43629511983936	7.59170933316174	6.61765111942733
PRAMEF1	6.60880924267552	6.43462822763672	6.65248649491816	6.4966540825935	6.5909612413426	6.50303064564116	6.61765111942733	6.73063995591679	6.56833618213375	6.44956137461324	6.5713734359732	6.45121111183233	6.71699089440494	6.64385618977472	6.51254295509686	6.81121411751324	6.87528859822269	6.57288966842058	6.54225804976692	6.61765111942733	6.67101024127845	6.53138146051631	6.56985560833095	6.61765111942733	6.49024921062709	6.68790052248075	6.6409679104499	6.48220292629596	6.55151601762801	6.81890167588564	6.93310047493137	6.58345891013077	6.7292808460274	9.42647443351082	6.5453506448223	6.75087443965685	6.4708621994137	6.59991284218713	6.70873904135958	6.67666233485797	7.74550626586916	6.82017896241519	6.63662462054365	6.70321146739115	6.59395128394841	6.60880924267552	6.81890167588564	6.47735352663456
PRAMEF11	6.57893871309339	6.35049724708413	6.61176256006487	6.56833618213375	6.42290574261218	6.36282052553426	6.72519581722666	6.43462822763672	6.50303064564116	6.45779126025604	6.66959375118833	6.467605550083	6.48220292629596	6.50937914891469	6.41447383643093	6.57591736111815	6.57591736111815	6.53294028837287	6.44625622988956	6.47897180503294	6.76950729143624	6.4178525148859	6.46107011403305	6.50620838930675	6.48864353985378	6.48381577726426	6.32912359629157	6.45285896471381	6.3819754785573	6.57288966842058	6.63952159951083	6.45285896471381	6.34518344718767	6.58796498888268	6.58345891013077	6.47735352663456	6.34695688937888	6.33628338786443	6.96116025813664	6.55918586578773	6.96116025813664	6.55151601762801	6.58646452588639	6.44956137461324	6.4093909361377	6.60436789989375	6.52512925120397	6.25927248703759
HNRNPCL1	6.57288966842058	6.36806987653208	6.69766263347052	6.37677657188298	6.61323695471633	6.43629511983936	6.79571500650173	6.47248777146274	6.44128427192704	6.28169825009883	6.96116025813664	6.62351574149055	6.67383905599044	6.59395128394841	6.59395128394841	6.72109918870719	6.62497817956904	6.47897180503294	6.48381577726426	6.47411151394241	6.48220292629596	6.56071495447448	6.72109918870719	6.44294349584873	6.43629511983936	6.48058827023386	6.57440430902258	6.42290574261218	6.58195375084882	6.37503943134692	6.59842476052772	6.48864353985378	6.43629511983936	8.60436789989375	6.3327079336406	6.35755200461808	6.33449676839042	6.35931031689044	6.64817779572482	6.44790974874208	6.86418614465428	6.46597446450407	6.76022094646651	6.63226821549951	6.45121111183233	6.69627208392586	6.76950729143624	6.49505552836802
PRAMEF2	6.56224242422107	6.46597446450407	6.53915881110803	6.60733031374961	6.56224242422107	6.44625622988956	6.49505552836802	6.57742882803575	6.52356195605701	6.47897180503294	6.95652136333312	6.5453506448223	6.3819754785573	6.54997714277182	6.65105169117893	6.51884982870769	6.71973105674985	6.81762325751143	6.56985560833095	6.41447383643093	6.52356195605701	6.40087943628218	6.68369645430652	6.49185309632967	6.56376827845203	6.62205181945638	6.60139939053183	6.52356195605701	6.4643415327611	6.67383905599044	6.80348537559595	6.49984588708321	6.42794133250948	7.65176927141799	6.37503943134692	6.5077946401987	6.4757334309664	6.49984588708321	6.69627208392586	6.58195375084882	6.93781516880342	6.58796498888268	6.46107011403305	6.60733031374961	6.42290574261218	6.60733031374961	7.43962313755712	6.52512925120397
PRAMEF4	6.57893871309339	6.86542397831313	6.71836162613835	6.36457243229586	6.62643913669732	6.64817779572482	6.68229237143083	6.5894638929561	6.47735352663456	6.69766263347052	6.10013667128545	6.90929308582382	6.56071495447448	6.67948009950545	6.70597790168252	6.56376827845203	6.39231742277876	6.47248777146274	6.44790974874208	6.4966540825935	6.67807190511264	6.90568784852686	6.58195375084882	6.60288440871842	7.05311133645956	6.83541884047548	6.49345520092618	6.71973105674985	6.71424551766612	6.51569983828404	6.4594316186373	6.70873904135958	6.59693514238723	6.57893871309339	6.51569983828404	6.65535182861255	6.73470962022584	6.57288966842058	6.49505552836802	6.60436789989375	6.38887833881199	6.73199778664374	6.59245703726808	6.35402893805439	6.75755668893945	6.79571500650173	6.52669484554198	6.40769264866568
PRAMEF10	6.64241277290506	6.5909612413426	6.55305325276641	6.65821148275179	6.75355105460065	6.77214959078454	6.59842476052772	6.55458885167764	6.70182625841205	6.57440430902258	6.56833618213375	6.72655877910497	6.63226821549951	6.48058827023386	6.80477637795583	6.62497817956904	6.51254295509686	6.42794133250948	6.98413359454098	6.65248649491816	6.58044701959866	6.55151601762801	6.78135971352466	6.74550626586916	6.49505552836802	6.53605290024021	6.62935662007961	6.61323695471633	6.4870360800319	6.6906964439777	6.60584986719498	6.29278174922785	6.48058827023386	6.97039353791468	6.63952159951083	6.50620838930675	6.56224242422107	6.62205181945638	6.65391987311942	6.46597446450407	6.75622271284729	7.10433665981474	6.66391384211598	6.74685018309805	6.64241277290506	6.57893871309339	9.84893585552457	6.43629511983936
PRAMEF7	6.75087443965685	6.82908844400489	6.40429006444484	6.64529816394863	6.68929916053589	6.52512925120397	6.62935662007961	6.5438051759644	6.53294028837287	6.58195375084882	6.58044701959866	6.79051141189419	6.76950729143624	6.90689059560852	6.56985560833095	6.53294028837287	6.76553474636298	6.76420813013995	6.4966540825935	6.66817586897014	6.55151601762801	6.7983097824546	6.72655877910497	6.87528859822269	6.74819284958946	7.70735913208088	6.71973105674985	6.82527683005487	6.71561885907482	6.72655877910497	6.53605290024021	6.83541884047548	6.69627208392586	6.63517394667492	6.76818432477693	6.93781516880342	6.68650052718322	6.5894638929561	6.44294349584873	6.73335434061383	6.59693514238723	6.37330019660839	6.5713734359732	6.19574129324645	6.73063995591679	7.02790599656988	6.5453506448223	6.76022094646651
PRAMEF6	6.09803208296053	5.95652136333312	6.06177619758669	6.03342300153745	6.18586654531133	6.15987133677839	6.10433665981474	6.00674683244058	6.10643207781693	6.14363830992204	6.22881869049588	6.19574129324645	6.14159627838382	6.16992500144231	6.09381367340273	6.05961485629722	6.14159627838382	6.22110372536788	6.20554891117303	6.06608919045777	6.19770815795585	5.97039353791468	6.03562390973072	5.96116025813664	6.15583017155653	5.92362461136832	6.15987133677839	6.21723071622067	6.19179950106508	6.23074100262691	6.04220656012069	6.14771372235215	6.3819754785573	6.31831684133498	6.26865895502767	6.03121873061072	6.1168637576909	6.18388345903223	6.15785216914174	6.19574129324645	6.4870360800319	6.3037807481771	6.31469652565629	6.12308675098106	6.06608919045777	6.12515513132229	6.36981542428391	6.0703893278914
PRAMEF9	6.79960542245267	6.77478705960117	6.65821148275179	6.79701297783614	6.63226821549951	6.59693514238723	6.67666233485797	6.75221336786514	6.53915881110803	6.7839804136838	6.68650052718322	6.75488750216347	6.86789646399265	6.68509917200661	6.79051141189419	6.8008998999203	6.62789861587175	6.71287086768991	6.59842476052772	6.5438051759644	6.82273014794452	6.89845023280787	6.78659636189081	6.79571500650173	6.83162393682075	7.39403389536778	6.73199778664374	6.74011804283313	6.61765111942733	6.71699089440494	6.71287086768991	6.7839804136838	6.69905184401685	6.65391987311942	6.59842476052772	6.84297883178833	6.69209237542757	6.80348537559595	6.7292808460274	6.59544398458948	6.56376827845203	6.8814199080924	6.66249036391378	6.60733031374961	6.76553474636298	6.79441586635011	6.90086680798075	6.73199778664374
PRAMEF13	6.74953426766926	6.89602960297675	6.75755668893945	7.09803208296053	6.88630626345243	7.03232128705788	7.19770815795585	6.92599941855622	7.12101540096137	6.62205181945638	6.61911951145322	7.14261765544658	7.03782146543497	6.93663793900257	6.93545974780529	7	6.97154355395077	6.61911951145322	6.95884267524324	6.83289001416474	6.75087443965685	7.26209484537018	7.18189764310839	7.49425558654498	6.762880292917	6.63662462054365	7.16188768237689	6.86913111964429	6.69348695749933	7.31741261376487	6.61028665708102	7.0639343057541	7.37068740680722	6.73470962022584	6.75888943272096	6.98185265328974	7.18685706717715	7.17492568250068	7.23553560671046	6.68790052248075	6.79701297783614	6.54070926267143	6.70182625841205	6.82654848729092	7.12412131182919	6.5438051759644	6.53605290024021	7.06608919045777
PRAMEF18	6.35226417325832	6.79181407116183	6.42122329922514	6.55765515472542	6.29094040240368	6.2364926183813	6.36106648879432	6.22110372536788	6.3819754785573	6.28355142317431	6.48058827023386	6.20359271420771	6.53605290024021	6.33985000288462	6.3019533951261	6.39746072605472	6.27426166125705	6.34518344718767	6.34872815423108	6.30742852519225	6.58345891013077	6.4110872267986	6.31288295528436	6.38715571766298	6.37330019660839	6.48542682717024	6.29094040240368	6.26303440583379	6.44128427192704	6.16791986555194	6.60584986719498	6.1106138055009	6.456149034648	6.51727569320958	6.29278174922785	6.26865895502767	6.31469652565629	6.36981542428391	6.25738784269265	6.48220292629596	6.49505552836802	6.44790974874208	6.39746072605472	6.29829173062012	6.21916852046216	6.4245862262511	6.45285896471381	6.44128427192704
PRAMEF5	6.4446008137115	6.44790974874208	6.49024921062709	6.44625622988956	6.49345520092618	6.48864353985378	6.52199295640167	6.60733031374961	6.4966540825935	6.62058641045188	6.73876783680019	6.52042224852645	6.48220292629596	6.52199295640167	6.50620838930675	6.71699089440494	6.51412226017071	6.46597446450407	6.79181407116183	6.5894638929561	6.58195375084882	6.36282052553426	6.61028665708102	6.61618123133188	6.66817586897014	6.64961545906341	6.47897180503294	6.48542682717024	6.62935662007961	6.37155886261196	6.72109918870719	6.64961545906341	6.7292808460274	6.66106547980695	6.4110872267986	6.4245862262511	6.4966540825935	6.26491169307446	6.61176256006487	6.43462822763672	6.75221336786514	6.57591736111815	6.60880924267552	6.51884982870769	6.30742852519225	6.54070926267143	6.61618123133188	6.59245703726808
PRAMEF8	5.98413359454098	6.31831684133498	6.26303440583379	6.05528243550119	6.14567745519564	6.15987133677839	6.22496636500027	6.18189764310839	6.13134253912326	6.26115467261557	6.0703893278914	6.51254295509686	6.11478344724985	6.19377174339668	6.32732808262995	5.98641093525204	6.39231742277876	6.12722055048807	6.22881869049588	6.14974711950468	6.19377174339668	6.19967234483636	6.32012359804061	6.14771372235215	6.19770815795585	6.24982454861618	6.33628338786443	6.20945336562895	6.11894107272351	6.18784690943957	6.40429006444484	6.32732808262995	6.20750245925879	6.43128865429159	6.33985000288462	6.17592374206376	6.29278174922785	6.27798474729977	6.36981542428391	6.20359271420771	6.24031432933371	6.04875931191986	5.87528859822269	6.17791779219584	6.45285896471381	6.35402893805439	6.27798474729977	6.35049724708413
PRAMEF15	6.59245703726808	6.46923479366766	6.41616416473313	6.59544398458948	6.45450493755737	6.51096191927738	6.44625622988956	6.63952159951083	6.5077946401987	6.56071495447448	6.64385618977472	6.36106648879432	6.456149034648	6.53294028837287	6.50143914515887	6.68369645430652	6.30924896081662	6.58044701959866	6.64817779572482	6.39059890555246	6.55305325276641	6.467605550083	6.4966540825935	6.58044701959866	6.61765111942733	6.55765515472542	6.25361115194717	6.56224242422107	6.54997714277182	6.4757334309664	6.64385618977472	6.60288440871842	6.51096191927738	6.71561885907482	6.60584986719498	6.69627208392586	6.45450493755737	6.37503943134692	6.64241277290506	6.52042224852645	6.58044701959866	6.48058827023386	6.57591736111815	6.50462039240355	6.40258575823259	6.49185309632967	6.71287086768991	6.57591736111815
PRAMEF14	6.62058641045188	6.5453506448223	6.63081315229913	6.67948009950545	6.53294028837287	6.38543103719352	6.81121411751324	6.57440430902258	6.51727569320958	6.49825086752783	6.66533591718518	6.68929916053589	6.67525138605026	6.70182625841205	6.79051141189419	6.63226821549951	6.36806987653208	6.5894638929561	6.36106648879432	6.60139939053183	6.50620838930675	6.61028665708102	6.48058827023386	6.69905184401685	6.5909612413426	6.73470962022584	6.82654848729092	6.64529816394863	6.57742882803575	6.67525138605026	6.63662462054365	6.61028665708102	6.71973105674985	6.84549005094437	6.68650052718322	6.6667565918848	6.56833618213375	6.60139939053183	6.71424551766612	6.47735352663456	6.61911951145322	6.73199778664374	6.56376827845203	6.4245862262511	6.7045953476324	6.61176256006487	6.86294724802092	6.73876783680019
PRAMEF19	6.63662462054365	6.71424551766612	6.69348695749933	6.78528898070402	6.59842476052772	6.8008998999203	6.61765111942733	6.71011763204345	6.49024921062709	6.63517394667492	7.22110372536788	6.67666233485797	6.69905184401685	6.84924870276441	6.67807190511264	7.26491169307446	6.81634370528486	6.73199778664374	6.65105169117893	6.8592241619782	6.64529816394863	6.45121111183233	6.63226821549951	6.59991284218713	6.70735913208088	6.66106547980695	6.79441586635011	6.5668151540109	6.65535182861255	6.74146698640115	6.76553474636298	6.5077946401987	6.62643913669732	8.53993424517179	6.36981542428391	6.57288966842058	6.71011763204345	6.51412226017071	6.61323695471633	6.62497817956904	7.54920708935568	6.89965902637744	6.56985560833095	6.69488019279919	6.74146698640115	6.82908844400489	8.22013644739608	6.73876783680019
PRAMEF17	6.72655877910497	6.84799690655495	6.4093909361377	6.57893871309339	6.44625622988956	6.49825086752783	6.3819754785573	6.56529252058102	6.69905184401685	6.58496250072116	6.5894638929561	6.5909612413426	6.71836162613835	6.67807190511264	6.51412226017071	6.48220292629596	6.54070926267143	6.66249036391378	6.45779126025604	6.39403389536778	6.64241277290506	6.73606362787181	6.47248777146274	6.61911951145322	6.56071495447448	6.91647664443772	6.73199778664374	6.64529816394863	6.54225804976692	6.49984588708321	6.64529816394863	6.7292808460274	6.66533591718518	6.62643913669732	6.21916852046216	6.69348695749933	6.67666233485797	6.74819284958946	6.51096191927738	6.60436789989375	6.69348695749933	6.92362461136832	6.51569983828404	6.55305325276641	6.70873904135958	6.90689059560852	6.83162393682075	6.53138146051631
PRAMEF20	6.64817779572482	6.41616416473313	6.30742852519225	6.54070926267143	6.52669484554198	6.456149034648	6.5713734359732	6.45779126025604	6.58195375084882	6.52199295640167	6.66249036391378	6.4093909361377	6.60288440871842	6.51254295509686	6.456149034648	6.456149034648	6.40258575823259	6.50620838930675	6.4446008137115	6.48220292629596	6.6724253419715	6.43629511983936	6.58195375084882	6.50620838930675	6.54225804976692	6.59693514238723	6.5298209465287	6.53294028837287	6.27984269352035	6.42961596420174	6.82908844400489	6.28355142317431	6.50620838930675	6.73335434061383	6.34695688937888	6.32012359804061	6.467605550083	6.47411151394241	6.5909612413426	6.55612281784117	6.68790052248075	6.55612281784117	6.65248649491816	6.43462822763672	6.35579154675365	6.49825086752783	8.83225711437793	6.36981542428391
LRRC38	6.67807190511264	6.55151601762801	6.56376827845203	6.61911951145322	6.78135971352466	6.75888943272096	6.64961545906341	6.67101024127845	6.72655877910497	6.55918586578773	7.58796498888268	6.762880292917	6.67807190511264	6.4262647547021	6.69905184401685	6.65821148275179	7.02014657311178	6.75355105460065	6.84172158112846	6.6409679104499	6.86666075081999	6.97613447283165	6.70735913208088	6.72519581722666	6.62643913669732	6.94953493301701	6.52669484554198	6.63372181264101	6.66106547980695	7.20261362014849	8.39403389536778	6.52356195605701	6.77478705960117	6.90809234081827	6.49185309632967	6.76950729143624	6.78267065867701	6.47411151394241	6.89845023280787	6.61911951145322	10.7089976274766	6.70321146739115	7.17092652528738	6.88630626345243	6.63226821549951	6.81378119121704	11.0434374703122	6.77478705960117
PDPN	6.46597446450407	6.53760669149529	6.36106648879432	6.28540221886225	6.62205181945638	6.43462822763672	6.62058641045188	6.71149490665009	6.60584986719498	6.72109918870719	6.63662462054365	6.72246602447109	6.51412226017071	6.59991284218713	6.59693514238723	6.57742882803575	6.56529252058102	6.50143914515887	6.58796498888268	6.46270675067016	6.53760669149529	6.77873424411784	6.62497817956904	6.77082904603249	6.76686014382955	6.65105169117893	6.80992886572143	6.74281466986289	6.57742882803575	6.4643415327611	6.62351574149055	6.70735913208088	6.73606362787181	6.49505552836802	6.4178525148859	6.98413359454098	6.77873424411784	6.68650052718322	6.66106547980695	6.41278152533848	6.38887833881199	6.66391384211598	6.50303064564116	6.48381577726426	6.41447383643093	6.53915881110803	6.46923479366766	6.74685018309805
PRDM2	5.91408609701272	6.13750352374993	6.18586654531133	6.05093696522523	6.04220656012069	6.28169825009883	5.97039353791468	6.15177765473205	6.17990909001493	6.10433665981474	6.3110671022556	6.18586654531133	6.0746766862945	6.12101540096137	6.15380533607904	6.21140163741847	6.20554891117303	5.83794324189103	6.12722055048807	6.09803208296053	6.09381367340273	6.16791986555194	6.17791779219584	6.15380533607904	6.26491169307446	6.17592374206376	6.18388345903223	6.00674683244058	6.10852445677817	6.03782146543497	6.24222139509837	5.90207357931074	6.12722055048807	6.13750352374993	6.22881869049588	6.34163000932991	6.04439411935845	6.23457795978457	6.05528243550119	6.2364926183813	5.90689059560852	5.86789646399265	6.10433665981474	6.22496636500027	5.79181407116183	6.16791986555194	6.23840473932508	6.12308675098106
TMEM51	6.88752527074159	7.08852325661663	6.93191939010004	6.91288933622996	7.04220656012069	6.89602960297675	6.83289001416474	7.05636676102453	8.69034724996876	7.01903466936434	10.7565563225241	6.77873424411784	6.96000193206808	6.82400405093315	6.70182625841205	6.96462966672059	6.64817779572482	6.78790255939143	6.5909612413426	6.84924870276441	7.18189764310839	6.59245703726808	6.46270675067016	6.6906964439777	6.76155123244448	6.75087443965685	6.5894638929561	6.92599941855622	6.81506301719287	7.07681559705083	8.18437948621294	6.82908844400489	6.82654848729092	6.81634370528486	6.67666233485797	6.79571500650173	6.51569983828404	6.66817586897014	7.36544758855011	6.79571500650173	6.99548451887751	6.75888943272096	8.18040648531064	7.19278595925112	6.90327934205614	6.85299758761332	6.62497817956904	6.93428059364002
FHAD1	6.75355105460065	6.37330019660839	6.59544398458948	6.51254295509686	6.52199295640167	6.39917109381982	6.53760669149529	6.39746072605472	6.44294349584873	6.56833618213375	6.77346892790519	6.62789861587175	6.62205181945638	6.43128865429159	6.56071495447448	6.67666233485797	6.61323695471633	6.35579154675365	6.35579154675365	6.61618123133188	6.61176256006487	6.43629511983936	6.65105169117893	6.5894638929561	6.45779126025604	6.58044701959866	6.39917109381982	6.40258575823259	6.39917109381982	6.47735352663456	6.61470984411521	6.51254295509686	6.39574832817903	6.68088692071969	6.43796008833447	6.33628338786443	6.47897180503294	6.42122329922514	6.5713734359732	6.43462822763672	6.83162393682075	6.65105169117893	6.64241277290506	6.45779126025604	6.52669484554198	6.45121111183233	6.62497817956904	6.4093909361377
EFHD2	12.3102719472978	12.8402861907293	12.2976614450311	12.4917779540061	12.6137894644726	13.0614049474133	12.6834113605458	12.990334464562	12.4783651633361	12.0834460851276	6.63662462054365	12.9013948946489	12.7673775466772	12.7046817960874	13.3754467613692	11.7484863913896	12.3669505241114	12.5980292306991	12.5458815176083	12.2168973938334	12.7299817969522	12.0144389865024	13.1283649389837	12.7978641373337	12.7457583457278	11.6664015543437	12.3833802976288	12.5610253526805	12.3537257726946	11.6870256846388	6.1333991254172	13.1982762055581	12.4247699104479	6.08746284125034	12.27070412949	13.1568889143707	11.9204645147968	13.3050927299982	12.0714958820334	12.3568095734103	6.06824086131282	12.3833802976288	12.1124069252248	12.9013948946489	13.1649226353776	12.3634503619435	6.40769264866568	12.5210360098375
CTRC	7.16691625156997	7.32732808262995	7.21237478756727	7.38973887867698	7.11478344724985	7.72041528490633	7.44708322620965	7.56147889150101	6.74819284958946	6.94485844580754	6.58195375084882	7.4487357980294	7.37242979233409	7.39660478118186	7.65176927141799	6.87528859822269	7.36194377373524	7.10328780841202	7.23553560671046	7.16289479937478	7.17392693199981	7.34784279363816	7.66106547980695	7.4757334309664	7.26115467261557	6.78135971352466	7.13545278418517	7.21431912080077	6.98299357469431	7.09803208296053	12.8360700854352	7.42206476617281	7.19278595925112	12.4247699104479	7.27612440527424	7.31831684133498	7.20652601587743	7.83099048124926	7.31015831794782	6.94719858426206	6.6667565918848	7.98128185405741	7.7279204545632	7.16390121381454	7.98185265328974	6.91288933622996	7.33449676839042	7.86232740051799
CELA2B	6.12515513132229	6.32553033156756	6.34518344718767	6.18388345903223	6.24982454861618	6.41447383643093	6.40769264866568	5.99322146736894	6.20359271420771	6.53138146051631	6.38024459047818	6.28169825009883	6.26303440583379	6.31831684133498	6.467605550083	6.19967234483636	6.23074100262691	6.08321336824898	6.32553033156756	6.23266075679027	6.33985000288462	6.50620838930675	6.29278174922785	6.32553033156756	6.26115467261557	6.20163386116965	6.60436789989375	6.32373033752135	6.28355142317431	6.39917109381982	6.43629511983936	6.37155886261196	6.3110671022556	6.10643207781693	6.49505552836802	6.26491169307446	6.15987133677839	6.22689381357139	6.4870360800319	6.14567745519564	6.20945336562895	6.19179950106508	6.02236781302845	6.33628338786443	6.40258575823259	6.15177765473205	6.40429006444484	6.43629511983936
CASP9	7.51648798090997	7.33539035469393	7.59469782732387	7.58421090130802	7.54303182025524	7.58120058192496	7.43462822763672	7.71699089440494	7.5352753766208	7.21626083716506	6.46107011403305	7.76884595975339	7.71904650392994	7.95419631038687	7.8648051942415	6.55151601762801	7.64601861092535	7.52904005609508	7.5274770060604	8.03121873061072	7.96578428466209	7.19672506078603	7.71011763204345	6.99435343685886	7.64024493622235	6.77610398807316	7.5337190711399	7.49345520092618	7.25361115194717	6.79441586635011	6.71973105674985	7.87221314397577	7.36369674483899	6.4110872267986	7.36544758855011	7.53605290024021	7.24697805961472	7.77412814429358	7.14363830992204	6.95070169008901	6.38715571766298	7.08852325661663	6.99661471481536	7.83605035505807	7.94602898951548	7.18487534290828	6.41447383643093	7.63081315229913
DNAJC16	6.16390121381454	6.33985000288462	6.34695688937888	6.3019533951261	6.54070926267143	6.41953889151378	6.43128865429159	6.36806987653208	6.41447383643093	6.36282052553426	6.27052894238072	6.19770815795585	6.26115467261557	6.30012372456901	6.467605550083	6.19377174339668	6.35579154675365	6.31650781910311	6.34163000932991	6.33806779754262	6.24031432933371	6.09803208296053	6.31469652565629	6.42961596420174	6.36632221424582	6.21334728173344	6.0574502721839	6.34163000932991	6.46107011403305	6.52356195605701	6.39231742277876	6.36806987653208	6.14363830992204	6.35049724708413	6.34163000932991	6.4110872267986	6.26865895502767	6.22881869049588	6.16591193893569	6.30924896081662	6.4643415327611	6.34163000932991	6.33628338786443	6.39403389536778	6.31288295528436	6.3327079336406	6.49505552836802	6.43796008833447
AGMAT	6.23457795978457	6.28540221886225	6.74011804283313	6.51884982870769	6.25550073314839	6.31469652565629	6.34695688937888	6.14771372235215	6.36632221424582	6.90689059560852	6.35402893805439	6.47411151394241	6.43962313755712	6.23074100262691	6.56529252058102	6.44128427192704	6.43629511983936	6.37155886261196	6.13545278418517	6.3819754785573	6.2460279805281	6.09169983413681	6.04657836662033	6.37155886261196	6.37503943134692	6.09803208296053	6.24412594328373	6.24031432933371	6.82273014794452	6.28355142317431	6.48864353985378	6.22303633790187	6.35402893805439	6.45779126025604	6.51884982870769	6.20750245925879	6.43295940727611	6.12722055048807	6.3819754785573	6.47897180503294	6.35402893805439	6.42122329922514	6.53605290024021	6.16591193893569	6.27984269352035	6.21723071622067	6.50620838930675	6.40258575823259
DDI2	6.69488019279919	6.61028665708102	6.75888943272096	6.94368695159709	6.7983097824546	6.7279204545632	6.65248649491816	6.63662462054365	6.53294028837287	6.79441586635011	7.07360604057494	6.58796498888268	6.54997714277182	6.65963918701565	6.68929916053589	6.62497817956904	6.98641093525204	6.64385618977472	6.69766263347052	6.91288933622996	6.69627208392586	6.80992886572143	7.00786824333334	6.75622271284729	6.74011804283313	6.89965902637744	6.78135971352466	6.79051141189419	6.55612281784117	6.49185309632967	6.75355105460065	6.59991284218713	6.94368695159709	6.69905184401685	6.73876783680019	6.67807190511264	6.74011804283313	6.73335434061383	6.76553474636298	6.60584986719498	6.54070926267143	6.5894638929561	6.70321146739115	6.62643913669732	6.73470962022584	6.74416109557041	6.81378119121704	6.59395128394841
RSC1A1	7.04657836662033	6.56071495447448	7.06501215043695	7.1568415245884	6.51727569320958	6.74011804283313	6.74953426766926	6.73606362787181	6.22303633790187	6.79960542245267	6.47411151394241	6.64529816394863	6.49185309632967	6.72109918870719	6.26865895502767	6.48381577726426	6.23840473932508	6.48864353985378	6.17990909001493	6.46597446450407	6.35755200461808	7.61028665708102	6.58796498888268	6.7045953476324	6.35049724708413	8.24412594328373	6.90448409790142	6.68790052248075	6.4870360800319	6.67101024127845	6.37330019660839	6.22110372536788	6.27239650903748	6.33806779754262	6.71287086768991	6.43462822763672	6.75221336786514	6.71973105674985	6.51096191927738	6.29829173062012	6.30560578958543	6.5668151540109	6.4594316186373	6.5453506448223	6.25738784269265	6.53760669149529	6.56376827845203	6.57288966842058
PLEKHM2	9.43275066893517	10.3054917921107	9.15127028879017	9.59842476052772	9.85798099512757	9.09566074549522	9.09882166340944	9.12928301694497	9.90101770961165	9.67824800459908	8.26772305162742	9.77033352995656	9.84093524272076	10.2494690444768	9.7262181593322	8.97441458980553	9.10878579090458	9.04330075436418	9.47836516333606	9.7262181593322	9.98441845880114	9.69191795784398	9.66799853567253	10.335167010001	9.86232740051799	10.1378877131022	9.88157285747403	9.71458897559915	10.0592092440812	9.55746370159782	8.89905475619441	9.43483669451678	10.1123091761395	9.76171743197705	9.283088353024	9.81634370528486	8.96347412397489	10.1710516668966	9.30241045042562	9.3482855418512	7.44294349584873	9.47025213736745	9.64817779572482	9.52669484554198	9.73521752202334	9.34939181829594	7.69348695749933	10.1130909834424
SLC25A34	6.49505552836802	6.41278152533848	6.67948009950545	6.52825874275841	6.44790974874208	6.65535182861255	6.4757334309664	6.83668159332712	6.31288295528436	6.46923479366766	6.27798474729977	6.39059890555246	6.32912359629157	6.49185309632967	6.90327934205614	6.37155886261196	6.46597446450407	6.27052894238072	6.41953889151378	6.51412226017071	6.38024459047818	6.57591736111815	6.55305325276641	6.39403389536778	6.44294349584873	6.12308675098106	6.2460279805281	6.64673869830785	6.52356195605701	6.29829173062012	6.37677657188298	6.33985000288462	6.38543103719352	6.4110872267986	6.82273014794452	6.59693514238723	6.35049724708413	6.79960542245267	6.25927248703759	6.44128427192704	6.37330019660839	6.19967234483636	6.39403389536778	6.61028665708102	6.5713734359732	6.16591193893569	6.16188768237689	6.41447383643093
TMEM82	6.77346892790519	6.42961596420174	6.64817779572482	6.59544398458948	6.62058641045188	6.4966540825935	6.64961545906341	6.65535182861255	6.66106547980695	6.53915881110803	11.7580566121466	6.63081315229913	6.5077946401987	6.48220292629596	6.49825086752783	7.83352263642477	6.877744249949	6.66249036391378	6.61911951145322	6.72109918870719	6.52199295640167	6.72519581722666	6.73199778664374	6.63081315229913	6.58195375084882	6.66249036391378	6.74011804283313	6.5713734359732	6.67807190511264	6.79181407116183	6.71836162613835	6.55765515472542	6.61765111942733	6.92599941855622	6.61470984411521	6.67101024127845	6.68929916053589	6.58044701959866	6.60139939053183	6.71149490665009	10.1957412932464	6.64385618977472	6.9692426044345	6.64385618977472	6.63807383718072	6.58796498888268	9.51392494155713	6.76022094646651
FBLIM1	6.67666233485797	6.73606362787181	6.75488750216347	6.52199295640167	6.62935662007961	6.61028665708102	6.6667565918848	6.72383156649532	6.55305325276641	6.52825874275841	10.1978309980122	6.70735913208088	6.54843662469604	6.70321146739115	6.73876783680019	7.34518344718767	6.5453506448223	6.54689445988764	6.76420813013995	6.62351574149055	6.77214959078454	6.74281466986289	6.97384083953315	6.82273014794452	6.67525138605026	6.74953426766926	6.81762325751143	6.66959375118833	6.63662462054365	6.75355105460065	7.88508622529017	6.79571500650173	6.93191939010004	12.4143152665679	6.89360490485829	6.76553474636298	6.7983097824546	6.7839804136838	6.66249036391378	6.49345520092618	12.6103328019111	6.73199778664374	6.64673869830785	6.61765111942733	6.73063995591679	6.68369645430652	6.66391384211598	6.762880292917
UQCRHL	10.442736197186	10.667288984427	9.48482289426215	10.0476692513913	9.99619099508813	9.96116025813664	10.7089976274766	10.1549446556985	11.3533122626912	11.7709528984634	6.65248649491816	9.86403134074395	9.48179943166575	9.23912113181231	9.63462956768316	10.8544788341716	10.1833872612489	9.4129931728179	9.96116025813664	10.2687759002748	9.09882166340944	9.5618607083726	9.30833903013941	9.10826307530433	9.16012353414655	9.12876767668555	10.4802853209364	10.9726208620587	10.3756911041914	11.1729274896038	7.57742882803575	10.5456402360128	10.7776662808808	6.69488019279919	11.292321632802	10.1493660757799	10.9061389961954	10.317073382261	11.3376219019925	10.5926439027616	6.81506301719287	10.2732128098543	10.3378448669942	10.1305705628054	9.9518675043269	10.0363110055388	6.82145511910246	10.7640422173066
SPEN	9.24245960116527	8.69661984698429	9.40896655165431	8.64024493622235	8.81634370528486	9.39917109381982	9.00365845032321	9.3449616135529	8.11582397743624	8.61507783162923	6.39231742277876	9.13108525957895	9.24031432933371	8.49065034924802	8.81378119121704	6.7279204545632	8.52591226074335	8.34340782229781	9.20969704353526	8.40556697413807	9.22086196666754	8.55036201540073	9.09354961281063	9.32575517299884	9.38262402657492	8.19918154876397	8.40429006444484	8.93457547254568	8.88417051910844	9.10617031694514	6.44790974874208	8.70286528981519	8.81378119121704	6.47248777146274	9.22182875848853	8.76686014382955	8.49785183695112	8.84768378771685	8.67348575733779	8.56947590177766	6.47411151394241	9.09987376558251	8.79798569056491	9.10721707559138	9.43608686360791	8.7262181593322	6.47735352663456	8.64817779572482
ZBTB17	7.77873424411784	8.12153351734003	7.79376585730965	8.15734693536284	8.0427537609772	7.83794324189103	7.96231765494231	7.98299357469431	7.15279185163912	7.82591279878497	6.44790974874208	7.77873424411784	7.93132848489379	8.12205144771389	8.07788386443832	6.54689445988764	6.78920757534734	7.31379002544369	7.94778302625542	7.81249822533356	8.15532422905059	7.30833903013941	7.72314895704758	8.06824086131282	7.86727873970966	6.74819284958946	7.02901108665907	8.07895134139482	7.6667565918848	7.13442632022093	6.36981542428391	7.69139457853808	7.84737060090548	6.18388345903223	7.58646452588639	7.91109233158713	7.4846215270986	8.15835722604901	7.14363830992204	7.53993424517179	6.34518344718767	6.70043971814109	7.01234519041983	7.5461227588578	8.21626083716506	7.6906964439777	6.05311133645956	7.98413359454098
HSPB7	6.00450139223494	6.27798474729977	6.18586654531133	6.13750352374993	6.14159627838382	6.29278174922785	6.32012359804061	6.29278174922785	6.27798474729977	6.18586654531133	6.51254295509686	6.19377174339668	6.23074100262691	6.32373033752135	6.28540221886225	6.27426166125705	6.41278152533848	6.21334728173344	6.24982454861618	6.27426166125705	6.27798474729977	6.20359271420771	6.3327079336406	6.22881869049588	6.20163386116965	6.29829173062012	6.17192735435346	6.13134253912326	6.16591193893569	6.22303633790187	6.13955135239879	6.32553033156756	6.28169825009883	6.34872815423108	6.18189764310839	6.53138146051631	6.02680005934372	6.17592374206376	6.24412594328373	6.2460279805281	6.31650781910311	6.44625622988956	6.46923479366766	6.10643207781693	6.25361115194717	6.23266075679027	6.57591736111815	6.37503943134692
CLCNKA	6.04001567884788	6.21334728173344	6.32373033752135	6.13134253912326	6.25738784269265	6.38024459047818	6.3019533951261	6.21529030565123	6.01346225980656	6.23457795978457	6.13750352374993	6.0574502721839	6.2667865406949	6.22303633790187	6.27612440527424	5.88264304936184	6.30924896081662	6.0746766862945	6.15785216914174	6.27052894238072	6.1106138055009	6.21529030565123	6.15380533607904	6.17791779219584	6.17192735435346	6.09592441999854	6.31831684133498	6.27984269352035	6.29094040240368	6.16791986555194	6.01792190799726	6.20554891117303	6.24222139509837	6.44294349584873	6.17990909001493	6.08108392868763	6.08108392868763	6.32732808262995	5.99322146736894	6.14974711950468	6.05961485629722	6.20359271420771	6.15583017155653	6.29094040240368	6.30012372456901	6.14974711950468	5.89965902637744	6.35226417325832
CLCNKB	6.48542682717024	6.24222139509837	6.31650781910311	6.2364926183813	6.22496636500027	6.2364926183813	6.19377174339668	6.29094040240368	6.49185309632967	6.1168637576909	6.4643415327611	6.33628338786443	6.33985000288462	6.01122725542325	6.0746766862945	6.40769264866568	6.21529030565123	6.35226417325832	6.12928301694497	6.30924896081662	6.22110372536788	6.24031432933371	6.25927248703759	6.38887833881199	6.02236781302845	6.30560578958543	6.19179950106508	6.0703893278914	6.4093909361377	6.27984269352035	6.29278174922785	6.15987133677839	6.23266075679027	6.38887833881199	6.19967234483636	6.60436789989375	6.22881869049588	6.10433665981474	6.10852445677817	6.39059890555246	6.39059890555246	6.44625622988956	6.26303440583379	6.3019533951261	6.19179950106508	6.26491169307446	6.30924896081662	6.24031432933371
FAM131C	6.76818432477693	6.6724253419715	6.73199778664374	6.50620838930675	6.53294028837287	6.76022094646651	6.89845023280787	6.81249822533356	6.62058641045188	6.51884982870769	6.75622271284729	6.65391987311942	6.72519581722666	6.76686014382955	6.72655877910497	6.85299758761332	7.01010845347429	6.61911951145322	6.51727569320958	6.63372181264101	6.63952159951083	6.36806987653208	6.54843662469604	6.8814199080924	6.48058827023386	6.7279204545632	6.48542682717024	6.69209237542757	6.52042224852645	6.87897051015108	6.62643913669732	6.69209237542757	6.76155123244448	6.8703647195834	6.64961545906341	6.6409679104499	6.73741636593706	6.53138146051631	6.66959375118833	6.85798099512757	7.55228483994351	6.56985560833095	6.60733031374961	6.67383905599044	6.55151601762801	6.67807190511264	6.98527271425345	6.71424551766612
EPHA2	6.96116025813664	6.56529252058102	6.67666233485797	6.4245862262511	6.762880292917	6.41616416473313	6.62935662007961	6.65105169117893	6.62497817956904	6.55765515472542	6.74685018309805	6.66533591718518	6.69348695749933	6.54689445988764	6.77346892790519	6.74953426766926	6.88386515450979	6.57742882803575	6.5668151540109	6.83541884047548	6.6409679104499	6.4594316186373	6.68369645430652	6.74146698640115	6.61765111942733	6.4708621994137	6.81378119121704	6.53760669149529	6.60733031374961	6.68369645430652	6.87528859822269	6.72655877910497	6.54843662469604	6.79701297783614	6.49024921062709	6.82017896241519	6.63807383718072	6.74281466986289	6.65963918701565	6.50143914515887	6.62205181945638	6.80992886572143	7.25927248703759	6.82908844400489	6.83162393682075	6.49345520092618	6.52042224852645	6.65105169117893
ARHGEF19	6.62058641045188	6.56376827845203	7.10223819393074	6.98185265328974	6.67807190511264	6.94836723158468	6.49185309632967	6.64385618977472	6.60139939053183	6.97727992349992	6.4446008137115	6.38887833881199	6.66533591718518	6.81249822533356	6.43128865429159	6.07681559705083	6.40769264866568	6.38543103719352	6.62935662007961	6.45285896471381	6.49505552836802	6.66817586897014	6.59395128394841	6.51096191927738	6.5077946401987	6.25927248703759	6.4262647547021	6.75488750216347	6.56224242422107	6.4178525148859	6.39231742277876	6.60880924267552	6.49505552836802	6.3019533951261	6.98641093525204	6.68929916053589	6.5909612413426	6.56224242422107	6.35755200461808	6.91647664443772	6.22881869049588	6.50462039240355	6.44625622988956	6.39059890555246	6.50937914891469	6.16791986555194	6.48542682717024	6.73063995591679
FBXO42	6.64817779572482	7.60362634498619	6.85049941375812	6.79311555527435	6.8703647195834	6.97154355395077	7.00898878322726	7.12412131182919	6.97727992349992	7.18289089274548	6.30924896081662	7.32553033156756	6.88996019965864	7.12412131182919	6.91767043436176	6.58195375084882	6.39403389536778	6.84172158112846	6.79701297783614	6.71699089440494	6.80864246791806	7.49265437101891	7.23935985027747	6.77741971551583	6.74819284958946	7.39917109381982	7.66320227857954	7.19967234483636	6.93899143877554	6.62351574149055	6.49505552836802	7.37590826307501	7.25738784269265	6.3327079336406	6.98071082890019	6.66959375118833	7.11582397743624	7.53838296003212	6.62643913669732	7.24982454861618	6.01346225980656	6.52199295640167	6.54689445988764	7.25833047261243	7.3264294871223	6.7045953476324	6.58496250072116	7.10013667128545
SPATA21	6.22303633790187	5.86294724802092	6.17791779219584	6.15987133677839	5.7839804136838	6.18189764310839	6.12101540096137	5.84799690655495	6.16188768237689	6.09592441999854	6.15785216914174	5.8972404255748	6.2667865406949	5.98868468677217	6.20945336562895	6.22881869049588	5.97727992349992	6.09592441999854	5.96809075204526	6.24031432933371	5.92124588858559	6.19377174339668	6.09381367340273	5.92599941855622	6.21334728173344	5.88996019965864	6.27239650903748	6.20359271420771	6.10013667128545	5.97498811199193	5.94251450533924	6.06177619758669	6.27984269352035	6.19574129324645	6.29829173062012	5.88996019965864	5.85549144310187	6.26303440583379	6.03342300153745	5.8801957289431	5.7839804136838	5.88264304936184	5.79960542245267	6.15583017155653	6.15987133677839	6.28725064325462	6.05311133645956	6.20163386116965
NECAP2	10.212009933182	8.86789646399265	9.72212443691394	10.3972467874407	9.79344074293286	10.2527836812959	9.43149760425805	9.33360262826828	9.68562483972635	9.45224124043082	6.35931031689044	10.3794866734443	9.83035674741922	9.99038765180274	9.1532986828549	10.845254809749	10.4550189191941	9.50660511556825	9.30058135979597	9.47025213736745	9.91886323727459	10.1070862722873	9.90101770961165	9.85860271245712	9.79262763631105	10.1762978364626	10.8305152069768	9.44003860049473	10.2918613695852	10.9318455401837	6.16188768237689	9.22182875848853	9.81874193552774	6.27984269352035	8.84987419379562	10.3477320853512	10.0335606567106	10.18660950046	10.3490600244256	9.73437091966298	6.43962313755712	10.5442883128501	9.52297378113242	9.55286118792676	9.54361187589834	9.70649601806119	6.22881869049588	9.64655871015455
NBPF1	6.66533591718518	6.61323695471633	6.74011804283313	6.68650052718322	6.61911951145322	6.4262647547021	6.68929916053589	6.40087943628218	6.5909612413426	6.58496250072116	6.79571500650173	6.60584986719498	6.61618123133188	6.63372181264101	6.53294028837287	6.75221336786514	6.95419631038687	6.57893871309339	6.53138146051631	6.69627208392586	6.60288440871842	6.762880292917	6.58796498888268	6.76686014382955	6.57440430902258	6.62935662007961	6.63226821549951	6.76950729143624	6.58195375084882	6.50143914515887	7.93014594790882	6.68088692071969	6.58646452588639	6.71287086768991	6.74416109557041	6.71149490665009	6.53605290024021	6.70043971814109	6.656782364219	6.60733031374961	6.62351574149055	6.64961545906341	6.65821148275179	6.63952159951083	6.61911951145322	6.73335434061383	6.75221336786514	6.62351574149055
CROCC	6.75755668893945	6.88752527074159	6.88386515450979	6.90568784852686	7.00225245173138	7.01457846492289	6.93191939010004	6.79441586635011	6.73335434061383	6.91049283228871	6.762880292917	6.80992886572143	7.17292748960384	7.17791779219584	6.69209237542757	6.61176256006487	7.34695688937888	6.75488750216347	6.89965902637744	6.71973105674985	6.97498811199193	6.92599941855622	7.3371758685863	6.82781902461732	6.80606622608903	6.8801957289431	6.8923910259134	6.82145511910246	6.8923910259134	6.75221336786514	6.4708621994137	6.77610398807316	7.3264294871223	7.90508609876177	6.76022094646651	6.89602960297675	6.84799690655495	6.74416109557041	6.94016675048282	7.22303633790187	6.66817586897014	7.19278595925112	6.82145511910246	6.60733031374961	6.61176256006487	6.69766263347052	6.64817779572482	6.75755668893945
MFAP2	6.19377174339668	6.89845023280787	6.62497817956904	6.5077946401987	6.73199778664374	6.75755668893945	6.43796008833447	6.47897180503294	6.37330019660839	6.75622271284729	6.36981542428391	6.77478705960117	6.76553474636298	6.82145511910246	6.45450493755737	6.25927248703759	6.30560578958543	6.54689445988764	6.61618123133188	6.33628338786443	6.48381577726426	6.9898202201176	6.45121111183233	6.79051141189419	6.55612281784117	6.65963918701565	6.79311555527435	6.75622271284729	6.4708621994137	6.53760669149529	6.19179950106508	6.60288440871842	6.40258575823259	6.04657836662033	6.85798099512757	6.06608919045777	6.84046323386954	6.94602898951548	6.42290574261218	6.52825874275841	6.52669484554198	6.40087943628218	6.55918586578773	6.49024921062709	6.51884982870769	7.38111029409905	6.50462039240355	6.50303064564116
ATP13A2	7.05419729438881	7.28725064325462	7.20652601587743	7.28909670241999	7.25077213159993	7.04548665635946	6.88264304936184	7.18685706717715	7.59170933316174	7.25455625190949	6.62058641045188	7.06501215043695	7.27891401949994	7.24031432933371	7.06069593168755	7.84046323386954	7.1333991254172	6.88386515450979	7.23553560671046	7.26303440583379	6.96693797927846	6.87897051015108	6.82654848729092	7.2807707701306	6.74416109557041	6.88386515450979	6.98299357469431	7.56833618213375	7.16691625156997	6.84924870276441	7.56605403817109	6.99095486039699	7.48139582415413	7.41869594960205	6.92362461136832	7.11270013274936	7.03232128705788	6.90929308582382	7.25644459647344	7.17292748960384	8.06339508128851	6.6667565918848	7.37242979233409	7.46923479366766	6.7045953476324	6.94251450533924	8.22833771198138	7.08533966935737
SDHB	10.4514171964039	10.4830095771645	10.4856280819716	10.4228006473624	10.790837186998	10.4637287065398	10.7981477456104	10.6520382720168	11.3594750488495	10.9385504499166	6.57440430902258	10.7486960275429	10.6255262118799	10.7190465039299	10.9544144433471	10.8245610299703	10.7580566121466	11.2717548056465	11.0434374703122	11.0926910819423	10.9937875631348	10.7147606739083	11.045213599665	10.6202198255075	10.726558779105	10.5899319812899	10.4066302028994	10.3365065598103	10.8116957918956	10.2776361158491	7.8801957289431	10.9027519448502	10.0002817488615	6.51884982870769	10.9352387297978	10.6888622317822	10.3288992792514	10.6080699677217	10.5971214287896	10.523267898569	6.59693514238723	10.6641805879873	10.6152617901938	11.1637125645772	10.8976185993275	11.0381645313393	6.41953889151378	10.6713641466012
PADI2	7.93310047493137	7.68650052718322	7.37937836707126	8.05636676102453	7.89965902637744	7.57591736111815	7.2278565730605	7.62570884306447	7.28447711781042	6.75087443965685	12.7299817969522	7.46352437327118	7.19278595925112	8.09222858438678	7.83162393682075	8.11738336693148	6.89360490485829	7.86974805146507	7.63154086734149	7.75755668893945	7.56071495447448	7.29645740737124	7.80606622608903	8.03837033173068	7.60510907383293	7.47004872601133	7.4110872267986	7.40087943628218	7.1106138055009	7.51963625284321	11.4402462871057	7.48864353985378	6.96347412397489	7.16490692667569	6.95303237725324	7.84611717333673	7.50620838930675	7.91408609701272	7.3019533951261	6.93428059364002	10.4251109762081	7.92659251005107	8.36457243229586	7.84799690655495	7.86913111964429	7.1405741777099	7.15380533607904	7.22013644739608
PADI1	6.44625622988956	6.49825086752783	6.45450493755737	6.47897180503294	6.21140163741847	6.56985560833095	6.42122329922514	6.41447383643093	6.31288295528436	6.07895134139482	6.44294349584873	6.36457243229586	6.27239650903748	6.47735352663456	6.37330019660839	6.00225245173138	6.40429006444484	6.41447383643093	6.32192809488736	6.30924896081662	6.27052894238072	6.12515513132229	6.31469652565629	6.44294349584873	6.38715571766298	6.31650781910311	6.28169825009883	6.29278174922785	6.50620838930675	6.22303633790187	6.34695688937888	6.34695688937888	6.37155886261196	6.23840473932508	6.4643415327611	6.43128865429159	6.16390121381454	6.60288440871842	6.50462039240355	6.16390121381454	6.49984588708321	6.40258575823259	6.12722055048807	6.29278174922785	6.34695688937888	6.23074100262691	6.4708621994137	6.18586654531133
PADI3	6.71011763204345	6.5077946401987	6.656782364219	6.73063995591679	6.73741636593706	6.70321146739115	6.55151601762801	6.73063995591679	6.66959375118833	6.52825874275841	6.84046323386954	6.75221336786514	6.75355105460065	6.59693514238723	6.66533591718518	6.64241277290506	6.76155123244448	6.74685018309805	6.74685018309805	6.6906964439777	6.96693797927846	6.78920757534734	6.82781902461732	6.67948009950545	6.86542397831313	6.99774402605963	6.74281466986289	6.71561885907482	6.66817586897014	6.86666075081999	6.86542397831313	6.59842476052772	6.49345520092618	7.09275714091985	6.73606362787181	6.65105169117893	6.60436789989375	6.65248649491816	6.90689059560852	6.74281466986289	9.63390340934852	6.6409679104499	6.65391987311942	6.47248777146274	6.71699089440494	6.7292808460274	7.05202456048283	6.60880924267552
PADI4	12.8670277136491	12.0370321041235	12.3365344538763	13.2276009027286	12.91071767372	12.1209506233289	12.2042654561368	12.1430961771402	10.6426835235938	11.3143566548217	7.64745842645492	11.846508986446	11.3838122745886	13.0262294790194	11.4492518387549	12.3336305785369	11.5954439845895	12.5610253526805	12.793664266937	13.066694672309	11.0105281058865	12.3936854021152	11.9031663445984	12.265116873243	12.4247699104479	12.5458815176083	12.5347405859544	12.4783651633361	11.9575736705892	11.1800334549166	8.19574129324645	11.7845121621916	11.7153614571221	12.1878778310698	12.1982301559757	12.2263519788844	12.959730314814	11.9007913512459	12.3272719368052	11.178415874383	10.8934532258337	11.5333784054065	12.3509115646083	11.6270778405174	11.6017707884077	11.4921035424792	10.8275808840835	12.0001408813087
PADI6	6.22303633790187	6.01122725542325	6.20945336562895	6.20750245925879	6.25927248703759	6.11270013274936	6.15785216914174	6.17990909001493	6.43796008833447	6.13955135239879	6.4245862262511	6.4110872267986	6.23074100262691	6.24412594328373	6.05311133645956	6.21529030565123	6.13545278418517	6.22689381357139	6.17791779219584	6.14974711950468	6.21723071622067	6.28355142317431	6.04439411935845	6.28725064325462	6.02458563827827	6.21140163741847	6.2364926183813	6.24792751344359	6.20163386116965	6.21334728173344	6.43295940727611	6.29094040240368	6.16992500144231	6.38370429247405	6.17791779219584	6.31650781910311	6.27239650903748	5.97956810009519	6.17392693199981	6.17791779219584	6.32192809488736	6.07253459972295	6.19574129324645	6.20554891117303	6.32192809488736	6.22303633790187	6.42290574261218	6.15583017155653
RCC2	9.35314682549808	8.46964181723952	9.57402579792481	8.97613447283165	9.39852994350593	8.48944659862258	8.58421090130802	8.40130620600602	9.11894107272351	9.73114929221189	8.2128611165929	8.5018371849023	9.17267752078386	9.27589169375814	8.54997714277182	7.31379002544369	8.61470984411521	8.98669535024378	9.10223819393074	8.64817779572482	9.15860968821448	8.95681173166275	8.12463831417871	9.13237119873254	8.8801957289431	9.04548665635946	8.45285896471381	9.05311133645956	8.76851518019424	8.46270675067016	6.73470962022584	8.23935985027747	8.7790626892054	6.63952159951083	9.28609565556913	9.02680005934372	8.211888294546	8.24507727535967	8.92659251005107	8.95913257678966	6.70043971814109	8.38154295118458	8.56338696616201	7.88813438835287	8.74180402530956	8.56871618873173	6.68229237143083	8.54843662469604
ARHGEF10L	6.71149490665009	7.27798474729977	6.92243574023315	6.95884267524324	7.02125762056052	7.11997860965488	7.01346225980656	6.84172158112846	6.66106547980695	7.01569380710515	6.51254295509686	7.26491169307446	7.42290574261218	7.03342300153745	6.9413411054853	7.03342300153745	6.68929916053589	6.82781902461732	6.5453506448223	6.90929308582382	7.06931549454008	7.64745842645492	6.81378119121704	7.39917109381982	6.71561885907482	7.3983161634002	7.59245703726808	6.96116025813664	6.90689059560852	7.24317398347295	6.57440430902258	7.23553560671046	7.04984854945056	6.64529816394863	7.01569380710515	6.94485844580754	6.96116025813664	7.27052894238072	7.05961485629722	7.04220656012069	6.70597790168252	6.58796498888268	6.82145511910246	6.92955431573285	7.37242979233409	7.60362634498619	6.55765515472542	6.68790052248075
ACTL8	6.27798474729977	6.59245703726808	6.21723071622067	6.4110872267986	6.36457243229586	6.19967234483636	6.32012359804061	6.43629511983936	6.14159627838382	6.59991284218713	6.15785216914174	6.49024921062709	6.34872815423108	6.39574832817903	6.56985560833095	6.17192735435346	6.10223819393074	6.34163000932991	6.2364926183813	6.24222139509837	6.32192809488736	6.46923479366766	6.53605290024021	6.30560578958543	6.34695688937888	6.36806987653208	6.54997714277182	6.51254295509686	6.64385618977472	6.50937914891469	6.29462074889163	6.4643415327611	6.26303440583379	6.1106138055009	6.50303064564116	6.28169825009883	6.28355142317431	6.47897180503294	6.09169983413681	6.34340782229781	6.45450493755737	6.23457795978457	6.14974711950468	6.29094040240368	6.44294349584873	6.27798474729977	6.43462822763672	6.28169825009883
IGSF21	6.01569380710515	5.91886323727459	6.14974711950468	6.18982455888002	6.0746766862945	5.98868468677217	6.01346225980656	6.05528243550119	6.16188768237689	6.00450139223494	6.40769264866568	6.4093909361377	6.16791986555194	5.93073733756289	6.35755200461808	6.13545278418517	6.35226417325832	6.13955135239879	6.3327079336406	5.92362461136832	6.03782146543497	6.15177765473205	6.10013667128545	6.10223819393074	6.0703893278914	6.01346225980656	6.20945336562895	6.04439411935845	6.07253459972295	6.04657836662033	6.23266075679027	5.91169158187234	5.94016675048282	6.43295940727611	6.08746284125034	5.97956810009519	6.1168637576909	6.19574129324645	6.18586654531133	6.08746284125034	6.32373033752135	6.38370429247405	6.35931031689044	6.16390121381454	6.30742852519225	6.23074100262691	6.36282052553426	6.18982455888002
KLHDC7A	6.55305325276641	6.64241277290506	6.6906964439777	6.59395128394841	6.5894638929561	6.6667565918848	6.52512925120397	6.66249036391378	6.67525138605026	6.62935662007961	6.76022094646651	6.8008998999203	6.73335434061383	6.66959375118833	6.63517394667492	6.67525138605026	6.65391987311942	6.82017896241519	6.60436789989375	6.63226821549951	6.762880292917	6.72519581722666	6.83415498140132	6.63662462054365	6.64385618977472	6.65821148275179	6.54225804976692	6.66817586897014	6.57591736111815	6.74953426766926	6.80606622608903	6.68929916053589	6.62497817956904	6.65105169117893	6.66959375118833	6.61028665708102	6.42290574261218	6.92362461136832	6.77478705960117	6.64817779572482	6.63517394667492	6.63081315229913	7.20065343636747	6.63662462054365	6.68369645430652	6.81890167588564	6.62058641045188	6.61618123133188
PAX7	7.00898878322726	6.71836162613835	6.67525138605026	6.74685018309805	6.66106547980695	6.86046625851717	6.85798099512757	6.84423498775875	6.73335434061383	6.54689445988764	6.5909612413426	6.79701297783614	6.71287086768991	6.78135971352466	6.6724253419715	7.18586654531133	6.74550626586916	6.83794324189103	6.63662462054365	6.51412226017071	6.56985560833095	6.58345891013077	6.4178525148859	6.73876783680019	6.83415498140132	6.53915881110803	6.81249822533356	6.42290574261218	6.44294349584873	6.75622271284729	6.71973105674985	6.7839804136838	6.71011763204345	8.42248531567029	6.70182625841205	6.53449743373817	6.78528898070402	6.83289001416474	6.75622271284729	7.19278595925112	6.75355105460065	6.55305325276641	7.00674683244058	6.92124588858559	6.58345891013077	6.51096191927738	6.67525138605026	6.78659636189081
TAS1R2	6.69209237542757	6.57440430902258	6.65963918701565	6.67525138605026	6.7292808460274	6.67525138605026	6.54225804976692	6.89117612475454	6.8073549220576	6.59544398458948	9.19031854794182	6.66959375118833	6.82781902461732	6.7279204545632	6.74550626586916	6.88386515450979	6.97269265400426	7.09169983413681	6.86666075081999	7.11478344724985	6.79960542245267	6.85798099512757	6.95884267524324	7.13031314554346	6.70321146739115	6.67948009950545	6.62789861587175	6.62497817956904	6.74685018309805	6.7279204545632	6.94836723158468	6.75355105460065	6.76818432477693	10.2162608371651	6.70597790168252	6.77346892790519	6.75622271284729	6.71011763204345	6.83541884047548	6.74011804283313	9.44604940671655	6.85673675611911	6.82273014794452	6.84549005094437	6.83668159332712	6.63372181264101	10.8133803869247	6.73199778664374
ALDH4A1	6.52356195605701	6.74819284958946	6.8008998999203	6.68369645430652	6.63807383718072	6.49825086752783	6.18189764310839	6.75221336786514	7.02125762056052	6.59693514238723	6.43962313755712	6.4708621994137	6.34518344718767	6.71287086768991	6.28169825009883	6.26303440583379	6.2667865406949	6.21723071622067	6.76818432477693	6.86046625851717	6.22689381357139	6.83162393682075	6.3819754785573	6.28909670241999	6.30742852519225	6.39403389536778	6.4093909361377	6.81890167588564	6.53138146051631	6.4110872267986	6.47735352663456	6.5668151540109	6.42794133250948	6.39746072605472	6.47411151394241	6.39917109381982	6.51884982870769	6.39403389536778	6.3327079336406	6.24222139509837	6.4093909361377	6.35402893805439	6.25927248703759	6.20750245925879	6.51254295509686	5.85798099512757	6.2460279805281	6.63662462054365
IFFO2	6.76022094646651	7.03342300153745	6.99661471481536	6.95070169008901	6.97269265400426	6.88996019965864	6.53138146051631	6.89117612475454	7.75755668893945	7.08852325661663	6.52199295640167	6.66817586897014	7.03121873061072	6.67383905599044	6.75087443965685	6.66391384211598	7.31741261376487	6.73606362787181	6.93899143877554	7.33806779754262	6.83035674741922	6.49185309632967	6.47735352663456	6.67101024127845	6.81634370528486	6.73741636593706	6.48058827023386	6.80606622608903	7.05419729438881	6.4643415327611	6.5438051759644	6.74550626586916	6.85549144310187	6.66249036391378	6.90327934205614	6.83541884047548	6.93545974780529	6.85424505422013	7.08852325661663	7.39660478118186	6.70873904135958	6.55151601762801	6.62935662007961	6.75221336786514	7.06285565520599	6.75087443965685	6.84674402324487	6.73063995591679
UBR4	9.61966977337873	9.43421120348557	9.95463254333105	10.1957412932464	10.5763898646565	9.61434176271485	9.08427691053149	9.44666978730701	10.8291677456424	8.80445373565528	6.69627208392586	9.58477463757344	9.85860271245712	10.6947931549999	9.01764358349734	10.1753000357548	9.59637613881257	10.2676060210015	9.83541884047548	10.1989360881014	9.95463254333105	10.5335244148567	9.88782986169403	10.3288992792514	10.3135633113643	10.7699204698453	9.63462956768316	9.88950396341148	9.31854280970272	9.69853104681215	6.4245862262511	9.88233736124948	10.9578275608337	6.72246602447109	9.37634248280467	9.26091953366291	9.67277890037074	9.31288295528435	9.94515117078387	9.59712142878957	7.10956950937069	9.88157285747403	10.1150436501617	9.25620868852739	10.1141327345777	9.68964860828881	6.84549005094437	9.4882418427773
MRTO4	6.97498811199193	6.82781902461732	7.04766925139131	7.18289089274548	7.09697863637054	6.67383905599044	6.98071082890019	6.86046625851717	7.2364926183813	7.2460279805281	7.38629363515099	6.80864246791806	7.24222139509837	6.90929308582382	7.05311133645956	7.29278174922785	7.04984854945056	7.67877617412388	7.20163386116965	6.93781516880342	7.12412131182919	6.81890167588564	7.14567745519564	6.59693514238723	6.98527271425345	6.82400405093315	6.74281466986289	6.85549144310187	7.19475685442225	6.78790255939143	8.25974326369078	6.70182625841205	6.59991284218713	10.8673559697111	7.14159627838382	7.00562454919388	6.90327934205614	6.81890167588564	7.12205144771389	7.10747864662662	9.16967451180875	7.19179950106508	7.61691636257881	6.70735913208088	6.92005505480697	7.0389189892923	10.6328134860726	7.09908476089186
AKR7A3	6.4643415327611	6.63807383718072	6.27426166125705	6.55305325276641	6.55458885167764	6.45450493755737	6.44956137461324	6.15987133677839	6.63952159951083	6.53138146051631	6.32012359804061	6.70597790168252	6.32373033752135	6.4757334309664	6.44294349584873	6.53915881110803	6.8923910259134	6.79701297783614	6.56985560833095	6.66817586897014	6.62935662007961	6.47735352663456	6.46270675067016	6.69348695749933	6.51412226017071	6.57591736111815	6.65391987311942	6.38543103719352	6.55305325276641	6.92718535782637	6.56224242422107	6.27239650903748	6.57893871309339	6.63807383718072	6.52825874275841	6.60288440871842	6.47735352663456	6.48381577726426	6.51569983828404	6.49345520092618	6.82908844400489	6.40599235967584	6.56985560833095	6.7839804136838	6.42794133250948	6.73470962022584	6.76155123244448	6.50462039240355
AKR7A2	8.98612646417927	9.12308675098106	9.0666274090952	9.03342300153745	9.03782146543497	8.29737486052832	8.73131903102506	8.49904859773388	9.64565843240871	9.47532812262242	9.36282052553426	9.66409167817671	10.0722666151321	9.40620500541885	8.70113315484797	8.93310047493137	9.26865895502767	9.09011241966429	8.97269265400426	8.51017075115177	9.46270675067016	8.19081236791614	8.6006563078263	9.60751526279683	9.14898493138752	9.0869323411374	8.84611717333673	9.16566075149867	9.4655664048094	9.22617132209102	11.6786441498693	8.78398041368379	10.0631253934588	10.1889596708066	8.85424505422013	9.19105921453166	9.79798569056491	9.34163000932991	9.53118648855292	9.32170265617436	8.53488645761565	9.14185169044802	9.8726748802706	8.03562390973072	9.14185169044802	8.79344074293286	7.79960542245267	8.58345891013077
CAPZB	10.3340497675996	11.4076926486657	10.6373494108331	11.0036584503232	10.9578275608337	10.988826677328	10.0631253934588	11.3143566548217	11.5010907702745	10.4286742230718	8.40854204229686	11.379215892265	11.1239920322878	11.3612858600471	11.1391036381981	11.3753653045646	10.9838486740224	11.4812444422221	11.2302006111788	11.5227776695246	10.9510661082477	10.8051795793896	11.1012534863361	11.1800334549166	10.5157983796618	10.5517082616207	10.5750664645787	10.8789705101511	10.4790728871868	10.181027988375	7.82781902461732	11.2796105810525	10.9027519448502	6.67525138605026	10.3641346550081	11.1334633465234	11.057856379165	11.5913353357414	11.0508689632907	10.9044840979014	7.57213175138666	11.2736207871244	11.2342186782385	11.0945395909191	11.4037044362489	10.9759912275313	6.75622271284729	10.5737418494166
NBL1	6.84172158112846	6.62789861587175	6.76022094646651	6.79051141189419	6.66959375118833	6.456149034648	6.83668159332712	6.59842476052772	6.82273014794452	6.96231765494231	6.65391987311942	6.62643913669732	6.88874324889826	6.58646452588639	6.70182625841205	6.96116025813664	6.84423498775875	6.92481250360578	6.88386515450979	6.31831684133498	6.81506301719287	6.82527683005487	6.60139939053183	6.74819284958946	6.97384083953315	6.75622271284729	6.57288966842058	6.65821148275179	6.88264304936184	7.25927248703759	6.6667565918848	6.656782364219	6.85798099512757	7.01346225980656	6.87528859822269	6.55918586578773	6.83668159332712	6.49984588708321	6.54689445988764	7.04766925139131	6.71011763204345	6.62351574149055	6.79311555527435	6.5298209465287	6.52042224852645	6.4446008137115	7.10643207781693	6.95070169008901
HTR6	6.21140163741847	6.4446008137115	6.12928301694497	6.2667865406949	6.18586654531133	6.20750245925879	6.38370429247405	6.0574502721839	6.34872815423108	6.31650781910311	6.35755200461808	6.48864353985378	6.53449743373817	6.4093909361377	6.56529252058102	6.3019533951261	6.14974711950468	6.467605550083	6.31831684133498	6.21723071622067	6.54225804976692	6.46107011403305	6.27052894238072	6.16390121381454	6.41953889151378	6.35579154675365	6.12308675098106	6.51727569320958	6.49825086752783	6.2364926183813	6.25738784269265	6.58044701959866	6.37155886261196	6.06608919045777	6.34340782229781	6.13750352374993	6.25550073314839	6.36106648879432	6.20750245925879	6.24412594328373	6.19967234483636	6.34340782229781	6.07681559705083	6.2460279805281	6.59842476052772	6.33985000288462	6.12515513132229	6.29645740737124
TMCO4	6.44625622988956	6.38887833881199	6.67525138605026	6.42794133250948	6.52669484554198	6.16791986555194	6.30560578958543	6.36457243229586	6.49505552836802	6.78004757606187	6.20750245925879	6.0574502721839	6.23266075679027	6.32553033156756	6.3019533951261	6.52669484554198	6.37330019660839	6.38887833881199	6.42794133250948	6.3327079336406	6.38370429247405	6.17592374206376	6.36282052553426	6.16992500144231	6.37851162325373	6.23266075679027	6.25550073314839	6.49185309632967	6.4245862262511	6.38370429247405	6.33449676839042	6.31288295528436	6.16390121381454	6.16992500144231	6.64529816394863	6.49825086752783	6.26115467261557	6.18586654531133	6.23266075679027	6.6906964439777	6.18189764310839	6.26115467261557	6.32553033156756	6.34163000932991	6.27239650903748	6.19770815795585	6.38715571766298	6.39403389536778
RNF186	6.55305325276641	6.67101024127845	6.79441586635011	6.55458885167764	6.72383156649532	6.72655877910497	6.6906964439777	6.81762325751143	6.71424551766612	6.66391384211598	8.28540221886225	6.69905184401685	7.04657836662033	6.86542397831313	6.87405920314115	6.74281466986289	6.60139939053183	6.64817779572482	6.63662462054365	6.97613447283165	6.92955431573285	6.72109918870719	7.06824086131282	6.96462966672059	6.88630626345243	6.74685018309805	6.79441586635011	6.70321146739115	6.81378119121704	6.81634370528486	6.53915881110803	6.70597790168252	6.94719858426206	6.66959375118833	6.55765515472542	6.63807383718072	6.6906964439777	6.76818432477693	6.69488019279919	6.67807190511264	6.78135971352466	6.7045953476324	6.70873904135958	6.75488750216347	6.76553474636298	6.66817586897014	8.81057163474115	6.89360490485829
OTUD3	6.74011804283313	7.21916852046216	6.71836162613835	6.92837032301897	6.58044701959866	6.6724253419715	6.65105169117893	6.73470962022584	6.456149034648	6.82400405093315	6.96347412397489	7.05093696522523	6.68088692071969	6.83289001416474	6.59395128394841	6.58496250072116	6.43295940727611	6.75087443965685	6.47411151394241	6.68088692071969	6.78267065867701	7.02014657311178	6.78528898070402	6.82781902461732	7.04548665635946	7.57288966842058	7.22207035524718	6.85299758761332	6.84423498775875	6.39917109381982	6.5713734359732	6.86046625851717	6.9898202201176	6.85049941375812	6.82400405093315	6.96347412397489	6.65963918701565	7.04548665635946	6.56529252058102	6.76950729143624	6.52669484554198	6.64961545906341	6.60139939053183	6.77873424411784	7.02236781302845	7.37330019660839	6.66391384211598	6.48542682717024
PLA2G2E	6.37503943134692	6.13750352374993	6.22689381357139	6.3327079336406	6.42122329922514	6.10013667128545	6.1333991254172	6.10852445677817	6.27426166125705	6.12308675098106	6.10433665981474	6.29645740737124	6.2460279805281	6.18784690943957	6.21723071622067	6.33091687811462	6.33449676839042	6.27426166125705	6.20359271420771	6.26491169307446	6.30012372456901	6.27798474729977	6.30924896081662	6.34163000932991	6.27984269352035	6.12308675098106	6.04001567884788	6.08958289312471	6.31650781910311	6.33628338786443	6.31469652565629	6.18189764310839	6.29278174922785	6.39059890555246	6.16188768237689	6.16791986555194	6.01122725542325	6.05528243550119	6.25927248703759	6.17791779219584	6.35755200461808	6.34872815423108	6.23266075679027	6.30742852519225	5.92599941855622	6.25738784269265	6.47897180503294	6.13955135239879
PLA2G2A	6.85174904141606	6.44956137461324	6.73063995591679	6.61765111942733	6.4966540825935	6.62058641045188	6.66106547980695	6.71561885907482	6.59544398458948	6.61323695471633	7.71424551766612	6.35402893805439	6.56985560833095	6.61028665708102	6.51096191927738	7.18090370917938	7.1053847492476	6.85798099512757	6.66533591718518	6.57288966842058	6.64529816394863	6.70043971814109	6.81506301719287	6.60880924267552	6.4966540825935	6.54070926267143	6.67666233485797	6.68790052248075	6.53449743373817	6.63807383718072	6.67948009950545	6.66106547980695	6.65105169117893	11.1711767976518	6.54843662469604	6.78267065867701	6.6409679104499	6.67807190511264	6.78920757534734	6.77741971551583	7.19278595925112	7.35049724708413	6.73063995591679	6.41616416473313	6.46597446450407	6.61176256006487	7.16992500144231	6.67383905599044
PLA2G5	6.51412226017071	6.41447383643093	6.57288966842058	6.43962313755712	6.52042224852645	6.55612281784117	6.57288966842058	6.57288966842058	6.38543103719352	6.37503943134692	7.32012359804061	6.40087943628218	6.5438051759644	6.50937914891469	6.63662462054365	6.71836162613835	6.48381577726426	6.64961545906341	6.71287086768991	6.37503943134692	6.47735352663456	6.40599235967584	6.69627208392586	6.63807383718072	6.45450493755737	6.57893871309339	6.4245862262511	6.52669484554198	6.35931031689044	6.59245703726808	6.98527271425345	6.38370429247405	6.55151601762801	6.71973105674985	6.4594316186373	6.44625622988956	6.65248649491816	6.55458885167764	6.72246602447109	6.61470984411521	8.54920708935568	6.5894638929561	6.49984588708321	6.57742882803575	6.79441586635011	6.62643913669732	8.02236781302845	6.46923479366766
PLA2G2D	6.71836162613835	6.56224242422107	6.73741636593706	6.79051141189419	6.83541884047548	6.69488019279919	6.94602898951548	6.71149490665009	6.71149490665009	6.72655877910497	6.73876783680019	6.76950729143624	6.79960542245267	6.55151601762801	6.5438051759644	6.73470962022584	6.57288966842058	6.63226821549951	6.656782364219	6.65391987311942	6.96462966672059	6.91767043436176	6.82654848729092	6.91288933622996	6.58646452588639	6.74416109557041	6.66249036391378	6.65535182861255	6.6724253419715	7.00112666545428	6.57893871309339	6.69627208392586	7.02790599656988	7.66035250967092	6.60880924267552	6.88752527074159	6.49345520092618	6.60288440871842	6.65963918701565	6.62789861587175	7.03672310600552	6.56833618213375	6.87528859822269	6.58345891013077	6.7292808460274	6.69766263347052	8.03452387533439	6.86789646399265
PLA2G2F	6.71424551766612	6.56529252058102	6.70182625841205	6.60584986719498	6.61176256006487	6.54997714277182	6.43962313755712	6.5713734359732	6.5438051759644	6.48220292629596	6.8972404255748	6.68369645430652	6.73199778664374	6.59693514238723	6.67666233485797	6.74011804283313	6.50620838930675	6.5909612413426	6.43796008833447	6.65535182861255	6.73199778664374	6.36632221424582	6.60584986719498	6.60584986719498	6.71836162613835	6.68088692071969	6.61176256006487	6.6409679104499	6.53915881110803	6.33091687811462	7.53449743373817	6.36282052553426	6.68650052718322	7.09803208296053	6.4757334309664	6.37503943134692	6.51884982870769	6.79441586635011	6.65105169117893	6.57893871309339	6.70597790168252	6.51569983828404	6.65535182861255	6.65391987311942	6.56529252058102	6.61028665708102	6.64529816394863	6.58195375084882
PLA2G2C	6.55305325276641	6.43462822763672	6.4245862262511	6.35226417325832	6.35755200461808	6.47897180503294	6.20163386116965	6.30560578958543	6.37677657188298	6.61765111942733	6.46597446450407	6.57440430902258	6.41447383643093	6.58195375084882	6.53294028837287	6.40599235967584	6.45285896471381	6.35049724708413	6.23840473932508	6.24031432933371	6.44956137461324	6.51727569320958	6.40429006444484	6.82017896241519	6.62643913669732	6.39403389536778	6.43462822763672	6.56376827845203	6.56224242422107	6.39746072605472	6.57440430902258	6.50937914891469	6.58345891013077	6.47735352663456	6.55458885167764	6.70043971814109	6.2667865406949	6.79181407116183	6.53760669149529	6.23074100262691	6.47735352663456	6.24792751344359	6.29645740737124	6.20945336562895	6.59991284218713	6.39403389536778	6.46923479366766	6.21140163741847
UBXN10	6.21140163741847	6.30560578958543	6.65821148275179	6.52199295640167	6.35402893805439	6.54689445988764	6.56071495447448	6.48058827023386	6.27612440527424	6.5077946401987	6.38715571766298	6.4446008137115	6.37677657188298	6.61618123133188	6.53605290024021	6.4245862262511	6.65821148275179	6.37851162325373	6.51569983828404	6.51254295509686	6.27426166125705	6.43462822763672	6.5077946401987	6.42794133250948	6.37851162325373	6.4262647547021	6.58195375084882	6.50462039240355	6.53760669149529	6.41616416473313	6.35049724708413	6.42290574261218	6.44790974874208	6.62935662007961	6.31650781910311	6.41278152533848	6.31831684133498	6.40769264866568	6.37677657188298	6.11894107272351	6.43962313755712	6.40087943628218	6.43462822763672	6.42122329922514	6.39403389536778	6.61911951145322	6.31469652565629	6.26865895502767
VWA5B1	6.60733031374961	6.53915881110803	6.64961545906341	6.65248649491816	6.61765111942733	6.66106547980695	6.50462039240355	6.48058827023386	6.58646452588639	6.43295940727611	7.24317398347295	6.49185309632967	6.60436789989375	6.64241277290506	6.53915881110803	6.58195375084882	6.72655877910497	6.70597790168252	6.60584986719498	6.81506301719287	6.63517394667492	6.53915881110803	6.4178525148859	6.53138146051631	6.45450493755737	6.56376827845203	6.5298209465287	6.41447383643093	6.4643415327611	6.63952159951083	6.63372181264101	6.50303064564116	6.7045953476324	7.34607044078517	6.52042224852645	6.62058641045188	6.67666233485797	6.35755200461808	6.52669484554198	6.43629511983936	7.60733031374961	6.67525138605026	6.6906964439777	6.63081315229913	6.62643913669732	6.78267065867701	6.80992886572143	6.4446008137115
CAMK2N1	6.67525138605026	6.82908844400489	6.74685018309805	6.93663793900257	6.78004757606187	6.5298209465287	6.61618123133188	6.75755668893945	6.86170728658586	6.74685018309805	9.01820017881323	6.75755668893945	7.16188768237689	6.68088692071969	6.54843662469604	6.78135971352466	6.61470984411521	6.64961545906341	6.61028665708102	6.8008998999203	6.88752527074159	6.55151601762801	6.53915881110803	6.65391987311942	7	6.4262647547021	6.42122329922514	6.76950729143624	6.90327934205614	6.89845023280787	7.26491169307446	6.69488019279919	6.71973105674985	8.97269265400426	6.74953426766926	6.77610398807316	6.68650052718322	6.79960542245267	6.85549144310187	6.97842446544086	8.8838651545098	6.69209237542757	7.03452387533439	6.80992886572143	6.8923910259134	6.90207357931074	10.2539656369911	6.7279204545632
MUL1	8.93663793900257	8.77313920671969	8.73437091966298	9.04548665635946	8.73741636593706	8.94719858426206	8.35974956032233	8.89965902637744	8.43962313755712	8.62643913669732	7.65749710044411	9.24792751344359	9.12747852009822	9.04984854945056	9.15911448004639	7.86789646399265	8.27192984397086	8.57364718749332	8.78234303404953	8.61875255353673	9.08958289312471	8.49625461006128	8.90659000282883	9.08268130295035	8.88935185259465	8.816023639828	8.31876874268273	8.82813648419411	8.73301532168596	8.34651373316563	10.18660950046	8.9086928382425	8.84924870276441	7.66035250967092	8.52512925120397	8.70286528981519	8.44252886873253	9.07788386443832	8.44045394382303	8.80348537559595	7.85735900975864	8.70942850136835	8.58833986092348	8.66498052981033	9.12386274116071	8.68053534400517	6.80606622608903	9.00365845032321
FAM43B	6.73470962022584	6.61618123133188	6.7839804136838	6.67525138605026	6.67525138605026	6.53915881110803	6.91288933622996	6.56985560833095	6.62643913669732	6.49185309632967	6.61618123133188	6.4966540825935	6.85174904141606	6.70321146739115	6.67101024127845	6.72246602447109	6.64961545906341	6.55305325276641	6.53294028837287	6.60139939053183	6.67948009950545	6.84924870276441	6.36106648879432	6.60436789989375	6.57742882803575	6.56529252058102	6.467605550083	6.76686014382955	6.67383905599044	6.58195375084882	7.99038765180274	6.35755200461808	6.66391384211598	6.61911951145322	6.71973105674985	6.54225804976692	6.61618123133188	6.65248649491816	6.44790974874208	6.65248649491816	6.67101024127845	6.64817779572482	7.02125762056052	6.62205181945638	6.23457795978457	6.69209237542757	6.69348695749933	6.42290574261218
CDA	10.8872967853182	11.5203240224811	10.6164569494485	11.6197614632984	11.3963371942311	10.6904345563951	10.2229156254355	11.2889813929014	9.55286118792676	9.27332938656167	10.959494871822	11.1102222830305	10.3886631236194	11.4921035424792	10.7204152849063	11.1511434194201	11.2628582848495	11.7845121621916	11.4616329173188	11.4554299727024	10.4452218173975	10.8103306299171	11.5890424835648	11.8259922751679	11.606312669958	11.1495566102224	10.8352609186275	11.0630579636235	10.3629300820549	9.86727873970966	9.04875931191986	11.4313931330577	10.8231283634763	7.02014657311178	10.8872967853182	11.1711767976518	11.4616329173188	11.3081114577687	11.1637125645772	9.97828144734499	7.70735913208088	11.6575417597034	12.05954726218	10.0773498296216	10.7952279660287	12.0058350438139	9.1494931015375	10.6874631698716
PINK1	9.31356331136435	9.07681559705083	9.30970371103028	10.5012400840974	9.55593116124297	9.4148966042115	9.16967451180875	9.51550273533396	8.13596574242734	7.79766152585376	6.4594316186373	10.1242505797869	10.1978309980122	10.2984062984217	8.97699364608239	9.83620819052028	9.8999610665839	9.07199858075306	9.29117069932186	8.23792694662626	9.45368218587218	10.0363110055388	10.6816776552097	10.9708249013626	9.82033854374834	10.962751439473	10.4148966042115	9.35887093968562	9.1333991254172	10.2698279811356	6.44128427192704	9.42038134119664	9.64889680647526	6.56071495447448	8.69313843834293	9.31469652565629	9.75488750216347	9.68071114307209	9.48179943166575	9.24031432933371	6.37330019660839	9.40130620600602	9.32170265617436	8.67983193343985	9.88050187112799	10.0294252773048	6.5077946401987	8.86449570265158
DDOST	10.18660950046	10.3021819408756	10.2539656369911	10.1822701918621	10.2098188670558	9.84093524272076	9.82956418845797	9.68404726161302	10.8305152069768	10.6440365153847	6.80864246791806	9.93928535647869	10.2850553754801	10.3886631236194	9.73944309777245	9.92258440271366	10.2297801667333	10.1539319715885	10.3717766443379	10.6299940338739	10.2606843563797	9.9518675043269	9.54573675349338	10.1691734020292	9.90764180366553	9.62131930101419	9.83462905831261	10.3206877457977	10.3315887845341	9.67525138605026	9.05148086534133	9.97570469425515	9.88706826370301	6.72246602447109	10.5955372271192	10.1091777033553	9.84893585552457	9.91990613144777	10.5268904254299	10.2943910020895	6.85049941375812	10.0233385311202	10.4066302028994	10.0314944487274	10.2056710854578	9.98342118771158	6.75622271284729	10.3827320895719
KIF17	6.28909670241999	6.25550073314839	5.96809075204526	6.21916852046216	6.15987133677839	6.10433665981474	6.23840473932508	6.28355142317431	6.25738784269265	6.16390121381454	6.25927248703759	6.12308675098106	6.21916852046216	6.12722055048807	6.02236781302845	6.23074100262691	6.39059890555246	6.24222139509837	6.21723071622067	6.17192735435346	6.20750245925879	6.12515513132229	6.24031432933371	6.07253459972295	6.09381367340273	6.15583017155653	6.04657836662033	6.00225245173138	6.18388345903223	6.14974711950468	6.09169983413681	6.19770815795585	6.08108392868763	6.17392693199981	6.16992500144231	6.0703893278914	6.12722055048807	6.17592374206376	6.07895134139482	6.04657836662033	6.4966540825935	6.15785216914174	6.29462074889163	6.3019533951261	6.22303633790187	6.17592374206376	6.1106138055009	6.17192735435346
SH2D5	7.67595703294175	6.90929308582382	7.1106138055009	8.16992500144231	7.04875931191986	7.56224242422107	7.21916852046216	7.16289479937478	6.74281466986289	6.92718535782637	10.6743688418	7.58496250072116	7.50064273606281	7.47004872601133	7.20652601587743	9.5274770060604	7.55688918972687	7.51096191927738	6.95884267524324	6.87528859822269	7.33806779754262	7.58646452588639	7.10013667128545	7.8008998999203	7.41193462479118	7.81442224656679	8.02790599656988	7.18982455888002	7.11165734626313	8.27379559921426	8.46597446450407	7.10956950937069	7.63154086734149	8.96895472754222	7.02680005934372	7.34695688937888	7.36632221424582	7.27798474729977	7.36894291440495	7.70390357344466	6.71287086768991	8.4708621994137	7.04439411935845	7.10013667128545	7.21334728173344	8.04712391211403	9.07761687174007	7.04657836662033
HP1BP3	7.36369674483899	6.71011763204345	7.14771372235215	7.25171909260596	7.26397335480341	7.02125762056052	7.0948694327187	6.98071082890019	7.01234519041983	7.07146236255662	7.6387978999517	6.90448409790142	7.14669594803066	7.10013667128545	6.98185265328974	8.33002051583608	7.2240016741981	7.66746640495737	7.30469355747101	7.26959425168337	7.27519333390221	7.30742852519225	7.01569380710515	7.28169825009883	7.00898878322726	6.77478705960117	7.27332938656167	6.9518675043269	6.92599941855622	7.2807707701306	8.10590850857116	6.85174904141606	6.76818432477693	6.762880292917	7.00674683244058	6.92243574023315	6.88386515450979	6.71561885907482	7.00450139223494	7.27146302790437	6.55765515472542	7.2336196767597	7.61028665708102	6.95419631038687	6.96116025813664	7.01569380710515	7.62643913669732	6.83162393682075
EIF4G3	8.71938882094208	8.46882765523095	8.25455625190949	8.84329297333358	8.65284497300198	8.47329987114132	8.16691625156997	8.64205169292798	8.61875255353673	8.43295940727611	6.35049724708413	8.32327998788732	8.33762190199251	8.79116288855502	8.36325870170799	8.54573675349338	8.75221336786514	9.12256919221645	8.72109918870719	9.43796008833447	8.30012372456901	8.42877889133759	8.81506301719287	8.77181956789831	8.49225378930292	8.61397358738022	8.79441586635011	8.49864978776841	8.00337736020232	8.02236781302845	6.64961545906341	8.30560578958543	8.36763315939816	6.40769264866568	8.93663793900257	8.35843142862635	8.98527271425345	8.33404976759958	8.90598862931413	8.71870410567489	6.57742882803575	8.56833618213375	8.79474076107975	9.20310325023664	8.36806987653208	8.77214959078454	6.59842476052772	8.62607403609031
ECE1	6.65963918701565	6.7279204545632	7.03672310600552	6.79960542245267	6.85798099512757	7.47167521439204	6.68509917200661	7.29920801838728	7.07360604057494	6.63807383718072	6.26491169307446	7.26772305162742	6.44625622988956	6.67666233485797	7.11270013274936	6.5298209465287	6.60880924267552	7.02236781302845	7.05093696522523	6.83794324189103	6.47248777146274	6.86789646399265	6.63807383718072	7.10956950937069	6.61176256006487	6.24412594328373	6.80864246791806	7.11270013274936	6.68229237143083	6.40599235967584	6.36457243229586	7.22207035524718	6.7279204545632	6.17990909001493	6.94251450533924	7.02347715183043	7.02569327368077	6.8703647195834	6.78528898070402	6.55151601762801	6.32732808262995	7.05311133645956	6.55918586578773	7.4966540825935	7.29737486052832	6.53915881110803	6.33806779754262	7.28540221886225
NBPF3	6.59245703726808	6.63952159951083	6.80864246791806	6.65821148275179	6.70321146739115	6.6667565918848	6.80477637795583	6.73876783680019	6.72383156649532	6.82654848729092	10.3477320853512	6.69905184401685	6.71011763204345	6.49185309632967	6.81634370528486	7.06177619758669	6.53449743373817	7.30469355747101	6.68790052248075	6.5453506448223	6.99435343685886	6.71287086768991	6.76155123244448	6.49185309632967	6.65391987311942	6.62789861587175	6.67666233485797	6.64817779572482	6.77082904603249	6.4262647547021	8.87620995751375	6.62351574149055	6.53760669149529	10.8947419895197	6.74685018309805	6.66959375118833	6.79181407116183	6.43796008833447	6.70182625841205	6.8008998999203	7.59469782732387	6.70597790168252	7.51491126486135	6.88996019965864	6.72519581722666	6.77082904603249	6.62497817956904	6.54070926267143
ALPL	13.5950243186136	13.7852583247437	12.0653151492215	13.9048697836177	13.3584451653739	13.8036367247071	12.5417016457802	13.995943767765	11.9823519174295	10.5684311931675	11.0319768286743	13.8767471454923	13.2174427903774	13.7213662505989	14.2002166264431	12.919310284236	12.568573697987	13.4452994240664	13.2223722943121	13.5875783000427	13.0574333485786	13.554480933285	13.9343727497727	13.0394503024033	13.5674213808485	12.6321091394212	12.5314058301592	13.392129559631	12.1809037091794	11.5137275959524	6.43128865429159	13.9251927936075	12.7622989796102	6.64961545906341	12.568573697987	13.3006385539937	12.4049286605634	13.8036367247071	12.3804340075389	11.8174234022684	6.60436789989375	13.3311548807614	12.9323993224338	12.4213285094378	14.0582200862868	12.8530755858855	7.72723977748481	13.1740049842859
RAP1GAP	8.26256470208851	10.007027266894	8.41743061254603	11.6129145596157	10.6255262118799	9.02513956227851	8.63444806236231	8.55918586578773	6.79051141189419	8.06716542701711	7.59768014371589	7.35049724708413	10.8291677456424	11.9470158975742	8.13903966768306	6.93428059364002	11.379215892265	7.11790278909403	7.87344411251538	7.06177619758669	6.66249036391378	10.4587141913298	12.5537492735448	9.40960308157458	10.158357226049	13.7213662505989	8.3264294871223	9.94705243676247	10.3781864600261	12.265116873243	6.61911951145322	8.0601554952546	8.94046042886366	7.06716542701711	7.231701199029	6.51412226017071	9.61801835757132	8.52669484554198	9.5894638929561	8.63444806236231	7.18586654531133	10.8084011405807	10.0060455077265	8.2635039567056	10.6469186640089	10.3365065598103	8.30241045042562	8.01066796290185
USP48	6.95884267524324	7.3389591754152	7.18883607303053	6.97498811199193	6.79181407116183	7.52512925120397	7.06824086131282	7.68088692071969	7.16892278185294	7.33806779754262	6.33985000288462	6.67525138605026	6.36106648879432	6.5894638929561	7.41278152533848	6.32373033752135	6.30012372456901	6.4446008137115	7.3389591754152	6.83668159332712	6.49024921062709	6.71561885907482	6.51884982870769	6.01346225980656	6.4446008137115	6.3037807481771	6.50620838930675	6.97842446544086	6.8972404255748	6.27798474729977	6.08533966935737	7.16490692667569	6.19377174339668	6.05528243550119	7.43629511983936	6.64241277290506	6.69488019279919	6.8972404255748	6.61323695471633	6.456149034648	6.02680005934372	6.26115467261557	6.09381367340273	6.90207357931074	6.70597790168252	6.46923479366766	6.18784690943957	7.11374216604919
LDLRAD2	6.62643913669732	6.50303064564116	6.66391384211598	6.69209237542757	6.40258575823259	6.65248649491816	6.6724253419715	6.55918586578773	6.5453506448223	6.52512925120397	6.69209237542757	6.64673869830785	6.4870360800319	6.58195375084882	6.66959375118833	6.77082904603249	6.67807190511264	6.4110872267986	6.47735352663456	6.88630626345243	6.61618123133188	6.6409679104499	6.69766263347052	6.85299758761332	6.66533591718518	7.26209484537018	6.64673869830785	6.58646452588639	6.38887833881199	6.8801957289431	7.992088609014	6.64673869830785	6.85174904141606	7.04439411935845	6.57288966842058	6.64241277290506	6.6667565918848	6.72246602447109	6.57893871309339	6.69488019279919	6.74416109557041	6.85673675611911	6.6409679104499	6.74685018309805	6.43462822763672	6.61028665708102	7.48300957716455	6.78790255939143
HSPG2	6.42794133250948	6.16390121381454	6.21140163741847	6.38543103719352	6.26303440583379	6.34163000932991	6.09169983413681	6.12308675098106	6.45121111183233	6.21723071622067	6.35579154675365	6.20750245925879	6.14567745519564	6.18784690943957	6.18189764310839	6.33091687811462	6.43295940727611	6.3110671022556	6.13955135239879	6.17791779219584	6.17990909001493	6.23074100262691	6.40258575823259	6.15987133677839	6.3110671022556	6.17990909001493	6.18189764310839	6.32732808262995	6.21916852046216	6.03562390973072	6.26865895502767	6.16390121381454	6.35402893805439	6.41278152533848	6.08108392868763	6.40087943628218	6.24982454861618	6.30560578958543	6.10852445677817	5.99774402605963	6.35402893805439	6.37677657188298	6.4708621994137	6.23074100262691	6.27239650903748	6.07253459972295	6.33985000288462	6.60584986719498
CELA3B	6.49984588708321	6.74011804283313	6.57288966842058	6.70735913208088	6.58496250072116	6.61176256006487	6.74011804283313	6.71424551766612	6.56071495447448	6.7045953476324	8.42248531567029	6.68509917200661	6.6667565918848	6.91288933622996	6.56224242422107	6.64529816394863	6.64385618977472	6.64385618977472	6.67383905599044	6.69627208392586	6.63226821549951	6.78528898070402	6.59245703726808	6.61618123133188	6.48220292629596	6.81634370528486	6.61765111942733	6.74819284958946	6.72109918870719	6.68369645430652	7.05636676102453	6.70873904135958	6.4757334309664	6.89965902637744	6.58345891013077	6.58646452588639	6.68369645430652	6.63807383718072	6.80606622608903	6.63807383718072	7.40173284952262	6.7279204545632	7.13442632022093	6.68650052718322	6.8008998999203	6.68929916053589	6.90689059560852	6.56529252058102
CDC42	7.39489136644259	7.78790255939143	8.03946743827853	7.58646452588639	7.79116288855502	7.83352263642477	8.12360412414095	7.72383156649532	8.16390121381454	7.24222139509837	6.50937914891469	8.61691636257881	7.94778302625542	8.41531924814038	8.2240016741981	7.9242186797485	8.29047969825131	8.62131930101419	8.45121111183233	8.59320435406329	8.02236781302845	8.47775826644389	8.44294349584873	7.5909612413426	7.88813438835287	7.99717948093762	7.91587937883577	7.57364718749332	7.16490692667569	7.01346225980656	6.74146698640115	8.42290574261218	7.78855521492886	6.54225804976692	7.63807383718072	7.91945926911157	7.71355835640479	7.83920378809694	7.90628934740607	7.62205181945638	7.04875931191986	7.57667329251657	7.32463061526719	8.73741636593706	7.60880924267552	8.00506308001346	6.61618123133188	7.82017896241519
WNT4	6.6724253419715	6.46923479366766	6.61028665708102	6.24792751344359	6.60436789989375	6.50937914891469	6.54689445988764	6.53760669149529	6.32192809488736	6.49185309632967	6.73199778664374	6.46107011403305	6.65391987311942	6.51096191927738	6.48058827023386	6.51569983828404	6.62789861587175	6.67948009950545	6.62497817956904	6.51569983828404	6.56071495447448	6.69766263347052	6.4110872267986	6.74011804283313	6.4870360800319	6.5453506448223	6.61618123133188	6.54689445988764	6.49024921062709	6.4245862262511	6.59395128394841	6.43629511983936	6.39403389536778	6.55151601762801	6.33449676839042	6.46923479366766	6.48542682717024	6.51412226017071	6.52356195605701	6.57288966842058	6.60436789989375	6.4757334309664	6.58796498888268	6.60436789989375	6.66817586897014	6.50937914891469	6.95768248616512	6.63807383718072
ZBTB40	7.91707366287822	7.19377174339668	7.26115467261557	8.11738336693148	7.33985000288462	7.75755668893945	6.9692426044345	7.67101024127845	7.45285896471381	7.27052894238072	6.83162393682075	6.72383156649532	7.23553560671046	7.41531924814038	7.15886210620845	7.03562390973072	7.17292748960384	7.10956950937069	7.24317398347295	7.3819754785573	7.23935985027747	6.88630626345243	6.79960542245267	6.99887245399427	7.19081236791614	6.90327934205614	6.70597790168252	7.38284014447524	7.21334728173344	6.68790052248075	6.64529816394863	7.06177619758669	7.09908476089186	6.52356195605701	7.23840473932508	7.16791986555194	7.57591736111815	7	7.49904859773388	8.03287224946323	6.78790255939143	6.94368695159709	7.12101540096137	7.41447383643093	7.28725064325462	6.99095486039699	6.78004757606187	7.52825874275841
EPHA8	7.46352437327118	6.94251450533924	6.95303237725324	7.27332938656167	6.99435343685886	7.15886210620845	7.07788386443832	7.21334728173344	7.01346225980656	6.70735913208088	7.27705487614873	7.4446008137115	6.81634370528486	6.82145511910246	6.94485844580754	7.97154355395077	6.87897051015108	7.04439411935845	6.82908844400489	6.7292808460274	7.01569380710515	6.98754825895374	7.13442632022093	7.05636676102453	7.11582397743624	7.17292748960384	7.67525138605026	7.19869058566892	6.99887245399427	7.54303182025524	6.80219321694183	7.03452387533439	7.14669594803066	6.72519581722666	6.77873424411784	7.31560245663795	7.26491169307446	7.42710328715284	6.77610398807316	7.15987133677839	8.60325542454685	7.56147889150101	6.94836723158468	7.20261362014849	6.8703647195834	7.05311133645956	6.64529816394863	7.21334728173344
C1QA	6.94953493301701	7.39231742277876	6.96000193206808	7.0948694327187	6.82017896241519	6.83668159332712	7.61911951145322	7.4068427546553	8.10695545712283	8.11738336693148	6.62351574149055	6.71836162613835	6.98185265328974	7.07360604057494	7.45038647903429	6.88386515450979	6.66817586897014	7.00786824333334	7.06501215043695	6.37503943134692	7.50143914515887	6.82145511910246	6.71424551766612	7.17092652528738	7.07788386443832	7.12722055048807	6.87405920314115	6.99887245399427	6.90448409790142	6.82273014794452	6.68929916053589	7.41869594960205	6.79960542245267	6.51884982870769	7.27239650903748	7.74416109557041	6.84924870276441	7.10433665981474	6.75755668893945	6.75888943272096	6.8073549220576	6.80606622608903	6.80992886572143	7.90086680798075	7.47329987114132	7.24222139509837	6.81634370528486	6.44128427192704
C1QC	7.68158981722124	7.45368218587218	7.3819754785573	7.37503943134692	7.76619759730084	7.03782146543497	7.89905475619441	7.90327934205614	10.6658688341552	10.086534337997	7.05961485629722	6.87897051015108	7.1261882105221	8.15734693536284	7.36806987653208	9.05093696522523	7.14771372235215	7.52434581646254	7.60362634498619	7.40599235967584	8.01234519041983	7.30651744524982	6.83035674741922	7.6667565918848	6.60880924267552	6.85299758761332	6.45450493755737	8.19869058566892	6.82273014794452	7.42794133250948	8.62205181945638	7.96751448080097	7.2667865406949	7.04984854945056	7.4643415327611	8.01402047031493	6.70735913208088	7.14873077917319	7.3037807481771	6.61028665708102	6.74011804283313	7.60880924267552	6.90929308582382	8.99689712551234	8.00786824333334	7.16992500144231	6.69488019279919	6.97384083953315
C1QB	7.99265514938683	8.850811922162	7.72996056101802	7.61176256006487	8.25597274199961	6.80348537559595	9.32057493389316	8.65642486327778	11.178415874383	11.0978346203089	6.63226821549951	6.49505552836802	7.50143914515887	8.63226821549951	8.50501755552812	8.17142702660754	6.71424551766612	7.73199778664374	8.10956950937069	7.64313466185726	9.02181282358484	7.56985560833095	7.10852445677817	7.64745842645492	6.60139939053183	6.80477637795583	6.2667865406949	8.90598862931413	7.12308675098106	7.11374216604919	6.42122329922514	8.98811658476014	7.88386515450979	6.11478344724985	8.67065624911844	9.24031432933371	6.75221336786514	8.03397354344106	7.4846215270986	6.23457795978457	6.36282052553426	6.70597790168252	7.01122725542325	9.58796498888268	8.2460279805281	7.00898878322726	6.28169825009883	6.79051141189419
EPHB2	6.22110372536788	6.3110671022556	6.78790255939143	6.21529030565123	6.19770815795585	6.25927248703759	6.35049724708413	6.28909670241999	6.32373033752135	6.43629511983936	6.43128865429159	6.16390121381454	6.14771372235215	6.29094040240368	6.24792751344359	6.37330019660839	6.19377174339668	6.36806987653208	6.45285896471381	6.32192809488736	6.27798474729977	6.32012359804061	6.29645740737124	6.52356195605701	6.09592441999854	6.24031432933371	6.15177765473205	6.43128865429159	6.30012372456901	6.22689381357139	6.34872815423108	6.2460279805281	6.26865895502767	6.46270675067016	6.34518344718767	6.12515513132229	6.26115467261557	6.19179950106508	6.16591193893569	6.32553033156756	6.5909612413426	6.40087943628218	6.14974711950468	6.39746072605472	6.19770815795585	6.22303633790187	6.1168637576909	6.39917109381982
LUZP1	7.36018867006271	7.9407540474748	7.33181268381921	7.2364926183813	7.58571370877816	7.21042783040149	7.05093696522523	7.2336196767597	7.55842071326866	7.30012372456901	6.53915881110803	6.75221336786514	7.58496250072116	7.68369645430652	7.26584942144085	6.66249036391378	6.69905184401685	6.89360490485829	7.28540221886225	7.45368218587218	7.4667902378031	6.77873424411784	7.05419729438881	7.28540221886225	7.4870360800319	7.07574653806091	6.62789861587175	7.52669484554198	7.20261362014849	7.1261882105221	6.57440430902258	7.23840473932508	7.53605290024021	6.78790255939143	7.35402893805439	6.94251450533924	6.74146698640115	6.95768248616512	7.15177765473205	7.02347715183043	6.55612281784117	6.76686014382955	7.25644459647344	6.67948009950545	7.37851162325373	7.00112666545428	6.73470962022584	7.43128865429159
HTR1D	6.49825086752783	6.46270675067016	6.21140163741847	6.19967234483636	6.27798474729977	6.24792751344359	6.22496636500027	6.10643207781693	6.27798474729977	6.34163000932991	6.41447383643093	6.58345891013077	6.23266075679027	6.23840473932508	6.10223819393074	6.18982455888002	6.21334728173344	6.19377174339668	6.15177765473205	6.16791986555194	6.10852445677817	6.26115467261557	6.49024921062709	6.35579154675365	6.39917109381982	6.27426166125705	6.2460279805281	6.47411151394241	6.22689381357139	6.20750245925879	6.23074100262691	6.21334728173344	6.34163000932991	6.0746766862945	6.43295940727611	6.44956137461324	6.28540221886225	6.28169825009883	6.12308675098106	6.28725064325462	6.30560578958543	6.04220656012069	6.23840473932508	6.08108392868763	6.10852445677817	6.38370429247405	6.27798474729977	6.1333991254172
HNRNPR	8.85798099512757	8.59768014371589	9.88340698638837	8.4483228325075	8.81378119121704	8.56147889150101	8.93457547254568	8.80960737378898	9.912440294869	10.1525383692453	6.58646452588639	8.43128865429159	8.6387978999517	8.5588033402543	9.1053847492476	8.08321336824898	9.16842141085193	9.53060141451683	8.89451464427313	8.92718535782637	9.06555077095502	8.70597790168252	8.27844945822048	8.53566419081016	8.34739990950854	8.148222340387	8.51451681645401	8.67983193343985	9.32305476034165	8.40981519582048	6.70735913208088	8.73876783680019	8.12463831417871	6.52199295640167	9.17766868660239	8.74281466986289	8.56071495447448	8.14108531856233	8.8712892278117	9.47187839656841	6.42794133250948	8.24555270625568	8.72041528490633	9.09196423348528	8.60288440871842	8.51451681645401	6.61028665708102	8.61470984411521
ZNF436	6.69348695749933	6.78267065867701	6.75355105460065	6.84423498775875	6.74953426766926	6.73063995591679	6.52669484554198	6.7045953476324	6.51884982870769	6.83794324189103	6.38887833881199	6.73470962022584	6.76553474636298	6.85424505422013	6.7292808460274	6.59842476052772	6.37330019660839	6.60436789989375	6.95652136333312	6.5713734359732	6.97269265400426	6.74550626586916	6.79960542245267	6.72109918870719	6.72246602447109	6.87528859822269	6.65535182861255	6.76155123244448	6.71424551766612	6.67101024127845	6.70735913208088	6.90929308582382	6.8592241619782	6.78267065867701	6.86046625851717	7.09908476089186	6.68790052248075	6.74011804283313	6.8703647195834	6.90327934205614	7.60584986719498	6.74685018309805	6.81506301719287	6.54997714277182	6.49505552836802	6.74550626586916	6.71011763204345	6.93073733756289
TCEA3	6.32553033156756	6.58195375084882	7.21626083716506	6.70735913208088	6.61618123133188	6.88508622529017	6.80864246791806	6.41278152533848	7.09169983413681	7.13955135239879	6.17392693199981	6.39574832817903	7.12101540096137	6.45285896471381	6.61765111942733	6.12101540096137	6.41616416473313	6.42290574261218	6.64817779572482	6.24792751344359	6.24792751344359	6.27798474729977	6.25361115194717	6.33449676839042	6.72109918870719	6.33628338786443	6.27426166125705	6.72246602447109	7.84862294042934	6.35402893805439	6.22689381357139	6.75888943272096	6.51884982870769	6.14159627838382	6.87528859822269	6.72383156649532	6.56529252058102	6.3327079336406	6.73470962022584	6.86913111964429	6.43629511983936	6.53294028837287	6.52199295640167	6.34695688937888	6.57893871309339	6.41616416473313	6.24982454861618	7.22978016673333
ASAP3	6.78790255939143	6.71424551766612	6.80992886572143	6.93545974780529	6.86046625851717	6.90809234081827	6.77214959078454	6.72383156649532	6.69905184401685	6.73876783680019	6.98527271425345	6.94016675048282	6.92005505480697	6.8923910259134	6.63517394667492	6.69766263347052	7.3019533951261	7.00562454919388	6.61028665708102	6.62789861587175	6.87282875953489	7.12515513132229	6.76686014382955	7.15583017155653	7.05528243550119	7.83731255552431	7.04220656012069	6.86542397831313	6.86418614465428	6.57288966842058	7.38370429247405	6.77346892790519	7.21140163741847	9.81538329581354	6.85673675611911	6.81506301719287	6.63081315229913	6.93663793900257	6.63952159951083	6.80864246791806	7.34074028063018	6.88508622529017	6.63517394667492	6.69766263347052	6.93428059364002	6.7292808460274	6.68929916053589	6.79960542245267
E2F2	10.0794847838268	9.89542381038297	10.5024340386821	11.1529185761366	10.3288992792514	10.0907740546408	9.36959734627868	9.20432659894124	9.51904647493452	9.8999610665839	7.1261882105221	9.52454171503585	11.183759425585	11.1655351413779	9.97154355395077	10.1061703169451	10.5723212679769	10.3315887845341	9.48964729348844	10.5335244148567	9.56262403909987	12.6059655818049	10.6728672764338	11.9261477142896	9.59395128394841	13.2901196707386	11.3105559815241	10.4625022725973	10.0664928732588	11.5865583505566	6.97154355395077	9.91513244895065	10.4127815253385	7.99661471481536	9.94807515849108	9.38737115782479	9.91602871841884	9.78577938749846	9.93840342367024	10.5576551547254	7.78920757534734	10.7132146529985	10.3756911041914	9.5808238499628	10.2357749191504	11.6709217513811	6.84172158112846	11.2851131885015
ID3	6.4870360800319	6.39059890555246	7.14363830992204	6.84799690655495	6.91049283228871	6.79441586635011	6.36806987653208	6.65248649491816	6.94251450533924	7.57969306345875	6.33806779754262	6.467605550083	6.76420813013995	6.51727569320958	7.21626083716506	6.35226417325832	6.33091687811462	6.52199295640167	6.41278152533848	6.10852445677817	6.53449743373817	6.27239650903748	6.50620838930675	6.52512925120397	6.76686014382955	6.35579154675365	6.59245703726808	6.77873424411784	7.80542144617176	6.45121111183233	6.27612440527424	6.8972404255748	6.58044701959866	6.4594316186373	6.79960542245267	6.65821148275179	6.62935662007961	6.63226821549951	6.43796008833447	6.74146698640115	6.36282052553426	6.23266075679027	6.58796498888268	6.59842476052772	6.64817779572482	6.48058827023386	6.25171909260596	6.87159726561385
RPL11	13.5173249109509	11.9684508047165	12.793664266937	12.5283320088612	12.990334464562	12.5800229677539	12.9461935210822	12.6137894644726	11.7765975264921	13.5415685608542	7.76553474636298	11.238464452288	12.7457583457278	12.1841314939406	12.0926910819423	12.8885339820675	12.133527564771	12.3075139094459	12.4592522952543	12.8670277136491	12.8055020594225	12.2520740427962	12.4276271225462	11.8819933846834	12.6059655818049	12.7255792804196	11.9031663445984	12.5729843800596	12.3075139094459	13.1371832877847	13.1046642695627	11.4967539334459	11.8874871923505	6.56224242422107	13.4086083801184	11.8549852274789	11.9056878485269	11.5371698568201	12.2263519788844	12.5024837653531	9.14542271960022	12.6881410099141	12.0772830613679	11.3263171233198	12.2617423523829	13.0262294790194	9.7693419869341	12.0346270391973
LYPLA2	7.59395128394841	7.68580001974489	7.467605550083	7.97039353791468	7.80477637795583	7.5298209465287	7.56071495447448	7.67525138605026	8.25738784269265	7.45038647903429	7.1548181090521	7.74953426766926	7.89905475619441	8.29599846191139	7.80413102118332	8.54612275885779	8.1184220243132	8.15025502130218	7.88630626345243	8.41235813720898	8.06608919045777	7.66959375118833	7.85673675611911	8.14414836650889	7.87282875953489	8.0837452373945	8.00786824333334	8.34029521043048	7.952450058359	7.78332568481352	7.00337736020232	8.29737486052832	8.17592374206376	6.96693797927846	7.53449743373817	8.08852325661663	8.16087986183931	7.96751448080097	8.19721669311005	8.00112666545428	7.456149034648	7.87897051015108	8.27705487614873	7.94953493301701	8.38024459047818	7.92481250360578	7.35049724708413	8.18487534290828
GALE	6.12722055048807	6.27984269352035	6.00225245173138	6.05093696522523	6.04439411935845	6.27426166125705	6.24222139509837	5.99548451887751	6.15380533607904	6.13545278418517	6.51412226017071	6	6.05528243550119	6.27798474729977	6.24982454861618	6.16390121381454	6.17592374206376	6.10643207781693	6.02458563827827	5.87528859822269	6.0639343057541	6.29829173062012	6.07895134139482	6.13955135239879	6.00450139223494	6.14974711950468	6.4446008137115	6.12308675098106	6.38887833881199	6.39403389536778	6.29645740737124	6.34163000932991	6.33628338786443	6.18982455888002	5.99322146736894	6.2667865406949	6.3327079336406	6.16188768237689	6.12722055048807	6.19574129324645	6.14567745519564	6.40769264866568	6.3019533951261	6.19179950106508	6.14567745519564	6.4110872267986	6.15380533607904	6.26303440583379
HMGCL	6.85424505422013	7.29186136958522	7.03232128705788	7.07788386443832	6.98868468677217	7.18982455888002	7.09697863637054	7.37330019660839	7.3566720442121	7.01903466936434	6.15380533607904	6.8923910259134	7.16087986183931	7.17692111164436	7.37590826307501	6.39917109381982	6.4643415327611	6.47735352663456	6.91049283228871	7.44956137461324	6.85174904141606	6.73470962022584	6.54843662469604	6.71011763204345	6.59544398458948	6.36106648879432	6.77082904603249	7.52356195605701	6.90086680798075	6.54225804976692	6.04001567884788	7.32912359629157	6.8073549220576	6.24412594328373	7.29920801838728	7.24126817732937	6.78528898070402	7.3819754785573	6.38715571766298	6.60436789989375	6.15785216914174	6.50937914891469	6.34340782229781	7.03121873061072	7.26959425168337	6.52512925120397	6.13545278418517	7.5909612413426
FUCA1	8.33628338786443	7.81313985089045	8.83920378809694	8.26819107921981	8.1048607997082	7.99604972751976	7.80542144617176	8.47937609116166	9.32755264408124	8.43546191447928	6.48220292629596	7.74617838097141	8.16339809435316	8.34518344718767	7.62716906084185	6.91169158187234	8.0746766862945	7.60584986719498	8.05636676102453	8.93369065495223	9.0666274090952	8.33940465790782	7.96636124729361	8.66355810421727	8.43254190038826	6.57591736111815	6.96347412397489	8.62534355757299	7.60436789989375	7.93840342367024	6.40769264866568	8.2001629739997	7.94895120044142	6.51569983828404	8.09064175191785	7.73063995591679	7.16591193893569	8.40641761982361	7.60362634498619	7.74483383749955	5.94016675048282	7.62278396615612	8.04494049127973	7.762880292917	8.19475685442225	7.54070926267143	6.55918586578773	7.64889680647525
CNR2	6.25738784269265	6.16188768237689	6.35049724708413	6.17592374206376	6.22881869049588	6.16188768237689	6.0639343057541	6.14771372235215	6.23457795978457	6.52356195605701	6.51254295509686	6.22110372536788	6.00898878322726	6.10643207781693	6.48864353985378	6.42794133250948	6.46107011403305	6.17392693199981	6.39403389536778	6.40258575823259	6.13545278418517	6.20945336562895	6.0639343057541	6.31469652565629	6.31650781910311	6.26491169307446	6.0639343057541	6.12101540096137	6.13955135239879	6.28355142317431	6.4110872267986	6.16791986555194	6.26115467261557	6.47248777146274	6.30742852519225	6.42290574261218	6.25927248703759	6.0639343057541	6.5077946401987	6.25361115194717	6.40769264866568	6.61176256006487	6.38024459047818	6.12515513132229	6.20554891117303	6.25171909260596	6.04001567884788	6.35402893805439
PNRC2	6.92124588858559	6.74953426766926	6.84549005094437	6.57288966842058	6.56071495447448	6.8073549220576	6.63081315229913	6.63517394667492	7.00562454919388	6.51727569320958	7.70666868217975	6.81121411751324	6.36282052553426	6.52512925120397	6.4966540825935	6.61618123133188	6.40599235967584	6.4446008137115	6.64385618977472	6.57591736111815	6.4708621994137	6.72519581722666	6.59245703726808	6.59395128394841	6.4966540825935	6.7983097824546	6.65391987311942	6.55151601762801	6.61911951145322	6.68929916053589	7.64024493622235	6.74819284958946	6.64385618977472	6.6724253419715	6.39231742277876	6.69905184401685	6.74011804283313	6.54997714277182	6.59842476052772	6.4966540825935	6.83415498140132	6.53605290024021	6.56833618213375	6.7292808460274	6.50143914515887	6.61911951145322	6.85424505422013	6.55765515472542
MYOM3	6.25361115194717	6.27798474729977	6.32912359629157	6.35226417325832	5.99548451887751	6.35226417325832	5.98868468677217	6.01122725542325	6.3037807481771	6.46270675067016	6.4594316186373	6.24792751344359	6.15987133677839	6.06177619758669	6.31650781910311	6.14771372235215	5.99774402605963	6.17192735435346	6.21334728173344	6.17392693199981	6.2460279805281	6.36282052553426	6.17990909001493	6.17192735435346	6.18586654531133	6.18982455888002	6.35402893805439	6.27052894238072	6.28909670241999	6.15583017155653	6.4093909361377	6.21529030565123	6.22110372536788	6.03782146543497	6.22303633790187	6.25550073314839	6.13134253912326	6.32553033156756	6.47897180503294	6.16992500144231	6.29094040240368	6.32912359629157	6.43962313755712	6.5077946401987	6.33985000288462	6.0639343057541	6.50143914515887	6.28169825009883
IL22RA1	6.2667865406949	6.53294028837287	6.22496636500027	6.2667865406949	6.61323695471633	6.25171909260596	6.38715571766298	6.51569983828404	6.20750245925879	6.60288440871842	6.44128427192704	6.24031432933371	6.37677657188298	6.14974711950468	6.38024459047818	6.24412594328373	6.36981542428391	6.14567745519564	6.31288295528436	6.41278152533848	6.3327079336406	6.39059890555246	6.22303633790187	6.25361115194717	6.40087943628218	6.28540221886225	6.19967234483636	6.7292808460274	6.20945336562895	6.38370429247405	6.24982454861618	6.62935662007961	6.2460279805281	6.44128427192704	6.39231742277876	6.30012372456901	6.39917109381982	6.32192809488736	6.26303440583379	6.43462822763672	6.33091687811462	6.12928301694497	6.3019533951261	6.39231742277876	6.41278152533848	6.20750245925879	6.03562390973072	6.40087943628218
GRHL3	6.656782364219	6.37677657188298	6.5909612413426	6.65963918701565	6.4643415327611	6.5453506448223	6.5668151540109	6.6667565918848	6.64529816394863	6.54070926267143	7.44708322620965	6.24222139509837	6.47248777146274	6.56529252058102	6.31288295528436	6.52669484554198	6.53138146051631	6.78920757534734	6.70182625841205	6.81890167588564	6.64673869830785	6.63807383718072	6.57742882803575	6.54843662469604	6.77346892790519	7.18388345903223	6.51096191927738	6.5298209465287	6.53138146051631	6.63662462054365	7.12412131182919	6.65963918701565	6.47897180503294	7.24126817732937	6.58345891013077	6.33449676839042	6.51096191927738	6.64385618977472	6.88386515450979	6.56833618213375	6.71287086768991	6.44625622988956	6.68088692071969	6.66106547980695	6.46270675067016	6.41278152533848	6.66533591718518	6.67666233485797
RCAN3	6.81249822533356	6.87897051015108	6.83668159332712	6.62643913669732	6.58044701959866	6.74550626586916	6.42122329922514	6.66533591718518	7.20554891117303	6.86542397831313	7.3371758685863	6.67383905599044	6.77610398807316	6.72383156649532	6.81121411751324	6.41447383643093	6.77741971551583	6.43295940727611	6.69348695749933	6.57440430902258	6.90929308582382	6.34695688937888	6.91408609701272	6.66249036391378	6.68509917200661	6.63081315229913	6.65535182861255	6.52512925120397	7.11894107272351	6.67666233485797	6.66391384211598	6.70321146739115	6.65821148275179	6.6409679104499	6.81634370528486	6.57288966842058	6.70873904135958	6.5438051759644	6.50143914515887	6.78528898070402	6.63372181264101	6.51412226017071	6.71973105674985	6.60584986719498	6.66106547980695	6.53449743373817	6.62497817956904	7.06501215043695
SRRM1	9.43858395646998	8.91139198784346	9.90101770961165	9.12049709844425	8.96607279482021	9.4606606646076	9.00168966840421	9.3482855418512	9.29989485250684	9.25266543245025	6.99661471481536	8.87559578337043	9.05636676102453	9.09011241966429	9.21626083716506	8.83541884047548	9.14847658217828	9.21698830757675	9.2777523356938	8.94104760634058	9.16791986555194	8.96693797927846	8.56795607541547	8.85860271245712	8.91378699987453	8.73335434061383	8.37981154378699	8.57818396809009	9.17592374206376	8.99746178111285	7.87713072876566	8.51766938813381	8.5588033402543	9.39852994350593	9.31174831500496	8.88233736124948	8.92718535782637	8.79928162152192	8.98726401207254	9.30833903013941	8.19130601891869	9.17966032804503	8.89026427702111	8.82177398197057	8.8923910259134	8.58308276750293	9.77709089613187	8.66782118057477
CLIC4	6.64673869830785	6.87528859822269	6.91049283228871	7.23457795978457	7.25077213159993	6.95070169008901	6.92362461136832	6.91886323727459	7.38456792317383	7.13750352374993	6.92362461136832	7.08214904135387	6.93310047493137	7.29920801838728	7.18586654531133	6.78135971352466	6.65963918701565	6.79311555527435	6.91288933622996	6.85299758761332	7.00337736020232	7.78004757606187	7.54457811733884	7.57516103342539	6.81890167588564	6.78790255939143	7.33002051583608	7.01569380710515	6.91528186586766	7.1106138055009	6.66106547980695	7.11270013274936	7.24697805961472	6.86294724802092	7.24222139509837	7.03562390973072	6.82400405093315	6.94836723158468	7.03232128705788	6.44128427192704	6.74011804283313	6.83162393682075	6.74281466986289	7.2667865406949	7.01457846492289	6.95652136333312	7.30103884990315	7.1333991254172
RUNX3	6.58496250072116	6.39403389536778	6.50462039240355	6.45121111183233	6.69766263347052	6.56071495447448	6.59842476052772	6.50462039240355	6.68509917200661	6.47735352663456	6.62935662007961	6.40599235967584	6.74281466986289	6.45450493755737	6.59544398458948	6.91049283228871	6.92837032301897	6.59544398458948	6.77478705960117	6.58646452588639	6.656782364219	6.47735352663456	6.54070926267143	6.59842476052772	6.56071495447448	6.49505552836802	6.69488019279919	6.43462822763672	6.35402893805439	6.55151601762801	6.90689059560852	6.49984588708321	6.50462039240355	7.62935662007961	6.54843662469604	6.6667565918848	6.57440430902258	6.56529252058102	6.83035674741922	6.60584986719498	6.77346892790519	6.79311555527435	6.88264304936184	6.69766263347052	6.41616416473313	6.69209237542757	6.69488019279919	6.78267065867701
SYF2	8.75488750216347	9.21698830757675	8.49385544924082	8.55765515472542	9.17142702660754	8.68194113709169	9.19819945543749	9.0837452373945	8.47856740557945	9.25313836969129	6.49505552836802	8.81057163474115	8.97039353791468	8.66782118057477	10.048623099387	9.22857822128274	8.38887833881199	8.93663793900257	9.62040312962321	9.48743811292871	9.41023933077602	8.86294724802092	9.66320227857954	8.70632333327543	9.1261882105221	8.82017896241519	8.37677657188298	8.5588033402543	8.02070220379104	8.1568415245884	6.47735352663456	9.15050890516397	9.14185169044802	6.5298209465287	9.38737115782479	8.49385544924082	8.3654475885501	8.80509894811724	8.32597997939444	8.70424950200186	6.56833618213375	8.97441458980553	8.54573675349338	9.50442176983273	8.81954046050572	9.79879578382045	6.53605290024021	8.73030029846004
RHD	7.2336196767597	6.33806779754262	6.59544398458948	7.51096191927738	6.656782364219	6.59395128394841	7.3983161634002	6.4093909361377	5.9518675043269	6.89360490485829	6.58646452588639	7.01457846492289	6.71011763204345	6.84297883178833	6.20554891117303	6.4708621994137	7.08001802908917	6.43295940727611	6.32192809488736	6.40258575823259	7.3389591754152	9.17142702660754	8.20945336562895	6.83920378809694	6.75355105460065	9.18858884570735	8.02680005934372	6.37851162325373	6.82654848729092	8.17442639367725	6.56376827845203	6.75221336786514	6.33091687811462	6.40429006444484	6.18388345903223	6.41447383643093	7.69348695749933	6.17990909001493	7.08640164588003	6.94251450533924	6.4594316186373	6.80864246791806	6.31469652565629	6.36632221424582	6.18189764310839	6.86666075081999	6.43962313755712	6.64817779572482
TMEM50A	7.63734941083314	8.07199858075306	7.59320435406329	7.69766263347052	7.60880924267552	7.91288933622996	7.88996019965864	7.90929308582382	7.84924870276441	7.5894638929561	6.77873424411784	8.05961485629722	7.51963625284321	7.70182625841205	8.00674683244059	7.43796008833447	7.90749159334305	7.81313985089045	7.81057163474115	7.77807712953536	7.82972273508606	7.39059890555246	8.09539702279256	7.72996056101802	7.98185265328974	7.3671963100259	7.90086680798075	7.79960542245267	7.79181407116183	7.69627208392586	8.40471582659663	8.73470962022584	7.97384083953315	6.96693797927846	7.33360262826828	8.09697863637054	7.69209237542757	8.24507727535967	7.97785230797118	7.33091687811462	6.90207357931074	7.73944309777245	7.7515440590891	7.73876783680019	7.86170728658586	7.76354436429392	6.92005505480697	8.24412594328373
RHCE	6.35226417325832	6.20163386116965	6.17592374206376	6.13134253912326	6.17990909001493	6.11478344724985	6.33449676839042	6.2667865406949	6.33806779754262	6.2667865406949	6.51569983828404	6.41278152533848	6.20554891117303	6.32732808262995	6.19967234483636	6.27052894238072	6.4110872267986	6.11894107272351	6.06608919045777	6.15987133677839	6.3019533951261	6.27798474729977	6.2667865406949	6.19574129324645	6.14974711950468	6.18388345903223	6.35226417325832	6.26115467261557	6.30924896081662	6.40429006444484	6.51096191927738	6.16390121381454	6.10643207781693	6.52042224852645	6.05961485629722	6.40429006444484	6.09381367340273	6.17192735435346	6.27612440527424	6.21916852046216	6.12515513132229	6.31288295528436	6.3037807481771	6.41278152533848	6.32732808262995	6.09803208296053	6.47411151394241	6.18189764310839
LDLRAP1	7.08001802908917	6.8073549220576	7.69696752623429	7.64529816394863	7.5461227588578	7.27519333390221	6.79311555527435	6.96578428466209	7.05311133645956	7.34872815423108	6.56985560833095	7.61985314739117	8.19721669311005	7.92599941855622	6.83415498140132	6.47735352663456	7.29462074889163	7.25644459647344	7.51727569320958	6.36806987653208	6.78267065867701	6.51096191927738	6.36632221424582	7.32192809488736	7.3819754785573	6.67525138605026	6.69209237542757	7.18487534290828	7.74348803978919	7.19081236791614	6.53294028837287	6.91049283228871	7.58345891013077	6.5713734359732	7.32192809488736	7.10118781525974	7.91945926911157	6.91647664443772	7.69766263347052	7.82464058085342	6.57893871309339	7.16188768237689	7.45450493755737	6.58646452588639	7.10433665981474	7.15076274435542	6.47248777146274	7.21431912080077
MAN1C1	6.33449676839042	6.52356195605701	6.95070169008901	6.51569983828404	6.4708621994137	6.55918586578773	6.42290574261218	6.61028665708102	6.60733031374961	6.9518675043269	6.13545278418517	6.18388345903223	6.79051141189419	6.456149034648	6.45779126025604	6.27984269352035	6.2364926183813	6.39746072605472	6.25550073314839	6.24412594328373	6.4110872267986	5.97498811199193	6.21916852046216	6.4594316186373	6.41278152533848	6.25738784269265	6.41616416473313	6.49984588708321	6.88630626345243	6.35755200461808	6.10013667128545	6.37503943134692	6.2667865406949	6.34518344718767	6.52356195605701	6.56071495447448	6.44294349584873	6.36106648879432	6.32373033752135	6.39403389536778	6.14974711950468	6.36806987653208	6.38543103719352	6.28909670241999	6.5077946401987	6.26491169307446	6.30560578958543	6.37330019660839
PAQR7	6.76553474636298	6.66959375118833	6.95070169008901	6.8008998999203	6.69766263347052	6.48864353985378	6.14771372235215	6.63952159951083	6.53605290024021	6.83289001416474	6.06177619758669	6.60880924267552	6.80992886572143	6.77610398807316	6.35049724708413	6.26115467261557	6.57288966842058	6.51412226017071	7.1168637576909	6.35931031689044	6.74146698640115	6.27798474729977	6.4262647547021	6.75221336786514	6.69209237542757	6.31469652565629	6.72655877910497	7.09169983413681	6.69209237542757	6.40429006444484	6.2667865406949	6.73606362787181	7.25550073314839	6.36632221424582	6.4245862262511	6.8073549220576	6.99435343685886	6.54843662469604	6.73606362787181	6.44128427192704	6.35755200461808	6.37155886261196	6.52199295640167	6.68229237143083	6.79311555527435	6.63226821549951	6.28725064325462	6.25171909260596
STMN1	6.61765111942733	7.04548665635946	7.1548181090521	6.95768248616512	7.44377239276374	6.60584986719498	7.57364718749332	6.86418614465428	6.99095486039699	8.25124568979912	6.54997714277182	6.5453506448223	6.992088609014	7.32463061526719	7.79895774790043	6.53915881110803	6.50620838930675	7.04984854945056	7.56757586852411	6.87159726561385	6.77082904603249	7.75955534320631	6.55151601762801	6.59842476052772	7.19475685442225	7.08852325661663	7.11478344724985	7.64961545906341	7.07788386443832	6.39917109381982	6.52512925120397	6.91528186586766	6.74953426766926	6.57742882803575	7.84423498775875	6.73199778664374	7.14873077917319	7.08321336824898	6.73876783680019	7.08108392868763	6.54997714277182	7.25550073314839	6.57591736111815	6.77214959078454	6.74146698640115	7	6.58345891013077	7.5461227588578
PAFAH2	7.04111153536915	7.0574502721839	7.10852445677817	7.33181268381921	7.3389591754152	7.17990909001493	7.47411151394241	7.38543103719352	7.25077213159993	7.28725064325462	6.14567745519564	6.80348537559595	7.64673869830785	7.18487534290828	7.32192809488736	6.19574129324645	6.71836162613835	6.96809075204526	7.03121873061072	7.09275714091985	7.03562390973072	6.28355142317431	6.78659636189081	6.7839804136838	7.0574502721839	6.26491169307446	6.53138146051631	7.11374216604919	7.20945336562895	6.54843662469604	6.33091687811462	7.01569380710515	7.54070926267143	6.30012372456901	7.3110671022556	7.13545278418517	6.83415498140132	7.41023933077602	6.83668159332712	7.75288236627309	6.30012372456901	6.7292808460274	6.42794133250948	7.19869058566892	7.13750352374993	6.94251450533924	6.16591193893569	7.23744899563932
EXTL1	6.44128427192704	6.32732808262995	6.53449743373817	6.5713734359732	6.35226417325832	6.23074100262691	6.32912359629157	6.56376827845203	6.27239650903748	6.38715571766298	6.49984588708321	6.28540221886225	6.29278174922785	6.4594316186373	6.10643207781693	6.52042224852645	6.42290574261218	6.30560578958543	6.23266075679027	6.21334728173344	6.20163386116965	6.41616416473313	6.34695688937888	6.32012359804061	6.38370429247405	6.36106648879432	6.56071495447448	6.32192809488736	6.26491169307446	6.4594316186373	6.59693514238723	6.31650781910311	6.4870360800319	6.51884982870769	6.18388345903223	6.50143914515887	6.51884982870769	6.47248777146274	6.33628338786443	6.65535182861255	6.51727569320958	6.47735352663456	6.56985560833095	6.33628338786443	6.38543103719352	6.49984588708321	6.52669484554198	6.31288295528436
SLC30A2	6.62205181945638	6.56833618213375	6.62058641045188	6.48542682717024	6.61028665708102	6.62351574149055	6.51254295509686	6.73335434061383	6.58646452588639	6.48058827023386	6.74685018309805	6.68088692071969	6.57742882803575	6.57893871309339	6.54843662469604	6.79960542245267	6.55458885167764	6.60733031374961	6.43128865429159	6.65105169117893	6.56529252058102	6.63517394667492	6.54225804976692	6.60584986719498	6.5438051759644	6.59544398458948	6.63807383718072	6.53138146051631	6.40769264866568	6.79960542245267	6.74953426766926	6.55151601762801	6.52042224852645	9.08746284125034	6.62497817956904	7.09592441999854	6.53760669149529	6.71973105674985	6.88264304936184	6.62935662007961	6.71561885907482	6.60584986719498	6.77610398807316	6.41616416473313	6.4262647547021	6.53294028837287	7.81698362325538	6.49825086752783
TRIM63	6.36282052553426	6.97498811199193	6.7279204545632	6.58345891013077	6.83541884047548	6.74416109557041	6.76818432477693	6.62643913669732	6.59693514238723	6.91528186586766	6.64529816394863	6.77214959078454	6.88874324889826	6.97154355395077	6.86170728658586	6.45285896471381	6.76553474636298	6.71149490665009	6.45285896471381	6.69209237542757	6.79441586635011	6.66106547980695	6.82145511910246	7.15380533607904	7.18883607303053	7.17891378466957	7.5630055530624	6.85424505422013	6.81506301719287	6.70321146739115	6.4966540825935	7.08958289312471	7.07360604057494	6.55305325276641	6.79960542245267	6.55458885167764	7.01010845347429	6.72109918870719	6.64673869830785	6.97956810009519	6.64961545906341	6.61028665708102	6.53760669149529	6.76818432477693	6.83668159332712	6.84297883178833	6.43295940727611	6.64241277290506
PDIK1L	6.30560578958543	6.46107011403305	6.992088609014	6.3110671022556	6.53760669149529	6.56376827845203	6.69627208392586	6.74550626586916	6.49825086752783	7.00786824333334	6.23457795978457	6.53294028837287	6.38370429247405	6.21723071622067	6.39059890555246	6.16591193893569	6.28725064325462	6.51096191927738	6.36106648879432	6.37677657188298	6.25361115194717	6.8073549220576	6.29462074889163	6.26115467261557	6.34163000932991	6.4262647547021	6.52042224852645	6.40429006444484	6.85673675611911	6.44790974874208	6.51727569320958	6.4966540825935	6.22110372536788	6.67101024127845	6.96231765494231	6.49825086752783	6.37851162325373	6.14363830992204	6.30924896081662	6.30012372456901	6.31650781910311	6.27052894238072	6.13134253912326	6.32373033752135	6.38715571766298	6.31288295528436	6.4245862262511	6.44294349584873
ZNF593	7.6560672737256	7.46270675067016	7.55305325276641	7.79571500650173	7.75622271284729	7.40002551791402	7.90989308377004	7.4749227003798	8.23409889783732	8.69313843834293	7.10013667128545	6.96116025813664	7.86789646399265	7.65033375384593	7.55612281784117	6.53294028837287	7.20945336562895	8.06931549454008	7.63299519714296	7.63154086734149	8.0639343057541	7.66888498426625	7.4643415327611	8.01625115501275	8.13750352374993	7.83289001416474	6.9413411054853	7.7279204545632	8.19278595925113	7.10433665981474	6.43462822763672	7.38973887867698	7.81954046050572	6.56071495447448	8.93752095139832	7.57591736111815	6.97613447283165	7.56147889150101	7.59842476052772	7.84235034341381	6.5298209465287	7.9413411054853	8.04766925139131	6.9898202201176	7.5894638929561	8.29278174922785	6.79571500650173	8.46638240881356
CNKSR1	6.74281466986289	6.45121111183233	6.5894638929561	7.11894107272351	6.27798474729977	6.8703647195834	6.72246602447109	6.65821148275179	5.98641093525204	6.49984588708321	6.42961596420174	6.57440430902258	6.34340782229781	6.4262647547021	6.20945336562895	6.4870360800319	6.42290574261218	6.33628338786443	6.26303440583379	6.47897180503294	6.32732808262995	6.48542682717024	6.31831684133498	6.24222139509837	6.36632221424582	6.33985000288462	6.43796008833447	6.41953889151378	6.43462822763672	6.22110372536788	6.24031432933371	6.34695688937888	6.14159627838382	6.25361115194717	6.37330019660839	6.64529816394863	6.2667865406949	6.4110872267986	6.3019533951261	6.48220292629596	6.12308675098106	6.48220292629596	6.56529252058102	6.52669484554198	6.45285896471381	6.44128427192704	6.32192809488736	6.80348537559595
CATSPER4	6.51884982870769	6.50620838930675	6.5438051759644	6.48058827023386	6.72246602447109	6.62789861587175	6.52356195605701	6.32192809488736	6.37330019660839	6.63226821549951	10.3228294976289	6.67525138605026	6.54689445988764	6.51727569320958	6.52199295640167	6.70873904135958	6.656782364219	7.01457846492289	6.7045953476324	6.74281466986289	6.47897180503294	6.70043971814109	7.32732808262995	6.56224242422107	6.61618123133188	6.86294724802092	6.7292808460274	6.64385618977472	6.48381577726426	6.6906964439777	6.88874324889826	6.66533591718518	6.6409679104499	6.70321146739115	6.60880924267552	6.57742882803575	6.51569983828404	6.63517394667492	6.75355105460065	6.61028665708102	6.67948009950545	6.59991284218713	6.73470962022584	6.79960542245267	6.52042224852645	6.42794133250948	7.00898878322726	6.63081315229913
SH3BGRL3	12.4883171694992	13.1893304006149	12.016773473197	12.6958155176581	12.7002012722736	12.4451700772988	11.8847047516792	12.4630134134497	13.712193800864	12.0863684709438	11.5420161613568	13.0121356435835	12.8972404255748	13.2123443865591	12.3306368247233	13.54791873756	13.1605962854176	13.2323609635425	12.5063571744397	13.3206736447921	12.8670277136491	12.8014052398816	12.6595499968799	13.090823665034	12.7088683402117	12.5980292306991	12.5868163369416	12.6834113605458	12.3399334897653	12.5902595527824	8.70182625841205	13.2415512295938	13.1187464514528	7.91109233158713	12.05178671907	12.9987667013615	13.0614049474133	12.990334464562	13.4338462084428	12.8055020594225	11.4706080382445	12.8576117236566	13.5875783000427	12.3736536483987	12.7583481540372	12.6556425209813	9.03727239024627	12.1523799201297
UBXN11	7.02236781302845	7.05961485629722	6.77873424411784	6.88386515450979	6.88386515450979	6.84674402324487	7.10433665981474	6.82017896241519	6.97039353791468	6.79441586635011	13.1649226353776	6.97039353791468	6.83035674741922	7.0574502721839	6.61176256006487	7.34961297182452	7.19179950106508	7.25644459647344	6.89965902637744	7.02458563827827	7.15279185163912	6.8073549220576	7.4068427546553	6.71973105674985	6.97384083953315	7.18982455888002	6.70597790168252	6.92837032301897	6.70043971814109	7.12205144771389	9.52002930421219	6.77346892790519	7.13031314554346	9.64655871015455	6.74416109557041	7.00337736020232	6.8008998999203	6.87282875953489	6.99435343685886	7.08958289312471	9.61801835757132	6.74685018309805	7.51491126486135	6.86418614465428	7.01903466936434	6.92718535782637	9.31220227820596	6.91408609701272
CD52	12.3905989055525	11.5827535622373	11.9975676294388	10.9334693657362	12.4630134134497	9.83035674741922	12.2293595997221	9.45573818599339	9.92065059456398	12.8360700854352	6.92599941855622	8.8589134706793	12.109014419439	11.415636149853	11.3263171233198	10.9061389961954	11.4706080382445	11.4514687129474	11.0489636066087	13.2079294455117	11.8922771723805	11.3161683747564	11.0748104611605	10.7892890996624	12.3604356105711	12.0653151492215	8.75822321472672	10.4535793089127	11.4989489055775	11.3356694869461	7.29920801838728	10.0592092440812	11.2754261580842	6.69627208392586	11.9549959700506	10.4274176112125	9.26982798113563	9.81874193552774	11.2323609635425	11.3495576866205	10.8557250211872	11.6197614632984	11.6270778405174	9.07199858075306	10.7762685196398	12.0568747582038	10.5268904254299	10.0467147723351
ZNF683	8.89330153086056	8.86635165707678	6.67807190511264	6.93191939010004	6.79311555527435	6.65535182861255	7.00674683244058	6.86294724802092	6.70735913208088	7.27519333390221	6.82145511910246	6.75755668893945	7.62497817956904	7.04657836662033	6.93191939010004	6.77610398807316	7.80864246791806	6.83035674741922	6.83289001416474	6.80219321694183	7.16390121381454	6.71561885907482	6.58195375084882	7.20554891117303	6.6906964439777	6.6409679104499	6.73470962022584	6.5894638929561	7.48058827023386	6.72246602447109	6.69348695749933	6.5909612413426	7.77741971551583	6.54689445988764	7.32192809488736	7.07360604057494	6.46107011403305	6.9518675043269	7.19574129324645	8.80154670335678	6.5438051759644	6.66106547980695	7.64313466185726	6.83541884047548	7.2336196767597	6.6724253419715	6.81634370528486	6.62643913669732
DHDDS	9.22953985773954	8.30332412685951	7.86666075081999	8.86696977835483	8.69139457853809	8.33360262826828	8.06123616574775	8.0757465380609	8.71458897559915	7.51491126486135	6.56833618213375	8.27239650903748	8.70977310785294	8.95913257678966	8.12049709844425	7.29737486052832	8.50819093055715	8.25124568979912	8.24745286463493	8.61213130001343	8.93899143877554	8.46147944728616	8.99350454301801	8.3544697921574	8.93987301230795	8.89087223954207	8.38370429247405	8.45368218587218	7.93604896367662	8.44542875923832	7.28355142317431	8.40087943628218	8.61102479730735	6.8923910259134	7.84235034341381	8.55151601762801	7.88813438835287	8.28678875913321	8.78528898070402	7.85860271245712	6.69905184401685	8.39188798534714	8.37155886261196	7.97326686099329	8.44211412241923	8.12722055048807	7.02790599656988	7.99435343685886
HMGN2	7.49825086752783	7.06285565520599	7.81057163474115	7.32553033156756	7.36194377373524	7.48139582415413	7.82336724004623	7.24792751344359	7.76088624278491	7.5077946401987	6.90327934205614	8.13442632022093	7.78659636189081	7.60584986719498	7.82654848729092	8.97269265400426	8.01122725542325	7.81249822533356	7.91408609701272	7.83541884047548	7.64889680647525	7.64601861092535	7.73944309777245	7.91288933622996	7.65320336203398	7.68999797141945	8.06177619758669	7.54457811733884	7.62862780216015	7.75221336786514	6.86418614465428	8.28447711781042	7.74752167254042	7.26491169307446	7.46515822966425	7.77214959078454	7.72383156649532	7.69348695749933	7.86604249709684	7.78724960846791	6.96693797927846	8.02403150151675	8.31288295528435	8.19574129324645	7.67454539384587	7.97899639608894	9.32957212576538	7.61102479730735
RPS6KA1	10.1945106397206	10.5750664645787	9.81153525163608	10.6455683737276	10.4523442128473	10.4054606081528	9.81073228225992	10.5872149524525	9.11452319739961	9.69766263347052	6.12515513132229	10.8116957918956	10.4690312388115	10.8133803869247	10.7104620739792	10.2931267402719	9.82543584852192	10.4066302028994	10.4352535379294	10.3555713383977	10.3525952311343	10.0539258815311	10.8352609186275	10.8673559697111	10.4238512555073	9.87789758948689	9.57780644747015	10.389846410078	9.68807542640784	9.65624607958081	6.27239650903748	10.2413873639989	10.2151689432923	6.01346225980656	9.86928537733392	10.3012675405656	9.87098112422465	10.7966074872236	9.42101285577923	10.2321810576866	6.35226417325832	10.6775434776453	10.085605236784	10.022090344994	10.7147606739083	10.5282587427584	6.09803208296053	10.1001366712854
ARID1A	5.88264304936184	6.16591193893569	6.25927248703759	6.00450139223494	6.15583017155653	5.97727992349992	6.21334728173344	6.26303440583379	6.03121873061072	6.12101540096137	6.46270675067016	6.33091687811462	6.02014657311178	6.19770815795585	6.08108392868763	6.20945336562895	6.21334728173344	6.13750352374993	6.4178525148859	6.32912359629157	6.22881869049588	6.17392693199981	6.21334728173344	6.21529030565123	6.13545278418517	6.39059890555246	6.05528243550119	6.16591193893569	5.98868468677217	6.39574832817903	6.48381577726426	6.2364926183813	6.22689381357139	6.37155886261196	6.19574129324645	6.15380533607904	6.34340782229781	6.1168637576909	5.96116025813664	6.19967234483636	6.23074100262691	6.18388345903223	6.43462822763672	6.20163386116965	6.18586654531133	6.28725064325462	6.35226417325832	6.09592441999854
PIGV	7.39746072605472	8.02956331443266	7.35138098067433	7.67525138605026	7.62278396615612	7.35049724708413	7.26772305162742	7.36632221424582	7.47167521439204	7.28262513419167	6.63952159951083	7.65892551149237	7.34251918966061	7.68369645430652	7.48220292629596	7.95594045128948	6.97956810009519	7.48300957716455	7.30833903013941	7.46025109894385	7.19179950106508	7.82718389581953	7.79571500650173	7.5022351148568	7.8814199080924	8.23553560671046	7.78528898070402	7.6906964439777	7.40769264866568	8.1006623390052	6.53605290024021	7.79246495997995	7.78463484555752	6.62935662007961	7.24792751344359	7.5630055530624	7.51412226017071	7.79311555527435	7.30833903013941	7.85549144310187	6.5453506448223	7.78790255939143	6.81506301719287	8.09434164963584	7.74953426766926	7.93604896367662	6.69766263347052	7.2667865406949
ZDHHC18	10.0722666151321	9.38995393346472	9.94324739590155	10.442736197186	10.1645298665069	10.261859859615	10.0560957560381	10.1242505797869	8.61065577440193	8.92807417295309	6.98413359454098	10.6533825231694	10.51195026969	10.3077700318907	10.1070862722873	9.58157721553652	10.7061506278175	10.519439686995	10.6888622317822	9.40002551791402	10.0151362437974	9.22953985773954	10.8755957833704	11.0205633161817	10.8934532258337	9.64241277290506	10.4487357980294	10.2676060210015	10.3594201402864	10.1242505797869	6.62058641045188	10.4403501192006	10.654636028528	6.76155123244448	9.68474862042163	10.6598175507472	10.7715720011811	10.780539767472	10.5107641679179	10.0180610501144	6.80219321694183	10.3263171233198	10.6412389324065	10.1625172128843	10.7878209566854	10.9773514839791	6.88264304936184	9.85330955540367
SFN	6.22303633790187	6.12722055048807	6.27612440527424	6.18388345903223	6.3327079336406	6.33628338786443	6.25171909260596	6.2364926183813	6.11270013274936	6.10433665981474	6.41278152533848	6.34872815423108	6.12722055048807	6.3037807481771	6.18189764310839	6.34163000932991	6.28540221886225	5.96578428466209	6.32373033752135	6.21140163741847	6.25171909260596	6.19179950106508	6.09803208296053	6.30012372456901	6.22689381357139	6.35226417325832	6.25361115194717	6.34518344718767	6.25361115194717	6.16992500144231	6.44956137461324	6.27612440527424	6.21529030565123	6.37155886261196	6.3019533951261	6.4643415327611	6.15987133677839	6.18388345903223	6.05961485629722	6.46107011403305	6.37677657188298	6.3019533951261	6.61176256006487	6.45779126025604	6.40258575823259	6.00898878322726	6.23266075679027	6.15583017155653
GPN2	7.82654848729092	8.16691625156997	7.84360704649056	7.77346892790519	7.81570350334807	7.71080643369935	7.56833618213375	7.84674402324487	8.16390121381454	8.13134253912326	6.09381367340273	7.96405201104085	7.79116288855502	8.22881869049588	8.01959072835788	6.52042224852645	7.92540608314137	7.81634370528486	8.14159627838382	8.26584942144085	8.12876767668555	7.44956137461324	7.68999797141945	7.73131903102506	7.80154670335678	6.70043971814109	7.07788386443832	8.13852780142227	7.74752167254042	7.26772305162742	6.54689445988764	7.79895774790043	7.59245703726808	6.20945336562895	8.34029521043048	8.15127028879017	7.52277766952458	8.15886210620845	7.8972404255748	7.75888943272096	6.24792751344359	7.88080794836281	7.34607044078517	7.81762325751143	8.05311133645956	7.19869058566892	6.41953889151378	8.35049724708413
GPATCH3	7.62058641045188	7.62278396615612	7.32553033156756	7.6242471458362	7.85112436288675	7.36106648879432	7.22110372536788	7.59320435406329	7.72109918870719	7.49185309632967	6.52199295640167	7.62351574149055	7.70942850136835	7.84862294042934	7.67948009950545	7.06824086131282	6.85424505422013	7.49984588708321	7.59618975614441	7.61911951145322	7.79701297783614	7.46352437327118	7.64385618977472	7.74011804283313	8.12308675098106	7.56529252058102	7.48300957716455	7.72655877910497	7.21626083716506	6.93428059364002	6.64241277290506	7.48623167798101	7.78528898070402	6.59842476052772	7.4749227003798	7.48058827023386	7.10643207781693	7.65821148275179	7.31379002544369	7.38111029409905	6.63807383718072	7.0746766862945	8.04766925139131	7.72723977748481	7.70251902915328	7.86789646399265	6.78920757534734	7.9242186797485
NUDC	9.22544846861074	9.58289465940685	9.44086916761087	9.44604940671655	9.72706955802371	9.17891378466957	8.62643913669732	8.89693781518231	9.87528859822269	10.1934021532727	7.85486838326024	9.33158878453407	9.78250685566339	9.83462905831261	9.39703281709685	8.46515822966425	9.53857696192052	9.35380846047454	9.38930867290642	9.08480838780436	9.71647653405453	9.19327893552139	9.3518226445507	9.80799883862303	9.53915881110803	9.07788386443832	8.83668159332712	9.36763315939816	9.43066162275363	8.78790255939143	7.30469355747101	8.88233736124948	9.42227505624547	9.44935502475364	9.70977310785294	9.06177619758669	8.73876783680019	9.50143914515887	8.78626962764847	9.79879578382045	6.56833618213375	9.39510565460353	9.64169052255661	9.36697783572535	9.80106162796721	9.23074100262691	7.1053847492476	9.6601742120694
NR0B2	6.04657836662033	6.21723071622067	6.08533966935737	6.12308675098106	6.11894107272351	5.94251450533924	6.23457795978457	6.11894107272351	6.11894107272351	6.25927248703759	6.43462822763672	5.94251450533924	6.26303440583379	6.09381367340273	6.06824086131282	6.15380533607904	6.08533966935737	6.12928301694497	6.04875931191986	6.05311133645956	6.04875931191986	6.15987133677839	6.08958289312471	6.18784690943957	6.13134253912326	6.22496636500027	6.0703893278914	6.02458563827827	6.04439411935845	5.96578428466209	6.42794133250948	6.08108392868763	6.25361115194717	6.09381367340273	6.09169983413681	6.07253459972295	6.01569380710515	6.13545278418517	6.06608919045777	6.22689381357139	6.45450493755737	6.26491169307446	6.06177619758669	5.83794324189103	6.10643207781693	6.24982454861618	6.04220656012069	6.06824086131282
TRNP1	6.77346892790519	6.90086680798075	6.72109918870719	6.72383156649532	6.85299758761332	6.56985560833095	6.55765515472542	6.67948009950545	7.6667565918848	6.82017896241519	6.91528186586766	6.82273014794452	7	6.72519581722666	6.60436789989375	6.877744249949	6.80864246791806	6.75622271284729	6.50620838930675	7.13442632022093	6.89481776330794	6.69209237542757	6.71973105674985	6.86542397831313	6.84046323386954	6.51412226017071	6.54225804976692	6.5909612413426	6.83035674741922	6.65963918701565	6.7045953476324	6.77741971551583	6.69766263347052	7.75288236627309	6.58496250072116	6.56224242422107	6.47248777146274	6.56985560833095	6.72655877910497	6.39059890555246	8.69835740595729	6.70043971814109	6.52042224852645	6.63226821549951	6.7045953476324	6.68650052718322	9.05093696522523	6.49024921062709
SLC9A1	9.87344411251538	10.3239554596316	8.83857365266832	10.0456231653288	9.61673261488183	10.3251930037049	8.42961596420174	9.83920378809694	8.3571120915057	8.15127028879017	7.06069593168755	9.56719556140687	9.48884434645734	9.9133382378695	9.4446008137115	9.04111153536915	8.84014847548695	9.48683502156305	9.72127011401286	9.74045539698897	9.34340782229781	9.48482289426215	10.1021069384113	9.79262763631105	9.39574832817903	9.34939181829594	9.27332938656167	9.83289001416474	9.2592724870376	8.54187100884149	6.7292808460274	9.54862927943905	9.66409167817671	6.70321146739115	9.13493964349298	9.46597446450407	8.9515761390748	10.4726908392428	8.89360490485829	8.61875255353673	6.68509917200661	9.57175264350355	9.68158981722124	8.49705344454508	10.1454227196002	8.92510932390122	6.65821148275179	9.94982671075911
WDTC1	6.90448409790142	7.06285565520599	7.0574502721839	7.40087943628218	7.21334728173344	7.10852445677817	7.13545278418517	7.07146236255662	6.71973105674985	6.92005505480697	6.58646452588639	7.13647851834917	7.12825215227739	7.55382125653269	6.83415498140132	6.71149490665009	6.73199778664374	7.05528243550119	7.16390121381454	6.75221336786514	7.02125762056052	7.30651744524982	6.98299357469431	7.88386515450979	6.97269265400426	7.72655877910497	8.1048607997082	7.28725064325462	7.03562390973072	8.0574502721839	6.52042224852645	7.00337736020232	7.4586116725846	6.59245703726808	6.89481776330794	7.57288966842058	7.29737486052832	7.46515822966425	6.80219321694183	6.88386515450979	6.43629511983936	7.50937914891469	7.15785216914174	7.00562454919388	7.3110671022556	7.68929916053589	6.47897180503294	7.04220656012069
TMEM222	7.28447711781042	8.05202456048283	7.39403389536778	7.79246495997995	7.47411151394241	7.79960542245267	7.88325423134128	7.84172158112846	7.54070926267143	7.64385618977472	6.17791779219584	7.93545974780529	7.69348695749933	7.47735352663456	7.81634370528486	6.56071495447448	6.88508622529017	6.88630626345243	7.46923479366766	7.48220292629596	7.63589946594638	7.51963625284321	7.41023933077602	8.15532422905059	7.46923479366766	6.63807383718072	7.45697038112101	7.94661390541276	7.68720069465189	7.52434581646254	6.35226417325832	7.8814199080924	8.22929950871093	6.32912359629157	7.51333282374013	8.16390121381454	7.54148386405428	8.5168818908212	7.2364926183813	7.92955431573285	6.40258575823259	7.02125762056052	6.61911951145322	7.26397335480341	8.3500551772045	7.26584942144085	6.36457243229586	7.93073733756289
SYTL1	8.33449676839042	8.403012023575	8.28586454703185	8.63771166947682	8.7632123668144	8.84014847548695	8.2240016741981	8.44377239276374	7.99604972751976	8.33046876659032	6.37330019660839	7.81826260830447	8.57893871309339	8.64925617751731	8.48220292629595	8.96895472754222	8.87190523765919	9.16188768237689	8.80799883862303	9.2336196767597	8.21140163741847	7.94368695159709	8.64853734589263	8.86232740051799	8.77181956789831	7.64961545906341	8.64853734589263	8.81922110355015	8.72246602447109	7.53683000504806	6.4708621994137	8.69801006153743	8.64457735701838	6.55305325276641	8.46719795153787	8.64169052255661	8.98299357469431	8.76055363297574	8.30788384949487	8.99633224882505	6.50937914891469	8.7882289240667	9.09750545581802	8.94397991434374	9.012065787874	8.12876767668555	6.3019533951261	8.69139457853809
MAP3K6	7.86913111964429	8.26303440583379	7.30742852519225	7.57213175138666	7.5894638929561	7.81506301719287	7.15279185163912	7.63444806236231	8.73876783680019	7.06501215043695	6.83162393682075	6.89360490485829	7.6387978999517	7.88752527074159	7.15583017155653	6.95303237725324	7.58796498888268	7.23553560671046	7.23457795978457	7.59544398458948	7.37155886261196	6.9692426044345	7.55228483994351	7.68929916053589	7.48542682717024	6.97956810009519	6.61911951145322	7.18289089274548	7.43128865429159	6.6667565918848	9.72945080480016	6.94251450533924	7.82591279878497	6.99774402605963	7.43879185257826	7.26865895502767	6.90448409790142	7.17891378466957	7.85112436288675	7.0948694327187	8.35226417325832	7.80928581019891	7.36106648879432	6.90568784852686	8.05528243550119	6.9898202201176	9.88432317717332	7.2336196767597
FCN3	6.45285896471381	6.19179950106508	6.27612440527424	6.13955135239879	6.31288295528436	6.11478344724985	6.30742852519225	6.17990909001493	6.54689445988764	6.1333991254172	6.39059890555246	6.02680005934372	6.20554891117303	6.27984269352035	6.27239650903748	6.23457795978457	6.1168637576909	6.2460279805281	6.18586654531133	6.38370429247405	6.20163386116965	6.38024459047818	6.17192735435346	5.89481776330794	6.05311133645956	6.15987133677839	6.15177765473205	6.27798474729977	6.37503943134692	6.11894107272351	6.27798474729977	6.40769264866568	6.42122329922514	6.05311133645956	6.32012359804061	6.40429006444484	6.3110671022556	6.24982454861618	6.03342300153745	6.10643207781693	6.49505552836802	6.05528243550119	6.31831684133498	6.15987133677839	6.08321336824898	6.27798474729977	6.10013667128545	6.64673869830785
CD164L2	6.62789861587175	6.64961545906341	6.71836162613835	6.64817779572482	6.77082904603249	6.65963918701565	6.72109918870719	6.54225804976692	6.71149490665009	6.5894638929561	7.06285565520599	6.84674402324487	6.59693514238723	6.73470962022584	6.81249822533356	6.90327934205614	6.74550626586916	6.62351574149055	6.45285896471381	6.84297883178833	6.60288440871842	6.70735913208088	6.65391987311942	6.60584986719498	6.53294028837287	6.49345520092618	6.84297883178833	6.456149034648	6.4966540825935	6.69905184401685	6.74146698640115	6.42961596420174	6.80219321694183	7.17292748960384	6.5909612413426	6.61911951145322	6.4178525148859	6.64529816394863	7.05961485629722	6.55765515472542	6.90568784852686	6.78004757606187	7.00786824333334	6.77741971551583	6.64385618977472	6.70321146739115	7.45121111183233	6.66106547980695
GPR3	6.72655877910497	6.656782364219	6.73470962022584	6.75755668893945	6.62205181945638	6.66106547980695	6.67666233485797	6.70873904135958	6.72109918870719	6.64817779572482	9.02292258905563	6.86789646399265	6.77478705960117	6.63952159951083	6.64817779572482	6.63226821549951	6.72109918870719	6.80219321694183	6.6409679104499	6.6906964439777	6.55612281784117	6.84674402324487	6.80992886572143	6.86789646399265	6.64961545906341	6.66817586897014	6.59245703726808	6.81762325751143	6.74416109557041	7.00562454919388	6.66106547980695	6.80992886572143	6.72383156649532	6.97613447283165	6.77346892790519	6.67807190511264	6.7279204545632	6.73606362787181	6.83289001416474	6.88508622529017	8.5630055530624	6.95419631038687	6.99887245399427	6.77610398807316	6.61323695471633	6.63807383718072	7.55228483994351	6.89602960297675
WASF2	9.78577938749846	9.16917340202917	9.24887634283713	10.2401950539799	10.3124292062506	9.61893604416221	8.86387652022109	9.70649601806119	9.53702421586357	9.07841770164733	6.21916852046216	9.93472288939973	10.3555713383977	10.4313931330577	8.95099323197964	10.2873660911834	10.389846410078	9.94515117078387	9.47411151394241	9.57931593758001	9.80542144617176	9.84282173536078	10.4352535379294	11.3900076921531	9.67030217007852	10.80098076621	10.6328134860726	10.1899480720037	9.47836516333606	10.7104620739792	6.16992500144231	9.36894291440495	10.7923836149352	6.21723071622067	9.29989485250684	9.63462956768316	10.1324997296285	9.72127011401286	9.94807515849108	9.61599738997567	6.08746284125034	10.0885232566166	10.2873660911834	9.3482855418512	10.4765437062143	10.0497124397244	6.33449676839042	9.49685377738804
AHDC1	6.46270675067016	6.32373033752135	6.52669484554198	6.64385618977472	6.32732808262995	6.54843662469604	6.2364926183813	6.41953889151378	6.58646452588639	6.5909612413426	6.30012372456901	6.40769264866568	6.40258575823259	6.55151601762801	6.35402893805439	6.11894107272351	6.38543103719352	6.44956137461324	6.25171909260596	6.5298209465287	6.40429006444484	6.36632221424582	6.56376827845203	6.39059890555246	6.33806779754262	6.37330019660839	6.4262647547021	6.21334728173344	6.35226417325832	6.42290574261218	6.04875931191986	6.28540221886225	6.35226417325832	6.52669484554198	6.30742852519225	6.27984269352035	6.69348695749933	6.27984269352035	6.32192809488736	6.8703647195834	6.49984588708321	6.26303440583379	6.48542682717024	6.52042224852645	6.43796008833447	6.32553033156756	6.35049724708413	6.28355142317431
FGR	12.3833802976288	12.959730314814	12.6798539202121	12.5417016457802	12.862676097507	13.2462952535163	12.5868163369416	12.972028442154	12.1948184015326	11.9335800145871	11.8227301479445	13.3006385539937	12.0346270391973	12.716776599878	13.6750749203854	12.7457583457278	11.7077473649875	13.0716802252362	13.1141164629999	12.7801706396575	12.3669505241114	12.6172608264453	13.0165297482435	12.3936854021152	12.3043798444149	11.5669578185392	12.4746946002912	12.5139742737407	11.4422696662595	11.3860780340087	7.82464058085342	13.2665230374244	12.0714958820334	6.73199778664374	12.3975142057515	12.9556317466004	12.1655351413779	13.4973154657594	12.1462186190394	11.8847047516792	6.98071082890019	12.2550580845545	11.7358098482164	13.4518679037981	12.7622989796102	12.0683416421892	7.64169052255661	12.6748101814103
IFI6	11.1892686189289	11.2592724870376	14.177878872282	10.2850553754801	10.158357226049	10.4403501192006	12.3604356105711	9.74365633317414	10.5887146355823	10.959494871822	7.58721495245253	12.5940912902604	11.5488219084588	10.3102719472978	11.9418912554993	10.3502762290767	11.4684713148228	9.81874193552774	9.85424505422013	11.6270778405174	11.4791739622589	11.4812444422221	9.94324739590155	9.85330955540367	12.2168973938334	10.419854867797	13.2618011071953	10.9854150409976	10.9370059265166	11.9712561358721	9.16691625156997	10.0110874526187	10.806871795958	6.69488019279919	12.5572004120559	13.1090634065543	11.0087087298359	12.3169602873649	10.6328134860726	11.1546915513047	10.2997804028585	11.5622424242211	11.05954726218	13.5104922155321	10.3704694605811	10.2424596011653	7.60880924267552	13.6750749203854
FAM76A	6.60733031374961	6.76818432477693	6.37677657188298	6.52356195605701	6.10223819393074	6.52669484554198	6.40599235967584	6.66391384211598	6.95070169008901	6.456149034648	6.467605550083	6.3819754785573	6.15987133677839	6.09592441999854	6.19967234483636	6.29645740737124	6.30924896081662	6.11270013274936	5.97269265400426	6.2364926183813	6.15177765473205	6.1168637576909	6.1106138055009	6.29829173062012	5.99322146736894	6.40429006444484	6.38887833881199	6.51254295509686	6.64529816394863	6.27984269352035	6.30924896081662	6.57591736111815	6.39403389536778	6.38715571766298	6.4245862262511	6.62935662007961	6.43962313755712	6.63081315229913	6.49024921062709	6.21529030565123	6.39231742277876	6.37677657188298	6.12928301694497	6.37330019660839	6.23074100262691	6.15177765473205	6.36282052553426	6.77478705960117
STX12	8.09169983413681	8.07734982962161	7.90929308582382	8.08161658331465	7.86294724802092	8.29324171895624	7.99717948093762	8.17042585027251	8.14516793901839	7.59320435406329	6.76686014382955	7.96520709119934	7.92184093707449	7.88935185259465	8.10904707770071	7.45368218587218	8.01234519041983	7.71355835640479	7.95070169008901	8.22881869049588	8.03121873061072	7.62789861587175	8.01290383323064	7.9518675043269	8.0805510773276	6.83415498140132	7.48944659862258	7.57288966842058	7.59395128394841	7.65821148275179	6.71836162613835	8.32867492732795	7.6560672737256	6.8814199080924	7.67454539384587	7.91229058335111	7.6667565918848	7.92362461136832	7.67525138605026	7.67030217007853	6.68790052248075	7.67383905599044	7.43295940727611	8.21431912080077	7.78790255939143	7.45285896471381	9.55286118792676	8.02901108665907
PPP1R8	5.91647664443772	6.22881869049588	6.01346225980656	5.96578428466209	6.18586654531133	6.23457795978457	6.07253459972295	6.16188768237689	6.33091687811462	6.28169825009883	6.34163000932991	6.06608919045777	6.01569380710515	6.19967234483636	6.13134253912326	6.11894107272351	6.23457795978457	6.00674683244058	6.13750352374993	6.28355142317431	6.2667865406949	6.20554891117303	6.22110372536788	6.04875931191986	6.06608919045777	6.18388345903223	6.26491169307446	6.14159627838382	6.30012372456901	6.12722055048807	6.37851162325373	6.18388345903223	6.13134253912326	6.30924896081662	6.12515513132229	6.11478344724985	6.21334728173344	6.27612440527424	6.09381367340273	6.05961485629722	6.40769264866568	6.07253459972295	6.27984269352035	6.12308675098106	5.97727992349992	6.25361115194717	6.14363830992204	6.03342300153745
RPA2	9.51904647493452	9.85595856146143	9.94236788253908	9.32125167303819	9.56033283421244	8.90689059560852	9.37199439319365	9.31989787715446	9.26795708440284	9.84282173536078	6.59693514238723	9.14898493138752	9.76420813013995	9.47350282465377	9.37330019660839	9.0679720778857	9.50561309528514	9.99619099508813	9.45779126025604	9.20065343636747	9.6585685412961	9.44604940671655	9.26279957307656	9.16691625156997	9.36501007678302	9.16842141085193	8.90267658665114	9.2336196767597	9.86727873970966	9.08028457782728	6.45779126025604	9.17891378466957	9.60177078840771	6.63372181264101	9.61139372584558	9.19819945543749	9.25502856981873	9.64169052255661	9.51392494155713	9.85517994681633	6.64961545906341	9.20896588630656	9.04766925139131	9.60492381604251	9.19105921453166	9.7633783751042	6.92599941855622	9.21431912080077
SMPDL3B	6.44956137461324	6.79311555527435	6.61323695471633	6.49185309632967	6.79311555527435	6.64529816394863	6.56071495447448	6.78790255939143	6.61765111942733	6.80864246791806	6.66391384211598	6.99774402605963	6.92599941855622	6.62643913669732	6.67383905599044	6.53294028837287	6.36106648879432	6.94368695159709	6.85049941375812	6.6724253419715	6.84046323386954	6.9692426044345	6.55612281784117	7.22110372536788	6.69209237542757	8.01792190799726	7.05093696522523	6.82145511910246	6.66817586897014	6.93073733756289	6.65535182861255	6.91767043436176	7.22013644739608	6.56833618213375	6.90568784852686	6.78267065867701	6.6667565918848	7.08958289312471	6.59245703726808	6.66249036391378	6.56833618213375	6.65105169117893	6.96231765494231	6.86913111964429	6.97039353791468	6.79181407116183	6.54225804976692	6.8073549220576
XKR8	6.97269265400426	6.84423498775875	6.94368695159709	6.73199778664374	6.86913111964429	6.99322146736894	7.09064175191785	6.8814199080924	7.04548665635946	6.76420813013995	6.56529252058102	7.15177765473205	6.92362461136832	6.79701297783614	6.71561885907482	6.59245703726808	6.68650052718322	7.62131930101419	7.00562454919388	7.11997860965488	7.22881869049588	6.80864246791806	6.74281466986289	7.33002051583608	6.84799690655495	6.66817586897014	6.79441586635011	6.68088692071969	6.94953493301701	6.75622271284729	7.1333991254172	6.93663793900257	6.82527683005487	6.762880292917	6.78790255939143	7.08108392868763	7.11478344724985	6.91288933622996	7.27984269352035	7.0948694327187	6.82527683005487	6.43962313755712	6.70182625841205	6.98641093525204	6.97727992349992	7.27052894238072	6.65105169117893	6.84046323386954
EYA3	6.9692426044345	6.71287086768991	6.41447383643093	6.62205181945638	6.51254295509686	6.32553033156756	6.456149034648	6.4708621994137	6.29278174922785	6.5438051759644	6.62789861587175	6.46923479366766	6.54997714277182	6.58796498888268	6.56833618213375	6.73606362787181	6.7292808460274	6.76950729143624	6.64961545906341	6.49024921062709	6.72109918870719	6.65391987311942	6.71836162613835	6.50143914515887	6.43962313755712	6.66959375118833	6.64817779572482	6.66249036391378	6.58345891013077	6.46107011403305	6.58796498888268	6.35226417325832	6.56833618213375	6.5298209465287	6.54070926267143	6.59991284218713	6.44956137461324	6.58646452588639	6.55151601762801	6.51569983828404	6.64673869830785	6.43962313755712	6.6667565918848	6.64529816394863	6.56833618213375	6.79051141189419	6.66106547980695	6.60436789989375
PTAFR	9.46862404291802	10.4313931330577	9.52160043972373	9.73623278951132	9.90854273731734	10.602791639851	9.54785850605842	10.251719092606	9.33158878453407	8.67207169690516	8.81217730551445	9.98242322677588	10.4185905472246	10.1001366712854	10.4970534445451	9.42437627281394	10.0643385918828	9.79701297783614	10.2196525651038	10.1762978364626	10.4663824088136	9.33784486699425	10.0695840278198	10.4587141913298	10.0445307317387	9.19155278109168	9.6371682473946	10.1189410727235	9.80364681408332	9.2592724870376	6.77082904603249	10.251719092606	10.8182626083045	6.74550626586916	8.81185631429254	10.161383860112	8.92481250360578	10.602791639851	9.56033283421244	9.10983065427879	7.36282052553426	10.5473765634981	10.0539258815311	9.78741287390586	10.7251105893406	10.1743015444676	6.72655877910497	9.96549571679616
DNAJC8	10.1010564641383	9.24365004189697	9.91781958866956	9.22303633790187	9.91513244895065	9.42038134119664	10.0314944487274	9.37699356745245	9.78675970126725	10.5180629756525	6.53915881110803	9.16917340202917	9.96116025813664	9.66480280328828	9.68894962811967	9.30058135979597	9.48542682717024	9.69191795784398	10.1539319715885	9.83541884047548	10.1854949242109	9.5725107596749	9.39446269461032	9.37046946058112	10.0404267225966	9.81634370528486	9.18289089274548	9.70182625841205	9.82033854374834	9.71887531496019	6.70873904135958	9.21018427590764	9.24792751344359	6.54225804976692	10.1141327345777	9.25195573576911	9.22905911963416	9.43337679337504	9.15279185163912	10.3012675405656	6.43796008833447	9.74986942739684	9.52591226074335	9.32755264408124	9.51392494155713	9.97956810009519	6.54843662469604	9.58157721553652
SESN2	6.62643913669732	7.1106138055009	6.77214959078454	7.0948694327187	7.34961297182452	7.03232128705788	7.08640164588003	6.97154355395077	6.52042224852645	6.84423498775875	7.17891378466957	7.00337736020232	6.97039353791468	7.10223819393074	7.21916852046216	6.59991284218713	6.68229237143083	7.12205144771389	7.17592374206376	7.99095486039699	6.86542397831313	7.1548181090521	6.8008998999203	6.81378119121704	6.97384083953315	6.65535182861255	6.82908844400489	7.01010845347429	6.70735913208088	7.14974711950468	8.4761386254757	6.88264304936184	6.81634370528486	6.66106547980695	6.83162393682075	6.77346892790519	7.18388345903223	7.05202456048283	6.61618123133188	6.81506301719287	6.68369645430652	6.88996019965864	6.90448409790142	7.25171909260596	6.96116025813664	6.88752527074159	6.72383156649532	7.08214904135387
MED18	6.61618123133188	6.80864246791806	6.30560578958543	6.63517394667492	6.39403389536778	6.72246602447109	6.44956137461324	6.71561885907482	6.50303064564116	6.53449743373817	6.2667865406949	6.55458885167764	6.29462074889163	6.35579154675365	6.63226821549951	6.35049724708413	6.37851162325373	6.23840473932508	6.39403389536778	6.2364926183813	6.30012372456901	6.45285896471381	6.25550073314839	6.34163000932991	6.3110671022556	6.0574502721839	6.4446008137115	6.63807383718072	6.61028665708102	6.37503943134692	6.4708621994137	6.67383905599044	6.29645740737124	6.46270675067016	6.44294349584873	6.76420813013995	6.45285896471381	6.76686014382955	6.39746072605472	6.58345891013077	6.46107011403305	6.39746072605472	5.98868468677217	6.44956137461324	6.62643913669732	6.40087943628218	6.29462074889163	6.762880292917
PHACTR4	7.47248777146274	8.08427691053149	8.22207035524718	7.52591226074335	7.71561885907482	7.5909612413426	7.33806779754262	7.62643913669732	7.80864246791806	8.09434164963584	6.00450139223494	7.24031432933371	7.81826260830447	7.79116288855502	7.43462822763672	6.40429006444484	6.86542397831313	7.27612440527424	7.46515822966425	7.87221314397577	7.78985964091365	7.24412594328373	6.58646452588639	7.44377239276374	7.43379405875492	6.48220292629596	6.91647664443772	7.80992886572143	7.75955534320631	6.41616416473313	6.08746284125034	7.77280941016073	7.13442632022093	6.12308675098106	7.9518675043269	7.38715571766298	7.25927248703759	7.43379405875492	7.3671963100259	7.83668159332712	5.94953493301701	6.61176256006487	6.3819754785573	7.76354436429392	7.58421090130802	7.14261765544658	6.03121873061072	7.70251902915328
RCC1	6.24222139509837	6.15785216914174	6.38024459047818	6.26865895502767	6.47411151394241	6.01346225980656	6.09803208296053	6.09381367340273	6.15987133677839	6.35931031689044	6.2460279805281	6.02014657311178	6.11894107272351	6.10852445677817	6.11270013274936	6.05961485629722	6.23840473932508	6.21529030565123	6.00450139223494	6.20554891117303	6.43128865429159	6.15987133677839	6.35402893805439	6.33091687811462	6.17192735435346	6.27426166125705	6.12101540096137	6.11270013274936	6.17791779219584	6.18586654531133	6.35402893805439	6.15583017155653	6.16791986555194	6.40087943628218	6.06177619758669	6.11894107272351	6.27798474729977	6.30012372456901	6.04220656012069	6.18982455888002	6.00225245173138	6.07895134139482	6.31288295528436	6.07895134139482	6.13134253912326	6.21529030565123	6.35579154675365	6.21723071622067
TRNAU1AP	6.48058827023386	6.73063995591679	6.89360490485829	6.80219321694183	6.64817779572482	6.62497817956904	6.46597446450407	6.8923910259134	6.52356195605701	6.80219321694183	6.36632221424582	6.4757334309664	6.4870360800319	6.56985560833095	6.68509917200661	6.37330019660839	6.41953889151378	6.50937914891469	6.58195375084882	6.40087943628218	6.50620838930675	6.69348695749933	6.57893871309339	6.6409679104499	6.61765111942733	6.4594316186373	6.68369645430652	6.77214959078454	6.71287086768991	6.51727569320958	6.36981542428391	6.7983097824546	6.32373033752135	6.35402893805439	6.75622271284729	6.13955135239879	6.69488019279919	6.48381577726426	6.32912359629157	6.53449743373817	6.36632221424582	6.54070926267143	6.26491169307446	6.4262647547021	6.64817779572482	6.33985000288462	6.05961485629722	6.42961596420174
TAF12	8.54341854992942	8.14720492494223	8.40981519582048	8.27798474729977	8.5018371849023	8.70735913208088	8.46474993900329	8.60954813899943	8.09222858438678	7.60362634498619	6.64673869830785	8.66569121703696	8.24174486494015	8.43421120348557	9.04603261475421	8.40471582659663	8.19130601891869	8.89178370321831	8.88478105447129	8.69348695749932	8.64601861092535	8.49385544924082	8.973553878808	8.13750352374993	8.27798474729977	7.98641093525204	8.19031854794182	8.08161658331465	7.82654848729092	7.74079267227768	6.90929308582382	8.74819284958946	7.51333282374013	8.69034724996876	8.25408377931942	8.35579154675365	8.51609396341718	8.50501755552812	8.30924896081662	8.22737527362621	9.32237886665822	8.27192984397086	8.04330075436418	9.21018427590764	8.20212382383046	8.86511461945253	7.08214904135387	8.3371758685863
RAB42	6.51096191927738	6.76155123244448	6.62351574149055	6.60436789989375	6.6724253419715	6.59842476052772	6.81121411751324	6.53605290024021	6.79181407116183	6.70735913208088	6.59544398458948	6.69209237542757	6.96231765494231	6.5668151540109	6.83289001416474	6.68650052718322	6.73335434061383	6.62497817956904	6.70873904135958	6.7279204545632	6.73063995591679	6.85798099512757	7.28355142317431	6.8923910259134	6.83289001416474	6.88996019965864	6.70321146739115	6.66106547980695	6.78920757534734	6.63807383718072	9.66320227857954	6.74685018309805	7.1168637576909	8.47451716417449	6.74146698640115	6.63807383718072	6.69627208392586	6.69905184401685	6.57893871309339	6.6667565918848	6.71699089440494	7.05093696522523	6.70873904135958	6.69627208392586	6.67666233485797	6.82781902461732	8.27052894238072	6.86046625851717
GMEB1	7.23266075679027	6.66817586897014	7.07253459972295	7.52434581646254	6.82017896241519	7.51491126486135	6.68509917200661	7.39660478118186	7.12515513132229	6.90929308582382	6.4966540825935	6.877744249949	6.6724253419715	6.90086680798075	7.21431912080077	6.32912359629157	7.15987133677839	6.74685018309805	7.19081236791614	7.20554891117303	6.88874324889826	6.61176256006487	6.59991284218713	7.04111153536915	6.82145511910246	6.34518344718767	6.30924896081662	6.96462966672059	6.83415498140132	6.70043971814109	6.44790974874208	6.87282875953489	6.74416109557041	6.45285896471381	6.85174904141606	6.91647664443772	6.97154355395077	6.8923910259134	6.5894638929561	7.32282949762889	6.52669484554198	6.58496250072116	6.69627208392586	7.03011533090807	6.93310047493137	6.44128427192704	6.18784690943957	6.8008998999203
YTHDF2	7.61544572530479	8.78398041368379	8.65785433581572	7.89421146153777	8.3789450602529	8.11113567023471	7.95884267524324	8.01792190799726	9.02347715183043	8.57326847767598	6.7279204545632	8.21334728173344	7.97785230797118	8.29047969825131	8.15228484230658	8.24126817732937	8.77544567410286	8.54419169841571	8.53915881110803	8.83794324189103	8.10328780841202	8.01680828768655	7.80992886572143	7.81442224656679	7.7279204545632	7.52904005609508	8.15987133677839	8.14923903883703	8.27192984397086	7.62643913669732	6.56833618213375	8.25691629667084	7.79766152585376	6.71424551766612	8.41743061254603	7.99322146736894	8.25974326369078	8.0757465380609	8.53177132541286	8.48663393507016	6.41447383643093	8.06069593168755	8.61176256006487	8.75722331053453	8.05799172275918	8.25124568979912	8.12515513132229	7.92599941855622
OPRD1	6.19574129324645	6.8972404255748	6.34695688937888	6.45779126025604	6.95070169008901	6.39403389536778	6.41616416473313	6.60733031374961	6.29462074889163	6.80477637795583	6.2364926183813	6.67525138605026	6.76420813013995	7.00112666545428	6.58044701959866	6.31469652565629	6.38370429247405	6.39231742277876	6.33628338786443	6.62497817956904	6.94602898951548	7.1053847492476	6.3819754785573	6.99661471481536	7.15279185163912	7.39403389536778	7.41531924814038	6.75087443965685	7.02014657311178	6.36632221424582	6.29094040240368	7.30286736097287	6.63372181264101	6.24982454861618	6.79701297783614	6.65963918701565	6.65248649491816	7.23457795978457	6.40599235967584	6.91049283228871	6.5077946401987	6.5298209465287	6.45450493755737	6.75888943272096	7.44045394382303	7.55382125653269	6.27798474729977	6.73470962022584
EPB41	6.18189764310839	5.99548451887751	6.28169825009883	6.21723071622067	6.32012359804061	6.04001567884788	6.08321336824898	6.11478344724985	5.99548451887751	6.24792751344359	6.12722055048807	5.99095486039699	6.10013667128545	6.09803208296053	6.15583017155653	6.19179950106508	6.19770815795585	6.11478344724985	6.20554891117303	6.09381367340273	6.09592441999854	6.3037807481771	6.36981542428391	6.22496636500027	6.22689381357139	6.4178525148859	6.25361115194717	6.15583017155653	6.08746284125034	6.28169825009883	6.08533966935737	6.16188768237689	6.31469652565629	6.3327079336406	6.05311133645956	6.13134253912326	6.36282052553426	6.3110671022556	5.96116025813664	6.24792751344359	6.30012372456901	6.20945336562895	6.20163386116965	6.10643207781693	6.3019533951261	6.27052894238072	6.15785216914174	6.18388345903223
TMEM200B	6.63952159951083	6.94368695159709	6.45285896471381	6.55151601762801	6.876516946565	6.53915881110803	6.39746072605472	6.47897180503294	6.59245703726808	6.74146698640115	6.63807383718072	6.77082904603249	6.61765111942733	6.74550626586916	6.72383156649532	6.60733031374961	6.33091687811462	6.29645740737124	6.42794133250948	6.64385618977472	6.69348695749933	6.74685018309805	6.49505552836802	6.79311555527435	6.67101024127845	6.73606362787181	7.24697805961472	6.80606622608903	6.74953426766926	6.73335434061383	6.41278152533848	6.95419631038687	6.62643913669732	6.73199778664374	6.74146698640115	6.43629511983936	6.80477637795583	7.11997860965488	6.50462039240355	6.85049941375812	6.52512925120397	7.01122725542325	6.467605550083	6.85049941375812	6.65105169117893	7.08533966935737	6.86170728658586	6.61176256006487
MECR	6.05961485629722	6.12515513132229	6.27239650903748	6.17192735435346	6.3110671022556	6.20359271420771	6.12928301694497	6.03782146543497	6.18784690943957	6.26865895502767	6.33091687811462	6.38887833881199	5.99322146736894	6.23074100262691	5.77346892790519	6.15785216914174	6.08958289312471	6.17592374206376	6.05311133645956	6.13955135239879	6.22303633790187	6.26865895502767	6.1106138055009	6.04875931191986	6.10643207781693	6.27239650903748	6.27612440527424	6.12308675098106	6.15380533607904	6.02680005934372	6.37330019660839	6.13545278418517	6.23457795978457	6.53138146051631	6.13545278418517	6.09169983413681	6.15380533607904	6.09381367340273	6.0746766862945	6.32553033156756	6.22110372536788	6.13750352374993	6.24792751344359	6.08108392868763	6.13545278418517	6.21723071622067	5.94485844580754	6.02236781302845
PTPRU	6.74953426766926	7.86851392389546	6.5453506448223	6.85549144310187	6.87159726561385	6.66106547980695	6.44625622988956	6.51727569320958	6.50937914891469	6.85549144310187	6.4245862262511	6.86542397831313	6.82145511910246	7.40002551791402	6.73606362787181	6.74685018309805	6.65535182861255	6.71561885907482	6.61765111942733	6.67807190511264	7.66106547980695	7.65963918701565	6.65105169117893	7.11894107272351	7.15583017155653	8.71115071124326	8.18239435340453	7.00337736020232	6.83415498140132	7.0703893278914	6.48220292629596	7.69418374333315	8.08587075533461	6.55151601762801	6.92243574023315	7.00450139223494	7.26491169307446	7.79376585730965	6.51412226017071	6.94719858426206	6.44790974874208	6.5894638929561	6.6724253419715	7.55382125653269	7.32732808262995	8.02458563827827	6.47248777146274	6.68509917200661
MATN1	6.55305325276641	6.96578428466209	6.67383905599044	6.65105169117893	6.74819284958946	6.53605290024021	6.57591736111815	6.40599235967584	6.57591736111815	6.74416109557041	6.43796008833447	6.70597790168252	6.86294724802092	7.07146236255662	6.56833618213375	6.73063995591679	6.56224242422107	6.84046323386954	6.50937914891469	6.57893871309339	6.74819284958946	7.16691625156997	6.94251450533924	6.88630626345243	6.9898202201176	7.28540221886225	7.2667865406949	6.88630626345243	6.80606622608903	6.67101024127845	6.656782364219	6.87159726561385	6.75488750216347	6.54689445988764	6.92124588858559	6.66106547980695	6.93663793900257	6.76818432477693	6.55918586578773	6.59544398458948	6.54843662469604	6.58195375084882	6.61618123133188	6.74011804283313	6.79181407116183	7.06177619758669	6.467605550083	6.74146698640115
LAPTM5	11.8686296682127	12.2231570402689	12.1266076877291	12.2069227757097	12.2293595997221	12.5610253526805	11.5714208423657	12.538043393941	11.5756810513044	11.131471161692	6.8814199080924	12.3012103712984	12.0863684709438	12.3432690095238	12.0370321041235	11.3303567169579	11.6087630490876	11.9031663445984	11.9855573537021	12.0683416421892	12.1655351413779	11.3356694869461	12.0487593119199	12.2550580845545	11.8200193634283	11.1999176802746	11.3944091016743	12.2910843422856	11.6129145596157	11.4118816769963	6.5713734359732	12.4630134134497	12.0346270391973	6.60436789989375	11.7654104279001	12.3043798444149	11.8981856741514	12.9153565685235	11.5371698568201	11.5865583505566	6.656782364219	11.8847047516792	11.7406240444894	11.6457935098903	12.4177997838403	12.05178671907	6.66533591718518	12.074743575278
SDC3	7.08321336824898	6.79051141189419	6.78135971352466	7.15380533607904	6.64961545906341	6.86789646399265	6.71699089440494	6.85299758761332	6.55765515472542	6.80477637795583	6.58796498888268	6.83289001416474	7	6.88874324889826	6.69348695749933	7.0746766862945	6.876516946565	6.64673869830785	6.61176256006487	6.63662462054365	6.62789861587175	6.91528186586766	6.63226821549951	7.09064175191785	6.55612281784117	6.97613447283165	6.84423498775875	6.82654848729092	6.66959375118833	6.62205181945638	7.08427691053149	6.76420813013995	6.91049283228871	6.64241277290506	6.74011804283313	6.82017896241519	6.69348695749933	6.73199778664374	6.84799690655495	6.8923910259134	6.65105169117893	7.48220292629596	6.63662462054365	6.54843662469604	6.94836723158468	6.84799690655495	6.81506301719287	6.79181407116183
PUM1	9.15911448004639	8.90749159334305	9.4129931728179	8.49864978776841	8.93398565445043	9.05772102287267	9.06339508128851	9.14771372235215	8.67701485655572	9.29416121869475	6.60733031374961	8.79148851659858	8.34163000932991	8.33091687811462	9.29047969825131	8.18189764310839	8.12928301694497	8.49984588708321	8.84893585552457	8.86913111964429	9.1261882105221	9.25550073314839	8.63226821549951	7.92005505480697	8.92659251005107	8.59991284218713	8.09381367340273	8.76088624278491	8.68720069465189	8.74651432113846	6.93073733756289	8.73369327989434	7.69209237542757	6.73335434061383	9.36347773989878	8.41023933077602	8.27705487614873	8.23553560671046	8.3037807481771	8.3169602873649	6.46270675067016	8.2803068064537	6.88752527074159	8.79701297783614	8.61102479730735	8.79474076107975	6.4870360800319	8.15532422905059
NKAIN1	6.13750352374993	6.27052894238072	6.07681559705083	6.26865895502767	6.03782146543497	6.06177619758669	6.29094040240368	6.16791986555194	6.16390121381454	6.19377174339668	6.41616416473313	6.13750352374993	6.24792751344359	5.96578428466209	6.14159627838382	6.04001567884788	6.15380533607904	6.26115467261557	6.14974711950468	6.18982455888002	6.16791986555194	6.17592374206376	6.34163000932991	6.25738784269265	6.19377174339668	6.25550073314839	5.76818432477693	5.94719858426206	6.35931031689044	6.12928301694497	6.28540221886225	6.19967234483636	5.93781516880342	6.15785216914174	5.98641093525204	6.34340782229781	6.14363830992204	6.16188768237689	6.18586654531133	6.09169983413681	6.16591193893569	5.94719858426206	6.1106138055009	6.21916852046216	6.28909670241999	6.03342300153745	6.31469652565629	6.25550073314839
SNRNP40	8.36632221424582	8.0746766862945	8.97039353791468	8.33046876659032	8.86913111964429	8.02956331443266	8.54959216744175	8.16239132875691	8.87067295482459	9.28239346898991	6.60733031374961	7.9431008475708	8.59357786734457	8.76785339346664	8.4487357980294	7.60733031374961	8.41447383643093	8.52943055414615	8.76917666348914	8.4245862262511	8.49105137636412	8.57969306345875	7.94251450533924	8.36018867006271	8.54920708935568	8.86635165707678	8.43003431857349	8.86913111964429	8.75955534320631	8.38067750722289	6.62643913669732	8.33851355532181	8.37547391261535	6.85673675611911	8.71424551766612	8.19475685442225	8.72962074355304	7.84046323386954	8.61728378777904	9.02956331443266	6.6724253419715	8.60028462289809	8.74584236256046	8.19179950106508	8.61875255353673	8.51569983828404	6.70043971814109	8.70390357344466
ZCCHC17	7.98811658476014	7.86913111964429	8.02070220379104	7.67101024127845	8.15532422905059	7.87713072876566	8.50382573799575	8.15785216914174	7.30469355747101	8.39746072605472	6.42122329922514	7.92124588858559	8.26209484537018	7.69488019279919	8.2336196767597	7.67948009950545	7.4966540825935	7.83605035505807	8.25455625190949	8.31288295528435	7.85798099512757	8.15936680974374	7.69488019279919	7.42374622911477	8.14210705730255	7.89845023280787	7.92777796208234	7.95942242009367	7.54148386405428	7.3019533951261	6.40087943628218	8.19770815795585	7.4110872267986	6.54997714277182	8.45038647903429	7.79766152585376	8.11530380615212	7.97956810009519	7.27984269352035	7.99378756313484	6.40087943628218	7.6667565918848	6.93310047493137	7.85549144310187	7.4966540825935	7.79376585730965	6.39574832817903	7.95652136333312
FABP3	6.12722055048807	6.16791986555194	6.23266075679027	5.99322146736894	6.3037807481771	6.16992500144231	6.05311133645956	6.27239650903748	6.38543103719352	6.10223819393074	6.21140163741847	6.2667865406949	6.27426166125705	6.22881869049588	6.25361115194717	6.23266075679027	6.10852445677817	6.21140163741847	6.18586654531133	6.10852445677817	6.25738784269265	6.11894107272351	6.00898878322726	6.2364926183813	6.10013667128545	6.18189764310839	6.20945336562895	6.12308675098106	6.22881869049588	6.08533966935737	6.23074100262691	6.10433665981474	6.1168637576909	6.46923479366766	6.16188768237689	6.2667865406949	6.16188768237689	6.13750352374993	6.30742852519225	6.14974711950468	6.46597446450407	6.0574502721839	6.17392693199981	6.22496636500027	6.24031432933371	6.30742852519225	6.51727569320958	6.22496636500027
SERINC2	6.97269265400426	7.31831684133498	7.20652601587743	6.8703647195834	6.89481776330794	6.81249822533356	6.84674402324487	7.17492568250068	7.96173907260414	6.75755668893945	8.47451716417449	7.35314682549808	6.8703647195834	6.78920757534734	6.97727992349992	9.22134544356244	6.67383905599044	7.1106138055009	7.55995061271308	7.13647851834917	6.85174904141606	8.17242750864548	7.5453506448223	7.49185309632967	6.97384083953315	9.05582470013486	8.02735313393009	7.13545278418517	6.72246602447109	7.57288966842058	7.85299758761332	6.78528898070402	6.92362461136832	8.29047969825131	6.99661471481536	6.876516946565	7.35314682549808	6.83541884047548	7.55458885167764	6.79960542245267	7.06608919045777	7.85486838326024	8.26303440583379	6.82017896241519	6.94602898951548	8.54032180596415	8.09908476089186	6.65821148275179
TINAGL1	6.46270675067016	6.08321336824898	6.10643207781693	6.02014657311178	6.29645740737124	6.18388345903223	6.27798474729977	6.11478344724985	6.14974711950468	6.17990909001493	6.31650781910311	6.21140163741847	6.28355142317431	6.19574129324645	6.19377174339668	6.23266075679027	6.17791779219584	6.30560578958543	6.1106138055009	6.20359271420771	6.38543103719352	6.12722055048807	6.33985000288462	6.22881869049588	6.20750245925879	6.28540221886225	6.21140163741847	6.08321336824898	6.4262647547021	6.20554891117303	6.17592374206376	6.20554891117303	6.27239650903748	6.45285896471381	6.17791779219584	6.36282052553426	6.0639343057541	6.14974711950468	6.03342300153745	6.32012359804061	6.45450493755737	6.45779126025604	6.13134253912326	6.20163386116965	6.18784690943957	5.92599941855622	6.63081315229913	6.27426166125705
HCRTR1	6.4870360800319	6.67525138605026	6.53449743373817	6.61470984411521	6.71149490665009	6.81634370528486	6.59842476052772	6.60139939053183	6.76553474636298	6.72246602447109	6.79051141189419	6.61911951145322	6.41616416473313	6.467605550083	6.58044701959866	6.79311555527435	6.53605290024021	6.58496250072116	6.56529252058102	6.56985560833095	6.5298209465287	6.49984588708321	6.68509917200661	6.5438051759644	6.5453506448223	6.64673869830785	6.37155886261196	6.47248777146274	6.50303064564116	6.69348695749933	7.00450139223494	6.60139939053183	6.73876783680019	6.80864246791806	6.61176256006487	6.49984588708321	6.49825086752783	6.52512925120397	6.4245862262511	6.66959375118833	9.27192984397086	6.74146698640115	6.65105169117893	6.4870360800319	6.54997714277182	6.74819284958946	6.65105169117893	6.58646452588639
PEF1	7.87713072876566	8.53255073928427	8.2045711442492	8.7505395133545	9.00646634346509	8.09381367340273	8.31424334674856	8.48663393507016	8.34784279363816	8.16339809435316	6.19770815795585	8.49825086752783	8.40641761982361	8.97899639608894	8.53644150496738	8.22158712126481	7.39403389536778	8.38327228317575	8.57364718749332	8.51609396341718	8.09645162447759	8.13082793414513	8.52356195605701	8.57478272083875	8.16087986183931	8.28678875913321	8.19672506078603	8.47897180503294	8.08480838780436	8.28678875913321	6.4262647547021	9.03066713624694	8.2881739681123	6.62351574149055	8.18834157601082	8.62168560672668	8.456149034648	8.65749710044411	8.2045711442492	8.36106648879432	6.5909612413426	8.51254295509686	8.59245703726808	8.95913257678966	8.35491051158679	8.06123616574775	6.38543103719352	8.96953042389498
COL16A1	6.85174904141606	6.71149490665009	6.85673675611911	6.88996019965864	6.762880292917	6.79701297783614	6.81762325751143	6.7279204545632	6.76155123244448	6.59842476052772	6.94368695159709	6.87897051015108	6.67666233485797	6.53294028837287	6.80992886572143	7.33449676839042	6.72655877910497	6.79441586635011	6.91886323727459	6.64529816394863	6.65535182861255	6.72109918870719	6.66391384211598	6.75221336786514	6.93663793900257	6.86789646399265	6.64529816394863	6.74953426766926	6.44956137461324	6.85174904141606	8.54959216744175	6.60584986719498	6.67101024127845	8.18982455888002	6.73876783680019	7.03121873061072	6.7279204545632	6.656782364219	6.55918586578773	6.52512925120397	6.90568784852686	6.64385618977472	6.84172158112846	6.38024459047818	6.75087443965685	7.30560578958543	9.24245960116527	6.61028665708102
SPOCD1	7.2881739681123	6.37677657188298	6.4245862262511	7.26491169307446	7.03011533090807	7.53605290024021	6.39059890555246	6.97842446544086	6.41953889151378	6.50143914515887	6.48542682717024	7.88264304936184	7.84172158112846	7.44625622988956	7.08852325661663	6.43962313755712	6.54225804976692	6.77214959078454	6.27612440527424	6.32373033752135	7.35931031689044	6.29829173062012	6.51884982870769	6.88508622529017	6.68929916053589	6.31288295528436	6.83289001416474	6.66533591718518	6.60733031374961	6.63372181264101	6.21529030565123	6.48381577726426	7.3389591754152	6.48864353985378	7.00112666545428	6.62351574149055	6.88874324889826	7.41700858678878	6.71424551766612	6.07895134139482	6.27798474729977	6.60436789989375	6.30742852519225	6.68509917200661	7.04439411935845	6.35755200461808	6.28169825009883	6.42794133250948
PTP4A2	6.64817779572482	6.75087443965685	6.82145511910246	6.68369645430652	6.75622271284729	6.8814199080924	6.62205181945638	6.69209237542757	6.88752527074159	6.656782364219	9.51629098561495	6.78659636189081	6.74550626586916	6.97384083953315	6.7292808460274	6.77873424411784	7.40599235967584	6.73876783680019	7.00786824333334	7.04875931191986	7.0639343057541	6.87528859822269	6.98641093525204	6.90448409790142	6.94719858426206	6.75488750216347	6.7279204545632	6.60288440871842	6.83035674741922	6.69905184401685	6.66106547980695	6.80219321694183	6.65963918701565	7.03672310600552	6.81634370528486	6.92718535782637	6.80219321694183	6.82273014794452	6.62789861587175	6.65963918701565	6.86913111964429	6.70735913208088	7.23266075679027	6.71287086768991	6.82654848729092	6.73741636593706	7.14363830992204	6.97613447283165
KHDRBS1	10.1603756874358	10.0211187864132	10.6933998356031	9.43546191447928	9.6912200765674	9.74550626586916	10.0497124397244	9.85704791648716	10.2448395011456	10.859146495426	6.6724253419715	9.89451464427313	9.39253209356866	9.41214639654068	9.83289001416474	9.65069276717138	9.62040312962321	9.70009287475899	9.97341037703826	9.92718535782637	9.99929538702341	9.66640155434373	9.40002551791402	9.04712391211403	9.5808238499628	9.4189067312579	9.56262403909987	9.52238536631593	10.3182038438772	9.4592266758085	6.71699089440494	10.0161118382205	9.05256805080415	6.79441586635011	10.1464413922222	9.31356331136435	9.38067750722289	9.51904647493452	9.54939964124664	9.68964860828881	6.60880924267552	9.46801303350355	8.78496195020486	9.51491126486135	9.53702421586357	9.48321116942937	6.63372181264101	9.42731284413496
TMEM39B	8.4483228325075	7.99095486039699	8.4708621994137	8.81153525163608	8.49984588708321	8.4708621994137	8.10904707770071	8.16087986183931	8.58796498888268	8.10852445677817	8.27332938656167	8.35843142862635	8.75955534320631	9.06743436075652	7.82464058085342	9.01820017881323	8.97384083953315	8.51451681645401	7.9915218460757	7.9518675043269	8.41362792902417	8.97699364608239	8.54689445988764	10.0520245604828	7.92659251005107	10.3960695576399	9.18759951253579	8.01736520529273	8.23266075679028	9.4797802640291	7.34340782229781	8.14414836650889	9.40620500541885	8.18834157601082	7.93369065495223	8.1333991254172	8.31560245663795	8.22593041117105	8.69731512171625	8.45738087907253	6.656782364219	8.3571120915057	9.09882166340944	7.67595703294175	8.83225711437793	8.92955431573285	11.3770478112455	8.08587075533461
KPNA6	8.66035250967092	8.9515761390748	9.00197108750993	9.456149034648	9.56947590177766	9.012065787874	8.48058827023386	9.19623326086959	9.28563340146684	9.35314682549808	6.47735352663456	8.90177198109894	9.39317591434881	9.99619099508813	8.75388528257409	9.20969704353526	9.64403651538472	9.0869323411374	9.20725841036353	9.62607403609031	9.18189764310839	9.35952995532291	9.11608399276377	9.5588033402543	9.21892643722627	10.3555713383977	8.973553878808	9.46209322948681	9.26538063344618	9.53702421586357	6.66817586897014	8.95011842950258	9.67277890037074	6.45121111183233	9.04165915163721	9.1333991254172	9.3518226445507	9.1532986828549	9.5702352149746	9.74550626586916	6.38370429247405	9.43337679337504	9.87452034907472	8.93604896367662	9.7262181593322	8.95477792500507	6.55305325276641	9.4148966042115
TXLNA	8.54187100884149	8.58157721553652	8.21577565302028	8.4038641766068	8.68474862042163	8.34251918966061	7.95768248616512	8.15532422905059	8.93987301230795	9.13108525957895	6.69488019279919	8.24555270625568	8.88935185259465	8.91288933622996	8.27751988664136	6.97498811199193	8.39360496863922	8.34429590791582	8.41235813720898	8.50620838930674	8.39489136644259	8.12256919221645	7.7045953476324	8.44625622988956	8.43295940727611	8.2588015567116	7.81313985089045	8.85237344958027	8.86851392389546	8.12825215227739	6.80992886572143	8.1048607997082	8.7488637145357	7.16087986183931	8.78332568481352	8.15734693536284	8.1893304006149	8.11530380615212	8.57856138994729	8.92955431573285	6.76553474636298	8.41405094472604	8.43712784427281	8.37025148142518	8.86635165707678	8.09908476089186	6.59693514238723	9.1106138055009
CCDC28B	6.88874324889826	6.877744249949	6.78920757534734	6.80348537559595	6.82145511910246	6.83289001416474	7.0948694327187	6.7279204545632	7.03782146543497	7.24887634283713	7.04984854945056	6.72109918870719	7.39059890555246	6.64961545906341	7.0389189892923	7.13647851834917	6.59395128394841	6.51884982870769	6.75755668893945	6.49345520092618	6.67525138605026	6.78267065867701	6.91528186586766	6.71561885907482	6.74011804283313	6.64385618977472	6.70182625841205	6.92005505480697	6.82273014794452	6.99435343685886	9.69383539248252	6.77346892790519	7.01680828768655	7.17292748960384	7.03782146543497	7.0639343057541	6.69905184401685	6.6409679104499	7.26209484537018	7.08321336824898	6.73335434061383	6.72383156649532	6.56071495447448	6.73470962022584	6.83920378809694	6.73335434061383	6.69348695749933	6.92599941855622
IQCC	6.78920757534734	7.95884267524324	7.08214904135387	7.20065343636747	7.63517394667492	6.98527271425345	7.33091687811462	7.69696752623429	6.8972404255748	6.99322146736894	6.6409679104499	8.10276309662559	6.90207357931074	7.76221591572778	7.5077946401987	8.04603261475421	6.66533591718518	7.8008998999203	7.52042224852645	7.37330019660839	7.20652601587743	8.35799178363106	7.67030217007853	7.4757334309664	7.5909612413426	7.82845387393049	7.46923479366766	7.47411151394241	7.18388345903223	7.71218305120923	6.53449743373817	7.51175265376738	6.95652136333312	6.62789861587175	7.68158981722124	7.26021388677142	7.55382125653269	7.467605550083	6.79181407116183	7.46188866443282	6.82145511910246	7.4797802640291	6.67383905599044	7.43796008833447	7.28355142317431	7.89905475619441	6.82273014794452	7.52356195605701
DCDC2B	6.61028665708102	6.49825086752783	6.43629511983936	6.52669484554198	6.62643913669732	6.3019533951261	6.66106547980695	6.49024921062709	6.59245703726808	6.57591736111815	8.1048607997082	6.53605290024021	6.64529816394863	6.63081315229913	6.64673869830785	6.62789861587175	6.71561885907482	6.66391384211598	7.02014657311178	6.92124588858559	6.62789861587175	6.63372181264101	6.72246602447109	6.52199295640167	6.5438051759644	6.81762325751143	6.55612281784117	6.43128865429159	6.54843662469604	6.40599235967584	6.63081315229913	6.6667565918848	6.74146698640115	8.42500604148493	6.25738784269265	6.63226821549951	6.64241277290506	6.43295940727611	6.57288966842058	6.48381577726426	6.67666233485797	6.53294028837287	6.78659636189081	6.68369645430652	6.56529252058102	6.53449743373817	6.59395128394841	6.4262647547021
EIF3I	9.68720069465189	9.11945993445933	9.85330955540367	9.60751526279683	9.91990613144777	8.88172579064223	9.65624607958081	9.35557133839774	10.3012675405656	10.5157983796618	6.59544398458948	8.84077792359505	10.0110874526187	10.0846755368405	9.57780644747015	9.68404726161302	10.1423623789634	10.071328276861	9.81362088286186	10.3629300820549	10.0141599892011	9.64565843240871	9.13391281423904	9.68158981722124	9.72297825420872	9.94236788253908	9.06339508128851	9.69540230935265	9.53857696192052	9.39381944794399	7.5337190711399	9.28932729381198	9.65230722246799	6.77214959078454	10.2732128098543	8.99463629050958	9.54283841653608	8.77247953819385	9.85704791648716	10.2653806334462	6.9692426044345	9.97254906654051	10.2527836812959	9.29553937040683	9.40194612397654	10.0099685422061	6.79571500650173	9.8726748802706
FAM167B	6.12308675098106	6.28540221886225	6.22689381357139	6.51254295509686	6.31650781910311	6.35049724708413	6.40258575823259	6.3037807481771	6.20945336562895	6.42794133250948	6.54225804976692	6.23074100262691	6.09381367340273	6.43796008833447	6.35402893805439	6.27239650903748	6.27798474729977	6.21916852046216	6.18982455888002	6.29645740737124	6.37677657188298	6.38370429247405	6.56529252058102	6.36457243229586	6.32012359804061	6.12515513132229	6.5909612413426	6.44128427192704	6.35931031689044	6.3819754785573	6.49185309632967	6.46597446450407	6.41447383643093	6.09803208296053	6.51884982870769	6.3110671022556	6.49024921062709	6.22496636500027	6.23840473932508	6.39574832817903	6.18784690943957	6.30012372456901	6.19574129324645	6.43796008833447	6.57742882803575	6.60584986719498	6.30012372456901	6.19574129324645
LCK	7.18685706717715	7.68439798363757	7.22496636500027	7.4643415327611	6.96693797927846	6.92599941855622	7.36106648879432	7.07253459972295	7.39145842004967	8.10433665981474	6.65105169117893	7.04111153536915	7.76221591572778	6.97039353791468	7.26115467261557	6.55151601762801	8.12773644358883	7.02014657311178	7.05961485629722	6.65535182861255	6.90929308582382	6.73606362787181	6.73335434061383	6.88264304936184	7.53216108498321	6.53449743373817	6.70321146739115	7.07895134139482	8.17941152317403	6.9413411054853	6.74550626586916	6.96231765494231	7.26491169307446	6.92599941855622	7.17492568250068	6.97613447283165	6.92481250360578	7.01234519041983	6.86170728658586	8.7176764230664	6.77610398807316	6.83541884047548	7.10118781525974	6.8592241619782	7.44128427192704	6.97727992349992	6.5894638929561	7.23935985027747
HDAC1	10.4414917793047	10.1021069384113	10.2494690444768	10.0233385311202	10.5311864885529	9.75555526197214	9.99038765180274	10.0695840278198	10.3692701674495	10.9988724539943	6.42794133250948	9.85860271245712	10.7190465039299	10.5543969911759	10.3960695576399	9.49605483230829	9.90854273731734	10.5180629756525	10.3513809806743	10.765451868578	10.7580566121466	9.73876783680019	10.1655351413779	10.1878469094396	9.86403134074395	9.90674030704743	9.37503943134693	10.1889596708066	10.1208858427878	8.96058121135347	6.36282052553426	9.95084746839872	9.83289001416474	6.41953889151378	10.2401950539799	9.69627208392586	9.51491126486135	10.1899480720037	9.57856138994729	10.6687077381157	6.43128865429159	10.2184421488562	10.3729738565412	9.83620819052028	10.6426835235938	10.0722666151321	6.32373033752135	9.96866679319521
MARCKSL1	8.8325735989774	8.73063995591679	7.72451385311995	8.5168818908212	8.319672120947	8.80992886572143	8.10013667128545	8.0547399669703	9.05582470013486	8.79539033112264	6.62058641045188	8.99293833616581	9.2740286490558	8.5184564558243	8.36675932833517	6.73470962022584	8.69383539248252	8.10118781525974	8.30514974563003	9.42101285577923	8.69801006153743	8.38758656581935	8.78463484555752	9.15000109275433	9.23481743111732	7.55458885167764	7.74752167254042	8.69348695749932	9.3500551772045	7.9518675043269	6.63662462054365	8.86232740051799	8.82209277437953	6.60139939053183	7.79636413813963	9.1405741777099	8.14261765544658	8.80413102118332	8.75221336786514	8.19475685442225	6.74953426766926	8.37068740680722	8.95303237725324	7.93251005337989	9.08905317215643	8.26959425168337	6.57893871309339	7.70666868217975
TSSK3	6.39917109381982	6.56376827845203	6.57742882803575	6.64961545906341	6.86418614465428	6.51254295509686	6.68509917200661	6.65535182861255	6.62935662007961	6.68088692071969	6.73876783680019	6.54225804976692	6.59395128394841	6.54997714277182	6.39059890555246	6.63081315229913	6.94368695159709	6.54689445988764	6.61911951145322	6.52512925120397	6.62205181945638	6.57742882803575	6.72246602447109	6.62351574149055	6.71699089440494	6.55918586578773	6.57440430902258	6.58496250072116	6.60880924267552	6.84799690655495	7.01680828768655	6.57288966842058	6.65105169117893	7.4749227003798	6.63807383718072	6.76420813013995	6.65963918701565	6.63081315229913	6.71836162613835	6.57440430902258	6.82527683005487	6.42122329922514	6.97727992349992	6.86046625851717	6.49825086752783	6.54070926267143	7.56985560833095	6.65963918701565
BSDC1	9.231701199029	9.5618607083726	9.77115929555685	9.95564990752837	10.048623099387	9.75070698622495	9.4110872267986	9.51904647493452	9.15050890516397	9.841878797392	8.81954046050572	9.67366241747894	9.9592775057205	10.0654161346765	9.65696108147421	10.1189410727235	9.7633783751042	9.92065059456398	10.0685095946732	9.912440294869	10.0529755342247	10.9838486740224	9.58646452588639	9.72366094440998	10.0685095946732	11.2087830390862	9.69540230935265	9.62040312962321	9.87789758948689	9.80799883862303	6.87897051015108	9.49765228026764	9.48542682717024	7.5352753766208	9.32889927925141	9.61801835757132	9.73437091966298	9.62131930101419	9.82718389581953	10.4054606081528	7.38024459047818	9.73030029846004	9.92065059456398	9.4882418427773	9.75655632252409	10.0560957560381	8.33940465790782	9.44377239276374
ZBTB8A	6.09803208296053	6.18189764310839	6.15380533607904	6.22881869049588	6.23840473932508	6.00898878322726	5.97956810009519	6.15785216914174	6.16992500144231	6.25927248703759	6.18586654531133	6.07681559705083	5.81249822533356	6.11894107272351	6.10852445677817	6.25361115194717	6.37503943134692	6.21916852046216	6.17392693199981	6.18784690943957	6.0703893278914	6.11270013274936	6.3019533951261	6.18388345903223	6.01346225980656	6.16992500144231	6.08746284125034	5.90448409790142	6.22881869049588	5.98413359454098	6.4643415327611	6.22110372536788	6.30742852519225	6.32553033156756	6.11270013274936	6.15987133677839	5.92124588858559	6.16791986555194	5.88264304936184	6.01569380710515	6.49825086752783	6.34163000932991	5.98185265328974	5.99774402605963	6.15380533607904	5.95884267524324	6.31831684133498	6.19377174339668
ZBTB8OS	6.62935662007961	6.58796498888268	6.49825086752783	6.56071495447448	6.61765111942733	6.58796498888268	6.56833618213375	6.45450493755737	6.61028665708102	6.61470984411521	6.59245703726808	6.64961545906341	6.53294028837287	6.53760669149529	6.71424551766612	6.44625622988956	6.51096191927738	6.61323695471633	6.82527683005487	6.50462039240355	6.53915881110803	6.64961545906341	6.62643913669732	6.65248649491816	6.70182625841205	6.55151601762801	6.44625622988956	6.53294028837287	6.40087943628218	6.61618123133188	7.81954046050572	6.30742852519225	6.51254295509686	7.40429006444484	6.45779126025604	6.71561885907482	6.66817586897014	6.52512925120397	6.49345520092618	6.36282052553426	6.63226821549951	6.52199295640167	6.56985560833095	6.762880292917	6.38024459047818	6.26115467261557	6.73199778664374	6.63517394667492
RBBP4	7.31379002544369	7.21042783040149	7.14261765544658	7.37242979233409	7.34607044078517	7.40002551791402	7.61838550225861	7.09592441999854	7.00898878322726	7.01457846492289	8.9242186797485	7.74348803978919	7.77016832010343	7.68650052718322	7.2807707701306	9.01402047031493	7.80219321694183	7.63081315229913	7.38801728534513	7.37851162325373	7.68929916053589	8.15734693536284	8.15127028879017	7.7983097824546	7.65248649491816	8.72314895704758	7.9898202201176	7.51727569320958	7.60659028037053	8.0698525111258	10.2274956135388	7.36369674483899	8.07092594498551	8.32147718222831	7.19179950106508	7.66249036391378	7.86789646399265	7.43962313755712	6.96578428466209	7.30103884990315	12.5902595527824	8.00954872697226	8.55956828992275	7.55151601762801	7.3819754785573	7.99038765180274	6.7292808460274	7.3671963100259
SYNC	6.40258575823259	6.31650781910311	6.37155886261196	6.55765515472542	6.29462074889163	6.42794133250948	6.52356195605701	6.57591736111815	6.45779126025604	6.43128865429159	6.68509917200661	6.50303064564116	6.43796008833447	6.27612440527424	6.22110372536788	6.49984588708321	6.60139939053183	6.62643913669732	6.49024921062709	6.4708621994137	6.53915881110803	6.45450493755737	6.56529252058102	6.55458885167764	6.5077946401987	6.64529816394863	6.28909670241999	6.45121111183233	6.35049724708413	6.46597446450407	6.8008998999203	6.51096191927738	6.38370429247405	6.70182625841205	6.45450493755737	6.32553033156756	6.35402893805439	6.4446008137115	6.42290574261218	6.25171909260596	7.00562454919388	6.43629511983936	6.48864353985378	6.4966540825935	6.43629511983936	6.53138146051631	6.60288440871842	6.38024459047818
KIAA1522	6.5453506448223	7.14669594803066	6.70873904135958	6.85549144310187	7.12412131182919	7.01346225980656	6.36106648879432	6.81890167588564	6.79311555527435	6.83035674741922	6.30560578958543	7.30833903013941	6.69209237542757	7.02347715183043	6.52356195605701	6.5298209465287	6.31288295528436	6.4757334309664	6.72655877910497	6.76818432477693	7.34872815423108	6.8801957289431	6.72519581722666	6.76950729143624	6.96116025813664	6.7279204545632	6.84924870276441	6.91528186586766	6.92481250360578	6.69905184401685	6.5909612413426	6.85798099512757	7.05202456048283	6.48058827023386	6.86666075081999	7.00674683244058	6.992088609014	6.96116025813664	6.63372181264101	6.6409679104499	6.41447383643093	6.78920757534734	6.67807190511264	6.64817779572482	7.08640164588003	6.72655877910497	6.49185309632967	6.67525138605026
S100PBP	7.46597446450407	7.66959375118833	7.47329987114132	7.35931031689044	7.39489136644259	7.6006563078263	7.62643913669732	7.70597790168252	7.27984269352035	7.70804925170222	7.45203527354619	7.43796008833447	7.61397358738023	7.36106648879432	7.58796498888268	6.53294028837287	7.14669594803066	7.62570884306447	7.56757586852411	7.61102479730735	7.64601861092535	7.44211412241923	7.52356195605701	7.32912359629157	7.48381577726426	7.91408609701272	7.24507727535967	7.23744899563932	7.87221314397577	7.18883607303053	6.68650052718322	7.5713734359732	7.23074100262691	6.60436789989375	7.69905184401685	7.38887833881199	7.57969306345875	7.54766574835342	7.21042783040149	7.88325423134128	7.60362634498619	6.67383905599044	7.10433665981474	7.52825874275841	7.48623167798101	7.53683000504806	6.71011763204345	7.48864353985378
FNDC5	6.32553033156756	6.78528898070402	6.57288966842058	6.46107011403305	6.47897180503294	6.60139939053183	6.31288295528436	6.28725064325462	6.5894638929561	6.67666233485797	6.47411151394241	6.45285896471381	6.89117612475454	6.68929916053589	6.62497817956904	7.38715571766298	6.53294028837287	6.59991284218713	6.55765515472542	6.59544398458948	6.72109918870719	6.7839804136838	6.61618123133188	6.70321146739115	6.63952159951083	6.43796008833447	6.60733031374961	6.57440430902258	6.79181407116183	6.47897180503294	6.64961545906341	6.49505552836802	6.53138146051631	6.58646452588639	6.77346892790519	6.56529252058102	6.75888943272096	6.59693514238723	6.87528859822269	6.68790052248075	6.56224242422107	6.63226821549951	6.33985000288462	6.58796498888268	6.51254295509686	6.65391987311942	6.65821148275179	6.56833618213375
HPCA	6.58195375084882	6.68650052718322	6.69488019279919	6.61323695471633	6.456149034648	6.49185309632967	6.64241277290506	6.60880924267552	6.63662462054365	6.56529252058102	7.68439798363757	6.60288440871842	6.61028665708102	6.55458885167764	6.7292808460274	6.87528859822269	6.54843662469604	6.66391384211598	6.61765111942733	6.70321146739115	6.81634370528486	6.63807383718072	7.17292748960384	6.61911951145322	6.45121111183233	6.78267065867701	6.71973105674985	6.5909612413426	6.59245703726808	6.53915881110803	6.71699089440494	6.40599235967584	6.55305325276641	7.28632672709055	6.52042224852645	6.47735352663456	6.59842476052772	6.62351574149055	6.7279204545632	6.5909612413426	6.54997714277182	6.69627208392586	6.51569983828404	6.50303064564116	6.61470984411521	6.64817779572482	6.67383905599044	6.47248777146274
TMEM54	6.67525138605026	6.51884982870769	6.71836162613835	6.56833618213375	6.78659636189081	6.74953426766926	6.72519581722666	6.77741971551583	6.85673675611911	6.69627208392586	8.03672310600552	6.8008998999203	6.64385618977472	6.68929916053589	6.6906964439777	6.71699089440494	7.04330075436418	7.13955135239879	6.62789861587175	6.79960542245267	6.72655877910497	6.54225804976692	6.79051141189419	6.68509917200661	6.68088692071969	7.55688918972687	6.69627208392586	6.84799690655495	6.62205181945638	6.55305325276641	10.8245610299703	6.52042224852645	6.69209237542757	7.77676200178623	6.61470984411521	6.62643913669732	6.78920757534734	6.56529252058102	6.70597790168252	6.72383156649532	6.74146698640115	6.70043971814109	7.01346225980656	6.74011804283313	6.59693514238723	6.82400405093315	7.09803208296053	6.56529252058102
RNF19B	8.93191939010004	8.49065034924802	9.58646452588639	8.79701297783614	8.97956810009519	9.4908508767403	9.11452319739961	8.72451385311995	8.24031432933371	8.27891401949994	10.3756911041914	9.10617031694514	8.83573463232109	8.81378119121704	9.59768014371589	8.37981154378699	9.16188768237689	9.06904691126817	8.74852832105729	8.20994068029019	9.07654840656189	8.13699111208023	9.46332001105809	9.35952995532291	9.38456792317383	8.61765111942733	9.64889680647526	8.64024493622235	9.00197108750993	8.5668151540109	10.3692701674495	9.39510565460353	8.96289600533726	8.93457547254568	8.09275714091985	9.5836469446753	8.40002551791402	9.39253209356866	8.77577486863729	8.35049724708413	7.08958289312471	8.7515440590891	9.00898878322725	9.72536625789564	9.456149034648	9.15000109275433	6.88508622529017	8.95303237725324
AK2	6.52825874275841	6.58646452588639	7.00225245173138	6.59245703726808	6.51884982870769	6.55458885167764	6.69766263347052	6.80864246791806	6.5713734359732	6.73606362787181	6.4262647547021	6.61618123133188	6.42794133250948	6.52669484554198	6.39574832817903	6.26865895502767	6.42290574261218	6.51884982870769	6.81890167588564	6.53605290024021	6.46923479366766	6.56833618213375	6.35931031689044	6.32192809488736	6.73335434061383	6.4245862262511	6.31650781910311	6.68229237143083	6.77610398807316	6.39746072605472	6.4446008137115	6.62058641045188	6.31469652565629	6.45450493755737	6.80992886572143	6.73876783680019	6.43629511983936	6.50143914515887	6.34518344718767	6.43295940727611	6.66817586897014	6.3327079336406	6.53138146051631	6.46597446450407	6.48864353985378	6.43462822763672	6.43462822763672	6.48058827023386
TRIM62	6.72246602447109	6.74281466986289	6.8008998999203	6.762880292917	6.83668159332712	6.97384083953315	6.67101024127845	6.83668159332712	6.63952159951083	6.85049941375812	6.73063995591679	6.69209237542757	6.78528898070402	6.72246602447109	6.61176256006487	6.87897051015108	6.76818432477693	6.68650052718322	7.07360604057494	6.73741636593706	6.95419631038687	6.55151601762801	6.98641093525204	6.90207357931074	6.63372181264101	6.52669484554198	6.66533591718518	6.77214959078454	6.69766263347052	6.73470962022584	6.75488750216347	6.79960542245267	6.65248649491816	6.67666233485797	6.79051141189419	6.62497817956904	6.57591736111815	6.95768248616512	6.80477637795583	6.88386515450979	6.81506301719287	6.59991284218713	6.58195375084882	6.83541884047548	6.63952159951083	6.64385618977472	6.92837032301897	6.66391384211598
ZNF362	7.9898202201176	7.80928581019891	7.77082904603249	7.87221314397577	7.79766152585376	7.87221314397577	7.23074100262691	8.39059890555246	7.96751448080097	7.78528898070402	6.17192735435346	8.02181282358484	8.05690861832325	8.11009175192513	7.50541460934675	6.56376827845203	6.92718535782637	7.31197531446116	7.42961596420174	7.65892551149237	8.05528243550119	6.96693797927846	7.3931759143488	8.19229281447077	7.64241277290506	6.60139939053183	7.59395128394841	8.15785216914174	7.94485844580754	7.54997714277182	6.3019533951261	7.9692426044345	8.40002551791402	6.49984588708321	7.98128185405741	8.22929950871093	7.56833618213375	8.62972089101726	7.69418374333315	7.7176764230664	5.93073733756289	7.72314895704758	7.23457795978457	6.69488019279919	8.45738087907253	7.37068740680722	6.43128865429159	7.61323695471633
A3GALT2	6.60139939053183	6.5894638929561	6.66391384211598	6.48542682717024	6.762880292917	6.39231742277876	6.456149034648	6.58646452588639	6.51727569320958	6.53915881110803	6.6724253419715	6.64961545906341	6.64385618977472	6.50143914515887	6.62497817956904	6.64241277290506	6.85798099512757	6.8972404255748	6.6906964439777	6.75755668893945	6.79051141189419	6.63372181264101	6.93899143877554	6.44294349584873	6.55765515472542	7.48623167798101	6.5713734359732	6.4708621994137	6.58195375084882	6.54070926267143	7.14159627838382	6.56071495447448	6.59991284218713	6.68509917200661	6.5298209465287	6.55151601762801	6.49345520092618	6.64673869830785	6.64961545906341	6.57893871309339	6.74011804283313	6.57893871309339	6.74685018309805	6.70321146739115	6.63372181264101	6.83035674741922	7.01122725542325	6.65963918701565
PHC2	6.76686014382955	6.73199778664374	6.8073549220576	6.53760669149529	6.69766263347052	6.81249822533356	6.89602960297675	6.79181407116183	6.84172158112846	6.68369645430652	6.8592241619782	7.02014657311178	6.71424551766612	6.72109918870719	6.82654848729092	7.4846215270986	6.60436789989375	7.41447383643093	6.91288933622996	7.2881739681123	6.77741971551583	6.60733031374961	6.66249036391378	6.70043971814109	6.59395128394841	6.75755668893945	6.80219321694183	6.66391384211598	6.7279204545632	6.8814199080924	7.03452387533439	6.74281466986289	6.71149490665009	7.85549144310187	6.8592241619782	6.877744249949	6.66249036391378	6.63372181264101	6.72383156649532	6.93310047493137	6.60733031374961	6.7292808460274	7.07253459972295	7.13955135239879	6.79960542245267	6.8703647195834	6.74146698640115	6.88386515450979
ZSCAN20	6.70321146739115	6.39746072605472	6.59991284218713	6.4594316186373	6.53915881110803	6.50303064564116	6.54997714277182	6.5894638929561	6.49185309632967	6.6409679104499	6.52042224852645	6.61470984411521	6.77214959078454	6.42794133250948	6.46107011403305	6.59544398458948	6.90207357931074	6.57742882803575	6.64817779572482	6.52199295640167	6.48220292629596	6.58195375084882	6.59395128394841	6.58195375084882	6.37155886261196	6.74953426766926	6.52199295640167	6.4643415327611	6.60733031374961	6.56071495447448	7.10118781525974	6.59991284218713	6.62935662007961	7.37851162325373	6.66106547980695	6.65535182861255	6.64529816394863	6.40429006444484	6.66391384211598	6.37851162325373	6.71149490665009	6.97956810009519	6.6409679104499	6.57591736111815	6.58345891013077	6.56985560833095	6.91408609701272	6.57591736111815
CSMD2	6.64817779572482	6.77610398807316	6.64673869830785	6.40258575823259	6.27052894238072	6.42290574261218	6.68650052718322	6.63372181264101	6.58646452588639	6.62205181945638	6.5298209465287	6.61323695471633	6.58195375084882	6.66391384211598	6.72383156649532	6.67666233485797	6.75221336786514	6.49024921062709	6.3819754785573	6.53294028837287	6.52199295640167	6.71287086768991	6.55765515472542	6.71699089440494	6.68650052718322	6.58646452588639	6.60584986719498	6.62643913669732	6.63807383718072	6.57742882803575	6.76818432477693	6.65535182861255	6.6667565918848	6.5453506448223	6.64529816394863	6.51096191927738	6.58646452588639	6.74011804283313	6.65105169117893	6.3327079336406	6.53294028837287	6.5713734359732	6.52512925120397	6.7839804136838	6.66533591718518	6.73606362787181	6.80606622608903	6.61323695471633
HMGB4	6.62935662007961	6.2364926183813	6.1168637576909	6.33449676839042	6.36981542428391	6.36632221424582	6.3019533951261	6.26303440583379	6.3037807481771	6.44128427192704	6.49505552836802	6.04220656012069	6.28909670241999	6.27984269352035	6.32192809488736	6.43629511983936	6.38370429247405	6.27984269352035	6.19377174339668	6.29462074889163	6.29462074889163	6.37677657188298	6.50937914891469	6.36282052553426	6.46923479366766	6.28540221886225	6.15177765473205	6.26491169307446	6.27984269352035	6.28169825009883	6.62789861587175	6.3037807481771	6.39917109381982	6.49345520092618	6.22689381357139	6.49505552836802	6.35049724708413	6.38024459047818	6.2667865406949	6.19967234483636	6.53605290024021	6.54689445988764	6.45285896471381	6.14567745519564	6.15380533607904	6.45779126025604	6.42122329922514	6.31650781910311
C1orf94	6.07253459972295	6.27052894238072	6.00450139223494	6.21916852046216	6.18189764310839	6.15177765473205	6.27612440527424	6.13955135239879	6.20359271420771	6.12515513132229	6.30924896081662	6.27798474729977	6.32912359629157	6.15380533607904	6.28540221886225	6.03342300153745	6.3019533951261	6.30560578958543	6.36282052553426	6.16188768237689	6.33449676839042	6.27426166125705	6.12308675098106	6.24222139509837	6.33449676839042	6.21140163741847	6.20359271420771	6.24982454861618	6.2364926183813	6.27239650903748	6.4110872267986	6.22496636500027	6.30012372456901	6.49024921062709	6.15380533607904	6.41953889151378	6.08746284125034	6.17392693199981	6.17791779219584	6.17192735435346	6.44790974874208	6.31469652565629	6.05311133645956	6.19179950106508	6.26115467261557	6.2460279805281	6.4446008137115	5.94016675048282
GJB5	6.02236781302845	6.1106138055009	6.20163386116965	6.12722055048807	6.00450139223494	6.10223819393074	6.07895134139482	6.22303633790187	6.05961485629722	6.2460279805281	6.09381367340273	6.13134253912326	6.16791986555194	6.20554891117303	5.85798099512757	6.03562390973072	5.95652136333312	6.08746284125034	5.9518675043269	6.04657836662033	6.15987133677839	6.18982455888002	6.02236781302845	6.19574129324645	6.06824086131282	6.18189764310839	6.06177619758669	6.15987133677839	6.10433665981474	6.18189764310839	5.98413359454098	6.07253459972295	6.1333991254172	6.00898878322726	6.32553033156756	6.18586654531133	6.03121873061072	6.17592374206376	5.76818432477693	6.04875931191986	6.17791779219584	5.91408609701272	5.79701297783614	5.98185265328974	6.17791779219584	6.10013667128545	6.0703893278914	6.05093696522523
GJB4	6.29278174922785	6.87282875953489	6.32912359629157	6.62497817956904	6.56985560833095	6.46923479366766	6.71011763204345	6.39917109381982	6.39403389536778	6.60584986719498	6.45450493755737	6.46270675067016	6.58796498888268	6.67666233485797	6.84674402324487	6.61765111942733	6.51569983828404	6.3327079336406	6.52199295640167	6.50620838930675	6.59842476052772	6.8592241619782	7.45779126025604	6.60288440871842	6.5438051759644	6.4245862262511	6.84799690655495	6.68650052718322	6.68229237143083	6.72655877910497	6.36457243229586	6.70735913208088	6.876516946565	6.56071495447448	6.75888943272096	6.65535182861255	6.7292808460274	6.84799690655495	6.42290574261218	6.71836162613835	6.41616416473313	6.63952159951083	6.50462039240355	6.60733031374961	6.74146698640115	6.73876783680019	6.55612281784117	6.56224242422107
GJB3	6.72519581722666	6.65963918701565	6.62935662007961	6.56985560833095	6.74416109557041	6.69209237542757	6.71973105674985	6.64817779572482	6.68650052718322	6.62497817956904	8.70735913208088	6.71699089440494	6.61323695471633	6.54070926267143	6.68369645430652	6.61911951145322	6.66106547980695	6.62789861587175	6.53449743373817	6.53915881110803	6.59991284218713	6.55151601762801	6.80606622608903	6.68509917200661	6.66249036391378	6.63952159951083	6.76553474636298	6.36457243229586	6.77610398807316	6.68509917200661	6.65105169117893	6.69488019279919	6.68929916053589	8.816023639828	6.82527683005487	6.7045953476324	6.61470984411521	6.76420813013995	6.68650052718322	6.45450493755737	6.93663793900257	6.70735913208088	7.39231742277876	6.67101024127845	6.66249036391378	6.70182625841205	6.70043971814109	6.55612281784117
GJA4	6.50303064564116	6.37155886261196	6.31469652565629	6.55918586578773	6.40769264866568	6.35931031689044	6.33806779754262	6.46597446450407	6.54225804976692	6.55305325276641	6.85299758761332	6.2667865406949	6.70321146739115	6.64385618977472	6.59544398458948	6.55765515472542	6.62497817956904	6.51727569320958	6.57288966842058	6.49024921062709	6.55765515472542	6.58345891013077	6.59544398458948	6.66106547980695	6.32373033752135	6.48220292629596	6.45450493755737	6.37851162325373	6.63081315229913	6.50462039240355	6.59693514238723	6.5453506448223	6.67525138605026	6.63517394667492	6.53294028837287	6.5438051759644	6.49185309632967	6.2667865406949	6.56985560833095	6.48220292629596	6.62643913669732	6.48058827023386	6.34340782229781	6.55918586578773	6.71424551766612	6.53605290024021	6.51096191927738	6.48058827023386
DLGAP3	6.25550073314839	6.63517394667492	6.50937914891469	6.51096191927738	6.58796498888268	6.34872815423108	6.61765111942733	6.55765515472542	6.74416109557041	6.60288440871842	6.92955431573285	6.5668151540109	6.52669484554198	6.46107011403305	6.69766263347052	6.6667565918848	6.62935662007961	6.44128427192704	6.5298209465287	6.73063995591679	6.51884982870769	6.43462822763672	6.49024921062709	6.7045953476324	6.51569983828404	6.47897180503294	6.46597446450407	6.35049724708413	6.58496250072116	6.49185309632967	6.60880924267552	6.81249822533356	6.64817779572482	6.69348695749933	6.40769264866568	6.54997714277182	6.68229237143083	6.53138146051631	6.7839804136838	6.63081315229913	6.70735913208088	6.5894638929561	6.63517394667492	6.65821148275179	6.45285896471381	6.55305325276641	6.62643913669732	6.75355105460065
ZMYM6	9.12049709844425	9.07253459972295	8.87528859822269	8.74752167254042	8.877744249949	8.22110372536788	8.71011763204345	8.97498811199193	9.05365441760314	8.97613447283165	6.92124588858559	8.52669484554198	9.34762136856813	9.0503928599799	9.16741814583174	8.73606362787181	9.06285565520599	8.59507095419544	9.29232163280204	8.84611717333673	9.37634248280467	8.51056638944875	8.27332938656167	8.61065577440193	9.06447332875342	8.51648798090998	8.32957212576538	9.14210705730255	9.07788386443832	8.6242471458362	6.76420813013995	9.1168637576909	8.64925617751731	6.76420813013995	8.83541884047548	8.89814787609694	8.89269459141497	8.74685018309805	8.80316244441589	9.70009287475899	6.73470962022584	9.063664718714	8.49065034924802	9.4189067312579	8.98584193700334	8.32327998788732	7.55688918972687	9.20187886329997
ZMYM1	7.06716542701711	7.1053847492476	7.14567745519564	6.71973105674985	7.0746766862945	6.95303237725324	7.34784279363816	7.03342300153745	6.82908844400489	7.64889680647525	6.75622271284729	6.66249036391378	7.35138098067433	6.8073549220576	7.25738784269265	6.74550626586916	6.84046323386954	6.81249822533356	6.95419631038687	6.92599941855622	6.77082904603249	6.95535930524299	6.76155123244448	6.68929916053589	7.11997860965488	6.73876783680019	7.13852780142227	6.91169158187234	7.27519333390221	6.78267065867701	8.85798099512757	6.97039353791468	7.00337736020232	7.85362145574883	7.22689381357139	6.78790255939143	6.84046323386954	6.82654848729092	7.00112666545428	7.1168637576909	7.16490692667569	7.2460279805281	6.64385618977472	6.93663793900257	6.89117612475454	6.99095486039699	6.61176256006487	6.9518675043269
SFPQ	7.01457846492289	7.8648051942415	7.03452387533439	7.27146302790437	7.17392693199981	7.24031432933371	6.8923910259134	7.02236781302845	7.61765111942733	7.57591736111815	6.60288440871842	7.16490692667569	7.04111153536915	7.55995061271308	7.24412594328373	6.60436789989375	6.79051141189419	6.74819284958946	6.85549144310187	6.68229237143083	7.33002051583608	7.68790052248075	6.69766263347052	6.88508622529017	7.0639343057541	7.8856963733394	8.09539702279256	7.48300957716455	7.51254295509686	6.80606622608903	6.51096191927738	7.73606362787181	7.14974711950468	6.51884982870769	7.30286736097287	6.99322146736894	7.36194377373524	7.23553560671046	7.19081236791614	7.40429006444484	6.61323695471633	6.79701297783614	6.57288966842058	7.16591193893569	7.17492568250068	7.71424551766612	6.50937914891469	7.11582397743624
ZMYM4	7.34163000932991	6.97956810009519	7.51017075115177	7.01792190799726	7.14873077917319	7.11374216604919	7.36806987653208	7.18784690943957	7.21626083716506	7.34961297182452	6.69348695749933	6.61911951145322	7.01792190799726	6.84423498775875	6.95070169008901	6.66959375118833	6.73470962022584	7.01346225980656	7.34607044078517	7.36018867006271	6.8703647195834	6.74146698640115	6.85049941375812	6.69905184401685	6.71287086768991	6.80219321694183	6.92837032301897	7.1053847492476	7.02347715183043	7.01234519041983	8.77577486863729	7.02790599656988	6.74416109557041	7.80864246791806	7.30924896081662	6.71973105674985	6.91528186586766	6.7983097824546	7.08001802908917	6.93663793900257	6.43962313755712	7.26303440583379	6.85549144310187	6.75087443965685	6.82527683005487	6.75755668893945	7.28447711781042	7.02569327368077
KIAA0319L	8.06501215043695	7.50937914891469	8.44045394382303	8.17791779219584	8.21577565302028	7.93545974780529	7.22303633790187	8.231701199029	7.19672506078603	6.8592241619782	6.40599235967584	8.7323370447384	8.06177619758669	8.17392693199981	7.9242186797485	6.93073733756289	7.75688985507462	8.98071082890019	8.41023933077602	8.55650605467193	8.02125762056052	7.23457795978457	8.55535603863583	8.51056638944875	7.88080794836281	6.75355105460065	7.71561885907482	7.9242186797485	7.00674683244058	8.03177011416067	6.23840473932508	7.67101024127845	7.3819754785573	6.42961596420174	8.10223819393074	8.43837603039902	8.66959375118833	8.10013667128545	8.14516793901839	7.59469782732387	6.30924896081662	8.10590850857116	8.0746766862945	9.03782146543497	7.52042224852645	8.23697088625934	6.42961596420174	8.71493235178568
NCDN	6.72109918870719	6.68229237143083	6.79441586635011	6.82781902461732	6.68088692071969	6.74550626586916	6.22496636500027	6.78920757534734	7.12412131182919	6.69905184401685	6.43462822763672	6.55305325276641	6.81121411751324	6.71973105674985	6.57742882803575	6.33806779754262	6.61911951145322	6.50937914891469	6.68088692071969	6.54689445988764	6.43962313755712	6.30742852519225	6.24412594328373	6.55305325276641	6.23840473932508	6.24792751344359	6.46923479366766	6.82527683005487	6.70321146739115	6.52356195605701	6.43295940727611	6.60880924267552	6.61323695471633	6.57440430902258	6.78004757606187	6.8592241619782	6.53760669149529	6.68088692071969	6.60288440871842	6.63952159951083	6.45450493755737	6.3819754785573	6.54997714277182	6.55918586578773	6.58646452588639	6.59245703726808	6.41616416473313	6.78528898070402
TFAP2E	6.58796498888268	6.89845023280787	6.80992886572143	6.71424551766612	6.7839804136838	6.69488019279919	6.67525138605026	6.79701297783614	6.70873904135958	6.48542682717024	6.93073733756289	6.71973105674985	6.78528898070402	6.74011804283313	6.8008998999203	6.79311555527435	6.77873424411784	6.86170728658586	6.74146698640115	6.92005505480697	6.66533591718518	6.79441586635011	6.63081315229913	6.81634370528486	6.6667565918848	6.91408609701272	6.74146698640115	6.57288966842058	6.76686014382955	6.77082904603249	9.96650545190574	6.92955431573285	6.59544398458948	6.61765111942733	6.64385618977472	6.8008998999203	6.78528898070402	6.66391384211598	6.64817779572482	6.877744249949	10.2162608371651	6.75087443965685	7.38456792317383	6.62789861587175	6.74011804283313	6.58044701959866	7.16087986183931	6.53760669149529
PSMB2	9.12928301694497	9.35424938194524	9.29001884693262	9.05772102287267	9.73944309777245	8.73809225962049	9.33851355532181	8.9179687275585	10.5456402360128	10.3239554596316	6.95652136333312	8.91737207947684	9.4797802640291	9.77379857375169	9.58552594343126	9.52297378113242	9.83541884047548	10.0885232566166	9.56262403909987	10.3146965256563	9.93840342367024	9.31989787715446	8.89512081866898	9.65302417864669	9.48623167798101	9.64961545906341	9.18239435340453	9.46597446450407	9.57705110973515	8.75788999032499	6.72383156649532	9.30492166958167	9.49245409406421	6.79701297783614	10.3158288505248	9.49605483230829	8.94339392934751	8.5713734359732	9.6386169183243	9.912440294869	6.69209237542757	9.37199439319365	9.73437091966298	10.1189410727235	9.46474993900329	9.81778312177453	7.17592374206376	10.3454052467178
C1orf216	7.51648798090997	7.28725064325462	7.21237478756727	7.27891401949994	7.30560578958543	7.21140163741847	7.07360604057494	7.27239650903748	7.24317398347295	7.13750352374993	7.90989308377004	7.10433665981474	7.3019533951261	7.49585502688717	7.17791779219584	7.49984588708321	7.59320435406329	7.22978016673333	7.18090370917938	7.45532722030456	7.53993424517179	7.11582397743624	6.94368695159709	7.63444806236231	7.70321146739115	6.92955431573285	6.91049283228871	7.15785216914174	6.93663793900257	7.01346225980656	6.93310047493137	7.06501215043695	7.38024459047818	6.60880924267552	7.20945336562895	7.34695688937888	6.97727992349992	7.02236781302845	7.19475685442225	7.38973887867698	7.55765515472542	7.64024493622235	6.68929916053589	7.00786824333334	7.29462074889163	7.3566720442121	6.70597790168252	7.28632672709055
CLSPN	6.26115467261557	6.17592374206376	6.19967234483636	6.42122329922514	6.29094040240368	6.21334728173344	6.20163386116965	6.20945336562895	6.01792190799726	6.27426166125705	6.39574832817903	6.27052894238072	6.16992500144231	5.94016675048282	6.26865895502767	6.26865895502767	6.27052894238072	6.10852445677817	6.18388345903223	6.01346225980656	6.20359271420771	6.18189764310839	6.21334728173344	6.13750352374993	6.25171909260596	6.13955135239879	6.23074100262691	6.04439411935845	6.21140163741847	6.48864353985378	6.33985000288462	6.12515513132229	6.05528243550119	6	6.09169983413681	5.83289001416474	6.17392693199981	6.15583017155653	6.16791986555194	6.41953889151378	6.53915881110803	6.3327079336406	6.4870360800319	6.38543103719352	6.27612440527424	6.14363830992204	6.24222139509837	6.28355142317431
TEKT2	6.93191939010004	6.6667565918848	6.78135971352466	6.86418614465428	6.66817586897014	6.74416109557041	7.04001567884788	6.82908844400489	6.90809234081827	6.762880292917	7.51333282374013	6.67807190511264	7.14159627838382	6.78528898070402	6.95884267524324	6.78528898070402	7.1405741777099	6.78267065867701	6.85049941375812	6.64241277290506	6.71561885907482	6.76022094646651	6.90448409790142	7.00112666545428	6.79181407116183	7.25927248703759	6.72109918870719	6.76420813013995	6.84799690655495	6.66533591718518	8.04165915163721	6.84297883178833	7.10747864662662	12.0954629579879	6.80219321694183	7.11478344724985	6.76553474636298	6.96809075204526	6.86418614465428	6.82145511910246	7.92362461136832	7.25738784269265	7.05202456048283	6.82400405093315	6.85049941375812	6.72109918870719	12.1841314939406	6.77346892790519
COL8A2	8.86542397831313	7.16390121381454	7.60214209069798	8.7488637145357	7.56376827845203	8.33360262826828	7.83731255552431	7.93899143877554	7.52120781622399	7.40002551791402	6.59693514238723	8.08427691053149	7.95011842950258	8.06123616574775	7.34695688937888	10.6138815288637	9.43066162275363	8.44625622988956	7.79766152585376	7.70043971814109	7.38887833881199	7.78004757606187	8.08640164588003	7.78659636189081	7.49745269597724	8.31831684133498	8.07734982962161	7.62643913669732	7.60954813899943	8.68999797141945	6.95535930524299	7.31288295528436	7.66177809777199	6.92599941855622	7.48542682717024	7.75755668893945	8.03562390973072	7.73944309777245	8.08958289312471	8.86201737686988	6.58796498888268	9.90568784852686	9.75070698622495	8.26115467261557	7.85735900975864	8.49505552836802	7.83162393682075	7.21237478756727
TRAPPC3	8.46597446450407	8.62826325508534	8.49904859773388	8.85174904141606	9.05419729438881	8.44666978730701	8.54457811733884	8.86604249709684	8.33315535031062	8.91528186586766	6.05528243550119	8.83035674741922	8.8801957289431	9.11894107272351	9.0131830735375	6.59395128394841	7.98185265328974	8.34607044078517	8.77741971551583	8.68053534400517	8.90659000282883	8.47329987114132	8.25833047261242	8.59395128394841	8.94339392934751	7.99774402605963	8.39446269461032	8.77247953819385	8.54070926267143	8.17841587438304	6.15987133677839	8.66959375118833	8.63771166947682	5.90929308582382	8.94778302625542	8.69209237542757	8.0869323411374	8.78626962764847	8.1873520732005	8.76487159073609	6.12101540096137	8.24840200614344	7.68299458368168	8.59395128394841	9.00842862207058	8.92481250360578	6.31650781910311	9
MAP7D1	8.52864945231825	9.10223819393074	8.26021388677142	8.37590826307501	8.5480512380126	8.5713734359732	8.14261765544658	8.68580001974489	9.19105921453166	8.231701199029	6.4966540825935	9.07601387708528	9.09196423348528	8.95855271543101	8.89663514130291	8.19918154876397	8.92896244083598	8.456149034648	8.93369065495223	8.14006285569821	8.69488019279919	8.78299820892041	9.16188768237689	8.98612646417927	8.83541884047548	8.9086928382425	8.66640155434373	8.4858293087019	8.992088609014	8.85268555234858	6.55918586578773	8.88965605819216	9.50799279898493	6.42961596420174	8.59879692486382	9.21747308414075	8.38930867290642	9.17442639367725	8.43629511983936	8.29920801838728	6.29829173062012	9.05799172275918	8.28447711781042	8.52864945231825	9.45573818599339	8.97154355395077	6.45285896471381	8.80316244441589
THRAP3	7.3110671022556	7.30742852519225	7.40002551791402	7.31015831794782	7.47411151394241	7.36457243229586	7.43295940727611	7.3019533951261	7.47897180503294	7.34607044078517	6.7983097824546	7.65320336203398	7.41023933077602	7.6724253419715	7.63081315229913	7.0703893278914	7.24222139509837	7.41953889151378	7.58871463558226	7.29645740737124	7.55612281784117	7.74483383749955	7.57591736111815	7.58270652678079	7.49345520092618	7.55458885167764	7.02458563827827	7.28632672709055	7.21237478756727	7.38887833881199	6.70735913208088	7.47167521439204	7.38024459047818	7.29094040240368	7.15785216914174	7.51412226017071	7.51648798090997	7.34429590791582	7.23935985027747	7.40343816300828	6.92005505480697	7.04220656012069	6.62058641045188	7.44294349584873	7.76487159073609	7.48542682717024	6.80219321694183	7.14261765544658
STK40	6.85299758761332	7.24317398347295	6.76553474636298	6.75221336786514	7.28909670241999	7.04439411935845	6.63081315229913	7.06177619758669	6.97384083953315	7.22689381357139	6.65105169117893	7.02569327368077	7.24222139509837	7.27239650903748	7.13237119873254	6.62058641045188	6.53915881110803	7.36194377373524	7.3983161634002	7.00112666545428	7.27984269352035	7.32822611878773	6.62351574149055	7.2460279805281	7.28447711781042	7.17392693199981	7.27332938656167	7.5337190711399	6.86418614465428	6.68088692071969	6.59991284218713	7.53683000504806	7.57667329251657	6.51254295509686	7.00112666545428	7.26115467261557	7.35402893805439	7.5668151540109	6.90809234081827	7.60362634498619	6.64385618977472	7.12928301694497	7.29920801838728	7.54303182025524	7.5438051759644	7.52120781622399	6.60139939053183	6.93663793900257
LSM10	9.48321116942937	9.22086196666754	8.95274124718649	9.66799853567253	9.78920757534734	9.13391281423904	9.63008507000212	9.29232163280204	9.27052894238072	9.22809716257842	6.66391384211598	9.28100269602788	9.7719845887782	10.0353489797554	10.2043265989412	10.1592406504117	9.46270675067016	9.39188798534714	9.30765620530649	9.85237344958027	9.76851518019424	9.83383884355829	10.3021819408756	10.4301388882137	10.0980320829605	10.2162608371651	10.0784177016473	9.47471994652648	9.39253209356866	9.57780644747015	6.79181407116183	9.51904647493452	9.90101770961165	6.74011804283313	9.39381944794399	9.58289465940685	9.51175265376738	9.83383884355829	9.651410525913	9.07307041961431	6.51884982870769	9.48623167798101	9.36894291440495	9.83999107053989	9.64889680647526	9.91886323727459	6.73876783680019	9.62442993899968
OSCP1	6.02680005934372	6.18189764310839	6.39746072605472	6.4262647547021	6.27612440527424	6.26491169307446	6.28169825009883	6.17990909001493	6.15785216914174	6.32553033156756	6.06824086131282	6.29094040240368	6.35226417325832	6.2460279805281	6.41278152533848	6.14159627838382	6.20163386116965	6.22689381357139	6.22689381357139	6.02014657311178	6.36806987653208	6.49505552836802	6.35579154675365	5.98185265328974	6.20359271420771	6.21723071622067	6.48381577726426	6.07253459972295	6.11894107272351	6.50143914515887	6.44790974874208	6.39917109381982	6.31469652565629	6.15987133677839	6.41616416473313	6.31288295528436	6.08533966935737	6.31469652565629	6.20750245925879	6.29829173062012	6.39746072605472	6.10643207781693	6.36981542428391	6.18586654531133	6.44625622988956	6.16591193893569	6.37851162325373	6.36106648879432
MRPS15	8.01122725542325	7.99943633715208	8.46842040186455	8.25029841790633	8.85174904141606	7.74617838097141	8.651410525913	8.10747864662662	8.51333282374013	9.48099210369791	6.35049724708413	7.59245703726808	8.49265437101891	8.53566419081016	8.33360262826828	8.13442632022093	8.20652601587743	8.3500551772045	9.02070220379104	9.02735313393009	8.77774845997228	8.31786479839195	8.49545533300987	8.25455625190949	8.33672969723872	8.82273014794452	7.54766574835342	8.60991744529631	7.86913111964429	8.42752237068255	6.4110872267986	7.71561885907482	7.82908844400489	6.31288295528436	9.17142702660754	7.87159726561385	8.16390121381454	7.70043971814109	8.35491051158679	8.93369065495223	6.467605550083	8.15279185163912	8.23122118071119	7.36632221424582	7.97556140627362	9.10039952908719	6.40258575823259	7.87835751033694
CSF3R	9.71647653405453	10.4587141913298	10.6713641466012	10.6255262118799	11.1565887527891	10.4462562298896	10.2895578483536	10.7923836149352	9.78496195020486	8.2278565730605	6.47735352663456	10.561383421492	10.2023687427753	10.8263101369243	11.7894113774979	10.6758688459531	10.9726208620587	11.4728431213224	11.4313931330577	11.0699196241461	11.0418644541598	10.256090720087	11.0926910819423	10.9658564176108	10.6641805879873	9.82956418845797	10.1061703169451	10.6964459759337	10.0141599892011	10.067568808829	6.40429006444484	10.9473447169581	10.1180326154195	6.30742852519225	9.75555526197214	10.7336085525391	10.6412389324065	10.5912418212354	10.2087220848627	10.3302446586223	6.65391987311942	10.8574367725961	10.7565563225241	11.7557221536423	11.2198945265368	11.2889813929014	6.456149034648	10.7456743240021
GRIK3	6.52512925120397	6.42290574261218	6.53605290024021	6.66249036391378	6.86294724802092	6.69627208392586	6.56376827845203	6.64241277290506	6.44790974874208	6.66817586897014	7.08427691053149	6.56985560833095	6.656782364219	6.40258575823259	6.4245862262511	7.36018867006271	6.79960542245267	6.56224242422107	6.68088692071969	6.66959375118833	6.50937914891469	6.63952159951083	6.69209237542757	6.52512925120397	6.45450493755737	6.57893871309339	6.67666233485797	6.66249036391378	6.53449743373817	6.65821148275179	7.54148386405428	6.58345891013077	6.62351574149055	7.91408609701272	6.67101024127845	6.89965902637744	6.50462039240355	6.63662462054365	6.67666233485797	6.67101024127845	8.55956828992275	6.7045953476324	6.72109918870719	6.83162393682075	6.54689445988764	6.60139939053183	9.36828818553468	6.78659636189081
ZC3H12A	7.76088624278491	8.09434164963584	7.97842446544086	8.03287224946323	8.22062016744785	8.1532986828549	7.92481250360578	8.01234519041983	7.36018867006271	7.70321146739115	6.33985000288462	7.57288966842058	7.85486838326024	8.14312807294381	8.21965256510381	7.28355142317431	8.03672310600552	8.54264498688628	8.5928307440545	8.55612281784117	7.61249994573944	8.24840200614344	8.42668408184962	8.18982455888002	8.00898878322725	7.25455625190949	7.65320336203398	8.60510907383293	7.58421090130802	6.98641093525204	6.55151601762801	8.4801843236987	8.04384754043891	6.35931031689044	8.17192735435346	8.39917109381982	8.4524471779147	8.23218105768664	7.82400405093315	8.00730764684644	6.22303633790187	8.28955784835356	8.16691625156997	9.03039125995948	8.82368568062603	8.4110872267986	6.56833618213375	8.53488645761565
MEAF6	6.75488750216347	6.88386515450979	6.87405920314115	6.83541884047548	6.91767043436176	6.73470962022584	6.62643913669732	6.81634370528486	6.8073549220576	6.9518675043269	6.63226821549951	6.78790255939143	6.73470962022584	7.09169983413681	6.84549005094437	6.85798099512757	6.8814199080924	6.81249822533356	6.92599941855622	6.92243574023315	7.00674683244058	6.74685018309805	6.92005505480697	7.14465824283188	7.17192735435346	6.92005505480697	6.71149490665009	6.84046323386954	6.86418614465428	7.20945336562895	7.08108392868763	6.71699089440494	6.69348695749933	7.61470984411521	6.96231765494231	6.96693797927846	6.68650052718322	6.79960542245267	7.09592441999854	6.89481776330794	6.74550626586916	7.20554891117303	7.13647851834917	6.82908844400489	6.92599941855622	7.04657836662033	9.92332748541919	6.80348537559595
SNIP1	7.25361115194717	7.24412594328373	7.76884595975339	7.26959425168337	7.11997860965488	7.61765111942733	7.4245862262511	7.44294349584873	7.28725064325462	7.63372181264101	6.46597446450407	7.47735352663456	7.13031314554346	7.04548665635946	7.61470984411521	6.39746072605472	6.73470962022584	6.7983097824546	7.21529030565123	6.84423498775875	7.17092652528738	6.91647664443772	7.28725064325462	6.95535930524299	7.34074028063018	6.4757334309664	6.85299758761332	7.1261882105221	7.38284014447524	6.68509917200661	6.4178525148859	7.48058827023386	6.6724253419715	6.28169825009883	7.42710328715284	7.46107011403305	6.78267065867701	7.12722055048807	6.75755668893945	7.00225245173138	6.44294349584873	6.54225804976692	6.5668151540109	7.38456792317383	7.35579154675365	6.73876783680019	6.41447383643093	7.456149034648
DNALI1	6.55918586578773	6.52199295640167	6.5713734359732	6.59245703726808	6.66391384211598	6.60139939053183	6.6409679104499	6.72383156649532	6.64529816394863	6.64817779572482	6.89117612475454	6.5668151540109	6.55458885167764	6.46107011403305	6.62789861587175	7.10643207781693	6.73470962022584	6.52825874275841	6.63081315229913	6.56071495447448	6.49024921062709	6.5077946401987	6.64385618977472	6.44790974874208	6.53294028837287	6.63372181264101	6.46270675067016	6.61470984411521	6.55765515472542	6.5438051759644	7.33002051583608	6.52512925120397	6.68929916053589	7.69209237542757	6.43796008833447	6.59991284218713	6.3819754785573	6.60139939053183	6.6409679104499	6.52669484554198	6.76686014382955	6.73876783680019	6.62351574149055	6.91049283228871	6.67807190511264	6.7839804136838	6.84924870276441	6.5077946401987
GNL2	8.36018867006271	7.97842446544086	8.15380533607904	7.74953426766926	8.18487534290828	7.74416109557041	8.47004872601133	8.04165915163721	8.56567332962135	9.14847658217828	6.22496636500027	7.43379405875492	7.96405201104085	7.89663514130291	8.14873077917319	6.55918586578773	8.06608919045777	8.08480838780436	8.32192809488736	8.55074678538324	8.31786479839195	8.00225245173138	7.46107011403305	7.58721495245253	7.99435343685886	7.39489136644259	6.9518675043269	7.87221314397577	7.80671071796524	7.83289001416474	6.53605290024021	7.56529252058102	7.5298209465287	6.18586654531133	8.89512081866898	7.60362634498619	7.14567745519564	7.25927248703759	7.3389591754152	8.15228484230658	6.58646452588639	7.02901108665907	6.71149490665009	7.85299758761332	7.76354436429392	7.57440430902258	6.38370429247405	7.98242322677588
RSPO1	6.27612440527424	6.08746284125034	6.1333991254172	6.16188768237689	6.09803208296053	6.00674683244058	6.17592374206376	6.19179950106508	6.22496636500027	6.21334728173344	6.34340782229781	6.26491169307446	6.26115467261557	6.03121873061072	6.18784690943957	6.48058827023386	6.50937914891469	6.23840473932508	6.21529030565123	6.21916852046216	6.01792190799726	6.17392693199981	6.2460279805281	6.20359271420771	6.23266075679027	6.04875931191986	6.20359271420771	6.06824086131282	6.05528243550119	6.09381367340273	6.45779126025604	6.0746766862945	6.07895134139482	6.04875931191986	5.94953493301701	6.29462074889163	6.28355142317431	6.32912359629157	6.22496636500027	6.20359271420771	6.64961545906341	6.05528243550119	6.22496636500027	6.51727569320958	5.85798099512757	6.25927248703759	6.51096191927738	5.98413359454098
C1orf109	6.41278152533848	6.47411151394241	7.04111153536915	6.68790052248075	6.65535182861255	6.44790974874208	6.52512925120397	6.55305325276641	6.56071495447448	6.83794324189103	6.32192809488736	6.47897180503294	6.62205181945638	6.51727569320958	6.22303633790187	6.4245862262511	6.52512925120397	6.68369645430652	6.38370429247405	6.26115467261557	6.4245862262511	7.41531924814038	6.4262647547021	6.43128865429159	6.76420813013995	6.7839804136838	6.52512925120397	6.47735352663456	6.80606622608903	6.51412226017071	6.52825874275841	6.56376827845203	6.71287086768991	6.38543103719352	6.83162393682075	6.35226417325832	6.43796008833447	6.42961596420174	6.4643415327611	6.9413411054853	6.28540221886225	6.36806987653208	6.45779126025604	6.34518344718767	6.39059890555246	6.39746072605472	6.40769264866568	6.62643913669732
CDCA8	7.11478344724985	6.93191939010004	6.97956810009519	6.99095486039699	6.93191939010004	6.97384083953315	7.08001802908917	6.87282875953489	7.15583017155653	7.55535603863583	7.51806297565252	6.95070169008901	6.92243574023315	7.07253459972295	7.37677657188298	6.57893871309339	6.76022094646651	7.18685706717715	7.41869594960205	6.98299357469431	6.82654848729092	8.65391987311942	7.0703893278914	6.94719858426206	6.78790255939143	8.3983161634002	7.28632672709055	7.22881869049588	6.88508622529017	6.61911951145322	8.64961545906341	6.69905184401685	6.97154355395077	6.58195375084882	7.2045711442492	6.71287086768991	7.00337736020232	6.877744249949	6.97039353791468	7.02901108665907	9.53993424517179	7.08321336824898	7.06716542701711	6.82273014794452	6.98527271425345	6.89845023280787	8.46801303350355	7.44625622988956
EPHA10	7.34784279363816	6.75087443965685	6.82908844400489	7.20359271420771	6.73335434061383	7.13237119873254	6.93073733756289	6.81634370528486	7.05093696522523	6.68229237143083	6.51569983828404	7.03562390973072	6.96693797927846	6.9518675043269	6.80348537559595	7.84486265583082	6.81762325751143	6.96000193206808	6.73606362787181	6.85424505422013	7.02014657311178	6.78267065867701	7.14873077917319	7.32192809488736	6.81890167588564	6.8592241619782	7.15987133677839	6.82400405093315	6.7045953476324	6.77873424411784	10.3794866734443	6.79051141189419	6.87282875953489	7.44956137461324	6.79960542245267	7.02347715183043	6.94251450533924	6.78135971352466	6.92481250360578	7.10223819393074	9.63317688532919	7.72178276845979	6.88752527074159	6.78790255939143	6.82908844400489	6.96809075204526	8.21771541135067	7.00112666545428
MANEAL	6.31469652565629	6.4870360800319	6.39403389536778	6.37155886261196	6.3019533951261	6.52669484554198	6.45779126025604	6.4594316186373	6.62643913669732	6.51884982870769	6.64385618977472	6.3819754785573	6.40429006444484	6.59245703726808	6.50620838930675	6.47897180503294	6.51727569320958	6.46107011403305	6.48542682717024	6.65105169117893	6.41616416473313	6.26303440583379	6.55612281784117	6.65391987311942	6.57288966842058	6.5894638929561	6.456149034648	6.45285896471381	6.37503943134692	6.51727569320958	7.16289479937478	6.27984269352035	6.49505552836802	6.84549005094437	6.4446008137115	6.38887833881199	6.35402893805439	6.47411151394241	6.52512925120397	6.55151601762801	6.63517394667492	6.60139939053183	6.63081315229913	6.54843662469604	6.5077946401987	6.48058827023386	6.59842476052772	6.32012359804061
YRDC	10.884094184018	12.3432690095238	10.7966074872236	11.251541584757	10.486835021563	11.7273248796846	11.05954726218	11.9575736705892	11.5827535622373	10.7499532051641	7.70942850136835	12.0285277138994	10.5942312829868	10.1645298665069	10.2401950539799	10.4172196150991	11.3694337661389	10.4138394523793	10.8976185993275	10.561383421492	9.94515117078387	10.1957412932464	10.2943910020895	10.9456632966183	10.6816776552097	10.33293165932	11.7273248796846	12.1152387715525	12.0250011012159	12.0226105537909	6.89360490485829	11.6811505470413	12.4113520921431	9.55746370159782	11.0489636066087	12.5314058301592	12.754261196514	12.538043393941	12.2418044398185	12.1152387715525	7.40599235967584	11.7299180882119	11.3900076921531	11.5800229677539	11.4616329173188	10.4765437062143	8.18338726124887	12.1682960408722
C1orf122	7.42122329922514	8.56605403817109	7.36106648879432	7.97384083953315	8.12101540096137	7.80025280637239	8.14923903883703	7.81249822533356	8.37373520190066	7.9518675043269	10.8275808840835	7.65463602852797	7.88325423134128	8.30970371103028	8.29047969825131	8.60436789989375	7.82273014794452	7.92659251005107	7.85549144310187	8.46311561989236	7.89602960297675	8.36062764619295	8.22110372536788	8.17292748960384	8.02956331443266	8.80960737378898	8.08214904135387	8.1168637576909	7.79116288855502	7.91707366287822	9.51904647493452	8.28216176658182	8.69905184401685	7.04984854945056	8.1333991254172	7.80283944093511	7.81442224656679	8.25691629667084	8.08480838780436	7.79636413813963	8.93987301230795	8.231701199029	8.14720492494223	7.62278396615612	8.14363830992204	8.43379405875492	9.2336196767597	8.74247786700368
MTF1	8.70494111037603	9.3963907155919	9.21747308414075	10.0989532181481	10.0816165833147	9.93840342367024	8.8589134706793	10.2066481074478	9.49884920653172	8.69801006153743	6.5298209465287	9.29989485250684	9.231701199029	10.3817592310802	9.84893585552457	9.66959375118833	9.61047122754643	10.51195026969	10.489245875834	10.4677074317285	9.23959852924912	9.22182875848853	9.93088514710565	9.71819035587747	9.15177765473205	9.16087986183931	9.29232163280204	10.1921695019325	8.91468410532839	8.47937609116166	6.25738784269265	10.0794847838268	9.84392105128904	6.14974711950468	9.58157721553652	10.1592406504117	9.9592775057205	10.0968469014446	10.1180326154195	9.26021388677142	6.46597446450407	9.66088727030257	10.2043265989412	10.6787761741239	10.5487255971639	9.31854280970272	6.14567745519564	10.2665523179424
INPP5B	6.48542682717024	6.68790052248075	7.14261765544658	7.20945336562895	7.10747864662662	7.00562454919388	7.02125762056052	7.24222139509837	7.04875931191986	7.26772305162742	6.52199295640167	6.63662462054365	7.41447383643093	7.27612440527424	7.11374216604919	6.56985560833095	7.1261882105221	6.94953493301701	7.37677657188298	7.25455625190949	7.49265437101891	6.90086680798075	6.5713734359732	6.72383156649532	6.96462966672059	6.55305325276641	6.56985560833095	7.41278152533848	7.06177619758669	6.53760669149529	6.6724253419715	7.30651744524982	6.77478705960117	6.32373033752135	7.09064175191785	7.00898878322726	7.13134253912326	6.83541884047548	6.59245703726808	7.24222139509837	6.36457243229586	6.64241277290506	7.08958289312471	6.992088609014	7.22110372536788	6.54225804976692	6.40429006444484	7.23074100262691
SF3A3	8.71183901995903	8.16339809435316	8.7045953476324	8.51096191927738	8.86511461945253	8.25785923463963	8.15936680974374	8.12876767668555	8.61911951145322	9.49545533300987	6.4245862262511	8.66320227857954	9.33203654836165	8.72826067270907	8.68999797141945	6.58796498888268	8.9579726209154	8.52591226074335	9.0503928599799	8.32597997939444	9.36435356025707	8.06447332875342	7.94368695159709	9.02790599656988	9.04875931191986	8.211888294546	7.82718389581953	8.98584193700334	9.45285896471381	8.2336196767597	6.55918586578773	8.47856740557945	9.02458563827827	6.10223819393074	9.01820017881323	8.56871618873173	8.01066796290185	8.4520352735462	8.73775435236028	9.30902153194551	6.12928301694497	8.61875255353673	8.4446008137115	7.87897051015108	8.87313646883346	8.43587857730987	6.34340782229781	8.19475685442225
FHL3	9.2803068064537	8.52277766952458	8.20652601587743	8.46311561989236	8.26865895502767	9.43066162275363	7.5453506448223	8.94104760634058	7.71080643369935	7.63807383718072	6.54689445988764	8.93899143877554	8.79311555527435	8.60547951806167	9.09882166340944	8.45162325154114	8.89178370321831	8.17841587438304	8.81890167588564	8.21480479494805	9.54070926267143	7.61618123133188	8.47411151394241	8.98071082890019	9.08214904135387	7.39746072605472	7.51884982870769	8.96116025813664	8.31333656165215	7.8856963733394	6.51412226017071	9.20187886329997	9.17442639367725	6.72383156649532	7.75688985507462	8.83289001416474	8.41447383643093	9.12101540096137	8.49305484153943	8.10956950937069	6.92599941855622	8.43962313755712	8.36937923530375	8.37199439319365	8.81378119121704	8.73131903102506	9.55822936171445	8.13545278418517
POU3F1	6.74146698640115	6.5453506448223	6.62643913669732	6.55305325276641	6.37155886261196	6.64241277290506	6.70321146739115	6.68369645430652	6.5894638929561	6.63807383718072	6.84549005094437	6.63662462054365	6.39574832817903	6.50303064564116	6.58496250072116	6.79701297783614	6.54225804976692	6.67666233485797	6.59991284218713	6.57893871309339	6.54689445988764	6.41447383643093	6.92243574023315	6.71011763204345	6.61323695471633	6.70873904135958	6.63226821549951	6.56071495447448	6.70182625841205	6.75755668893945	6.56071495447448	6.55151601762801	6.68509917200661	9.4655664048094	6.59991284218713	6.58646452588639	6.66817586897014	6.5909612413426	6.32012359804061	6.60733031374961	6.65391987311942	6.59395128394841	6.3037807481771	6.39574832817903	6.57893871309339	6.61323695471633	6.78267065867701	6.55918586578773
RRAGC	9.03946743827853	8.62095290227168	8.6560672737256	9.43796008833447	8.89965902637744	9.11113567023471	8.17891378466957	9.16188768237689	8.46474993900329	8.0911708900279	6.32373033752135	8.76453989857671	8.94104760634058	8.96809075204526	8.7901855632105	7.92718535782637	8.41616416473313	8.84705734609134	9.08480838780436	8.77313920671969	8.77643303244473	8.62168560672668	9.11790278909403	9.02901108665907	9.06339508128851	8.194264382992	7.83162393682075	8.87190523765919	8.00618579994629	8.18685706717715	6.34340782229781	8.60547951806167	8.66817586897014	6.24792751344359	8.32822611878773	8.77577486863729	8.47735352663456	9.05419729438881	8.68544963843391	8.36894291440495	6.38024459047818	9.08533966935737	8.89814787609694	8.87375169060862	8.78920757534734	9.31015831794782	6.47411151394241	8.86046625851717
MYCBP	6.52669484554198	6.32012359804061	6.73876783680019	6.50143914515887	6.42290574261218	6.77214959078454	6.54689445988764	6.8972404255748	6.1333991254172	6.67807190511264	6.36282052553426	6.5298209465287	6.29829173062012	6.23266075679027	6.70873904135958	6.20554891117303	6.3019533951261	6.41616416473313	6.48220292629596	6.48864353985378	6.43128865429159	6.25927248703759	6.29278174922785	6.21334728173344	6.34518344718767	6.19770815795585	6.21140163741847	6.63517394667492	6.2364926183813	6.11270013274936	6.17791779219584	6.57591736111815	6.15380533607904	6.18784690943957	6.64385618977472	6.2364926183813	6.41278152533848	6.44625622988956	6.15177765473205	6.34340782229781	6.25171909260596	6.27612440527424	6.33985000288462	6.45450493755737	6.00225245173138	6.35049724708413	6.48220292629596	6.23266075679027
GJA9	6.1168637576909	6.01122725542325	6.27239650903748	6.30560578958543	6.16390121381454	6.11478344724985	6.29645740737124	6.08533966935737	5.95419631038687	6.25171909260596	6.24222139509837	5.88508622529017	6.18586654531133	5.98185265328974	6.22303633790187	6.05093696522523	6.22303633790187	6.22881869049588	5.97269265400426	6.02680005934372	6.15177765473205	5.95652136333312	6.22110372536788	6.2460279805281	6.01346225980656	6.24792751344359	6.05093696522523	5.85549144310187	6.11270013274936	6.44625622988956	6.33628338786443	6.17791779219584	6.24031432933371	6.40258575823259	6.21140163741847	6.15380533607904	5.92362461136832	5.8972404255748	6.35049724708413	6.21334728173344	6.15583017155653	6.14771372235215	6.22689381357139	6.32553033156756	6.18784690943957	6.13955135239879	6.40258575823259	6.24792751344359
RHBDL2	6.38024459047818	7.23074100262691	6.86294724802092	7.01903466936434	6.67807190511264	7.19672506078603	6.92005505480697	7.23935985027747	7.05528243550119	6.89965902637744	6.28540221886225	6.81890167588564	6.85673675611911	6.69209237542757	7.05202456048283	6.52825874275841	7.28540221886225	6.57288966842058	6.79701297783614	6.78528898070402	6.66391384211598	6.66817586897014	6.42961596420174	6.58796498888268	6.96347412397489	6.4178525148859	6.69766263347052	7.24412594328373	7.20163386116965	6.73063995591679	6.39574832817903	7.02901108665907	7.48381577726426	6.09803208296053	6.85174904141606	7.8972404255748	7.62058641045188	7.44211412241923	7.60733031374961	6.83920378809694	6.39059890555246	6.66817586897014	6.88752527074159	7.19377174339668	6.7983097824546	6.37330019660839	6.28909670241999	7.19770815795585
AKIRIN1	7.69557630622205	6.90086680798075	7.49105137636412	7.4446008137115	7.29829173062012	7.8703647195834	7.2667865406949	7.41869594960205	7.47167521439204	6.90929308582382	6.53760669149529	8.03727239024627	7.0639343057541	7.31831684133498	7.65105169117893	6.76950729143624	7.45368218587218	7.75355105460065	7.40087943628218	7.14567745519564	7.34340782229781	8.83951875263065	7.74550626586916	7.06716542701711	7.14363830992204	8.06447332875342	7.60362634498619	6.75755668893945	6.85299758761332	6.67948009950545	6.17392693199981	7.40599235967584	6.4110872267986	6.47248777146274	7.23840473932508	7.74752167254042	7.40258575823259	7.33806779754262	7.51648798090997	7.27891401949994	6.29094040240368	6.48058827023386	6.79701297783614	8.10852445677817	6.8008998999203	6.86418614465428	6.56529252058102	7.07146236255662
NDUFS5	9.18189764310839	8.6077001881372	8.4797802640291	8.67666233485797	9.53857696192052	8.65391987311942	9.32440559849361	9.18363538147322	8.71836162613836	10.2744946358302	6.45450493755737	8.2728630232019	8.61323695471633	8.99038765180274	8.88417051910844	9.51491126486135	8.54882190845875	9.23218105768664	9.55228483994351	10.1141327345777	8.87375169060862	8.93369065495223	8.6959242370186	8.07895134139482	8.5909612413426	8.84674402324487	8.21965256510381	9.07681559705083	8.31831684133498	9.42500604148493	6.57288966842058	9.10721707559138	8.45697038112101	6.34518344718767	10.402479172215	8.15025502130218	9.21067134378562	8.27379559921426	9.18462743586396	9.00534384191779	6.46270675067016	8.71733369945369	8.97556140627362	8.36369674483899	8.37590826307501	9.33784486699425	6.49185309632967	9.2667865406949
MACF1	6.20554891117303	5.91647664443772	6.17392693199981	6.24982454861618	6.12515513132229	6.00674683244058	6.02901108665907	6.09592441999854	6.28169825009883	6.18982455888002	6.26865895502767	6.08746284125034	6.14771372235215	6.06608919045777	6.17791779219584	6.51254295509686	6.45121111183233	6.27426166125705	6.14771372235215	6.4262647547021	6.19179950106508	6.36106648879432	6.02236781302845	6.33091687811462	6.19967234483636	6.27984269352035	6.14567745519564	5.88752527074159	6.14363830992204	6.15987133677839	6.16390121381454	6.24222139509837	6.19770815795585	6.36806987653208	6.17192735435346	5.95652136333312	6.31469652565629	6.20554891117303	6.19770815795585	6.17990909001493	6.44294349584873	6.09169983413681	6.24222139509837	6.30924896081662	6.36806987653208	6.25738784269265	6.39231742277876	6.26491169307446
BMP8A	6.54225804976692	6.25927248703759	6.29829173062012	6.46107011403305	6.32912359629157	6.19574129324645	6.27052894238072	6.49984588708321	6.29829173062012	6.3019533951261	6.54997714277182	6.21723071622067	6.39917109381982	6.08958289312471	6.15785216914174	6.20554891117303	6.39403389536778	6.31288295528436	6.0703893278914	6.34340782229781	6.3019533951261	6.26303440583379	6.33806779754262	6.37330019660839	6.20554891117303	6.23457795978457	6.25550073314839	6.23840473932508	6.2460279805281	6.23457795978457	6.44128427192704	6.66391384211598	6.24982454861618	6.61470984411521	6.38024459047818	6.16791986555194	6.31288295528436	6.21334728173344	6.16591193893569	6.48542682717024	6.4178525148859	6.36282052553426	6.37503943134692	6.37330019660839	6.05528243550119	6.35049724708413	6.39231742277876	6.4245862262511
PABPC4	10.2265326130585	9.33158878453407	9.75755668893945	9.98939449984473	9.61801835757132	9.41151098801207	9.81249822533356	9.43858395646998	10.2380464096364	10.6202198255075	9.25195573576911	9.63317688532919	10.7640422173066	9.98626870672717	8.88233736124948	9.18239435340453	10.0939456855766	10.1357092861044	9.69696752623429	9.11400255681623	10.4790728871868	9.10039952908719	9.07975143109509	9.89814787609694	9.84093524272076	9.52002930421219	9.29278174922785	9.68474862042163	10.3302446586223	9.41341637465164	7.54303182025524	9.13493964349298	10.1934021532727	7.19574129324645	10.0520245604828	9.48260630810786	9.52669484554198	9.20896588630656	10.2023687427753	10.8197001124774	7.2364926183813	9.83289001416474	10.3579917836311	8.15835722604901	9.94705243676247	9.33472021685999	7.17891378466957	9.25620868852739
HEYL	6.88508622529017	6.73063995591679	6.74146698640115	6.75221336786514	6.63662462054365	6.73876783680019	6.57440430902258	6.63662462054365	6.61323695471633	6.62497817956904	8.32102612859297	6.78267065867701	6.75087443965685	6.61470984411521	6.71836162613835	6.60436789989375	6.55305325276641	6.67948009950545	6.68650052718322	6.50143914515887	6.85174904141606	6.59991284218713	6.61911951145322	6.69627208392586	6.59245703726808	6.67101024127845	6.67807190511264	6.75355105460065	6.72383156649532	6.4757334309664	8.5208150858443	6.61618123133188	6.76950729143624	7.58421090130802	6.58345891013077	6.59842476052772	6.54225804976692	6.56833618213375	6.92005505480697	6.52199295640167	7.06069593168755	6.76950729143624	6.61911951145322	6.65535182861255	6.71836162613835	6.84924870276441	8.07360604057494	6.55918586578773
NT5C1A	6.68229237143083	6.57742882803575	6.51569983828404	6.68929916053589	6.72383156649532	6.73063995591679	6.65535182861255	6.75622271284729	6.63952159951083	6.5713734359732	9.24198314969433	6.50937914891469	6.56071495447448	6.74819284958946	6.53605290024021	6.85798099512757	6.61470984411521	6.39231742277876	6.6906964439777	6.67101024127845	6.7279204545632	6.6409679104499	6.56985560833095	6.50937914891469	6.61176256006487	6.77214959078454	6.57591736111815	6.4757334309664	6.64673869830785	6.34163000932991	8.467605550083	6.4966540825935	6.61176256006487	6.74146698640115	6.67383905599044	6.68369645430652	6.61323695471633	6.36981542428391	6.56985560833095	6.61323695471633	7.19475685442225	6.69488019279919	6.53138146051631	6.75622271284729	6.77214959078454	6.64961545906341	9.06501215043695	6.72655877910497
HPCAL4	6.66249036391378	6.71149490665009	6.92005505480697	7.07681559705083	6.84297883178833	6.98185265328974	6.70182625841205	6.81506301719287	6.99095486039699	6.95884267524324	10.4985500680489	6.77873424411784	7.08958289312471	6.64241277290506	6.78004757606187	6.72519581722666	6.72109918870719	6.81506301719287	6.96000193206808	6.656782364219	6.73335434061383	6.62789861587175	6.53294028837287	6.77478705960117	6.82273014794452	6.68929916053589	6.62497817956904	6.74550626586916	7.1168637576909	6.7279204545632	6.63372181264101	6.73063995591679	6.72246602447109	6.93545974780529	6.68790052248075	6.74146698640115	6.54843662469604	6.43128865429159	7.09697863637054	6.77873424411784	6.84423498775875	7.14159627838382	7.00562454919388	6.73606362787181	6.84799690655495	6.76818432477693	7.75688985507462	6.65391987311942
PPIE	6.4594316186373	6.62935662007961	6.50620838930675	6.61911951145322	6.64385618977472	6.74011804283313	6.64817779572482	6.76155123244448	6.49825086752783	6.49505552836802	6.63807383718072	6.73876783680019	6.63952159951083	6.60880924267552	6.64817779572482	6.54997714277182	6.39403389536778	6.72383156649532	6.6409679104499	6.90086680798075	6.73606362787181	6.61765111942733	6.59544398458948	6.71149490665009	6.656782364219	6.62789861587175	6.656782364219	6.71561885907482	6.74011804283313	6.88996019965864	8.95099323197964	6.72383156649532	6.64241277290506	7.0948694327187	6.62789861587175	6.71287086768991	6.66533591718518	6.78135971352466	6.62789861587175	6.47411151394241	6.65105169117893	6.656782364219	6.69488019279919	6.89845023280787	6.60880924267552	6.80606622608903	8.11738336693148	6.86789646399265
BMP8B	6.44294349584873	7.71424551766612	6.66817586897014	6.65391987311942	6.44625622988956	7.02014657311178	6.51412226017071	7.19278595925112	7.07574653806091	6.62789861587175	6.2667865406949	7.28540221886225	6.25361115194717	6.35049724708413	6.48058827023386	6.38543103719352	6.30742852519225	6.63517394667492	6.37330019660839	6.31650781910311	6.38887833881199	6.23457795978457	6.39746072605472	6.42794133250948	6.27984269352035	6.32732808262995	6.55151601762801	7.38887833881199	7.41616416473313	7.07788386443832	6.22496636500027	7.3110671022556	7.43462822763672	6.41953889151378	6.79960542245267	8.03727239024627	7.4846215270986	7.85049941375812	7.17092652528738	6.4178525148859	6.06608919045777	6.04657836662033	6.31469652565629	6.78920757534734	6.89602960297675	6.19574129324645	6.18784690943957	7.61397358738023
OXCT2	6.48058827023386	6.42961596420174	6.35049724708413	6.57288966842058	6.4594316186373	6.46923479366766	6.3110671022556	6.60584986719498	6.58195375084882	6.77346892790519	6.49345520092618	6.22496636500027	6.27612440527424	6.36106648879432	6.27798474729977	6.60436789989375	6.28540221886225	6.52356195605701	6.17392693199981	6.38715571766298	6.32012359804061	6.38887833881199	6.40258575823259	6.32553033156756	6.4110872267986	6.32553033156756	6.12101540096137	6.35049724708413	6.42961596420174	6.4245862262511	6.49984588708321	6.38024459047818	6.31831684133498	6.65963918701565	6.97956810009519	6.58345891013077	6.21723071622067	6.39403389536778	6.22881869049588	6.32373033752135	6.37330019660839	6.33628338786443	6.43962313755712	6.22303633790187	6.46270675067016	6.49024921062709	6.46597446450407	6.53138146051631
TRIT1	7.51175265376738	7.06069593168755	7.58646452588639	7.31650781910311	7.32732808262995	7.29370154208074	7.3671963100259	7.39489136644259	7.77280941016073	7.41531924814038	6.65821148275179	7.03121873061072	7.35314682549808	7.231701199029	6.74281466986289	6.56071495447448	7.14873077917319	7.11790278909403	7.34340782229781	7.03672310600552	7.02790599656988	6.94016675048282	6.75087443965685	7.08640164588003	7.1053847492476	6.51884982870769	6.6906964439777	6.87528859822269	7.49265437101891	7.3671963100259	6.60584986719498	7.06931549454008	7.02569327368077	6.77082904603249	7.35402893805439	7.18982455888002	6.70321146739115	7.34251918966061	7.85237344958027	7.39574832817903	6.53605290024021	6.467605550083	6.98413359454098	6.62935662007961	7.40429006444484	7.01010845347429	6.67948009950545	6.89117612475454
CAP1	13.2462952535163	13.271623512965	12.8360700854352	13.2568868199264	13.2901196707386	13.3206736447921	13.7945072503883	13.468891278186	13.4576245569788	12.6202656537199	12.1584203457323	13.5104922155321	12.9767967974003	13.3260783211782	13.5298087483656	13.7289621193522	13.2948504591128	13.8675007648215	13.6960764303605	13.6381077857422	13.1792093376169	13.3260783211782	13.681919182106	13.1982762055581	13.1090634065543	13.0439329570463	13.2665230374244	13.1843174921412	12.959730314814	12.5572004120559	6.59395128394841	13.5173249109509	12.737543120125	6.40429006444484	13.0262294790194	13.3426302986784	13.2512013003207	13.3584451653739	13.1568889143707	13.0031137884654	6.56376827845203	13.4338462084428	13.0165297482435	13.554480933285	13.2323609635425	13.2771711428241	6.67525138605026	12.91071767372
PPT1	12.3205185246327	12.3336305785369	12.2103365022846	12.0954629579879	11.871135184243	13.1187464514528	11.9744145898055	13.066694672309	12.6441942818063	11.2213454435624	6.63807383718072	12.5417016457802	11.5975870395862	11.6786441498693	12.4592522952543	11.5975870395862	12.2388525263157	11.5827535622373	12.4820011930871	12.0058350438139	11.3356694869461	11.4313931330577	12.0001408813087	10.5942312829868	11.4179052440042	9.33360262826828	11.0036584503232	11.4967539334459	11.6736182544716	11.7627972624982	6.56071495447448	12.3772918830783	10.4637287065398	6.24031432933371	11.6641805879873	11.7430672204177	11.9855573537021	12.5171772526895	11.857475652443	11.6736182544716	6.39231742277876	12.1152387715525	11.4830599778717	11.7923429406928	12.4592522952543	11.5110113528822	6.38543103719352	10.7730567646476
RLF	7.23840473932508	7.30469355747101	7.27426166125705	7.11165734626313	7.20065343636747	8.06231602735572	7.54689445988764	7.72109918870719	7.3019533951261	7.30924896081662	7.30924896081662	7.73674015545321	7.09592441999854	6.75355105460065	7.84046323386954	7.06177619758669	7.43045255166553	7.3327079336406	7.46352437327118	7.29186136958522	7.41616416473313	7.77544567410286	6.75888943272096	7.27052894238072	7.22881869049588	6.91647664443772	7.03121873061072	7.18586654531133	7.16289479937478	7.17692111164436	7.0746766862945	7.28447711781042	7.17990909001493	6.74685018309805	7.25833047261243	7.4487357980294	7.08427691053149	7.43212427264156	6.75488750216347	7.03452387533439	6.49984588708321	6.81121411751324	6.60733031374961	6.70873904135958	7.39231742277876	7.82273014794452	6.51884982870769	7.19967234483636
TMCO2	6.31650781910311	6.53138146051631	6.61765111942733	6.52825874275841	6.44790974874208	6.37851162325373	6.5894638929561	6.51569983828404	6.44790974874208	6.4966540825935	6.66817586897014	6.52669484554198	6.4757334309664	6.43462822763672	6.51096191927738	6.49345520092618	6.3819754785573	6.5909612413426	6.54843662469604	6.17990909001493	6.56529252058102	6.45121111183233	6.52512925120397	6.36282052553426	6.28540221886225	6.53138146051631	6.30924896081662	6.62935662007961	6.38887833881199	6.50303064564116	7.24031432933371	6.34340782229781	6.60733031374961	6.66533591718518	6.30742852519225	6.45285896471381	6.43295940727611	6.52042224852645	6.46597446450407	6.60288440871842	6.79441586635011	6.38024459047818	6.55151601762801	6.54070926267143	6.69488019279919	6.41953889151378	6.85798099512757	6.4870360800319
ZMPSTE24	9.3482855418512	10.2012662799436	9.60177078840771	9.23720996075502	9.61966977337873	9.64655871015455	9.83194056033588	10.1743015444676	9.71544726287588	9.91692443142829	6.74685018309805	9.58025856749979	8.81634370528486	8.79571500650173	10.2873660911834	9.64745842645492	8.81281907378165	9.30970371103028	9.79506558265962	9.83462905831261	9.30172481316556	9.4487357980294	10.1010564641383	8.61176256006487	9.32305476034165	9.13878375725385	9.19031854794182	9.38607803400871	9.18289089274548	9.46862404291802	6.8008998999203	9.90764180366553	8.85798099512757	6.4870360800319	9.79262763631105	9.03177011416067	9.61360531806338	9.55362929391636	9.00646634346509	9.10669379120375	6.59842476052772	9.6912200765674	8.50501755552812	9.59301756115296	9.18982455888002	9.58233018791316	6.71287086768991	9.63952159951083
COL9A2	6.43462822763672	7.75688985507462	10.0424801864925	6.42122329922514	6.89965902637744	7.39917109381982	8.26115467261557	7.80864246791806	6.30742852519225	6.82400405093315	6.23266075679027	8.2881739681123	6.71149490665009	7.12412131182919	7.48784003382305	6.13955135239879	6.13955135239879	6.41278152533848	7.39059890555246	6.4262647547021	6.45779126025604	8.34074028063018	6.5894638929561	8	6.43962313755712	6.28169825009883	7.76487159073609	7.03342300153745	6.37851162325373	8.58308276750293	6.36457243229586	6.54225804976692	6.50303064564116	6.27239650903748	7.60510907383293	6.88874324889826	8.4178525148859	6.44294349584873	6.49825086752783	8.5668151540109	6.1333991254172	7.81185631429254	6.22881869049588	6.51569983828404	7.8820316083521	9.66959375118833	6.14363830992204	6.39917109381982
SMAP2	10.6426835235938	10.7966074872236	11.8847047516792	10.6888622317822	10.519439686995	11.0662910459777	10.256090720087	11.5442883128501	9.84392105128904	9.52982094652869	6.73606362787181	12.4783651633361	10.8245610299703	11.1352603778134	11.122245623677	10.7351328841399	10.3756911041914	11.6368058522556	11.4215389068483	10.0654161346765	10.5377037479076	11.0963857344527	11.4179052440042	11.6664015543437	10.0030962153041	9.72212443691394	11.528844767426	10.7892890996624	10.2539656369911	11.0401527064436	6.69348695749933	10.8772841335232	10.5834589101308	6.62643913669732	10.9305895128749	10.9528140352111	11.3633682249603	11.3653929068346	11.1768587962419	10.7613850137634	6.62058641045188	11.2777523356938	10.1052537797009	10.8772841335232	11.0889869433575	11.7973372882884	6.49984588708321	9.59077415776056
ZNF684	6.42794133250948	6.44128427192704	7.4870360800319	5.95884267524324	6.27052894238072	6.51569983828404	6.56833618213375	6.63952159951083	6.30012372456901	6.77478705960117	6.32732808262995	6.32912359629157	6.4245862262511	6.15177765473205	6.35579154675365	6.49825086752783	6.2667865406949	6.24222139509837	6.16791986555194	6.07681559705083	6.27052894238072	6.13545278418517	6.32912359629157	6.28725064325462	6.25361115194717	6.25171909260596	6.61618123133188	6.21140163741847	6.18784690943957	6.35579154675365	5.88264304936184	6.32912359629157	6.14974711950468	6.11894107272351	6.76950729143624	6.32012359804061	6.16992500144231	6.31831684133498	6.15987133677839	6.02901108665907	6.25171909260596	5.93310047493137	6.26865895502767	6.71836162613835	6.16188768237689	6.29829173062012	6.16992500144231	6.47897180503294
RIMS3	6.36632221424582	6.59544398458948	7.00337736020232	6.49185309632967	6.63372181264101	6.75087443965685	6.31469652565629	6.76155123244448	6.73063995591679	6.8073549220576	6.40599235967584	6.34163000932991	6.65535182861255	6.48381577726426	6.69627208392586	6.40429006444484	6.58044701959866	6.27426166125705	6.7045953476324	6.56071495447448	6.61618123133188	6.68088692071969	6.20554891117303	6.50620838930675	6.27239650903748	6.33985000288462	6.36806987653208	6.40769264866568	6.83541884047548	6.24412594328373	6.52512925120397	6.33091687811462	6.51412226017071	6.05093696522523	6.63662462054365	6.70321146739115	6.51254295509686	6.44625622988956	6.45285896471381	6.75355105460065	6.28540221886225	6.32553033156756	6.2460279805281	6.39059890555246	6.5077946401987	6.51727569320958	6.24982454861618	6.54225804976692
NFYC	8.88508622529017	8.91975719271426	9.14669594803066	9.47411151394241	9.21892643722627	9.32237886665822	9.08746284125034	9.56262403909987	9.33606018139058	8.73572524507657	6.65248649491816	9.87620995751375	9.37046946058112	9.75922242638451	9.41426240607356	8.75522142070237	8.94953493301701	9.26091953366291	9.16239132875691	9.01820017881323	9.20725841036353	8.75555526197214	9.38866312361939	9.44086916761087	9.26982798113563	8.83573463232109	9.36282052553426	9.50223511485679	9.08533966935737	8.90327934205614	6.71011763204345	9.74129843741551	9.62205181945638	6.69488019279919	8.98299357469431	9.5274770060604	9.37764435839991	9.66480280328828	9.46474993900329	9.13878375725385	6.73335434061383	9.40066600406922	9.42437627281394	9.4592266758085	9.97254906654051	9.44377239276374	6.5894638929561	9.31288295528435
KCNQ4	6.53760669149529	6.83794324189103	6.762880292917	6.71561885907482	6.89602960297675	6.8073549220576	6.73606362787181	6.76155123244448	6.62351574149055	6.86666075081999	6.46270675067016	6.95768248616512	6.69627208392586	6.84046323386954	6.56376827845203	6.54843662469604	6.67807190511264	6.57440430902258	6.66817586897014	6.6724253419715	6.65105169117893	7.36806987653208	7.21140163741847	6.84674402324487	6.71149490665009	6.94368695159709	6.6906964439777	6.83794324189103	6.80219321694183	7.31560245663795	6.33985000288462	6.76022094646651	6.74953426766926	6.53138146051631	6.71561885907482	6.84549005094437	6.68369645430652	6.82527683005487	6.47897180503294	6.92837032301897	6.63807383718072	6.40599235967584	6.55918586578773	6.5453506448223	6.90448409790142	6.54997714277182	6.50620838930675	6.68369645430652
CITED4	7.467605550083	6.84046323386954	8.28540221886225	7.90929308582382	7.79571500650173	7.33985000288462	7.19278595925112	7.53060141451683	7.43712784427281	7.20261362014849	6.50462039240355	8.16087986183931	7.65105169117893	8.12360412414095	6.54843662469604	6.12515513132229	6.65535182861255	6.93545974780529	9.48179943166575	7.33449676839042	7.3019533951261	7.88447581908648	6.62058641045188	8.2881739681123	7.01569380710515	8.26865895502767	8.72314895704758	8.876516946565	7.16490692667569	7.66533591718518	6.36282052553426	7.25171909260596	7.3327079336406	6.28355142317431	7.56909609526214	8	9.15000109275433	9.00168966840421	8.09381367340273	7.37068740680722	5.99548451887751	7.99717948093762	7.52042224852645	7.31741261376487	7.38887833881199	8.04439411935845	6.08533966935737	7.53915881110803
SLFNL1	6.13545278418517	6.02014657311178	6.28169825009883	6.02014657311178	6.37155886261196	5.98868468677217	6.4178525148859	5.95652136333312	6.21334728173344	6.11894107272351	6.35226417325832	6.34695688937888	6.12515513132229	6.30560578958543	6.21334728173344	6.2364926183813	6.0639343057541	5.92362461136832	6.03562390973072	6.27426166125705	6.09381367340273	6.39403389536778	6.19377174339668	6.38715571766298	6.24031432933371	6.16791986555194	6.1168637576909	6.10643207781693	6.24792751344359	6.25738784269265	6.35402893805439	6.15987133677839	6.08746284125034	6.09381367340273	6.12722055048807	6.07253459972295	6.05528243550119	6.22110372536788	6.28540221886225	6.2460279805281	6.33628338786443	6.17392693199981	6.26303440583379	6.37330019660839	6.19967234483636	6.36981542428391	6.47897180503294	6.14771372235215
SCMH1	7.46923479366766	7.33628338786443	7.43462822763672	7.4586116725846	7.68158981722124	7.3371758685863	7.51412226017071	7.4093909361377	7.43045255166553	7.49904859773388	6.77346892790519	7.47897180503294	7.97154355395077	8.00168966840421	7.78332568481352	7.37242979233409	7.63154086734149	7.73944309777245	7.84235034341381	7.70251902915328	7.67736729213605	7.83920378809694	7.84799690655495	8.0389189892923	7.83983364841731	8.13031314554346	7.32282949762889	7.83920378809694	7.68369645430652	7.18784690943957	6.66959375118833	7.48381577726426	7.94661390541276	7.13545278418517	7.46107011403305	7.68369645430652	7.77939105953591	7.59842476052772	7.40087943628218	7.86108690599539	7.39574832817903	7.95128471496697	8.5337190711399	7.78070379396761	7.92659251005107	7.84235034341381	8.59693514238723	8.0757465380609
FOXO6	6.54070926267143	7.21529030565123	6.50303064564116	6.66249036391378	7.43629511983936	6.49024921062709	6.61323695471633	6.70043971814109	6.73470962022584	7.21140163741847	6.54070926267143	7.20554891117303	7.07681559705083	6.87897051015108	6.59842476052772	6.65535182861255	6.5453506448223	7.39917109381982	6.63517394667492	6.70043971814109	6.86789646399265	6.97269265400426	6.73606362787181	7.20554891117303	6.89602960297675	8.56757586852411	7.38370429247405	6.93545974780529	6.75488750216347	6.83668159332712	6.4643415327611	7.16188768237689	7.18982455888002	6.17791779219584	6.92955431573285	6.43462822763672	7.00786824333334	7.36106648879432	6.70043971814109	7.26303440583379	6.58345891013077	6.69905184401685	6.69627208392586	7.47654370621426	7.20065343636747	8.3151495622563	6.5298209465287	6.50937914891469
EDN2	6.93310047493137	6.57893871309339	6.71011763204345	6.83541884047548	6.73741636593706	6.73741636593706	6.74685018309805	6.82017896241519	6.88386515450979	6.65535182861255	8.68580001974489	6.64673869830785	6.90448409790142	6.71699089440494	6.94368695159709	7.06608919045777	6.82654848729092	6.85299758761332	6.74146698640115	6.82145511910246	6.58044701959866	6.5713734359732	7.04657836662033	6.86170728658586	6.80348537559595	7.22881869049588	6.71149490665009	6.64673869830785	6.68369645430652	6.69348695749933	8.12515513132229	6.67666233485797	6.61323695471633	9.1168637576909	6.71287086768991	6.68790052248075	6.71561885907482	6.80348537559595	6.95884267524324	6.79441586635011	7.22978016673333	6.95303237725324	6.86170728658586	6.70873904135958	6.83541884047548	6.61323695471633	13.2223722943121	6.67383905599044
HIVEP3	7.38111029409905	6.78135971352466	6.8008998999203	7.35755200461808	7.04548665635946	7.06824086131282	6.94016675048282	6.82273014794452	6.70735913208088	6.73606362787181	6.656782364219	7.36632221424582	7.10118781525974	7.07574653806091	6.74011804283313	7.84737060090548	7.71973105674985	6.97842446544086	6.86789646399265	6.69488019279919	7.12205144771389	7.03562390973072	7.57591736111815	7.31922050252387	7.0746766862945	6.72655877910497	7.88080794836281	6.877744249949	7.05419729438881	8.21237478756727	9.23122118071119	6.94485844580754	6.92005505480697	6.52199295640167	6.82781902461732	7.39489136644259	7.27705487614873	7.41953889151378	7.05528243550119	6.86913111964429	8.73775435236028	7.14669594803066	7.53993424517179	6.73199778664374	6.91886323727459	7.66391384211598	8.1261882105221	7.24792751344359
GUCA2B	6.61323695471633	6.63662462054365	6.46923479366766	6.7983097824546	6.80864246791806	6.71699089440494	6.59693514238723	6.51254295509686	6.61176256006487	6.65248649491816	6.85798099512757	6.60880924267552	6.467605550083	6.50143914515887	6.72246602447109	6.52042224852645	6.79051141189419	6.48542682717024	6.55458885167764	6.53915881110803	6.65248649491816	6.82145511910246	6.43962313755712	6.58195375084882	6.47248777146274	6.58796498888268	6.39231742277876	6.70597790168252	6.53915881110803	6.61618123133188	8.52864945231825	6.52042224852645	6.67525138605026	6.64673869830785	6.44128427192704	6.57591736111815	6.72246602447109	6.49825086752783	6.67525138605026	6.52669484554198	6.63081315229913	6.74281466986289	6.76420813013995	6.71973105674985	6.4643415327611	6.60584986719498	7.00674683244058	6.58646452588639
GUCA2A	7.04875931191986	6.69627208392586	6.87897051015108	7.21723071622067	6.62058641045188	7.07681559705083	7.02347715183043	6.76553474636298	6.9692426044345	6.61028665708102	7.01680828768655	7.08852325661663	6.94485844580754	6.80606622608903	6.63081315229913	8.29462074889163	7.59768014371589	6.81249822533356	6.68509917200661	6.89481776330794	6.76553474636298	6.59842476052772	7.48542682717024	6.99887245399427	6.68929916053589	6.66106547980695	7.34961297182452	6.84549005094437	6.87528859822269	7.49984588708321	7.34251918966061	6.74146698640115	6.98527271425345	8.84674402324487	6.45121111183233	7.34695688937888	7.19377174339668	7.14567745519564	7.63081315229913	6.86170728658586	7.6409679104499	7.25455625190949	7.56529252058102	6.70735913208088	6.74953426766926	6.8972404255748	7.43879185257826	7.04875931191986
FOXJ3	8.37677657188298	8.66035250967092	8.8414070971946	8.31333656165215	7.96636124729361	8.80638850801618	8.3151495622563	8.58833986092348	8.47167521439204	8.45573818599339	6.05093696522523	8.43003431857349	7.97096866052181	7.85424505422013	8.53993424517179	6.62935662007961	8.06069593168755	8.34029521043048	8.64601861092535	8.20212382383046	8.01066796290185	8.03121873061072	8.10590850857116	7.75355105460065	7.85735900975864	6.62935662007961	8.10276309662559	7.9431008475708	8.64565843240871	7.60806996772166	6.05311133645956	8.25077213159993	7.15886210620845	6.22496636500027	8.30332412685951	7.98299357469431	8.02956331443266	8.46311561989236	8.11165734626313	8.14974711950468	6.00450139223494	8.11165734626313	6.6724253419715	8.37503943134693	8.22496636500027	7.76487159073609	6.17392693199981	7.96116025813664
RIMKLA	6.46923479366766	6.4643415327611	6.39059890555246	6.57440430902258	6.23266075679027	6.57742882803575	6.42122329922514	6.4757334309664	6.62643913669732	6.5077946401987	6.56071495447448	6.32373033752135	6.34872815423108	6.50620838930675	6.54225804976692	6.34695688937888	6.49185309632967	6.42290574261218	6.467605550083	6.43462822763672	6.4178525148859	6.33985000288462	6.45285896471381	6.43962313755712	6.2667865406949	6.48381577726426	6.51727569320958	6.50143914515887	6.33806779754262	6.60139939053183	8.93604896367662	6.60436789989375	6.35579154675365	6.65535182861255	6.27798474729977	6.467605550083	6.55151601762801	6.51254295509686	6.64385618977472	6.5438051759644	6.62351574149055	6.63662462054365	6.43462822763672	6.467605550083	6.77214959078454	6.42122329922514	6.64241277290506	6.40087943628218
ZMYND12	6.74685018309805	6.78267065867701	6.64241277290506	6.66391384211598	6.92837032301897	6.88264304936184	6.81121411751324	6.80348537559595	6.72246602447109	6.68229237143083	6.75755668893945	6.72655877910497	7.09275714091985	6.63372181264101	6.78528898070402	6.88508622529017	6.59991284218713	6.71699089440494	6.61323695471633	6.762880292917	6.86170728658586	6.70321146739115	6.59245703726808	6.61470984411521	6.7045953476324	6.52512925120397	6.73063995591679	6.7045953476324	6.7045953476324	6.77082904603249	6.60733031374961	6.84799690655495	6.55151601762801	6.65105169117893	6.83035674741922	6.64529816394863	6.74416109557041	6.66817586897014	6.72109918870719	6.59991284218713	6.59991284218713	6.70597790168252	6.74146698640115	6.7279204545632	6.84674402324487	6.56985560833095	6.93191939010004	6.83035674741922
PPCS	8.85330955540367	8.87927691241217	8.87313646883346	8.35093918154643	8.52552080909507	8.66320227857954	9.04875931191986	8.89512081866898	9.24198314969433	9.18413149394059	6.34163000932991	8.51017075115177	8.05799172275918	8.50700173276412	9.13775966135219	8.68123841177781	8.50382573799575	9.05582470013486	9.17517526212952	9.63172273876195	8.76785339346664	8.54843662469604	8.62278396615612	7.64169052255661	8.43212427264156	8.2045711442492	8.20114373205303	8.25219234012239	8.56147889150101	8.00056344271011	6.72246602447109	8.97699364608239	7.73063995591679	6.55612281784117	8.64673869830785	8.48663393507016	8.14210705730255	8.95913257678966	8.14210705730255	8.73470962022584	6.38887833881199	8.45532722030456	7.64961545906341	9.10774017024573	8.31741261376487	8.25785923463963	6.4870360800319	8.43796008833447
PPIH	7.31922050252387	7.90929308582382	8.12101540096137	7.69488019279919	8.07841770164733	7.60584986719498	7.93545974780529	7.58646452588639	8.59544398458948	9.24365004189697	6.73470962022584	7.51963625284321	7.91288933622996	8.00506308001346	8.46638240881356	8.07681559705083	8.30423722501714	8.0389189892923	7.94836723158468	7.8820316083521	8.14108531856233	8.41616416473313	7.70113315484797	7.71011763204345	7.83668159332712	7.84924870276441	7.75087443965685	8.2240016741981	8.69905184401685	7.90388184573618	6.74685018309805	7.84297883178833	7.98754825895374	6.74953426766926	8.73944309777245	7.98811658476014	7.66177809777199	7.44625622988956	8.19475685442225	8.52120781622399	6.77873424411784	8.18239435340453	8.39959836912012	7.61176256006487	7.96751448080097	8.37286506011259	6.79051141189419	8.59208323365389
YBX1	11.6838718686226	9.87098112422465	10.806871795958	11.6107941690532	11.0762811665795	11.4791739622589	11.1410214358585	10.2087220848627	11.518161355757	11.1511434194201	8.5352753766208	11.0836122884896	11.3817051641459	11.0714623625566	10.0897152929817	13.2174427903774	12.5104180378017	10.7160477603001	10.5750664645787	10.3194463294071	11.2283978430657	12.5314058301592	12.1493660757799	12.05954726218	11.505364983595	12.3706601653295	13.1090634065543	10.8084011405807	11.6389336212746	12.2012356439469	13.1982762055581	10.5859953109862	11.9418912554993	6.69348695749933	10.7439928610602	10.5429351216366	11.7529659692657	10.8339178845138	11.2268938135714	11.0281132654505	11.3675785604601	11.0799513842091	10.4625022725973	10.4185905472246	10.964124230651	11.1277364435888	8.4870360800319	10.2297801667333
CLDN19	6.63807383718072	6.61618123133188	6.61911951145322	6.63662462054365	6.72383156649532	6.7839804136838	6.79960542245267	6.70182625841205	6.73741636593706	6.57440430902258	6.82908844400489	6.70043971814109	6.71149490665009	6.60733031374961	6.7279204545632	6.53138146051631	6.64961545906341	6.47248777146274	6.55305325276641	6.49185309632967	6.53915881110803	6.61911951145322	6.70182625841205	6.77741971551583	6.78920757534734	6.43462822763672	6.74550626586916	6.66249036391378	6.4262647547021	6.72519581722666	9.79262763631105	6.66249036391378	6.72383156649532	6.72655877910497	6.75355105460065	6.51254295509686	6.87282875953489	6.58646452588639	6.83162393682075	6.53138146051631	6.79571500650173	6.877744249949	7.04657836662033	6.56985560833095	6.73335434061383	6.79181407116183	7.37330019660839	6.67383905599044
C1orf50	7.94836723158468	8.18982455888002	7.82145511910246	8.04439411935845	8.29691620687929	7.68439798363757	8.16239132875691	8.01346225980656	8.40514146313634	8.52238536631593	6.43629511983936	7.88813438835287	8.32147718222831	8.33762190199251	8.24840200614344	6.73606362787181	7.77873424411784	7.91528186586766	8.34739990950854	8.41320478925258	8.58233018791316	8.46719795153787	8.11217883372259	8.16641418264516	8.2728630232019	8.38801728534514	7.69905184401685	8.27426166125705	7.93310047493137	7.77544567410286	6.40599235967584	8.11270013274936	8.08108392868763	6.43462822763672	8.4549161375148	8.13082793414513	8.05799172275918	8.3019533951261	8.15936680974374	8.51333282374013	6.51569983828404	8.10171310018849	8.03177011416067	8.00898878322725	8.31469652565629	8.27332938656167	6.34695688937888	8.73640193131829
ERMAP	7.55612281784117	7.30469355747101	6.97498811199193	7.68929916053589	6.95070169008901	7.77741971551583	7.26959425168337	7.6409679104499	7.20847824221171	7.10747864662662	6.13545278418517	7.74416109557041	7.17492568250068	6.95535930524299	6.82527683005487	6.66817586897014	6.29829173062012	6.39574832817903	6.7983097824546	6.62351574149055	7.11894107272351	9.30606168942834	7.56071495447448	8.00562454919388	6.81121411751324	9.10826307530433	8.19229281447077	7.21334728173344	7.28447711781042	7.71149490665009	6.22110372536788	7.38973887867698	7.75488750216347	6.10013667128545	6.92362461136832	7.46352437327118	7.0389189892923	7.97269265400426	7.49984588708321	6.46923479366766	6.12308675098106	6.60139939053183	6.38370429247405	6.65248649491816	7.4643415327611	6.55305325276641	6.37851162325373	7.30833903013941
ZNF691	6.82527683005487	6.77741971551583	6.876516946565	6.84423498775875	6.86046625851717	6.90327934205614	6.96231765494231	6.8801957289431	7.0746766862945	6.82273014794452	6.68369645430652	6.94719858426206	6.93899143877554	6.80864246791806	7.08108392868763	7.54843662469604	7.25171909260596	7.29829173062012	7.07895134139482	7.30924896081662	6.74953426766926	6.71149490665009	6.85798099512757	6.97613447283165	7.03782146543497	7.08533966935737	7.08852325661663	6.90448409790142	6.78528898070402	6.70043971814109	9.61966977337873	6.97384083953315	7.19672506078603	8.2635039567056	6.86913111964429	7.21819994369474	7.08427691053149	6.86542397831313	7.25833047261243	6.88630626345243	11.158357226049	7.0389189892923	6.70321146739115	6.88386515450979	6.90086680798075	6.79571500650173	7.952450058359	7.06608919045777
SLC2A1	8.76586620990054	8.64817779572482	8.19721669311005	9.0389189892923	8.77313920671969	8.7045953476324	8.74752167254042	8.30970371103028	7.30286736097287	9.38801728534514	6.58496250072116	8.83794324189103	8.74550626586916	9.19401808422215	8.24792751344359	9.26795708440284	9.16087986183931	8.81922110355015	8.13391281423904	7.83794324189103	8.60399717008549	13.1371832877847	9.64493780550018	10.9172974811138	8.66782118057477	13.0031137884654	9.90373124340389	7.88874324889826	8.48220292629595	10.3217026561744	6.39746072605472	8.14312807294381	10.0989532181481	6.59544398458948	7.61691636257881	7.97326686099329	8.4708621994137	8.92035285541508	8.33360262826828	8.84705734609134	6.5298209465287	8.10118781525974	8.52356195605701	6.94953493301701	8.34296357439873	9.63462956768316	6.52042224852645	8.25029841790633
FAM183A	6.84172158112846	6.51727569320958	6.49185309632967	6.4178525148859	6.62497817956904	6.5298209465287	6.467605550083	6.51412226017071	6.55612281784117	6.40087943628218	6.70321146739115	6.63226821549951	6.53915881110803	6.52356195605701	6.46923479366766	6.8703647195834	6.71287086768991	6.64673869830785	6.69766263347052	6.73741636593706	6.59544398458948	6.50143914515887	6.54997714277182	6.66106547980695	6.52356195605701	6.63807383718072	6.4245862262511	6.4093909361377	6.59842476052772	6.56985560833095	8.98612646417927	6.57591736111815	6.44625622988956	6.82908844400489	6.47897180503294	6.44625622988956	6.41953889151378	6.4870360800319	6.67383905599044	6.4757334309664	6.75087443965685	6.66249036391378	6.48542682717024	6.60733031374961	6.66391384211598	6.43295940727611	6.90809234081827	6.43629511983936
EBNA1BP2	8.02513956227851	7.72041528490633	8.11113567023471	8.02125762056052	8.25785923463963	7.53838296003212	8.00506308001346	7.9518675043269	8.93310047493137	9.42500604148493	6.32912359629157	7.39746072605472	8.25974326369078	8.14567745519564	8.29874994724805	6.56529252058102	7.65320336203398	8.60547951806167	7.91468410532839	8.19475685442225	8.16390121381454	8.06123616574775	6.94719858426206	7.99717948093762	8.01234519041983	7.85424505422013	7.17092652528738	8.02569327368077	8.16239132875691	7.51963625284321	6.55765515472542	7.81698362325538	7.44708322620965	6.51254295509686	9.18660950045996	7.97727992349992	7.62862780216015	7.67313237214536	7.85860271245712	8.46597446450407	5.99548451887751	7.60880924267552	7.72860081064319	7.25455625190949	7.91528186586766	8.01736520529273	6.17592374206376	8.62935662007961
TMEM125	6.2364926183813	6.23840473932508	6.35402893805439	6.47897180503294	6.19377174339668	6.22689381357139	6.38543103719352	6.3819754785573	6.16791986555194	6.35931031689044	6.27239650903748	6.2460279805281	6.29462074889163	6.43462822763672	6.36981542428391	6.29645740737124	6.14567745519564	6.40258575823259	6.07681559705083	6.29829173062012	6.24412594328373	6.19179950106508	6.32553033156756	6.32192809488736	6.16992500144231	6.40599235967584	6.30560578958543	6.52199295640167	6.16390121381454	6.44956137461324	6.37851162325373	6.39059890555246	6.3019533951261	6.37851162325373	6.23457795978457	6.46270675067016	6.30012372456901	6.28540221886225	6.15987133677839	6.15583017155653	6.28169825009883	6.20359271420771	6.3110671022556	6.12515513132229	6.43962313755712	5.95419631038687	6.41447383643093	6.4093909361377
C1orf210	6.35402893805439	6.61470984411521	6.38715571766298	6.35226417325832	6.52825874275841	6.32012359804061	6.5077946401987	6.46923479366766	6.44128427192704	6.41278152533848	6.49024921062709	6.51254295509686	6.42122329922514	6.53449743373817	6.18586654531133	6.45779126025604	6.4708621994137	6.45779126025604	6.39231742277876	6.29462074889163	6.50620838930675	6.61765111942733	6.24031432933371	6.41447383643093	6.4643415327611	6.52042224852645	6.51254295509686	6.35755200461808	6.67666233485797	6.42290574261218	6.63517394667492	6.35402893805439	6.456149034648	6.59991284218713	6.60584986719498	6.54997714277182	6.48864353985378	6.64673869830785	6.467605550083	6.45121111183233	6.37677657188298	6.35931031689044	6.52512925120397	6.4110872267986	6.49825086752783	6.38715571766298	6.63226821549951	6.69488019279919
TIE1	6.35755200461808	6.26865895502767	6.26115467261557	6.25171909260596	6.12722055048807	6.39746072605472	6.21140163741847	6.10433665981474	6.19967234483636	6.16992500144231	6.29645740737124	6.12308675098106	6.17990909001493	6.22496636500027	6.27426166125705	6.17791779219584	6.0746766862945	6.15987133677839	6.21529030565123	6.26865895502767	6.2667865406949	6.1106138055009	6.07253459972295	6.0574502721839	6.12722055048807	6.02680005934372	6.31650781910311	6.35226417325832	6.05528243550119	6.13750352374993	6.13134253912326	6.3819754785573	6.23840473932508	6.41616416473313	6.07895134139482	6.18388345903223	6.04220656012069	6.27798474729977	6.09592441999854	6.15177765473205	6.5438051759644	6.16591193893569	6.40087943628218	6.37851162325373	6.26115467261557	6.20750245925879	6.33806779754262	6.13545278418517
MPL	7.23266075679027	6.21723071622067	6.86789646399265	7.16390121381454	7.14771372235215	7.37764435839991	6.18388345903223	7.03562390973072	6.35402893805439	6.74416109557041	6.48542682717024	9.43608686360791	8.11738336693148	7.72314895704758	6.36106648879432	6.63952159951083	6.68229237143083	8.13750352374993	6.7839804136838	6.44790974874208	7	6.32732808262995	6.35931031689044	7.58120058192496	6.75355105460065	6.26303440583379	7.38543103719352	6.68088692071969	6.64961545906341	7.63734941083314	6.23266075679027	6.87405920314115	7.97613447283165	6.26491169307446	6.96462966672059	7.6667565918848	7.8008998999203	6.96809075204526	7.79960542245267	6.467605550083	6.1106138055009	7.84360704649056	6.55918586578773	6.54689445988764	6.58646452588639	6.06824086131282	6.17791779219584	6.38543103719352
CDC20	7.20359271420771	6.48381577726426	7.17692111164436	7.75955534320631	7.8073549220576	6.78920757534734	7.50462039240355	6.91647664443772	7.80219321694183	9.03452387533439	6.32012359804061	6.78267065867701	7.01903466936434	7.84924870276441	8.48341273352902	6.34518344718767	6.61028665708102	7.88691589584725	7.62862780216015	7.89663514130291	6.36282052553426	9.88706826370301	6.44790974874208	6.81890167588564	6.39917109381982	9.38132663886078	6.99548451887751	8.05202456048283	6.85673675611911	6.66249036391378	6.5438051759644	6.60733031374961	6.32912359629157	6.20750245925879	8.72723977748481	6.09592441999854	7.01122725542325	6.41953889151378	6.58796498888268	6.74550626586916	6.38543103719352	7.72996056101802	6.61323695471633	6.4643415327611	7.01346225980656	7.35314682549808	6.43128865429159	8.97154355395077
ELOVL1	7.71218305120923	8.30103884990315	7.91288933622996	7.92005505480697	8.30560578958543	8.01122725542325	7.72587745912023	8.1006623390052	8.57440430902258	7.68299458368168	8.20847824221171	8.19130601891869	8.25029841790633	8.39317591434881	7.94661390541276	8.6906964439777	8.06931549454008	8.283088353024	8.27891401949994	8.18437948621294	8.47126876417358	8.06339508128851	8.30742852519225	8.36850646150769	8.32192809488736	8.53099149023663	7.98356369722332	8.04330075436418	7.88630626345243	7.89481776330794	6.89602960297675	8.29737486052832	8.41235813720898	9.55956828992275	7.59320435406329	8.00562454919388	8.14974711950468	8.26584942144085	8.24745286463493	7.94661390541276	8.27146302790437	8.43003431857349	8.52042224852645	8.30103884990315	8.25974326369078	8.20065343636747	7.93722667397948	7.76686014382955
MED8	7.07360604057494	6.79571500650173	7.19574129324645	6.73606362787181	6.84549005094437	7.03782146543497	6.64961545906341	6.98641093525204	6.92243574023315	6.82654848729092	6.35402893805439	6.97727992349992	6.63517394667492	6.87159726561385	6.93073733756289	6.3037807481771	6.63952159951083	6.51096191927738	6.93073733756289	6.95419631038687	6.63372181264101	6.67807190511264	6.63081315229913	6.56224242422107	6.63081315229913	6.34518344718767	6.58496250072116	6.75488750216347	6.79441586635011	6.35402893805439	6.32012359804061	7.02680005934372	6.3110671022556	6.31288295528436	6.83035674741922	6.75355105460065	6.58044701959866	6.51569983828404	6.63952159951083	6.64241277290506	6.36282052553426	6.48058827023386	6.33985000288462	6.87528859822269	6.81506301719287	6.30012372456901	6.23266075679027	7.08001802908917
[truncated: 15,788 more rows]
