# Supplementary material for: Integrating single-cell sequencing and transcriptome analysis to unravel the mechanistic role of sialylation-related genes in sepsis-induced acute respiratory distress syndrome
Source: Front Immunol. 2025 May 1;16:1528769. doi: 10.3389/fimmu.2025.1528769 (PMC12078151; doi:10.3389/fimmu.2025.1528769)
Supplement: Supplementary Table 1 — The primer sequences for PCR. [file DataSheet1.zip › Original data/00_rawdata/GSE32707/02.group.csv]

	sample	group
1	GSM812609	Sepsis
2	GSM812614	Sepsis
3	GSM812615	ARDS
4	GSM812616	ARDS
5	GSM812618	ARDS
6	GSM812622	Sepsis
7	GSM812629	Sepsis
8	GSM812631	ARDS
9	GSM812633	Sepsis
10	GSM812634	Sepsis
11	GSM812638	Sepsis
12	GSM812642	Sepsis
13	GSM812645	Sepsis
14	GSM812647	ARDS
15	GSM812649	Sepsis
16	GSM812651	Sepsis
17	GSM812653	Sepsis
18	GSM812660	Sepsis
19	GSM812662	Sepsis
20	GSM812664	Sepsis
21	GSM812671	Sepsis
22	GSM812673	ARDS
23	GSM812674	Sepsis
24	GSM812677	ARDS
25	GSM812681	Sepsis
26	GSM812683	ARDS
27	GSM812686	ARDS
28	GSM812691	Sepsis
29	GSM812693	ARDS
30	GSM812695	ARDS
31	GSM812696	Sepsis
32	GSM812700	Sepsis
33	GSM812703	Sepsis
34	GSM812705	ARDS
35	GSM812707	ARDS
36	GSM812710	Sepsis
37	GSM812712	Sepsis
38	GSM812714	Sepsis
39	GSM812716	Sepsis
40	GSM812718	Sepsis
41	GSM812721	ARDS
42	GSM812724	Sepsis
43	GSM812726	Sepsis
44	GSM812729	Sepsis
45	GSM812731	ARDS
46	GSM812733	ARDS
47	GSM812737	ARDS
48	GSM812739	ARDS
