# Supplementary material for: Integrating single-cell sequencing and transcriptome analysis to unravel the mechanistic role of sialylation-related genes in sepsis-induced acute respiratory distress syndrome
Source: Front Immunol. 2025 May 1;16:1528769. doi: 10.3389/fimmu.2025.1528769 (PMC12078151; doi:10.3389/fimmu.2025.1528769)
Supplement: Supplementary Table 1 — The primer sequences for PCR. [file DataSheet1.zip › Original data/00_rawdata/GSE66890/01.expr.csv]

	GSM1633778	GSM1633780	GSM1633781	GSM1633782	GSM1633783	GSM1633784	GSM1633785	GSM1633786	GSM1633787	GSM1633788	GSM1633789	GSM1633790	GSM1633791	GSM1633793	GSM1633794	GSM1633795	GSM1633796	GSM1633797	GSM1633798	GSM1633799	GSM1633800	GSM1633801	GSM1633802	GSM1633803	GSM1633804	GSM1633805	GSM1633806	GSM1633807	GSM1633809	GSM1633810	GSM1633811	GSM1633812	GSM1633813	GSM1633814	GSM1633815	GSM1633816	GSM1633817	GSM1633818	GSM1633819	GSM1633820	GSM1633821	GSM1633822	GSM1633823	GSM1633824	GSM1633825	GSM1633826	GSM1633828	GSM1633829	GSM1633830
OR4F29	5.23541	5.83412	6.44465	6.89017	5.20418	5.54079	5.33651	8.97286	5.84483	5.71608	5.66159	5.89383	5.12167	5.86298	5.35094	5.49193	5.31023	5.82097	5.23722	4.76589	6.20237	5.84072	6.01855	5.4238	6.78765	5.94173	4.86337	5.80517	5.48389	5.48945	7.00756	6.79965	5.74899	5.57341	5.68138	6.11931	5.33077	6.31837	5.81955	5.53303	5.15015	5.84332	5.62412	5.59922	5.94433	6.32878	5.97569	6.86954	6.43556
SAMD11	6.97409	6.76724	6.82342	6.96329	6.69153	7.24653	6.9008	7.07065	6.93592	7.10273	6.87167	6.97951	6.90741	7.10219	6.84014	6.89425	6.87114	6.7987	6.93894	6.98378	6.78331	6.8843	6.99885	7.05999	6.98775	6.82846	6.80789	6.97892	7.07902	6.91672	7.06689	6.77713	6.78214	6.97866	6.95399	7.06888	7.18317	7.25692	7.42204	6.85425	6.84734	7.1453	6.73235	7.08237	7.1224	6.95075	7.12727	7.22018	6.96681
NOC2L	5.84404	5.86999	5.97449	5.98277	5.62243	5.75311	5.647	5.86251	5.90082	5.65146	5.83808	5.50415	5.82531	5.72534	5.85524	6.06864	5.80649	6.00659	5.93194	6.21523	5.65876	5.70158	5.94271	5.89376	5.73828	5.38011	5.73064	6.51028	5.71892	5.89048	5.99154	5.70262	5.57084	5.7559	5.7411	5.79997	6.23908	5.83718	6.23956	5.71078	5.77601	5.76402	5.53796	6.10284	5.96831	5.87624	6.00106	5.73837	5.74844
KLHL17	6.56406	6.39621	6.46547	6.22537	6.39948	6.81975	6.41705	6.5244	6.4592	6.56841	6.74421	6.51099	6.75567	6.54413	6.42938	6.63019	6.43271	6.27215	6.51262	6.6836	6.45062	6.68295	6.51092	6.64221	6.36485	6.52301	6.23773	6.54785	6.54994	6.61817	6.70487	6.49464	6.33727	6.57725	6.37001	6.6196	6.85953	6.71482	6.83449	6.35574	6.43843	6.71573	6.59986	6.67648	6.63005	6.55943	6.60234	6.76918	6.52852
PERM1	6.68843	6.57189	6.45771	6.4562	6.60705	6.75721	6.85435	6.80467	6.5952	6.59117	6.81005	6.6218	6.93354	6.41922	6.60868	7.04547	6.50797	6.45948	6.75271	6.56602	6.73102	6.58476	6.54404	6.73333	6.82771	6.53227	6.38872	6.61306	6.44825	6.58059	6.79841	6.52057	6.42346	6.70513	6.53841	6.48179	6.73882	6.60519	6.69691	6.4457	6.66032	6.67476	6.52739	6.70872	6.65125	6.52338	6.60713	6.69841	6.52086
HES4	7.3755	7.19601	7.29503	7.63687	7.25644	7.57216	7.39618	7.58356	7.62706	7.43493	7.58913	7.32338	7.52784	7.63652	7.42017	7.70736	7.43879	7.26144	7.43026	7.71663	7.55971	7.53969	7.36718	7.73761	7.27191	7.21825	7.21413	7.65875	7.49311	7.48214	7.55561	7.35524	6.99942	7.35124	7.32522	7.36242	7.55786	7.60726	7.83576	7.49259	7.24792	7.44432	7.33144	7.60717	7.30308	7.36387	7.41567	7.62732	7.29413
ISG15	7.61911	7.49188	7.33477	7.42409	7.15576	7.30158	7.7342	7.531	8.1119	7.53056	7.13009	7.464	7.13473	7.39892	7.33911	9.71064	7.46507	7.58379	7.07426	7.17883	7.43029	7.30569	7.37997	7.4929	7.39508	7.2517	7.58052	7.4292	7.33922	7.34712	7.30553	6.97906	7.44837	7.29763	8.50735	7.35708	8.62093	7.50284	7.8569	8.08109	7.25167	8.09024	7.63925	7.64578	7.28045	7.39476	8.1587	7.51345	7.33112
C1orf159	7.09383	6.83505	7.05313	7.06636	6.7355	7.01833	6.82007	7.03835	6.90494	7.14023	6.95483	7.29046	7.05303	6.88611	6.80051	7.10145	6.73551	6.82108	6.97504	6.88343	6.84018	7.17764	6.73074	7.03843	7.06803	7.00703	6.81202	7.2047	7.08124	6.98	7.21205	6.90186	6.967	7.07619	7.16678	6.93317	7.07075	7.25021	7.42076	6.85183	6.86162	7.24926	7.10307	7.16342	6.93713	7.03335	7.08319	7.28579	6.93474
TTLL10	7.23279	7.03125	6.90463	7.18809	6.81074	7.19092	7.08994	7.13895	7.0029	7.24758	6.97523	7.09834	7.04523	7.04479	6.92656	7.14936	6.92604	6.78334	7.0637	7.16275	6.90157	7.10497	6.95976	7.10452	6.98603	7.00998	6.81759	7.24859	6.94036	7.0995	7.21084	6.90005	6.86634	7.20892	7.13392	7.17497	7.33308	7.42177	7.47013	7.09098	6.99377	7.24293	7.12013	7.05079	7.23495	7.09303	7.14985	7.28292	7.00149
TNFRSF18	7.33171	6.94496	6.95361	7.16517	6.83637	7.33825	7.22996	7.34695	6.8966	7.27304	7.18163	7.28438	7.24004	7.00819	7.1759	7.16305	7.10644	7.00763	7.08189	7.02297	6.87272	7.19651	7.17972	7.31046	7.01099	7.10955	7.04693	7.2213	7.10877	7.20462	7.31516	6.92537	6.86453	7.30618	7.08507	7.16034	7.37313	7.33201	7.51623	7.10702	7.11152	7.21029	7.16852	7.30513	7.11392	7.21568	7.12608	7.31969	7.02012
TNFRSF4	6.84403	6.99568	6.82734	7.25885	7.0694	7.41239	6.92523	7.24367	6.91544	7.23003	6.97493	6.99967	7.09678	6.80889	6.95337	7.19326	7.20734	6.7485	7.02871	7.14852	7.0081	7.14169	7.00902	7.06345	7.10309	6.96829	6.76279	7.2044	7.05999	7.20959	7.23442	6.87605	6.94082	6.92472	6.99685	7.08731	7.12248	7.25431	7.19368	7.04042	7.0617	7.15726	6.82484	7.21722	7.04095	7.21941	7.18573	7.2053	7.11044
SDF4	6.99725	6.7971	6.92826	7.13781	6.89866	7.07724	7.16281	7.04719	6.78494	6.9794	6.59895	6.9069	6.82553	6.67278	6.96105	7.10571	7.07653	6.91922	6.58817	6.97378	6.91958	6.98084	7.01161	7.0511	6.68922	6.83068	6.72259	7.15284	6.86942	7.00414	7.07671	6.85239	6.66112	6.93041	6.80076	6.90252	7.5314	6.95055	7.36649	6.91732	6.86797	6.99855	6.89495	7.24047	6.93666	7.04421	7.10362	7.04743	6.94381
B3GALT6	7.01228	6.32609	6.78771	6.52881	6.35384	6.79243	6.63768	6.93719	6.51675	6.81152	6.88546	6.65562	6.81941	6.86076	6.71706	7.18384	6.77603	6.53374	6.77285	6.90063	6.75094	6.81036	6.90653	7.04555	6.71526	6.68937	6.5228	6.98333	6.78006	6.77817	6.87202	6.8413	6.60569	6.59164	6.58629	6.97241	7.08598	7.02788	7.28454	6.96721	6.67866	6.97822	7.02467	6.94423	6.94438	6.70743	6.84477	6.85998	6.73857
UBE2J2	6.94256	6.90107	6.47171	7.03133	6.68232	6.94277	6.71038	6.84633	6.89057	6.81921	6.99901	6.96558	7.25998	7.07863	7.17011	6.64329	6.85198	6.95489	6.98918	6.88383	6.84932	7.22442	6.9241	7.01805	6.92648	6.94038	6.91057	7.03889	6.85689	7.06683	6.98277	7.0121	6.9578	6.99576	6.97637	7.13999	7.31594	7.16047	7.27044	7.01519	6.91835	6.87504	7.08702	7.17625	6.9834	7.12731	7.04037	7.10835	7.05653
SCNN1D	6.8763	6.86976	6.89337	7.18384	6.70345	7.21871	6.97051	7.01411	6.78529	7.06365	6.84685	6.85216	7.01635	6.79444	6.82244	7.06848	6.66242	6.67605	6.73798	6.90716	6.95211	7.19153	6.84408	7.01531	7.00685	6.79752	6.65785	6.94941	7.05279	6.92615	7.21882	6.9022	6.78595	7.11999	6.83911	6.94896	7.20437	7.10852	7.42949	6.8905	6.8061	7.18349	6.70788	7.12481	7.08586	7.00105	7.01978	7.18488	7.04773
ACAP3	6.5847	6.33804	6.43895	6.46354	6.26355	6.7655	6.49724	6.37926	6.433	6.75869	6.27613	6.71727	6.1974	6.45688	6.48431	6.42373	6.43501	6.4054	6.4763	6.18599	6.26078	6.31638	6.32939	6.59078	6.45091	6.35599	6.16798	6.59012	6.45456	6.53675	6.64889	6.2782	6.36028	6.64616	6.39192	6.38464	6.68148	6.85601	6.76023	6.57084	6.46341	6.56146	6.47785	6.48294	6.49842	6.34216	6.69753	6.72807	6.55802
PUSL1	7.12455	6.53774	6.88084	7.10212	6.77429	6.95767	6.90513	7.04573	6.81995	6.79461	7.22964	6.89183	7.08742	6.70558	6.69415	6.81085	6.79525	6.88457	7.06936	7.12053	7.07484	6.86104	6.91323	6.80926	6.71486	6.92765	6.75767	7.01105	6.75005	6.71281	6.92901	6.72854	6.74221	6.91796	6.80327	6.96353	6.95355	7.00605	6.91916	6.75222	6.57685	6.98706	6.66954	6.9811	7.04726	7.0773	6.83675	6.93924	7.11746
CPTP	6.36598	6.04925	5.97696	6.22374	6.22594	6.32705	6.29339	6.17684	6.01945	6.20941	6.22108	6.34459	6.28389	6.07431	6.28137	6.4031	6.17811	5.99135	6.09636	6.071	6.21649	6.38741	6.20868	6.43877	6.11322	6.00141	6.15107	6.32078	6.398	6.17909	6.52508	6.22065	6.22836	6.36951	6.10145	6.36775	6.56456	6.33683	6.41327	6.1009	6.02166	6.5004	6.17344	6.38536	6.41096	6.34416	6.36011	6.46032	6.14573
TAS1R3	6.81129	6.66548	6.73788	6.85886	6.51854	6.85878	6.62213	6.80534	6.79931	6.90115	6.44841	6.57957	6.86833	6.54563	6.71509	6.78413	6.64312	6.46565	6.56652	6.59254	6.69085	6.69923	6.4636	6.61479	6.6049	6.37949	6.53495	6.74883	6.50074	6.56777	6.76241	6.6607	6.49185	6.81764	6.80593	6.67251	6.85314	6.81197	6.73407	6.46877	6.63603	6.77903	6.31773	6.70448	6.72386	6.61283	6.77515	6.80362	6.64014
DVL1	7.59675	7.49845	7.48146	7.30237	7.32038	7.65093	7.34614	7.54333	7.516	7.63369	7.47074	7.51777	7.64902	7.51658	7.49137	7.66522	7.62532	7.507	7.34797	7.49046	7.35238	7.51946	7.42943	7.64946	7.44914	7.48636	7.25229	7.67771	7.5036	7.51429	7.62569	7.39295	7.37326	7.49967	7.55492	7.4733	7.63471	7.72185	7.76398	7.50837	7.44405	7.65944	7.44997	7.76029	7.56099	7.50979	7.50173	7.52087	7.59792
MXRA8	8.82665	8.30844	8.38007	8.24215	8.85913	8.59135	8.46616	8.61334	8.23137	8.54869	8.20142	8.66446	8.146	8.14455	8.48821	8.99942	8.18152	8.1428	8.5277	8.7803	8.50171	8.26077	8.46331	8.65752	8.43979	8.08264	8.22791	8.71014	8.36783	8.32759	8.61251	8.31112	8.1047	8.32415	8.21553	8.41871	8.47577	8.61052	8.92996	8.45382	8.42451	8.43898	8.35926	8.7016	8.42406	8.5165	8.50703	8.61331	8.26385
AURKAIP1	8.2627	7.83576	8.12493	8.36901	8.06077	8.3602	8.06715	8.25892	8.06924	8.3044	8.48391	8.15838	8.44009	8.13302	8.17861	8.30942	8.08234	7.99477	8.47807	8.63617	8.21373	8.52884	8.30665	8.58634	8.19004	8.28519	8.08897	8.2676	8.34678	8.3374	8.41771	8.30916	8.09919	8.11581	8.09645	8.37387	8.56644	8.41801	8.62031	8.30798	8.18038	8.27153	8.14084	8.57598	8.3203	8.31074	8.28743	8.32323	8.3312
CCNL2	7.56326	7.61153	7.5606	7.15432	7.63476	7.26261	7.27028	7.14075	8.11588	7.32717	7.35014	7.54853	7.45951	7.52985	7.33731	7.10641	7.84891	7.90833	7.07317	7.40517	7.54505	7.42325	7.64662	7.62505	7.3504	7.44568	7.64478	7.35617	6.9715	7.58649	7.11649	7.57712	7.70955	7.7025	7.47504	7.58318	7.55363	7.83583	7.5166	7.65329	7.57866	7.69419	7.29988	7.55286	7.64522	7.40184	7.36603	7.30074	7.65724
MRPL20	7.20056	6.89693	7.42373	7.11272	7.71383	7.04227	7.12695	6.51292	7.02972	7.24959	7.772	7.72705	6.80938	7.24267	6.96752	6.07087	7.37267	7.5733	7.56115	7.94675	7.01151	6.22825	7.47936	7.93226	7.06719	7.50517	7.5504	7.52585	7.25648	7.12616	7.00375	7.67082	7.27929	7.387	6.56864	7.36001	6.96862	7.13658	7.03119	7.43923	7.26669	6.93079	7.59556	7.40203	7.52804	7.5992	6.94535	6.73164	7.16658
VWA1	7.16185	7.01332	6.9659	7.16317	7.08058	7.24167	7.2118	7.18986	7.13513	7.15817	7.2264	7.1009	7.25063	7.05294	7.09	7.26424	7.05841	7.01304	7.08886	7.1458	6.95265	7.20008	7.20179	7.36062	7.10373	7.09422	6.91335	7.23206	7.14982	7.21332	7.34339	7.03203	6.95105	7.20754	7.16521	7.14678	7.346	7.33811	7.42116	7.159	7.19676	7.28388	6.91668	7.39627	7.16259	7.0905	7.15823	7.22743	7.13715
ATAD3C	5.9354	5.72786	5.76857	5.95003	5.87459	6.03815	5.65381	5.94187	5.80081	6.11698	6.02984	5.83443	5.70534	5.70256	5.67457	5.93556	5.88425	5.5751	6.08496	5.8756	5.76669	5.77636	5.79771	5.83294	5.82687	5.64988	5.4894	5.84834	5.63641	5.73699	5.94781	5.74737	5.54176	5.71813	5.77045	5.89953	5.96385	5.75793	5.91293	5.70006	5.77276	5.96111	5.65676	5.94641	5.72887	5.79917	5.93763	5.83294	5.90268
ATAD3B	6.47014	6.44807	6.47734	6.63744	6.36578	6.53454	6.43447	6.57592	6.57221	6.76065	6.49027	6.53405	6.45758	6.3659	6.39308	6.60688	6.52467	6.29131	6.48124	6.35515	6.31598	6.50546	6.52633	6.46519	6.50124	6.36174	6.18173	6.5811	6.39849	6.46205	6.63313	6.48278	6.32213	6.60986	6.5217	6.60487	6.7369	6.6993	6.81681	6.53921	6.57819	6.57768	6.41864	6.58885	6.61468	6.52245	6.45553	6.66265	6.50427
ATAD3A	7.36161	7.06115	6.9634	7.25373	7.32235	7.35241	7.15449	7.38382	7.48044	7.45541	7.15819	7.11687	7.12966	7.13432	7.19196	7.45785	7.27195	7.05421	7.38527	7.25023	7.0965	7.19492	6.99028	7.27611	7.01588	6.9269	7.12561	7.34625	7.08509	7.01142	7.37005	7.04686	6.97216	7.3339	7.28559	7.19097	7.45345	7.24304	7.23417	7.44631	7.23075	7.23381	7.06227	7.31	7.06137	7.31289	7.2725	7.36016	6.97801
SSU72	7.38197	7.50804	7.54024	7.5457	7.11602	7.40935	7.4659	7.4169	7.26046	7.55187	7.38475	7.76114	7.28824	7.62014	7.41364	7.48057	7.57606	7.46215	7.60271	7.36269	7.48453	7.8334	7.77551	7.81737	7.58489	7.64012	7.49975	7.66288	7.38217	7.4544	7.40119	7.83524	7.5907	7.46716	7.55523	7.61889	7.56753	7.53451	7.52589	7.44815	7.72368	7.38352	7.0217	7.46278	7.50347	7.45027	7.40629	7.72906	7.47922
MIB2	7.24913	6.96664	6.86862	7.12427	6.63088	7.17957	7.03961	7.0138	6.94695	6.95743	6.88937	7.15203	7.00639	6.99347	7.08877	7.20077	6.97499	6.92128	6.98049	7.12815	6.98127	7.06456	6.92452	6.99887	6.76425	6.81757	6.68764	7.16851	6.92167	6.92716	7.1743	6.8487	6.768	6.98681	6.9102	6.93833	7.20403	7.12383	7.23899	6.82973	6.84208	7.05282	7.00688	7.15076	6.90869	7.02353	7.08783	7.19189	7.02219
MMP23B	7.3513	6.99309	7.17993	7.30925	7.09563	7.40786	7.13788	7.32401	7.24568	7.24368	7.37541	7.40692	7.36708	7.16535	7.28311	7.41315	7.24474	7.27473	7.11803	7.25436	7.21845	7.38506	7.28985	7.35097	7.10187	7.25745	7.00339	7.36819	7.3808	7.27004	7.41623	7.21009	6.98597	7.34512	7.1244	7.23486	7.38299	7.23221	7.5962	7.16526	7.1099	7.44837	7.18487	7.46698	7.27946	7.36384	7.18488	7.52583	7.30022
SLC35E2B	6.52575	6.6046	6.47709	6.69453	6.23937	6.7354	6.61108	6.87924	6.52219	6.83078	6.04882	6.25669	6.12774	6.72036	6.51261	6.47296	6.29851	6.52935	6.31606	6.31294	6.72101	6.57472	6.88027	6.66923	6.21222	6.67223	6.39561	6.84141	6.65535	6.66722	7.09987	6.66213	6.70195	6.69165	6.38463	6.69246	6.48869	6.85544	6.87863	6.44248	6.37437	6.75425	6.27218	6.68118	6.41985	6.60424	6.8623	6.82975	6.62694
CDK11A	8.48372	7.86203	7.69656	8.18944	8.60978	7.66821	7.71023	7.63313	7.92358	8.16196	7.36489	8.17321	7.45125	8.04473	7.51896	8.32097	7.84177	8.05594	7.44009	7.97954	7.88682	8.3243	8.47599	8.10349	7.87249	7.81693	8.08059	8.1772	7.98963	8.03372	8.32997	7.96747	8.29895	8.23491	7.4972	8.20363	8.13703	8.35319	8.13941	8.20583	8.02483	8.287	7.40764	7.31893	7.72233	7.90516	8.07363	8.31159	8.52605
NADK	7.60562	7.45527	7.70477	8.03423	7.45116	7.68231	7.50014	7.88061	7.73714	7.94875	7.55568	7.59215	7.75752	7.54203	7.36851	7.88102	7.33297	7.84578	7.68628	7.40447	7.74426	8.19673	7.90192	7.56594	7.66547	7.69093	7.24819	8.23543	7.95441	7.71292	8.1328	7.69808	7.75758	7.58748	8.19683	7.95567	7.83588	7.90414	7.93309	7.481	7.8129	8.1778	7.21348	7.8178	7.76271	7.80287	8.18142	8.28644	7.89117
GNB1	9.52447	9.16291	9.13037	9.14262	9.25399	9.48	8.86562	9.34949	8.72666	9.61298	9.15648	9.35402	9.68328	9.19053	9.28126	9.25186	9.2015	9.06728	9.18078	9.57031	9.09573	9.72877	9.5341	9.90656	9.25157	9.28554	9.09727	9.79347	9.68084	9.4575	9.70792	9.40379	9.0797	9.41423	9.10712	9.42812	9.66428	9.09772	9.46902	9.01773	9.81885	9.46653	9.12191	9.75205	9.51938	9.58994	9.36872	9.54025	9.50722
CALML6	6.20179	5.83626	5.97172	6.34289	6.01261	6.32232	6.3091	5.68971	5.536	6.53548	5.99848	6.30369	6.26582	6.28094	5.77821	6.14544	6.43994	5.94833	5.76765	5.5137	6.09769	5.76322	5.63824	5.93863	5.75748	5.60052	5.75041	5.84476	5.95378	6.00905	5.7734	5.36729	5.5872	5.61847	6.12886	5.86681	5.84815	6.0608	5.87805	5.62425	5.97736	5.81943	5.59211	5.79408	5.86254	5.72768	6.15587	5.59486	5.97234
TMEM52	7.34389	7.09713	7.20478	7.13663	7.03721	7.36182	6.96839	7.40659	7.22224	7.39733	7.13912	7.29675	7.22848	7.27033	6.86232	7.14821	7.19176	6.96416	7.22854	7.47043	7.16598	7.44015	7.27166	7.49656	7.42561	7.11602	7.237	7.33472	7.44839	7.34713	7.54206	7.37958	7.37877	7.37965	7.46379	7.41284	7.66335	7.60812	7.76744	7.20651	7.24329	7.45972	7.36754	7.40661	7.31047	7.52733	7.49194	7.64724	7.2864
GABRD	6.82596	6.65643	6.67107	6.5095	6.73723	6.89317	6.69697	6.70975	6.73079	6.70305	6.70556	6.6618	6.98699	6.95216	6.80114	7.04325	6.70432	6.61311	6.99992	6.74388	6.67999	6.87151	6.85694	6.73441	6.60977	6.61454	6.87678	6.91688	7.02758	6.87876	6.9549	6.70258	6.67743	6.96285	6.64149	6.88038	7.02374	6.97709	7.12629	6.83583	6.96048	6.87988	6.75494	7.13584	6.72595	7.06692	6.98189	7.20453	6.74469
PRKCZ	6.6779	6.48448	6.57018	7.13912	6.76788	6.7995	6.88206	7.03478	6.87463	7.11349	6.4854	6.92992	6.69589	6.72342	6.66915	7.08421	7.08395	6.71856	7.0689	6.67614	7.59278	6.91401	7.21409	6.78987	6.63435	6.66732	6.6466	7.49924	6.64077	6.64517	7.28783	6.80242	6.94932	6.7911	6.7677	7.21693	6.9599	7.68903	7.61159	6.86032	7.12777	7.32406	6.70504	6.81084	7.15319	6.94679	7.19098	7.66724	6.92701
SKI	7.42458	6.93457	6.90155	7.1919	7.06943	7.16192	7.09299	7.1713	6.85965	7.18808	7.11655	7.06198	7.26318	7.03256	7.1508	7.2055	7.08399	6.93011	7.15638	7.22877	7.01194	7.30083	7.11331	7.3361	6.91476	6.90454	6.85377	7.35074	7.14475	6.98933	7.42162	6.90366	6.78207	7.32292	7.00568	7.19188	7.31684	7.45768	7.55187	7.15213	7.23296	7.41638	6.8441	7.52697	7.25509	7.16243	7.29122	7.28076	7.18131
MORN1	6.44038	6.70713	6.4258	6.7964	6.5227	6.82586	6.95722	6.82538	6.56863	6.6647	6.45737	6.41122	6.79647	6.5265	6.27308	6.61822	6.45969	6.67445	6.56908	6.44277	6.9054	6.49956	6.78147	6.81156	6.8711	6.67109	6.63233	6.79275	6.7002	6.60826	6.51651	6.75938	6.71232	6.53818	6.6782	6.87589	6.9648	6.62385	7.00096	6.88862	6.48896	6.84862	6.42428	6.83981	6.73841	6.78866	6.74267	6.85623	6.82899
RER1	8.6844	9.15185	8.73985	8.74874	8.66909	8.75228	8.56152	8.64264	8.82565	8.63245	8.72258	9.10174	8.74697	8.91029	9.04906	8.60151	9.17279	8.73384	8.71853	9.09343	8.91484	8.73195	8.93762	9.18954	9.16519	9.16402	9.11302	8.94411	9.16066	8.94883	9.17864	9.25874	8.94796	8.5346	8.95368	9.07023	9.05655	8.99719	8.49386	9.08525	9.07363	8.69938	8.68358	9.2218	8.97768	9.17506	8.76091	8.88581	8.83942
PEX10	6.75792	6.50282	6.56596	6.61468	6.33074	6.75579	6.65745	6.59203	6.52044	6.68924	6.64524	6.7546	6.7291	6.80558	6.80043	6.96569	6.44225	6.10119	6.74323	6.60426	6.60432	6.8051	6.63153	6.86669	6.74403	6.56901	6.73342	6.95497	6.75346	6.75335	7.08103	6.72999	6.42447	6.77407	6.96444	6.79987	6.63426	6.89266	7.19573	6.6675	6.8541	6.89774	6.53599	6.92861	6.58871	6.71816	6.74969	7.00809	6.82264
PLCH2	7.47284	7.20222	7.36566	7.54507	7.13746	7.64747	7.33566	7.32744	7.36138	7.30653	7.1275	7.28176	7.29233	7.26092	7.23933	7.36397	7.26596	7.07112	7.20714	7.30233	7.34893	7.3572	7.27418	7.3355	7.07877	7.1894	7.02474	7.43781	7.39582	7.20354	7.41526	7.16488	7.18253	7.39874	7.28712	7.31292	7.48889	7.52348	7.58728	7.27925	7.113	7.43906	7.31453	7.31519	7.37841	7.23152	7.37888	7.49141	7.30416
HES5	7.0111	6.72751	6.91257	6.79431	6.83366	6.98718	6.97784	7.04587	6.7328	6.91427	6.81544	7.09114	7.00946	6.67903	6.96521	6.85793	6.7255	6.6984	6.9507	6.98224	6.83946	6.92915	6.97136	7.0524	6.8237	6.94441	6.76127	7.09868	6.94301	6.89443	7.01822	6.71017	6.58339	6.99025	6.7732	7.04248	7.08601	7.12095	7.32718	6.92488	6.88714	7.02809	6.7568	7.21406	6.97478	7.06446	6.94977	6.94673	6.93481
TNFRSF14	7.6289	7.11698	7.17219	7.29552	7.2539	7.30264	7.18692	7.1892	7.11637	7.45892	7.01255	7.11405	7.4416	7.20432	7.07912	7.17953	7.19079	7.07191	6.83627	6.98709	7.08599	7.66142	7.35692	7.58268	7.23396	7.25191	7.08056	7.64274	7.19327	7.23261	7.63227	7.15225	7.19358	7.14911	7.62727	7.53472	7.37055	7.31366	7.59902	7.39685	7.28609	7.64742	7.27163	7.3409	7.37187	7.23457	7.4471	7.40946	7.17495
MMEL1	5.98379	5.73588	6.0207	6.06558	5.74236	6.24902	5.99742	5.87973	5.69235	5.96423	5.87825	5.73833	5.88608	5.90335	5.95807	5.87237	5.59714	5.85227	5.60821	6.02548	5.74095	5.80462	5.67641	5.84217	5.78249	5.68113	5.45628	5.83236	5.86001	5.78851	5.98915	5.7092	5.67974	5.83658	5.8523	5.88989	5.82586	5.91791	6.22433	5.65139	5.783	5.84045	5.76318	6.07717	5.85028	5.93688	5.71716	6.08287	5.68883
ACTRT2	6.2936	6.01827	6.19153	6.02721	6.05723	6.3102	6.13043	6.10903	6.05409	5.83683	6.25035	6.13952	6.30806	6.1249	6.12309	6.20784	6.22013	5.82276	6.13433	6.0805	6.13493	6.10873	6.30017	6.4067	6.08921	6.06119	6.16954	6.44835	5.98777	6.38934	6.30368	5.94952	5.97779	6.13396	6.27836	6.41695	6.4771	6.33069	6.47306	6.23721	6.04727	6.23352	6.18919	6.27877	6.30744	6.10082	6.42056	6.3948	6.31448
PRDM16	6.20454	6.26128	6.30369	6.47304	6.15375	6.50672	6.4367	6.37846	6.33941	6.70096	6.38436	6.35527	6.2036	6.05803	6.49811	6.47606	6.03744	6.25895	6.22141	6.21799	6.1892	6.43678	6.15954	6.40611	6.28667	6.26658	6.19823	6.49075	6.38776	6.36142	6.32639	6.27876	6.03921	6.31441	6.24902	6.21478	6.47773	6.36819	6.56479	6.22985	6.467	6.49686	6.13916	6.52336	6.49637	6.33718	6.51434	6.4924	6.33667
ARHGEF16	6.77581	6.50327	6.5958	6.75112	6.26264	6.78128	6.53516	6.60193	6.35198	6.44539	6.53424	6.48135	6.58529	6.54757	6.60713	6.7666	6.44052	6.25044	6.3601	6.48226	6.44591	6.70036	6.60697	6.59503	6.56236	6.43329	6.23126	6.65931	6.60194	6.70187	6.80163	6.61525	6.57162	6.69948	6.62806	6.49376	6.61012	6.88125	6.62978	6.47732	6.55984	6.68	6.48814	6.83568	6.78719	6.47542	6.73606	6.7642	6.75814
MEGF6	7.27384	7.06723	7.12931	7.22104	6.9415	7.35853	7.10934	7.24346	7.19004	7.29782	7.14876	7.18186	6.93703	7.09289	7.11536	7.23984	7.052	6.85868	7.1509	6.88303	7.03674	7.13274	7.12791	7.13308	7.04599	7.15766	6.97867	7.16405	7.15884	7.11887	7.19133	7.0334	6.97665	7.30293	7.02653	7.26412	7.14289	7.19451	7.61483	6.99269	7.07881	7.27668	7.1364	7.13612	7.36466	7.14643	7.12856	7.20166	7.23692
TPRG1L	7.9913	8.38113	8.28485	8.48495	8.16987	8.8563	8.49006	8.36484	7.37786	8.41771	8.52996	8.48038	8.98579	8.49885	8.14963	8.98648	8.59415	7.9123	8.71095	8.41617	8.47365	8.37827	8.4672	9.06549	8.13091	8.33573	8.07747	8.85784	8.51174	8.38438	8.71644	8.32343	7.90287	8.32312	7.98626	8.42995	8.68995	9.26054	9.57284	8.72386	8.27107	9.09564	7.77696	8.66736	8.4839	8.64841	8.08534	8.88112	8.11563
WRAP73	6.19739	5.98596	5.5015	6.02292	5.88568	6.16701	5.85554	5.93808	5.79725	6.36593	6.09135	6.0494	5.97271	5.84941	5.9879	5.78153	5.47952	5.61285	6.04712	6.07715	5.9308	5.77298	5.95598	5.72493	5.90848	5.91763	5.70812	5.78178	5.94979	5.93489	6.17503	5.96912	5.86313	6.04911	5.99728	5.79941	6.23597	5.83614	6.25304	5.83592	5.85083	6.25762	5.72995	6.14111	6.05247	5.87666	5.90545	6.14174	5.87352
TP73	6.68401	6.68202	6.8547	6.6962	6.64026	6.97282	6.66023	6.94453	6.64131	6.7909	6.89882	6.75647	6.90881	6.72541	6.87162	7.01828	6.86225	6.71468	6.62496	6.83862	6.71528	6.77953	6.61767	6.80356	6.58737	6.60524	6.51387	6.92198	6.6914	6.59512	6.82911	6.69915	6.56372	6.58986	6.62888	6.7173	6.98269	6.8681	7.10565	6.75642	6.70055	6.66263	6.59155	6.98854	6.86365	6.73067	6.71876	6.88944	6.7937
CCDC27	6.29172	6.20088	6.20071	6.31607	6.42612	6.61479	6.17096	6.386	6.24132	6.24467	6.15397	6.34569	6.22494	6.2705	6.16172	6.29917	6.27683	6.14877	6.16181	6.1995	6.17315	6.32376	6.10285	6.13318	6.18444	6.17267	5.9187	6.35003	6.3022	6.30683	6.38822	6.24955	6.14474	6.48611	6.30886	6.248	6.43048	6.48417	6.69952	6.33087	6.33298	6.57088	6.40329	6.46691	6.54454	6.63102	6.38983	6.37442	6.3628
LRRC47	6.89887	6.89963	6.91205	6.85168	6.99708	6.75222	6.74545	7.00098	6.76956	6.86053	6.89023	6.83177	6.59048	6.75858	6.42577	6.74504	6.85356	7.10598	6.94074	6.90244	6.77066	6.68286	6.91371	6.93075	6.73221	6.98997	6.8096	6.98524	6.87702	6.88888	6.99326	7.019	6.69947	7.08894	6.78523	6.85877	6.8666	7.30402	6.99374	6.9371	6.69215	6.98835	7.1896	6.94174	6.86183	6.71852	7.04918	7.00518	6.93641
CEP104	7.2629	7.663	7.70647	7.08933	7.55632	7.1774	7.45427	7.46989	7.87354	7.78559	7.31065	7.22955	7.25112	7.72045	7.43016	6.8406	7.54658	7.55305	7.55969	6.95072	7.41854	6.85634	7.48195	7.74191	7.09876	7.28078	7.38483	7.63579	7.39047	7.42518	7.32026	7.5701	7.64614	7.42666	7.18593	7.42132	7.59866	7.38804	7.42162	7.41564	7.40432	7.23194	7.40259	7.28703	7.40396	7.45627	7.54733	6.86372	7.29784
DFFB	6.59648	6.43776	6.66963	6.62347	6.60464	6.55612	6.86097	6.69274	6.98973	6.57998	6.61255	6.47948	6.435	6.4855	6.72706	6.92334	6.39266	6.60535	6.37885	6.55893	6.43083	6.64946	6.59626	6.68892	6.5322	6.74796	6.55883	6.84838	6.65625	6.67836	6.67464	6.67345	6.74274	6.71487	6.61371	6.67732	6.79081	7.11034	6.81185	6.51543	6.51545	6.90418	6.77287	6.70915	6.93984	6.86565	6.70422	6.62069	6.66678
C1orf174	8.05622	7.49774	7.21257	6.87509	6.95093	7.45315	7.92505	7.23024	7.81439	7.28517	7.46197	7.40107	6.72895	7.40261	6.50487	7.39102	8.03422	7.75353	6.96825	7.34759	7.52384	6.75417	7.58707	7.24739	7.14978	7.47649	7.58435	7.22663	7.116	7.20113	7.25338	7.17682	7.91929	6.85949	7.13828	7.69087	7.67756	7.45943	7.17432	7.53338	7.57643	7.40966	7.65677	7.20671	7.7269	7.41662	7.55186	7.52565	7.25145
AJAP1	5.71611	5.63641	5.40863	5.34359	5.46357	5.7938	5.28788	5.79333	5.42213	5.55742	5.54394	5.48998	5.72601	5.54488	5.70862	5.68866	5.43693	5.38838	5.54811	5.36109	5.6282	5.84081	5.68337	5.4856	5.8905	5.57699	5.28032	5.63702	5.54667	5.68287	5.51044	5.41352	5.48812	5.85653	5.68296	5.54597	5.63757	5.73825	5.89379	5.48849	5.58725	5.6169	5.70967	5.89575	5.72725	5.61749	5.53712	5.70098	5.63696
NPHP4	6.47482	6.37406	6.28107	6.57214	6.31195	6.66571	6.42993	6.42569	6.38054	6.58193	6.53913	6.54006	6.73662	6.27003	6.43431	6.45868	6.50674	6.39251	6.25208	6.32271	6.3705	6.63974	6.41829	6.51952	6.44893	6.43937	6.27858	6.5788	6.7639	6.62842	6.57661	6.4751	6.30856	6.44054	6.48208	6.47127	6.48764	6.67717	6.68759	6.31492	6.44622	6.32865	6.32308	6.66093	6.5651	6.46656	6.35426	6.78264	6.50167
KCNAB2	7.04318	6.92863	7.32615	7.43274	6.67288	7.17305	7.24199	6.76671	7.04499	7.30936	6.73615	6.95722	7.14754	6.90083	6.62852	6.6866	7.07579	7.02932	7.13154	6.89173	7.01495	7.03341	6.99356	7.28859	7.09482	7.15621	6.62685	7.26395	7.4894	7.01578	7.28009	7.07044	7.099	7.17093	6.79754	7.23397	7.60569	7.19732	7.12133	7.12061	7.21013	7.02322	6.7403	7.18521	7.17593	7.12487	7.06136	7.13273	7.12091
CHD5	6.38118	6.32953	6.3068	6.40786	5.93567	6.69133	6.47669	6.35616	6.12586	6.56647	6.3047	6.38392	6.4466	6.24969	6.11276	6.35194	5.98307	6.08985	6.15057	6.18812	6.27288	6.67087	6.32677	6.29836	6.33162	6.22372	6.16576	6.43101	6.28548	6.49751	6.65828	6.33511	6.26376	6.39748	6.37815	6.51995	6.49253	6.50513	6.61999	6.20665	6.25734	6.53265	6.32663	6.52217	6.51544	6.33997	6.5656	6.58241	6.47143
RPL22	6.13483	6.33111	5.65795	5.92142	7.02677	5.37835	6.16588	5.44845	5.99696	5.99166	5.88553	5.06114	4.2795	6.26356	6.15091	5.95338	6.11707	6.70256	6.60151	6.95203	6.38673	5.73328	6.9871	6.4106	5.68295	6.44261	7.06204	6.33562	5.87561	5.72556	5.71248	5.78218	6.52011	6.60576	5.98292	6.28211	5.82375	6.18564	6.07422	6.8291	6.10163	6.06909	7.1477	4.9692	6.53765	6.38986	5.93852	5.73724	6.17403
RNF207	6.46811	6.44699	6.517	6.77233	6.48247	6.88971	6.57922	6.67726	6.59916	6.68218	6.36182	6.59452	6.794	6.50696	6.78788	6.70959	6.59611	6.46562	6.58852	6.48627	6.50423	6.52896	6.53132	6.72169	6.45567	6.34955	6.19453	6.73934	6.50115	6.36642	6.68202	6.3588	6.53968	6.61738	6.65582	6.61084	6.70901	6.65707	6.83647	6.6248	6.66735	6.66412	6.39781	6.66807	6.66732	6.51893	6.69309	6.79672	6.61975
ICMT	5.82814	5.82818	6.08792	5.74799	5.03953	6.05989	6.07125	6.01059	6.17852	5.86819	6.18969	5.9163	5.91899	5.9268	6.12476	5.82752	6.14916	5.92857	6.14945	6.21426	5.60651	5.70247	5.78182	6.1841	5.76457	5.77233	5.8776	6.17311	5.66434	5.9081	5.78539	5.72205	5.88894	5.7732	5.61862	5.79071	6.10081	5.86504	5.89686	6.04789	5.85522	5.93855	5.9364	5.83806	5.82232	5.88447	5.71568	5.78966	5.86205
HES3	6.44706	6.2954	6.15257	6.03827	6.08382	6.41893	6.25595	6.34467	6.00896	6.29883	5.98527	6.40045	6.32875	6.22478	6.03824	6.79549	6.25107	5.85651	6.5817	6.85858	6.14112	6.2818	6.28616	6.59262	6.0704	6.27654	6.31911	6.51575	6.19702	6.21223	6.51008	6.17644	6.14173	6.39263	6.22097	6.37113	6.44182	6.54688	6.79646	6.36494	6.33352	6.39548	6.36847	6.67188	6.10629	6.40341	6.28583	6.56257	6.32793
GPR153	7.34925	7.11415	7.20971	7.35991	7.374	7.55882	7.17465	7.19218	7.21703	7.52076	7.23037	7.34436	7.44263	7.15833	7.12704	7.62751	7.11379	7.03262	7.24732	7.15215	7.21466	7.18826	7.16259	7.52831	7.36102	7.04879	7.00573	7.36268	7.08872	7.12992	7.51442	7.22557	7.16362	7.42208	7.3757	7.31592	7.55553	7.39862	7.60129	7.26109	7.29597	7.4509	7.22041	7.44225	7.21504	7.2801	7.2477	7.50787	7.28893
ACOT7	6.85611	6.5516	6.70957	6.53458	6.65246	6.94427	6.67075	6.94071	6.68839	6.7344	6.69329	6.79347	6.88804	6.71163	6.79673	6.86632	6.68953	6.54085	6.69056	6.76533	6.53678	6.57072	6.55511	6.86923	6.44611	6.47092	6.62755	6.7485	6.65694	6.51327	6.88123	6.56433	6.41464	6.64328	6.58403	6.67449	6.94506	6.80708	6.92517	6.68409	6.67699	6.78941	6.65135	6.78767	6.71822	6.70127	6.7574	6.69913	6.59823
HES2	6.55084	6.47404	6.3857	6.54798	6.32318	6.58887	6.53581	6.5068	6.61232	6.61086	6.37188	6.44768	6.67025	6.41324	6.49308	6.58828	6.27434	6.35744	6.45562	6.54508	6.42739	6.55663	6.41634	6.62265	6.21601	6.33982	6.42723	6.59708	6.54928	6.49535	6.47916	6.30846	6.14039	6.53901	6.54831	6.66457	6.66174	6.73387	6.82692	6.44193	6.3912	6.5072	6.25628	6.75239	6.286	6.43929	6.49248	6.61562	6.48612
ESPN	6.81184	7.12761	7.02724	6.9066	6.89709	6.90387	6.8221	6.97714	6.65013	7.01142	7.12438	7.02167	7.11665	6.81807	7.01826	7.23148	6.91025	6.85896	7.26514	7.27814	6.70338	7.03707	6.99783	7.25056	6.86068	6.81029	6.41494	7.3739	6.97709	6.90667	6.98449	6.76403	6.80594	6.87954	6.73764	6.90596	7.23814	7.11547	7.49674	7.21046	6.94276	7.17952	6.36492	7.1844	6.90465	6.97424	6.97997	7.1457	6.89604
TNFRSF25	7.75332	7.55789	7.65157	7.76271	7.75015	7.85226	7.79176	7.55663	7.65832	7.82669	7.44606	7.68296	7.60164	7.61274	7.68799	7.69068	7.52116	7.47029	7.52496	7.53885	7.42921	7.62849	7.64053	7.69242	7.49681	7.6215	7.43881	7.74045	7.53474	7.48121	7.72268	7.43218	7.53893	7.84331	7.52206	7.59898	7.69813	7.65437	7.94943	7.6555	7.5638	7.61858	7.63275	7.50411	7.68746	7.6602	7.78463	7.63446	7.65418
PLEKHG5	6.23201	6.23076	6.22381	6.57446	6.06088	6.63847	6.17471	6.23726	6.20664	6.10678	6.30079	6.28184	6.25793	6.21135	6.03829	6.31711	5.91268	5.93138	6.03785	6.30024	5.97118	6.36505	6.23742	6.26587	6.26767	6.15001	6.07218	6.19994	6.40266	6.22993	6.27948	6.15231	6.04549	6.2429	6.05033	6.17361	6.33971	6.25057	6.39066	6.23399	6.17361	6.12307	6.04444	6.23428	6.20089	6.44104	6.24229	6.24932	6.27513
NOL9	6.57469	6.55789	6.6222	5.44867	6.7894	6.67682	5.91505	6.07391	6.89018	6.60278	5.97157	5.33436	5.37195	6.46512	6.10832	5.78165	6.9742	6.56769	6.3818	5.98783	6.293	5.92713	6.5558	6.7864	6.38214	6.7727	6.6615	6.64766	6.37405	6.16073	6.4593	5.96719	6.71283	6.70536	6.11518	6.31727	6.43436	6.72581	6.4833	6.38672	6.18328	5.92356	6.80194	6.22529	6.49176	6.64643	6.4712	6.08067	6.76373
TAS1R1	6.50416	6.30613	6.18832	6.32585	6.3355	6.36771	6.16816	6.22136	6.50502	6.56691	5.98215	6.17315	6.16324	6.34616	6.44189	6.45534	6.27882	6.13472	6.11546	6.17053	6.23723	6.18933	6.29389	6.19463	6.26288	6.24434	6.00745	6.32168	6.10922	6.21643	6.3664	6.17831	6.06363	6.15639	6.39117	6.20686	6.26493	6.31672	6.42368	6.17935	6.17642	6.24354	5.92856	6.20008	6.2201	6.11863	6.30546	6.50415	6.49338
ZBTB48	6.69335	6.83594	6.72535	7.01198	6.9192	6.88832	6.74763	6.92072	6.94633	7.11025	6.54648	6.72633	7.22791	6.8883	7.01571	6.89011	6.8997	6.79776	6.68709	6.46868	7.04516	7.04489	7.1611	6.71529	7.00779	6.9158	6.70538	7.2451	6.89047	6.99908	7.08623	7.07506	6.77461	6.72658	6.93684	7.20238	7.37204	7.12758	7.13802	6.89788	6.83854	7.01348	6.81736	7.12512	6.98733	7.00831	7.06061	7.1216	6.94772
KLHL21	6.70562	6.64478	6.43582	6.66515	6.39917	6.54884	6.92379	6.53994	6.74402	6.81189	6.5443	6.48704	5.97539	7.12131	6.51018	6.20714	6.66098	6.60028	6.43663	6.51491	7.09534	7.10473	7.06294	6.58597	6.9383	6.64074	6.64143	7.22093	6.92369	6.79317	7.06354	6.76554	6.89424	6.93749	6.86033	7.13905	7.25325	7.40617	7.35286	6.89823	6.46652	7.23064	6.54258	7.01661	6.68002	6.55069	7.01806	7.26521	7.19315
PHF13	7.10081	6.74601	6.71518	7.02158	6.71279	7.24456	6.61213	6.87861	6.83142	6.90518	6.90263	6.85169	6.8048	7.20952	6.96826	7.08513	6.53329	6.34897	6.76128	6.86841	6.66618	7.0088	6.72826	6.89436	6.63446	6.6922	6.79643	7.06372	6.97685	6.90365	7.02388	6.64053	6.75083	7.12825	6.92186	6.9319	6.86564	6.82089	7.14448	6.79389	6.69296	6.82366	6.63577	6.98665	6.97842	6.93088	6.86414	6.99471	6.98301
THAP3	6.70613	6.35994	6.62223	6.76628	6.09934	6.53482	7.02647	6.45894	6.80812	6.59358	6.65398	6.78619	6.53023	6.71507	6.65022	6.82758	6.54972	6.73075	6.61599	6.59997	6.42403	6.7685	6.88915	6.71764	6.74002	6.63439	6.63183	6.46495	6.93491	6.75069	6.74749	6.64242	6.7238	7.09945	6.82977	6.7188	6.79292	6.78928	6.84636	6.71931	6.64214	6.71189	6.7039	6.8787	6.71721	6.80181	6.74246	7.13094	6.7535
DNAJC11	6.61022	7.20186	6.60905	6.51929	7.13831	6.25384	6.83884	6.29063	7.29889	6.21406	6.20795	6.5068	6.09861	6.53767	6.16829	6.47226	7.26037	7.21515	5.75628	6.76582	6.59919	6.3003	7.11305	7.24657	6.3567	6.63196	6.84103	7.17413	6.07568	6.48938	6.51783	6.7652	6.91671	7.08078	6.00047	6.41702	6.55171	6.098	6.74973	6.65722	6.72202	6.77992	6.60681	6.13813	6.79033	7.18372	6.86112	5.5083	6.12536
CAMTA1	5.59233	5.37325	5.43648	5.72915	5.7772	5.75668	5.32643	5.85544	5.71707	5.83881	5.52369	5.8972	5.44204	5.83058	5.7807	5.6953	5.84702	5.58233	5.7422	5.70293	5.72844	5.79924	5.8303	5.58931	5.51667	5.68694	5.37902	5.69096	5.4674	5.36135	5.83455	5.68352	5.66807	5.86081	5.53843	5.72416	5.56104	5.5019	5.75152	5.46865	5.8548	5.70541	5.802	5.52432	5.62541	5.76752	5.66596	5.75475	5.99586
VAMP3	9.7803	9.45558	9.66301	9.5363	9.40319	10.14386	9.65513	9.61219	8.95875	9.58257	10.15515	9.4685	10.14719	9.75656	10.17695	9.45141	9.34563	9.59054	9.87783	10.07524	9.48403	9.61858	9.61288	9.75121	9.97772	9.98944	9.57618	9.29234	10.13261	9.9145	9.42717	9.85677	9.55683	9.58537	10.43788	9.63933	9.40194	8.85272	8.73533	8.98327	9.9515	8.94855	9.20123	9.98621	9.4638	9.86926	9.62534	9.62989	9.48458
PER3	6.38562	5.65053	5.59969	6.43089	6.17218	6.1806	6.04438	5.85188	6.13997	6.21802	6.04765	5.8125	5.80877	5.86982	5.75065	5.78875	6.06768	6.21913	6.07833	6.05537	5.87825	6.08704	5.90206	6.03886	6.10358	6.06195	5.75112	5.75867	5.95971	5.80852	5.82803	6.18603	6.02341	5.94417	6.12852	6.21405	5.92336	6.11078	6.05076	5.72984	6.0547	5.97707	6.28257	5.98076	6.06865	5.72527	5.89456	6.00183	6.0482
UTS2	4.93589	4.81028	4.87996	8.23649	4.47249	7.23956	7.61556	5.04899	4.85519	4.85406	4.54873	8.18997	4.54213	4.51423	4.76796	6.18092	5.0966	8.15372	8.60626	4.06915	4.76315	4.43074	4.75239	4.67326	7.60898	4.23539	4.30283	4.85486	4.3426	6.95619	4.36347	7.59635	3.98312	4.44968	4.36281	8.51661	4.24273	4.77357	7.06069	4.04373	4.80078	4.88159	4.92394	4.56002	4.99301	4.33758	5.00468	4.42094	4.27429
TNFRSF9	6.21544	5.67621	6.11337	6.8294	6.47075	5.95288	6.68236	6.96515	6.51413	6.7564	7.15812	6.5346	5.9677	7.71712	5.98513	5.62893	6.64689	6.95211	5.88843	5.99856	7.47871	6.9793	6.76334	5.71617	6.66025	6.3817	5.59122	6.51749	5.91089	6.04982	6.80921	6.1588	6.8688	5.99202	6.12573	7.04539	6.11276	6.95373	6.34458	5.81556	6.41226	6.42965	5.9759	5.65455	6.67787	6.11093	7.1997	7.01978	6.48865
PARK7	9.84308	10.04326	10.02609	9.25306	9.82804	8.84837	9.98918	9.7945	9.78987	9.62385	9.89401	9.10947	10.04038	9.98248	9.65043	8.70769	9.39144	9.66912	10.08069	10.41351	9.62052	9.49296	9.79717	10.16558	9.59237	9.89745	10.1291	10.09216	10.00525	9.68074	9.76146	9.94075	9.70588	9.49124	9.41483	9.7954	9.53237	9.3457	9.5542	9.8071	9.79851	9.91035	9.99963	10.119	9.92027	10.11905	9.77813	9.57815	9.57483
ERRFI1	5.81245	5.60255	5.70918	5.35397	5.05416	5.49968	5.29267	5.53304	5.34039	5.48335	5.8396	5.45249	5.43046	5.29357	5.38972	5.36956	5.2583	5.37741	5.6354	5.67191	5.94006	5.22597	5.55253	5.60354	5.38948	5.5801	5.14418	5.32784	5.8003	5.6577	5.48711	5.36996	5.52025	5.57153	5.59933	5.60671	5.65109	5.68122	5.78039	5.30617	5.51347	5.51883	5.34609	5.71779	5.69677	5.68804	5.60039	5.70479	5.54784
SLC45A1	6.11988	6.1594	6.17917	6.51114	6.07047	6.15781	6.15141	6.21597	5.868	6.20948	5.99246	6.36449	6.21538	6.23612	6.24601	6.14551	5.97539	5.85528	5.95883	6.0252	5.88055	6.00706	6.01626	6.09145	6.0491	6.007	5.83925	6.38427	6.16562	5.98837	6.36912	5.96436	5.76355	6.07387	6.21523	6.04114	6.41606	6.19616	6.26404	5.89939	6.03709	6.13917	6.06541	6.30872	6.17133	6.06977	6.14315	6.25151	6.05268
RERE	7.98195	7.80632	7.82987	7.97616	7.57402	8.01491	7.85696	8.01267	7.81182	8.12483	7.33948	7.80947	7.54623	7.6735	7.89161	8.03038	7.93646	7.99977	7.71083	7.49709	7.86726	7.59687	8.05799	7.39834	7.57443	7.60132	7.66633	8.07972	7.62933	7.60732	8.00246	7.73716	7.89185	7.69915	8.28676	7.92077	7.85401	8.03365	8.24568	7.70659	7.67829	8.24102	7.71397	7.60006	7.89322	7.67523	8.09291	7.99557	8.09484
ENO1	9.34163	9.39982	9.32755	8.81915	8.39814	8.8316	7.99771	8.93559	8.0687	8.93542	8.70966	9.02568	10.0005	9.46459	9.44149	8.27777	9.1185	8.97871	9.664	10.41667	8.71185	8.72729	8.8557	10.12257	9.30922	9.18897	9.04473	10.06229	9.91266	9.03323	9.14651	9.30085	8.46499	8.87163	8.25078	9.13489	9.47461	8.22047	7.8675	8.53494	9.48954	8.65548	8.24654	9.45502	8.79888	9.65218	8.73491	8.5592	9.01643
CA6	5.9664	6.33724	5.83326	6.13308	5.94692	6.30226	5.91182	5.59781	5.63544	5.67382	5.8436	6.0733	6.08642	5.69207	5.75364	5.79154	5.97606	5.78474	5.8074	5.87208	5.93224	6.0831	6.1099	5.77958	5.75264	5.76084	5.81645	5.86213	5.9118	6.01044	6.04733	5.94837	5.89115	6.09596	5.89421	5.86561	5.95179	5.82792	6.13156	5.75345	5.73429	5.83191	6.46237	5.78868	5.95219	5.54564	5.96325	6.2286	5.92807
SLC2A7	6.40038	6.36063	6.25029	6.1205	6.37285	6.37977	6.23433	6.20579	6.30924	6.06748	6.1553	5.77794	6.27381	6.04411	6.52189	6.03924	6.28632	6.31115	6.09411	6.21715	6.28897	6.19248	6.25037	6.24763	6.22586	6.07531	5.94967	6.02475	6.30714	6.23367	6.31454	6.28819	6.00178	6.5117	6.39261	6.01112	6.25063	6.30081	6.46935	6.22693	6.33899	6.34547	6.3327	6.34369	6.25906	6.17792	6.40994	6.26342	6.40567
SLC2A5	5.80872	5.67087	5.77575	5.76624	5.78966	5.96589	5.67994	5.60926	5.50153	5.7111	5.82106	5.58503	5.83965	5.86158	5.55311	6.03276	5.68675	5.60417	5.63467	5.82092	5.63091	5.77778	5.53719	5.71055	5.62713	5.59313	5.56268	5.76444	5.84426	5.46437	5.76609	5.42586	5.59115	5.65107	5.73399	5.76347	5.91903	5.88388	6.0621	5.87665	5.48299	5.87922	5.61227	5.88501	5.77391	5.50083	5.73079	5.74425	5.66502
GPR157	6.62513	6.394	6.31903	6.41844	6.53655	6.69165	6.29486	6.41061	6.49903	6.52115	6.50648	6.49033	6.32368	6.32241	6.36744	6.21146	6.17185	5.87265	6.4128	6.6545	6.25115	6.57471	6.55942	6.40541	6.35555	6.33991	6.1415	6.58048	6.42407	6.31706	6.44451	6.21414	6.24709	6.60852	6.35608	6.56467	6.53185	6.63255	6.92919	6.27983	6.25336	6.54089	6.44498	6.29755	6.51567	6.39173	6.58083	6.4326	6.54551
H6PD	6.19084	5.4147	5.95539	5.38295	5.67677	6.18755	5.40673	5.74312	5.69883	5.94476	5.83797	5.95934	6.05491	5.81037	5.80597	6.33715	5.85056	6.02381	5.79655	5.65144	5.96247	6.04433	6.21042	5.93452	5.99715	5.75289	5.8389	6.29862	5.90215	6.05542	6.4046	6.00396	5.73934	6.01471	6.24723	6.03034	6.60811	6.48426	6.07238	5.99412	6.35784	6.028	5.84893	6.39658	5.95527	6.27671	5.69934	6.14848	6.29477
SPSB1	5.9294	5.56243	5.9502	5.94303	5.90861	5.80459	5.74819	5.80514	5.99679	5.95712	5.84412	6.11275	6.30138	5.88993	6.04853	6.13122	5.56769	5.72367	5.83265	5.72387	5.6138	5.83037	5.7309	5.81206	5.71423	5.51911	5.672	5.86231	5.70018	5.74276	6.01997	5.51419	5.67022	5.83892	5.94743	5.91815	6.05098	5.9418	6.07703	5.85767	5.64305	5.94106	5.90223	5.98745	5.65217	6.04613	5.76196	5.76492	5.93138
SLC25A33	5.4355	5.21505	5.32801	5.42088	5.40483	5.36601	5.14957	5.33953	5.43179	5.61268	5.48749	5.13307	5.6475	6.37249	5.83555	5.40711	5.60992	5.41623	5.35078	5.64507	5.04391	6.05014	5.51184	5.85506	5.39671	5.61396	5.80587	5.82547	5.49149	5.41844	5.6461	5.68443	5.44584	5.57839	5.34285	5.33125	5.87617	5.36685	5.13665	5.33871	5.79896	5.42	5.90651	5.32462	5.58683	5.5083	6.0425	5.49382	5.46095
TMEM201	6.56556	6.37643	6.33935	6.39462	6.18031	6.38505	6.18493	6.38779	6.45034	6.37749	6.23073	6.42109	6.44029	6.22607	6.31592	6.1702	6.44582	6.20703	6.42724	6.22273	6.36537	6.46444	6.34744	6.29118	6.23584	6.33606	6.01743	6.33442	6.50505	6.27884	6.46832	6.14889	6.29651	6.44692	6.37198	6.36438	6.60081	6.41815	6.6326	6.20099	6.40592	6.42479	6.02445	6.39179	6.3902	6.50229	6.51429	6.5453	6.33811
PIK3CD	7.65076	6.74969	7.3806	7.48092	7.42442	7.84754	7.33384	7.48721	7.1094	7.7212	6.90615	7.61199	7.50474	7.44333	7.36501	7.32417	7.19136	7.38725	7.4784	6.82637	7.4753	7.54277	7.70108	7.64856	7.30302	7.21676	7.02071	8.04134	7.42159	7.3927	7.83011	7.33033	7.03469	7.31262	7.31145	7.7696	7.56943	7.42099	7.6978	7.30731	7.73914	7.54952	6.93078	7.55056	7.46622	7.33788	7.68482	7.84922	7.81727
CLSTN1	7.30999	6.89805	6.9744	6.83457	7.40895	7.20956	7.01942	6.98172	7.42919	7.01696	6.82289	6.91222	6.57565	6.97518	6.88155	6.95619	7.11885	6.93064	7.21502	6.45328	6.94162	6.8561	7.32828	7.18389	6.98489	7.00653	6.88525	7.43842	6.4922	7.02389	7.37631	6.81579	7.21105	7.08586	6.77122	7.21404	7.22276	7.36237	7.51781	6.88789	7.24495	6.95077	7.20435	6.72103	7.13656	6.93505	7.3512	7.03735	7.41463
CTNNBIP1	7.62936	7.30008	7.1434	7.32638	7.2658	7.53324	7.26251	7.47014	7.39697	7.43335	7.16606	7.18573	7.42626	7.34924	7.17267	7.12779	7.39888	7.11019	7.54979	7.04772	7.10529	7.18434	7.21002	7.13635	7.24503	7.09467	7.32168	7.53301	7.19788	7.18098	7.41354	7.0735	7.10502	7.26497	7.11404	7.32108	7.6526	7.49919	7.47806	7.2419	7.37254	7.29236	7.28365	7.28097	7.45084	7.14281	7.39627	7.17329	7.19898
LZIC	7.4342	7.43351	7.84226	7.61509	7.80323	6.64368	7.53073	7.41121	7.17128	6.97866	7.40184	7.98651	8.09389	7.40417	7.77912	7.20433	6.84562	7.91228	7.60297	7.59199	7.01052	7.05657	7.19836	7.65433	7.58963	7.58792	7.74244	7.20027	7.55737	7.18198	6.9767	8.21404	7.4968	7.06457	7.00303	7.21096	6.30636	6.99016	6.76479	6.99076	7.53223	7.01944	7.29134	7.43983	7.41668	7.59094	7.00455	7.28375	6.82194
NMNAT1	5.70839	6.95623	7.34748	7.04441	6.45513	6.31656	7.47853	7.30315	6.70523	7.01115	6.9262	6.89252	6.42029	7.53637	6.75714	7.48018	6.91141	7.13613	7.79427	7.15025	7.15042	6.66891	6.74616	6.62421	6.91876	7.15512	6.13354	7.27063	7.10561	6.7613	7.06229	7.92959	6.72156	6.43594	6.37241	6.80715	6.46966	6.28101	6.37265	6.55232	6.72396	6.55446	6.97677	6.90527	6.85846	6.85088	6.63547	6.95496	7.1628
RBP7	8.2099	5.73553	8.0429	8.67894	8.47777	8.65873	9.22906	8.39347	7.91701	8.87408	8.79677	8.71402	5.7644	9.58238	8.19646	9.2252	7.38309	8.9481	8.25671	6.06426	9.29936	9.58838	9.78502	7.13928	7.97252	6.95221	8.461	8.8079	6.20445	7.63576	8.49445	7.47944	8.9252	9.35794	6.93115	8.8037	7.85875	9.35648	7.92264	8.78604	8.81414	7.90501	7.99202	7.51076	8.91188	8.80113	8.59409	8.82996	9.73691
UBE4B	8.60008	8.54329	8.54256	8.78461	8.48121	8.1288	8.23286	8.36002	8.13941	8.78162	8.48099	8.66993	8.30541	8.6251	7.86404	8.62438	8.46401	8.72248	8.454	7.82924	8.73658	8.51882	8.69443	8.45752	8.41795	8.59849	8.24966	8.69036	8.62198	8.34252	8.8076	8.6554	8.40682	8.40283	8.08252	8.7572	9.46958	8.69522	8.47264	8.57239	8.33696	8.32134	7.96327	8.18949	8.65716	8.65332	8.6165	8.52365	8.81999
KIF1B	9.21672	9.11149	9.11062	9.58773	8.772	10.08938	8.83024	9.34466	8.50194	9.15936	9.57021	9.28762	8.91023	9.21142	9.17051	9.43373	9.30962	8.71157	9.15804	7.75361	8.8436	9.59403	8.87259	9.0632	9.27254	9.26822	8.84075	8.99665	9.54067	9.80284	9.27151	9.43474	8.60125	9.73516	9.39738	8.86936	8.871	8.51343	8.15463	8.39072	10.019	8.27321	8.31682	9.20886	8.69379	8.99222	8.92631	9.17047	9.49999
PGD	10.26153	10.6617	10.89841	10.66735	9.87575	10.66104	9.89182	10.47047	9.22686	10.63353	10.22455	10.37626	11.48478	10.83677	10.77436	10.21451	10.04204	10.00004	11.02348	10.79911	10.11419	10.98146	10.65268	10.95683	11.08999	11.31741	10.27257	11.07062	11.82958	11.11996	11.16651	11.39016	9.97497	11.0008	10.6455	11.02182	10.69726	10.17732	10.1797	10.3267	11.40808	9.72683	9.07989	11.06497	10.73702	11.01955	10.44371	10.99519	10.91958
DFFA	5.69216	5.73836	5.69152	5.69099	5.73277	5.69579	5.83569	5.51977	5.90638	5.68693	5.4073	5.57964	5.65894	5.14183	5.72302	5.37371	5.81799	5.6007	5.37423	6.02895	5.39117	5.80031	5.75407	5.88019	5.6815	5.91568	5.69879	6.14802	5.52648	6.01234	5.74046	5.79888	5.61594	5.7067	5.49077	5.56889	5.92523	5.49927	6.18899	5.92121	5.77473	5.6656	5.83179	5.49679	5.61341	5.92048	5.78153	5.83276	5.91639
PEX14	7.11503	6.99049	6.87547	7.10894	6.94032	7.28508	6.98789	7.20942	7.16226	7.22039	6.89502	7.01465	7.09498	6.9044	6.84003	7.01798	7.13429	7.0284	7.03604	7.13311	6.75061	7.00319	7.08599	7.14114	6.95557	6.8456	6.87729	7.18876	6.79978	7.21881	7.08484	6.90647	7.04403	7.21773	7.01129	7.17477	7.35993	7.1821	7.30028	6.99128	7.14738	7.04885	6.87875	7.02506	7.0854	7.11128	7.22564	7.10978	7.03626
CASZ1	5.94142	6.043	5.93931	6.3116	5.87605	6.1697	6.14178	6.07814	6.1042	5.97642	5.93004	6.12065	6.06329	5.97854	6.12523	6.17684	5.985	6.02246	6.02149	6.28973	6.00029	6.09281	5.98117	6.42182	6.05883	6.20924	6.03426	6.03131	6.25348	6.35747	6.17067	6.01177	6.14597	6.30538	6.25075	6.19847	6.31958	6.18095	6.32383	5.93696	6.25991	6.28585	5.91856	6.28138	6.2115	6.05262	6.33697	6.25567	6.24505
C1orf127	6.14046	5.99297	6.09326	5.99824	6.21877	6.339	5.70292	6.20399	6.14742	6.26992	5.89537	6.33192	6.07184	5.86595	5.89174	6.65288	6.11691	5.98308	6.03932	6.07304	6.0189	6.18318	6.1288	5.97023	5.937	5.74609	5.81116	5.89285	6.0489	6.2029	6.16699	5.80252	6.08875	6.28642	6.00558	6.1562	6.33073	6.26034	6.23205	5.96175	6.18188	6.28951	6.18672	6.15791	6.16992	5.86044	6.16445	6.35697	5.94855
TARDBP	9.2576	9.50024	9.12684	8.79499	9.086	8.77733	9.18331	8.9464	9.55155	9.05151	8.86606	9.08393	8.88875	9.08288	8.81901	8.57744	9.64084	9.45644	9.11198	8.9346	8.87971	9.03774	9.24058	9.36286	9.08396	9.22856	9.23255	8.847	9.05688	9.109	8.92153	9.20319	9.52694	9.20564	9.1412	9.11855	9.02198	8.94971	8.7823	9.21225	9.11218	8.9893	9.33543	8.94258	9.33243	9.03635	9.08288	8.69929	9.25226
MASP2	7.24712	6.88263	6.97415	6.88578	7.22161	7.02002	6.80489	6.97154	7.21171	6.99514	6.74071	6.91178	6.54515	7.07191	6.69779	6.94533	7.0675	6.96183	6.79546	6.49935	6.74993	6.87656	6.82176	6.72894	6.81651	6.88648	6.78113	6.75088	6.78554	6.88301	6.93852	6.87474	6.83653	7.06355	7.00696	7.02541	6.7745	7.00793	6.98027	6.8379	6.95456	7.06851	6.65679	6.78291	6.85886	6.90165	6.89764	6.82426	7.01473
SRM	7.14746	7.22475	6.96686	6.92173	7.41185	7.32272	7.06631	7.06217	7.42603	7.29315	6.91186	7.13179	6.88206	7.13312	7.13764	7.07664	7.13241	7.00766	7.09988	7.47933	7.10373	7.03429	7.23009	7.35523	6.85046	7.04366	7.13477	7.43583	6.90405	6.9442	7.49197	6.84546	6.98697	7.19154	7.13502	7.02251	7.56184	7.12289	7.28359	7.35466	7.03847	7.23938	7.10567	7.12708	7.10085	7.19409	7.13644	7.09439	7.21812
EXOSC10	8.37863	7.6244	7.39336	7.16791	7.97525	7.01035	7.39942	7.41365	8.21621	7.78147	7.54574	7.42173	7.18895	7.20339	7.07219	7.39659	8.07937	8.36216	7.4994	8.074	7.1848	6.78258	7.7233	7.95593	7.03244	7.23233	7.77325	8.07722	7.53492	7.48102	7.58602	7.34966	7.75197	7.72579	6.6141	7.3378	7.77412	7.35222	6.94562	7.71335	7.37285	7.16278	7.57536	7.34849	7.32538	7.52682	7.80141	6.77924	7.29701
MTOR	7.05633	7.081	6.7813	6.58801	7.11284	6.89768	6.95299	6.95287	7.63047	7.22791	6.84731	6.88775	6.74968	7.04175	6.54282	6.77737	7.63441	7.22125	7.26708	7.0162	6.68404	6.75381	6.90274	7.28255	6.86732	7.12784	6.91356	7.24936	7.00789	6.92998	7.19359	7.11951	7.29989	7.06638	6.70282	6.92059	6.44552	6.73476	7.09503	7.0494	7.47441	6.87395	6.82979	6.67324	6.95507	7.12128	6.91213	6.70979	7.09171
ANGPTL7	6.09088	5.88844	5.60567	5.65079	5.60056	5.89273	5.53607	6.08816	6.10224	5.30816	5.9201	5.97677	5.37207	5.90974	5.61584	6.27106	6.03863	6.2311	5.67944	5.71866	5.72716	5.67662	6.06604	5.87186	5.55832	6.11931	5.45849	5.67925	5.70264	6.15519	5.87562	5.81345	6.14733	5.93063	5.80337	5.84052	6.13316	5.55105	5.77593	5.3024	5.69738	5.55205	5.79832	5.71426	5.81886	5.79239	5.9954	5.65691	5.689
UBIAD1	7.76244	7.41748	7.13375	6.93421	7.55852	7.59441	7.39813	7.2402	7.66602	7.06863	7.2303	7.09899	7.59978	7.29394	7.12591	7.13783	7.50736	7.77532	7.10219	6.8506	6.95101	7.27301	7.38924	7.49205	7.03085	7.11149	7.16479	7.24898	6.92419	7.22516	7.22491	7.13292	7.19823	7.4765	7.21009	7.16372	7.5062	7.92076	7.52547	7.36559	7.30385	7.35684	7.56151	7.06039	7.2958	7.33949	7.16424	7.16022	7.2592
FBXO2	7.33172	6.89581	6.91178	7.11609	6.92821	7.27172	7.04375	7.06808	6.99808	6.93812	6.72309	7.08447	6.94593	6.97845	7.07897	7.12499	6.97988	6.84574	6.92765	6.95393	6.85484	6.77163	6.93712	6.81687	6.78973	6.91023	6.58313	7.07546	6.97599	6.74549	7.14225	6.6904	6.67315	7.00501	6.96845	6.96137	7.25158	7.02582	7.10838	6.89633	6.93219	6.98408	6.81758	7.01937	6.99877	7.09184	6.83736	7.18891	6.86097
FBXO44	7.06471	6.75539	6.84527	6.74724	6.62273	7.08865	6.96391	7.09955	6.89609	6.82733	6.97477	6.83394	6.85716	6.78612	6.67489	6.8778	6.92997	6.63459	6.77602	7.02569	6.77781	7.05426	6.93457	6.89927	6.89581	6.78257	6.82325	6.80684	7.11026	6.9889	6.90294	6.84657	6.7265	7.00683	6.86181	6.78506	7.19305	7.0609	7.35202	7.03741	6.66481	6.95462	6.91546	7.01425	6.88074	6.81834	6.94967	7.00344	6.85838
FBXO6	6.91774	6.58814	6.13643	6.73553	6.45484	6.60072	6.59592	6.44742	6.21755	6.31979	6.37998	6.37393	6.88766	6.66424	6.57944	6.711	6.37891	6.30456	6.61325	6.70265	6.16462	6.69571	6.12912	6.58563	6.65261	6.27142	6.59454	6.5856	6.69819	6.58725	6.73604	6.726	6.49567	6.55234	7.40409	6.6023	7.08158	6.51417	6.58504	6.58414	6.51303	6.58233	6.64297	6.91704	6.48272	6.74852	6.7038	6.56536	6.55976
MAD2L2	7.41651	7.63702	7.63089	7.46432	6.72443	7.61913	7.49669	7.20764	7.25134	7.56495	7.57036	7.51334	7.73901	7.66665	7.61947	7.56873	7.37144	7.12502	7.70808	8.33446	7.29076	7.83282	7.57001	8.26376	7.49162	7.43185	7.40678	7.86195	7.83775	7.64493	7.80776	7.69919	7.13903	7.57627	7.47192	7.57592	7.27818	7.46282	7.5513	7.3139	7.56482	7.70548	7.27788	7.61538	7.40662	7.60503	7.36475	7.60106	7.31363
DRAXIN	7.91403	7.85835	7.84587	8.21843	7.65828	8.02429	7.96417	7.925	7.88225	8.01187	7.79496	8.04403	7.73105	7.85133	7.74729	7.6671	8.02499	7.64348	7.84497	8.12466	7.88182	7.89036	7.52435	7.82395	7.65218	7.69126	7.61218	7.83956	7.75859	7.67412	7.85931	7.59294	7.7345	7.87518	7.80076	7.94008	7.90198	7.95637	7.7947	7.82444	7.92239	7.88668	7.97185	7.8554	7.83384	7.96176	7.9088	8.00028	7.92234
AGTRAP	8.39772	7.78075	8.67613	8.37812	8.18325	8.10686	8.18615	8.46164	8.14559	8.35299	8.12625	8.71238	8.47002	8.58254	8.0909	8.67574	8.18304	8.19539	8.53013	8.12906	8.35238	8.85165	8.44055	8.43047	8.35986	8.45497	7.94958	8.48361	8.84134	8.34373	8.77483	8.5988	8.43244	8.19469	8.32207	8.74348	8.29233	8.36548	8.31989	8.43631	8.119	8.54784	7.84609	8.25799	8.6274	8.57446	8.31209	8.93642	8.32658
C1orf167	6.7905	6.68568	6.79964	6.89188	6.74598	7.04516	6.84987	6.95889	6.88143	6.72036	6.84438	6.94315	6.76145	6.67705	6.79065	6.91408	6.81873	6.75603	6.80856	6.81765	6.68626	6.97473	6.77408	6.77197	6.88141	6.80114	6.59765	6.77526	6.79562	6.93859	6.88259	6.63525	6.69131	6.92252	6.89907	6.9249	6.89798	7.0094	7.08691	6.75214	6.91904	7.03412	6.80033	6.99611	6.99203	6.84776	6.81757	6.87692	6.80699
MTHFR	6.19953	6.18422	6.14425	6.27442	6.00246	6.01156	6.14963	6.03067	6.3934	6.89937	5.9548	6.10694	5.9988	6.33525	5.90811	6.30443	6.56433	6.42051	6.19524	5.6339	6.07829	6.74342	6.36084	6.75034	6.21935	6.33783	6.29057	6.69971	6.26579	6.12042	6.68432	6.56083	6.48426	6.57028	5.87117	6.58987	6.4426	6.11197	6.75801	6.52434	6.56089	6.5898	6.09782	6.07174	6.05693	6.6306	6.26818	6.28368	6.43473
CLCN6	6.70728	7.23622	6.545	6.6535	6.92456	7.08373	6.76606	6.63592	7.60943	7.08508	6.46393	6.83819	6.9482	7.06985	6.32163	6.31301	7.30763	7.22027	6.8073	6.79233	6.71337	6.89346	7.1574	6.98009	6.81809	7.03819	7.31761	7.48222	7.0604	6.87779	6.92059	7.20328	7.88034	7.42164	6.56786	7.04071	6.96225	7.01104	6.99367	7.48905	7.01408	7.03741	7.16488	6.81991	7.20237	7.25792	7.61132	6.71552	7.07624
NPPA	5.50951	6.00807	5.79921	5.84896	5.49274	6.07264	6.22364	5.6944	5.69544	5.85727	5.97691	5.64731	5.49182	5.47087	5.576	6.1883	5.59706	5.43721	5.65146	6.29883	5.79665	5.74343	5.66268	5.91843	5.80553	5.63152	5.55904	6.04923	5.80275	5.91327	5.82362	5.54309	6.15236	6.24836	5.82775	5.83535	6.51726	5.89084	6.15117	6.3498	5.53837	6.06379	6.10355	6.10726	5.87943	5.9959	6.08009	5.74536	5.53355
NPPB	6.47598	6.21274	6.3972	6.58288	6.21141	6.70102	6.64939	6.53741	6.50643	6.5826	6.17299	6.33284	6.48314	6.36608	6.34474	6.36024	6.20902	6.17647	6.43478	6.47386	6.24982	6.2734	6.24304	6.54631	6.49823	6.39567	6.17184	6.29103	6.46417	6.42059	6.47471	6.35467	6.40113	6.4016	6.40857	6.52348	6.58883	6.54745	6.52593	6.48097	6.49801	6.55998	6.28928	6.53754	6.39313	6.43272	6.49018	6.7343	6.43606
KIAA2013	7.22896	7.40349	7.41925	7.567	7.00291	7.53496	7.48316	7.52046	7.36901	7.55253	7.50591	7.71761	8.00488	7.53812	7.56158	7.57498	7.42943	7.48646	7.69964	7.76543	7.4795	8.00015	7.94938	8.11094	7.88406	7.78628	7.46288	7.97075	7.91965	7.95687	8.09703	7.95119	7.60349	7.74927	7.89106	7.89798	8.13819	8.14612	8.2463	7.9105	7.74926	7.91018	7.80245	7.90265	7.80898	7.96079	7.83034	8.0633	7.57071
PLOD1	7.13195	7.46249	7.39781	7.33394	7.28585	7.18485	7.17578	7.02133	6.60329	7.4771	7.11412	7.0861	7.51035	7.34149	6.80022	7.11647	7.12388	7.24603	7.38692	7.10145	7.1522	7.60913	7.49968	7.76828	7.27072	7.20249	6.80036	8.03927	7.3664	7.25274	7.66347	7.61581	7.0343	7.1403	7.09152	7.51176	7.63514	7.50042	7.60912	6.9818	7.52883	7.57834	6.50505	7.37117	7.58832	7.5018	7.34242	7.68381	7.443
MFN2	8.56851	8.24012	8.09709	8.85308	8.75604	8.47556	7.83734	8.04378	7.64367	8.82476	8.39466	8.38961	8.16793	8.64286	8.14881	8.96006	8.6307	8.24761	8.52084	8.47832	8.48673	9.29858	8.4325	9.45819	8.05085	8.29623	7.96538	8.83621	8.57957	8.50858	8.63188	8.55849	7.89544	8.46634	7.74652	8.77285	8.61717	9.10325	8.74112	8.6918	8.71454	8.40696	7.33759	8.47525	8.67382	8.33175	8.03521	9.00052	7.92144
MIIP	7.30173	7.06905	7.03129	7.45892	6.80365	7.1618	7.05879	7.32785	6.93657	7.1727	6.84093	7.07969	7.26807	7.06797	7.02388	7.4513	7.10139	6.90086	7.15233	7.04885	6.96447	7.36731	7.07065	7.22836	7.16227	6.81639	7.03866	7.47521	7.0683	7.1535	7.39898	7.11018	6.80366	7.04653	7.14735	7.18754	7.46157	7.3726	7.50515	7.28956	7.03949	7.30042	6.88055	7.44671	7.13449	6.99638	7.19537	7.36223	7.19755
TNFRSF8	7.07767	6.83224	6.68784	7.02942	6.79955	7.15372	6.71459	6.95282	7.12242	7.0233	6.8937	6.8379	6.85044	6.86485	6.72485	7.17018	6.66754	6.81962	6.84282	6.86508	6.69383	6.93969	6.97168	6.99531	6.87619	6.8002	6.68542	6.98133	6.92131	7.00125	7.18185	6.76224	6.748	7.06156	6.86889	7.04228	7.13374	6.99924	7.3523	6.86131	6.95127	7.1458	6.81589	7.22964	7.07502	6.99368	7.16769	7.06257	7.01905
TNFRSF1B	7.54015	7.20748	7.67919	7.6753	7.70792	7.56715	7.25777	7.65346	7.45887	7.89934	7.40586	7.63991	7.78361	7.61425	7.92867	7.55987	7.3418	7.73447	7.4168	7.35755	7.62833	8.00832	7.61672	7.57391	7.39884	7.20974	7.25132	8.31081	7.10365	7.43287	7.86049	7.33416	7.71441	7.48811	7.46998	7.57854	7.55537	7.40239	7.64167	7.36966	7.50299	7.87525	6.89762	7.45956	7.84069	7.59855	7.73972	7.81256	7.62286
VPS13D	7.02656	7.22543	6.88313	7.02459	7.26922	7.08641	7.02437	6.68246	7.45778	7.3422	6.82115	7.16541	6.63393	7.23262	6.89405	6.67882	7.88427	7.37465	6.66582	6.61872	7.05753	7.35357	7.18701	6.92089	6.92129	7.00802	6.96253	7.19509	6.8703	7.25463	7.19566	7.25349	7.47008	7.06199	6.60419	7.04745	6.9573	7.02872	6.62866	6.86789	7.37186	6.6427	6.69916	6.75991	7.49541	6.73186	7.02031	6.57174	7.33588
DHRS3	6.49966	6.37409	5.90485	5.87553	6.18385	6.29421	6.10287	6.2924	6.14301	6.38711	6.25295	6.15747	6.11042	5.97787	6.15789	6.39503	6.42264	6.11418	6.23147	6.21879	6.34491	6.28571	6.35456	6.89104	6.07816	5.95298	6.28266	6.28946	5.92475	5.95933	6.17209	5.75098	5.91569	5.98725	6.03165	6.05615	6.29979	6.47803	6.58302	6.09714	6.27641	6.33159	5.92459	6.32274	6.22111	5.94587	6.18235	6.59995	6.34172
AADACL4	5.11907	4.96992	4.69339	4.98545	4.9839	5.33815	4.95787	5.15809	4.86802	4.7916	5.07381	4.70667	5.20153	5.00577	5.16968	5.07696	5.02008	4.7529	5.1195	4.83127	5.03984	5.11047	5.17576	5.23505	5.00562	4.58341	4.84321	4.96213	5.01843	4.82043	5.15497	4.76343	4.9358	4.75258	4.95589	5.01929	5.08727	4.84244	5.18298	5.0913	4.942	5.04868	5.10272	5.37135	4.8301	4.76897	4.96692	5.20323	4.84492
AADACL3	4.99839	5.01089	4.88914	5.29821	5.20046	5.15971	5.33363	5.37749	4.57405	5.20464	5.46726	4.7906	5.16902	4.92811	5.74925	5.0522	4.97204	5.14973	5.22441	5.67412	5.17924	5.09034	5.01203	5.26059	5.23982	5.32646	4.96691	5.12428	5.11752	5.6406	5.5142	5.54012	4.95792	5.4439	5.22324	5.20085	5.143	5.08633	5.35009	5.00386	5.02281	5.47843	4.98577	5.24115	5.31463	5.45731	5.3607	5.34268	4.84883
HNRNPCL1	5.05351	5.28806	5.03126	5.54981	5.31477	5.05153	5.88491	4.9741	4.91601	5.09997	5.09011	5.32264	5.17676	5.05876	5.59526	5.79269	4.79395	4.6257	5.2669	5.44694	5.08735	4.98279	4.8081	4.7233	4.8508	4.90145	4.08994	4.93123	4.75302	4.96376	5.20232	4.75696	4.8158	4.74497	5.047	4.72644	4.94657	4.94991	5.03884	4.95541	5.08994	4.93849	4.87424	4.97583	5.12611	4.65194	5.06381	5.15341	5.02957
PRAMEF2	5.47173	5.04754	4.53918	5.35473	4.75002	5.39876	5.48507	5.30483	5.04848	5.45085	5.31205	5.27662	4.80765	5.43447	5.40897	4.89819	5.0239	4.82049	5.5699	5.41678	4.79073	5.32456	5.13352	4.84812	5.47784	5.30644	5.13749	4.76326	5.30559	5.34594	5.20255	5.17841	4.88479	5.36645	5.62964	5.15098	5.21424	4.95915	5.4534	5.02932	5.10013	5.27819	5.24762	5.17028	5.06732	5.20562	5.55504	5.75466	5.10011
PRAMEF4	4.96842	5.15626	4.8032	5.07271	4.99826	5.28372	5.28092	5.00184	5.28061	5.27688	5.09034	5.02833	5.30446	5.12227	5.06674	5.32753	5.02876	4.97494	5.32412	5.42994	5.04719	5.23273	4.90335	5.10187	5.14747	4.73587	4.79365	5.07574	5.20698	5.15548	5.14825	5.12592	4.83568	5.08237	5.18679	5.13221	5.11543	5.36337	5.27907	4.8636	5.21649	5.22411	4.63679	5.28128	5.05533	5.2697	5.04337	5.15787	5.11964
PRAMEF10	5.7385	5.75391	5.77311	5.95882	5.73881	5.87833	5.90523	5.85076	5.76385	5.81796	5.745	5.91789	5.62445	5.72003	5.7381	5.69132	5.55789	5.64449	5.71613	5.67728	5.66763	5.82472	5.78929	5.67974	5.7642	5.62704	5.47739	5.74307	5.88907	5.76785	5.89564	5.67211	5.72418	5.8389	5.58891	5.6323	5.98375	5.98751	5.98267	5.80293	5.66189	5.96652	5.66868	5.7947	5.79656	5.806	5.80434	5.93368	5.73441
PRAMEF25	6.24529	6.22718	5.91206	6.39941	6.04629	6.46149	6.21621	6.3092	6.20414	6.48938	6.32337	6.30013	6.36512	6.25021	6.38721	6.67626	6.23322	6.25287	6.12528	6.26823	6.29356	6.38391	6.2541	6.41921	6.51764	6.18703	6.08946	6.31627	6.29364	6.69385	6.37981	6.28312	6.07349	6.2882	6.21766	6.2811	6.61401	6.58753	6.56695	6.22065	6.5862	6.40633	5.97693	6.62102	6.34355	6.49225	6.31952	6.63977	6.37241
HNRNPCL2	5.33673	5.59598	5.37368	5.77689	5.56541	5.3502	5.49553	5.42965	5.37975	5.52632	5.56046	5.73306	5.73564	5.38879	5.54425	5.50936	5.36198	5.37104	5.30669	5.53942	5.37438	5.53035	5.23636	5.24917	5.04789	5.20444	4.77682	5.10473	5.35221	5.26026	5.22167	5.16357	5.38463	5.02604	5.28349	5.18095	5.341	5.40226	5.05676	5.24265	5.22921	5.08597	5.28008	5.40101	5.35647	5.31111	5.3581	5.48735	5.28768
PRAMEF5	4.91631	5.11862	4.79444	5.12661	4.92836	5.2148	5.08231	4.85649	5.18439	5.08081	4.94176	4.83313	5.3409	5.03644	4.89967	4.94254	4.76574	4.91227	5.03581	5.35609	4.96536	5.17896	4.8617	4.73077	5.2117	4.63959	4.69881	5.03655	5.11015	5.04407	5.13567	5.00338	4.77872	5.23021	5.11226	5.23152	5.04347	5.04412	5.05821	4.81806	5.25567	5.09241	4.86589	5.22814	4.89882	5.26093	5.00094	5.19587	5.04492
PRAMEF8	7.12241	6.77456	6.924	7.08191	6.49564	7.23904	6.90655	6.99981	6.80782	7.29853	6.52784	7.02774	7.08849	6.87433	7.13762	7.03537	6.98788	6.86662	6.69647	7.05771	6.67637	6.96195	6.87841	6.94605	7.00321	6.75418	6.89946	7.05946	7.00973	6.93013	7.06993	6.77795	6.81888	7.11425	7.03895	7.09578	7.14396	7.04946	7.33171	7.01711	7.0417	7.18871	6.77108	7.11637	7.00297	7.06314	6.97658	7.05385	6.95125
PRAMEF14	4.59135	4.22988	4.37365	4.74868	4.75176	4.51023	4.48282	4.41314	4.41679	4.62903	4.15345	4.5273	4.53678	4.60971	4.43245	4.75557	4.28151	4.54988	4.61087	4.38345	4.56179	4.33927	4.426	4.27596	4.70757	4.42029	4.32598	4.47753	4.69365	4.65345	4.3297	4.32595	4.45457	4.54702	4.67633	4.42343	4.60007	4.74538	4.68378	4.45453	4.54318	4.51762	4.48729	4.73871	4.57151	4.43628	4.49562	4.65544	4.37392
PRAMEF20	6.6881	6.85199	6.40566	6.64946	6.16053	7.03493	6.58939	6.65891	6.39277	6.95755	6.57048	6.64133	6.7327	6.50538	6.65782	6.3207	6.62468	6.47791	6.53994	6.56355	6.72705	6.87096	6.48706	6.5579	6.86525	6.42828	6.37447	6.66562	6.64523	6.79936	6.71811	6.58648	6.40173	6.70756	6.54754	6.77968	6.93292	6.80562	6.74022	6.51314	6.44407	7.04616	6.66871	6.84346	6.99832	6.78069	6.81988	6.83715	6.75849
LRRC38	6.23848	6.1598	6.20435	6.52693	6.16281	6.36305	6.48557	6.13049	6.22663	5.94692	6.52432	6.45322	6.426	5.68739	6.00181	6.26784	6.0802	6.0197	6.54516	6.79726	6.4981	6.07749	6.07676	6.11751	6.47919	6.28423	5.99085	6.14825	6.20967	6.15372	6.19185	6.28122	5.79478	6.24749	6.32442	6.10575	6.11422	6.28874	6.54755	6.30872	6.1559	6.24267	6.23296	6.51516	6.12805	6.23963	6.19748	6.20728	6.30397
PDPN	5.91103	5.79311	5.85659	5.94974	5.91166	6.25048	5.84665	5.99465	5.94565	5.98611	6.04712	6.09789	6.27821	5.87719	6.04482	6.0154	5.71759	5.93917	5.83814	5.77992	5.98767	5.99183	5.80696	6.01234	5.73602	5.74572	5.80596	5.89226	5.98057	6.03254	6.025	6.12073	5.85214	5.94736	5.93717	5.79085	6.03416	5.99516	6.19825	5.82708	6.05168	6.05589	5.9292	6.08043	5.89678	5.81762	6.01413	6.2174	5.98188
PRDM2	7.82891	7.68821	7.98278	7.7297	7.94084	7.27473	7.77042	7.87662	7.8892	7.78909	7.71211	8.16732	7.69925	7.74074	7.44411	7.75313	7.86776	8.09899	7.67734	7.80687	8.01427	7.62665	7.71856	7.62875	7.86281	7.86873	7.80182	7.71945	7.73695	7.68644	7.7036	8.05935	8.08694	7.7136	7.46611	7.99708	7.51241	7.799	7.60991	7.85095	7.74208	7.89476	7.45906	7.45291	7.86279	7.71054	7.59537	7.5893	7.74897
KAZN	6.51205	6.27663	6.39732	6.67602	6.47978	6.75146	6.41419	6.66929	6.25687	6.64494	6.48076	6.30061	6.88003	6.55536	6.23017	6.65973	6.24763	6.1391	6.31558	6.61715	6.48708	6.79866	6.58306	6.58108	6.45983	6.24416	6.16586	6.52978	6.58941	6.46624	6.77086	6.52368	6.46767	6.80449	6.52658	6.69785	6.7055	6.92428	6.92276	6.42037	6.49355	6.62492	6.50432	6.53542	6.46063	6.55225	6.79025	6.80992	6.73898
TMEM51	5.53107	5.48071	5.17112	5.89325	5.54406	5.41392	5.36666	5.78996	5.24015	5.56679	5.57252	5.55516	5.61371	5.57066	5.52958	6.00023	5.18161	5.52242	5.56492	5.74912	5.4587	5.51807	5.4559	5.41826	5.43686	5.3686	5.48541	5.91697	5.38406	5.44454	5.66214	5.40477	5.31795	5.56743	5.60512	5.64576	5.54816	5.66783	5.81012	5.66231	5.54779	5.41078	5.42512	5.79962	5.50506	5.76394	5.50835	5.74548	5.56587
FHAD1	5.78471	5.55663	5.49962	5.60715	5.64133	5.86082	5.50809	5.50461	5.67756	5.63088	5.40405	5.73468	5.76608	5.65868	5.76983	5.57042	5.61887	5.28926	5.43044	5.43156	5.19284	5.57884	5.51214	5.20733	5.60395	5.26251	5.3233	5.63246	5.48917	5.62285	5.71867	5.46094	5.4634	5.52021	5.78514	5.58988	5.59089	5.75967	5.97135	5.50163	5.52095	5.75734	5.53962	5.68456	5.85823	5.53181	5.54342	5.73277	5.5057
EFHD2	8.97526	7.89853	8.56285	8.91764	8.45386	8.74609	8.66455	8.74242	8.33137	8.89741	8.60198	8.73605	8.89412	8.58966	8.99523	8.68872	8.16601	8.29409	8.47661	8.71585	8.50444	8.69578	8.65528	8.77982	8.61968	8.61861	8.13319	8.9586	8.49839	8.3047	9.01834	8.65932	8.28145	8.4746	8.25005	8.81461	8.87847	8.27256	8.42019	8.22187	8.47352	8.73545	7.97841	9.05226	8.82659	8.76346	8.72611	8.71082	8.50404
CTRC	5.97303	5.83452	5.81996	6.32125	6.11556	6.09034	6.2988	5.95165	6.10586	6.20311	5.89321	5.9524	6.08986	6.25189	6.12109	6.11707	5.7682	5.90882	5.91248	6.19789	5.98939	6.14395	5.95988	6.00048	6.18099	5.90026	5.92724	5.99482	6.0141	6.27817	6.10633	5.95425	6.10181	6.03689	6.35325	6.13082	6.29717	6.29858	6.35903	6.21864	6.07655	6.29656	6.0661	6.30853	6.18757	6.07488	5.99378	6.11195	5.89471
CELA2B	5.97068	5.76278	5.49204	5.67207	5.48637	6.07307	5.42784	5.48269	5.45766	5.85288	5.57667	6.10036	5.54366	5.55057	5.47399	5.40092	5.75133	6.04987	5.56145	5.40907	5.93555	5.52345	5.54034	5.47799	5.49772	5.35266	5.34892	5.79429	5.42502	5.2958	5.63395	5.23474	5.36517	5.72557	5.65319	5.6103	5.65525	5.62109	5.72305	5.36705	5.39366	5.76697	5.30784	5.49025	5.67136	5.59369	5.68182	5.63235	5.68204
CASP9	6.59421	6.73642	6.45434	6.36302	6.4473	6.40341	6.14431	6.78593	6.33932	6.85671	6.53306	6.521	6.92307	6.7522	6.73146	6.5356	6.41192	6.54886	6.53035	6.54362	6.66826	6.83216	6.60246	7.05262	6.41506	6.50174	6.57507	7.03959	7.07401	7.07589	6.73176	6.74687	6.99993	6.6156	6.8399	6.98316	6.64138	6.79794	6.86749	6.76842	6.96357	6.68343	6.46406	6.97465	6.73817	7.06153	6.60115	6.8171	6.67047
DNAJC16	7.09013	7.57512	6.81588	6.57046	6.9806	7.29012	6.413	6.25949	7.0414	6.9438	6.396	7.02709	6.60482	6.99924	7.29447	6.71105	7.01412	7.0159	7.1873	5.94483	5.95457	6.56769	6.83379	6.91109	7.05845	7.10519	6.96946	6.99616	7.28289	7.12228	6.61362	7.11996	6.98749	6.4914	7.00251	6.73094	6.20677	6.33372	6.65566	6.78554	6.96901	6.46691	6.75835	6.36795	6.65666	6.59603	6.96507	6.40988	6.90055
AGMAT	6.57544	6.67746	6.30352	6.61066	6.71297	6.61682	6.23564	6.57275	6.42894	6.47281	6.2836	6.27946	6.33445	6.37359	6.16619	6.37295	6.39689	6.1956	6.50701	6.18028	6.26634	6.21251	6.40946	6.36872	6.22173	6.2751	6.42664	6.3168	6.28734	6.38601	6.44434	6.13438	6.13235	6.37776	6.10954	6.35897	6.61397	6.47591	6.72348	6.27166	6.25501	6.53735	6.62537	6.40821	6.53717	6.35637	6.43111	6.44927	6.362
RSC1A1	7.88815	7.71634	7.55672	7.57969	7.36672	7.49922	7.73943	7.43002	7.75286	7.76143	8.17824	7.3093	7.43061	7.36082	7.91529	7.96552	7.6127	7.78421	7.83991	8.49399	7.92952	6.84085	7.26824	7.79571	7.15853	7.29488	7.77286	7.91737	6.88127	6.67227	7.35833	7.18496	7.4896	7.50145	7.45851	6.92828	7.18425	7.28364	7.72117	8.64931	7.38223	7.56454	7.54374	8.25269	7.26801	7.76624	7.22479	7.55334	7.25994
PLEKHM2	6.92459	6.79018	6.59544	6.91432	6.98817	7.31228	6.93352	7.03904	6.57397	6.95032	6.66863	6.83766	7.12382	6.6885	6.61697	7.07215	6.66817	6.74106	6.58725	7.10885	6.60925	7.21484	7.04484	7.23804	6.68887	6.80305	6.81405	7.08521	6.92517	6.84637	7.09398	6.80013	6.96409	6.72439	6.99429	7.02856	7.33313	7.18843	7.25631	6.88041	6.93613	7.23331	6.53972	7.16233	6.84957	7.06333	7.03634	6.98308	6.76837
SLC25A34	6.67814	6.81803	6.63982	6.80369	6.59888	6.71798	6.50485	6.43654	6.36783	6.67418	6.52764	6.49456	6.42399	6.4231	6.57307	6.71062	6.59879	6.52703	6.51143	6.74534	6.36505	6.73631	6.63831	6.70708	6.56196	6.47304	6.33259	6.75311	6.79381	6.49951	6.78608	6.5605	6.70012	6.62225	6.6051	6.58977	6.80773	6.83378	6.70799	6.61756	6.63656	6.58567	6.61532	6.93027	6.60191	6.63571	6.57719	6.67872	6.54022
TMEM82	6.82374	6.5334	6.70944	6.85655	6.63592	6.96351	6.85128	6.79056	6.55622	6.91743	6.84202	6.751	6.64701	6.74535	6.70329	6.8406	6.72661	6.41116	6.90249	6.57025	6.72143	6.72817	6.91694	6.91672	6.92632	6.76004	6.59284	6.62193	6.83863	6.77898	6.92527	6.67841	6.61449	7.00768	6.76203	6.66821	7.01139	6.89418	7.26455	6.9201	6.66608	7.09388	6.93573	7.1352	7.03952	6.99274	6.87923	7.0871	6.75316
FBLIM1	5.88579	5.66051	5.95545	6.03983	5.83918	6.11861	6.06933	6.09898	5.89527	6.17745	5.99032	5.97035	5.9529	5.60606	6.03588	6.13291	5.97909	5.98734	5.98268	5.82639	6.11196	5.96571	5.95128	5.86069	5.97334	5.74697	5.89709	6.11634	5.79517	5.87365	5.92805	5.79179	5.86678	6.10069	6.06063	6.0945	6.32742	6.15061	6.26093	5.9716	5.97645	6.28192	6.04173	6.10683	5.69514	5.8385	6.14382	6.09588	5.62517
UQCRHL	8.69735	9.53964	9.89526	8.63012	9.24658	8.53698	9.30658	9.68501	9.32477	8.79162	9.91743	9.61553	10.44432	9.63359	9.40454	8.77327	8.87267	9.46286	10.00557	10.63502	9.51193	9.42268	9.79513	10.48083	10.10405	10.44717	10.6315	9.34071	10.58312	9.95422	9.58829	10.41673	10.09474	9.81401	9.34234	9.6612	10.09838	9.74781	8.67851	10.73421	9.34875	9.34472	10.22892	10.15974	9.34405	9.96295	9.10818	8.51313	9.56587
SPEN	8.00493	7.84268	8.08978	8.53035	8.64148	7.95566	8.25694	8.61287	7.93115	8.46911	7.85586	8.31549	7.90624	8.37096	7.85113	7.75877	8.64978	8.27413	7.83	7.86231	8.23695	7.90308	8.50692	8.32046	8.35908	8.02477	8.07314	8.50053	7.92264	8.09127	8.46383	8.23501	8.5143	8.22038	8.50939	8.67067	8.40179	8.39628	8.36956	8.15783	8.36881	8.65518	7.64245	7.84392	8.49265	7.96769	8.45815	8.3051	8.46746
ZBTB17	6.88641	6.64496	6.73494	6.727	6.59524	6.94572	6.74664	6.82819	6.68368	6.92527	6.44522	6.75805	6.57369	6.47684	6.73926	6.69585	6.69757	6.64075	6.47818	6.57018	6.59446	6.76676	6.77435	7.00342	6.77202	6.52464	6.58177	6.83938	6.71213	6.70435	6.90122	6.5421	6.57249	6.91135	6.74508	6.81492	6.93215	6.87449	6.81842	6.70676	6.85032	6.99314	6.65954	6.90559	6.86745	6.69332	6.80139	6.8251	6.88972
HSPB7	5.86316	5.39851	5.63978	6.04533	5.84492	5.78715	5.71265	5.68761	5.52588	5.29411	5.9371	5.81729	5.56772	5.56012	5.51818	5.82678	5.35332	5.2817	5.62194	5.79723	5.37858	5.98854	5.71681	5.78611	5.76952	5.5129	5.46133	5.71913	6.08575	5.67612	5.80032	5.74632	5.82132	6.02001	5.91642	5.64626	6.11739	6.14525	6.32177	5.41602	5.61603	5.94382	5.62294	5.99054	5.96972	5.75226	5.86319	5.93451	5.85504
CLCNKA	6.51826	6.28022	6.68428	6.38132	6.27518	6.5142	6.28552	6.29339	6.52137	6.50306	6.51446	6.35581	6.25062	6.22686	6.25101	6.17672	6.32732	6.18095	6.51375	6.28864	6.14286	6.51235	6.57351	6.72354	6.60115	6.53257	6.21947	6.50975	6.41694	6.19965	6.6904	6.3758	6.16507	6.90096	6.17387	6.4952	6.52599	6.28561	6.81277	6.64575	6.52694	6.73001	6.43756	6.75937	6.75227	6.49494	6.46653	6.71268	6.6533
CLCNKB	6.42666	6.03142	6.13846	6.26707	6.17244	6.32674	6.34776	6.04813	6.30456	6.17484	6.14864	6.18054	6.1429	6.16203	6.30007	6.22561	6.40681	6.20544	6.19939	6.50486	6.12275	6.07938	5.88566	6.04234	6.04472	6.15281	5.97212	6.25362	6.18958	6.04446	6.30689	5.86184	5.93999	6.1825	6.12104	6.05046	6.27544	6.32047	6.46108	5.85504	5.90777	6.1522	5.81445	6.06585	6.07661	6.19229	6.16053	6.29847	6.15789
FAM131C	7.29428	7.34721	7.20889	7.62913	6.96752	7.34513	7.15852	7.22457	7.24831	7.2273	7.20334	7.33857	7.22076	7.09571	7.36285	7.23003	7.47845	7.16671	7.49684	7.31766	6.9999	7.39325	7.36718	7.22735	7.46242	6.82972	7.11006	7.21504	7.15927	7.21357	7.49275	7.01125	7.21612	7.46335	7.06564	7.23124	7.34046	7.5067	7.51587	7.35804	7.27468	7.55246	7.03368	6.91546	7.36333	7.16594	7.52742	7.42611	7.36834
EPHA2	6.39195	6.16464	6.35296	6.26772	6.17866	6.41937	6.12734	6.23933	6.22669	6.32187	6.09108	6.42501	6.30942	5.93541	6.19592	6.43774	6.13273	6.0503	6.13815	6.13689	6.0617	6.27622	6.09083	6.22554	6.16321	5.93628	6.02289	6.26885	6.10432	6.22496	6.36632	6.0885	6.05328	6.50374	6.19725	6.23092	6.47179	6.28081	6.49263	6.19393	6.09356	6.35944	6.21392	6.4587	6.25493	6.32066	6.40409	6.4472	6.12185
ARHGEF19	6.76796	6.6897	6.74814	7.03975	6.67771	7.02397	6.47478	6.95561	6.82673	6.82128	7.11185	6.87498	6.74856	6.91346	6.89188	6.87983	6.77893	6.8105	6.84096	6.72351	6.99847	6.79041	6.67407	6.59454	6.95303	6.76831	6.65746	6.89364	6.89014	6.91228	6.86306	6.79786	6.63977	6.87855	6.97329	6.8287	6.7366	6.94866	6.95805	6.79254	6.81525	6.77568	6.50991	7.09614	6.92546	6.86167	7.08386	7.05037	6.89803
FBXO42	6.88423	6.98536	6.97222	6.95587	7.14392	6.47096	6.63642	6.35016	6.99946	6.68802	6.483	6.73507	6.59398	7.09153	6.8754	7.10738	7.26236	7.04673	6.88366	6.55606	6.36777	6.74431	6.72323	6.77475	6.96653	6.99516	6.84218	7.36407	6.86019	6.53281	6.98176	6.91485	6.78806	7.00239	6.89652	7.27992	6.72001	6.73913	6.71508	6.53323	7.04199	6.82362	6.36774	6.40886	6.97195	6.75843	6.97985	7.01061	7.15242
SZRD1	8.8345	8.7224	8.37694	8.01618	8.2412	8.48824	8.4683	8.37346	8.38825	8.33802	8.32842	8.46251	8.89487	8.33565	8.33091	8.89817	8.32743	8.71205	8.5342	9.17297	8.09353	8.70413	8.6965	9.22948	8.11744	8.80808	8.41684	8.77615	8.77589	8.50589	8.45678	8.94077	8.5741	8.54594	8.70322	8.31714	9.20825	8.60696	8.52706	8.94795	8.57044	8.45063	8.59319	9.12107	8.5259	8.737	8.45401	8.53955	8.31708
SPATA21	6.44306	6.20133	6.19401	6.49323	6.09345	6.6086	6.54288	6.41338	6.38346	6.60934	6.30694	6.42309	6.5391	6.23943	6.4498	6.47518	6.3767	6.35796	6.23041	6.45707	6.2295	6.42807	6.41619	6.33152	6.4966	6.25457	6.19539	6.54594	6.48085	6.42143	6.41276	6.33289	6.38273	6.51199	6.5318	6.63013	6.74386	6.41923	6.70199	6.37743	6.5079	6.62729	6.05126	6.56559	6.57192	6.45205	6.47795	6.71157	6.56695
NECAP2	8.54299	8.78225	8.95777	8.6399	8.90048	8.55938	8.96658	8.4347	8.76201	8.80511	8.57824	8.50874	9.36063	8.24173	8.87038	8.7446	8.67519	9.11905	8.43512	9.16781	8.3227	9.26717	8.87814	9.3646	8.43981	8.69823	8.52137	9.13087	8.72942	8.90794	8.74186	8.79867	9.17506	8.79456	8.28154	8.92202	9.17566	8.79927	8.27011	8.73091	8.76923	8.73966	8.33594	9.27614	8.93476	8.9042	8.67558	7.93326	8.79603
CROCC	6.99862	6.7065	6.72783	6.74192	6.55119	7.14369	6.73276	6.50616	6.42315	6.88604	6.67314	6.81535	6.88251	6.53882	6.6617	6.82312	6.80541	6.49831	6.58201	6.85763	6.53611	6.64123	6.5322	6.91014	6.7878	6.4894	6.42657	6.78039	6.60767	6.88234	6.71725	6.73012	6.62424	6.70249	6.66006	6.63852	6.96896	6.74749	7.0437	6.56349	6.69252	6.81641	6.56233	6.84155	6.70197	6.73679	6.8368	6.72018	6.91476
MFAP2	6.01907	6.07245	6.13518	6.24273	6.25271	6.58129	6.10773	6.15982	6.02988	6.36037	6.16334	6.21834	6.20907	6.03735	6.10116	6.2819	6.16797	5.84868	6.17522	6.21817	6.16255	6.19217	6.04714	6.30667	6.20884	6.18085	6.06593	6.22751	6.35074	6.11031	6.28574	5.99084	6.0952	6.33404	6.05402	6.13803	6.32291	6.21625	6.64909	5.75502	6.06005	6.22978	6.17694	6.50808	6.22194	6.20655	6.23658	6.4609	6.49238
ATP13A2	6.35885	6.19402	6.38262	6.42326	6.39717	6.49099	6.05882	6.42796	6.24852	6.24475	6.34083	6.42282	6.27291	6.04867	6.36105	6.45494	6.61926	6.18874	6.38866	6.33476	6.2517	6.71792	6.42843	6.31575	6.1522	6.41027	6.31131	6.8613	6.39413	6.29233	6.50516	6.3303	6.39102	6.43354	6.23513	6.39209	6.6747	6.44834	6.62029	6.40439	6.50412	6.45086	6.08159	6.51821	6.39263	6.31179	6.47997	6.71837	6.44384
SDHB	8.13522	8.35891	8.45501	8.24938	8.09395	7.75455	8.11124	7.94882	8.05878	8.10352	7.76012	8.51143	8.91251	8.73938	8.53855	8.16475	7.50092	8.37824	8.46559	8.76729	8.31353	8.33965	8.62445	8.34015	8.74902	8.94475	8.20451	8.3056	8.40232	8.51573	8.16876	9.08329	8.46558	8.10652	8.5233	8.85149	8.32695	8.47371	7.69744	8.04448	8.4838	8.14637	7.82758	8.25167	8.49293	8.44352	8.21088	8.17866	8.27341
PADI2	8.48732	8.39689	8.89644	8.0368	8.6848	8.92129	8.11332	8.6095	7.76007	8.70396	8.22465	7.87811	8.94942	7.93897	7.96894	7.44092	8.63457	8.58683	8.12483	7.3302	8.26726	9.17027	9.25121	9.02759	8.6451	8.72412	8.24358	9.62924	8.45743	8.60271	9.73531	9.18613	8.54609	8.56659	8.27342	9.52241	8.49586	9.18342	8.88018	7.96484	9.48051	8.04169	7.40265	8.29789	8.64986	8.74113	9.29165	9.42001	9.46269
PADI1	6.04979	5.77213	5.95924	6.08357	5.75721	6.23043	5.72203	5.98418	5.96842	5.96872	5.7177	6.01344	5.9275	5.97552	6.05654	6.11547	6.15056	5.87138	5.90275	5.62322	5.85652	5.81344	5.78359	5.71139	5.86545	5.73682	5.65871	5.90341	5.74002	5.93918	6.00469	5.64329	5.76127	5.89614	6.06278	5.92908	6.11689	5.75461	5.89992	5.65993	5.93746	5.88911	5.92213	5.94437	5.95287	5.7902	5.79504	6.23186	5.92642
PADI3	6.29297	6.16098	6.3138	6.18286	6.15348	6.30681	6.10598	6.5069	6.16717	6.47935	6.52118	6.35826	6.16511	6.15304	6.14109	6.32424	6.06544	6.18359	6.25135	6.63293	6.16843	6.40778	6.27655	6.3534	6.23528	6.24373	6.14327	6.44812	6.31966	6.30865	6.51918	6.28844	6.06161	6.37594	6.23232	6.11445	6.44386	6.50503	6.5894	6.3608	6.23893	6.60795	6.55679	6.49167	6.18873	6.37014	6.13981	6.60671	6.26624
PADI4	7.71307	8.41455	7.7885	7.63989	7.77101	8.69869	7.48812	7.68748	6.61776	7.58302	7.97713	7.60044	8.20286	7.42365	6.98318	7.97439	6.82833	7.58279	8.44252	7.75041	7.48159	8.59572	7.83883	9.06467	7.6746	8.32284	7.57	8.42789	9.04347	8.3439	8.0488	8.72132	7.39707	8.18305	7.2125	7.58378	7.81253	7.86461	7.26953	7.43651	8.29833	7.52179	6.84791	8.62382	6.99406	7.92738	7.76746	7.72174	8.1844
PADI6	5.99505	5.79814	5.66663	5.85431	5.46143	5.92144	5.67979	6.07834	5.62964	5.80436	5.87751	5.68544	5.99498	5.51501	5.70391	5.72051	5.90792	5.80397	5.6981	5.71609	6.06154	6.065	5.89938	5.67822	5.87406	5.99048	5.63746	5.9171	6.03512	5.84883	5.90231	6.04637	5.85879	5.87296	6.06624	6.13874	5.83497	6.17692	5.88954	5.59412	5.8995	5.91366	5.79845	5.98798	5.88606	5.85751	5.92202	6.0782	5.93175
RCC2	7.77416	8.10342	7.58192	7.42301	7.50909	7.32835	7.83965	7.44476	7.62058	7.58769	7.50493	7.47818	7.24373	7.45176	7.37625	7.46085	7.86778	7.78535	7.58369	7.71405	7.3826	7.55285	7.88627	7.67862	7.33234	7.64672	7.70274	7.87119	7.34548	7.37345	7.57603	7.41097	7.67777	7.6469	7.41462	7.59944	7.7679	7.66008	7.67689	7.83199	7.67903	7.69398	7.59182	7.46842	7.6392	7.47492	7.61644	7.42802	7.624
ARHGEF10L	6.61734	6.46064	6.42757	6.88203	6.4311	6.74649	6.48819	6.67631	6.63097	6.71462	6.45303	6.68239	6.41783	6.47285	6.53837	6.63217	6.59031	6.47783	6.41861	6.20674	6.62367	6.8416	6.67511	6.53065	6.52033	6.32972	6.42551	6.77808	6.57713	6.40974	6.6681	6.62905	6.53678	6.70483	6.74967	6.55075	6.87975	6.79754	6.73398	6.38297	6.60924	6.81978	6.50009	6.74031	6.66638	6.47089	6.79936	6.74344	6.5707
ACTL8	5.79554	5.76885	5.83131	6.00803	5.49823	6.16593	5.7334	5.94449	5.87285	5.90616	5.99805	6.10035	6.20396	5.95947	6.14163	5.9997	5.83103	5.59744	5.86998	5.89927	5.91472	5.9717	5.98028	5.85814	5.85569	5.6823	5.88642	5.86257	6.06432	6.01269	5.97788	5.68652	5.54133	6.0005	5.93132	5.66794	6.05458	6.21536	6.12194	5.91917	5.93077	5.92458	6.05508	6.09018	5.69349	5.91695	5.77491	6.0338	5.96697
IGSF21	6.06443	5.9798	6.02566	6.2237	6.08259	6.20565	5.88214	6.29621	5.86363	6.24087	6.0873	6.28408	6.30591	5.73228	6.18302	6.13467	5.94829	5.9232	6.00665	5.97194	6.0946	6.0693	6.14406	6.17088	6.1731	5.99367	5.75928	6.4522	6.17401	6.15738	6.19687	6.09831	6.03108	6.19025	6.26772	6.11709	6.09902	6.32041	6.24906	6.2502	6.34252	6.47137	6.06194	6.30271	6.13434	5.9831	6.15954	6.27536	5.87606
KLHDC7A	7.4585	6.97152	7.07819	7.22808	7.09292	7.28183	7.21288	7.126	7.18054	7.15727	7.01566	7.14044	7.23636	7.05878	7.04151	7.20308	7.27412	7.1622	7.12133	7.23228	7.04051	7.13464	7.27006	7.19282	7.21988	7.04192	6.95309	7.33644	7.21109	7.12062	7.36933	6.87339	7.04612	7.22858	7.18247	7.20286	7.36031	7.28236	7.57417	7.14981	7.05266	7.26617	6.91497	7.16692	7.25654	7.25858	7.24907	7.3223	7.0847
PAX7	6.10649	6.22059	6.53327	6.20963	6.65513	6.56913	6.42123	6.36136	6.08474	6.44199	6.08486	6.47783	6.57793	6.50342	6.24151	6.57875	6.28825	6.13365	5.86711	6.45967	6.3069	6.49487	6.31892	6.35359	6.12122	6.0276	6.39119	6.55793	6.14849	6.21585	6.27008	6.15761	5.6512	6.2569	6.21985	6.24283	6.42973	6.45383	6.38595	6.33266	6.25933	6.37395	6.17994	6.31975	6.27873	6.17489	6.20001	6.42506	6.26366
TAS1R2	6.04891	6.04784	6.08504	6.32552	5.97614	6.47669	6.02076	6.27548	5.78941	6.24363	6.07168	6.16067	6.42419	5.99646	6.09712	6.04955	6.10522	6.08222	6.15881	5.97134	6.00467	6.16146	5.80249	6.14891	6.07243	5.86511	5.67035	6.22179	6.17169	6.12675	6.10525	6.17923	5.99039	6.09756	6.14212	6.20082	6.29306	6.28926	6.10807	6.07833	6.0279	6.42596	5.96066	6.23669	6.06076	6.13063	6.15419	6.23961	6.14609
ALDH4A1	5.88005	5.83192	5.66267	5.78384	5.5826	6.08205	5.65837	5.61078	5.51899	5.88101	5.59995	6.02991	5.41103	5.8854	5.53586	5.70986	5.37457	5.49501	5.74716	5.61993	5.7871	5.86692	5.86068	5.98581	5.91538	5.92207	5.72624	6.09315	5.95914	6.0177	5.82095	5.78668	5.49425	5.95951	5.6672	5.97622	5.7676	5.81825	6.04031	5.67309	5.75876	5.8911	5.79977	5.84477	5.87783	5.97186	5.80199	5.90092	6.10924
IFFO2	6.23213	6.08355	6.34748	5.38802	6.22564	6.25771	6.28339	6.16583	6.38264	6.22472	6.18519	6.28232	6.18981	6.04722	6.15773	6.22247	6.10618	6.45163	6.25514	5.96886	5.68097	6.3346	6.31739	6.41683	6.01524	5.81905	5.93749	6.1283	5.95726	6.30657	6.36137	6.36966	6.46767	6.53198	5.77876	6.28022	6.55628	6.29716	6.62499	6.5472	6.03769	6.40127	6.26516	6.64422	6.30265	6.22546	6.39837	6.37618	6.29583
UBR4	7.87544	7.98163	7.92654	7.90302	7.89795	7.9095	7.48484	7.84912	8.00187	8.12551	7.64403	7.78409	7.64602	7.66226	7.50716	7.75671	8.3987	7.98563	7.67248	7.86483	7.47449	8.59393	7.71474	8.12161	7.72005	7.7618	7.84474	8.06763	7.89116	7.959	8.04841	7.80754	7.89866	8.15863	7.75922	7.93027	8.48592	7.48625	7.79896	8.38626	8.30671	7.85055	7.26853	8.06487	7.78669	7.73599	7.7193	7.5758	7.87257
EMC1	6.69303	6.92129	6.54792	6.33945	6.68089	6.88708	7.05679	6.32346	6.98293	6.52539	6.17985	6.97082	6.05903	6.32172	6.28612	6.56485	6.6795	7.08577	6.07755	6.90623	6.4992	6.481	6.70778	7.22292	6.30226	6.58677	6.73639	6.82003	6.28031	6.44165	6.80326	6.45022	6.74267	6.77707	6.43382	6.49353	6.59333	6.18762	6.4955	6.60597	6.28947	6.64245	6.65439	6.37756	6.86344	6.66283	6.82089	6.41694	6.38541
MRTO4	6.91098	5.52055	5.28653	5.76829	6.3925	5.48617	5.98948	5.69049	6.04656	5.72911	5.24014	5.91835	5.68313	6.49004	5.31008	5.56156	5.49881	5.4081	5.79675	6.20591	5.68154	5.43857	5.72617	5.71492	5.21519	5.94136	6.00759	5.62656	5.37565	5.89341	6.05604	5.72928	5.40844	5.69143	5.60413	5.40976	5.79826	6.19956	5.67101	5.76033	5.70175	5.69073	6.08295	5.6819	5.62529	5.78891	5.77282	5.45088	5.7374
AKR7A3	6.96569	6.55436	6.97334	6.86919	6.78856	6.86162	6.74401	6.79295	6.80655	7.02989	6.44779	6.91836	6.74434	7.04298	6.69371	7.14397	6.89946	6.70738	6.61475	6.7248	6.48484	6.77467	6.7403	6.81896	6.66427	6.50274	6.44039	7.0799	6.74266	6.81189	6.68189	6.64054	7.11259	6.82905	7.05192	6.82946	7.1314	7.00565	6.97796	7.02006	6.76269	6.92582	6.625	7.00617	6.77732	6.87229	7.05721	7.26414	6.8797
AKR7A2	6.98519	6.98487	7.05341	6.98735	7.01809	7.2841	6.88923	7.24943	6.80189	7.14269	7.06747	6.97663	7.16367	7.06212	6.90603	7.5621	7.09921	6.90563	7.10976	7.07584	7.17069	7.14024	7.03343	7.02925	6.98615	6.90293	6.91341	6.8762	6.97597	6.76139	7.14104	7.07448	7.01099	6.98702	6.85226	6.99302	7.29762	7.02874	7.32134	7.0522	6.93062	7.14223	6.83906	6.97919	7.20861	7.09502	7.00775	6.98057	7.12922
CAPZB	9.84341	9.86205	9.7485	9.46401	9.41741	9.87029	9.36791	9.76325	8.74874	9.94394	9.60403	9.73579	10.20953	9.7505	9.80776	9.57464	9.78073	9.50671	9.86454	9.91363	9.6838	10.05	10.00838	10.4765	9.7345	10.078	9.45273	10.25533	10.39562	9.97869	10.28175	10.08081	9.42736	9.67946	9.54049	10.15122	9.81129	9.73314	9.35585	9.27827	10.04983	9.74031	8.6959	10.29454	9.98687	9.95291	9.78113	9.62221	9.81982
NBL1	7.26552	7.21531	7.26783	7.35652	7.27994	7.41822	7.12246	7.44481	7.17495	7.21338	6.94556	7.17482	6.9543	6.7707	7.10904	7.25906	7.17785	7.15476	7.25189	7.41599	7.16042	7.17933	7.2019	7.12787	7.16761	7.0589	7.01037	7.33075	6.91442	7.13882	7.47321	7.10091	6.98003	7.10987	7.14501	7.11584	7.26636	7.40295	7.51771	7.32178	7.16915	7.36051	7.00778	7.08242	7.27082	7.24068	7.04609	7.33621	7.21026
HTR6	6.77192	6.6731	6.55514	6.73731	6.57317	6.94671	6.7545	6.78145	6.69746	6.85635	6.89213	6.66836	6.76986	6.69408	6.89552	6.63952	6.67189	6.73273	6.5312	6.72623	6.74494	6.68843	6.76103	6.7698	6.69628	6.48654	6.4463	6.71876	6.65828	6.52561	6.84036	6.5712	6.55027	6.99324	6.83301	6.68649	6.8812	6.97957	7.29939	6.514	6.28336	6.88107	6.75129	6.87059	6.78501	6.87105	6.85949	6.83456	6.90085
TMCO4	6.36181	6.40429	6.33324	6.312	6.02937	6.29059	6.19857	6.07878	6.42475	6.30496	6.24737	6.1406	6.29087	5.89393	6.13369	6.09015	6.19986	6.21081	6.27473	6.15471	6.21272	6.30612	6.25598	6.18571	6.13246	6.18156	6.2819	6.32297	6.15138	6.13573	6.29783	6.22539	6.2331	6.37278	6.21755	6.21946	6.72621	6.29703	6.53445	6.3733	6.30759	6.32341	6.12631	6.43593	6.26442	6.19149	6.55031	6.4946	6.2418
RNF186	7.28086	7.1779	7.21614	7.61182	7.23719	7.54394	7.19845	7.40059	6.81379	7.33175	7.05098	7.29809	7.36989	7.25233	7.1977	7.2635	7.26505	7.01926	7.37134	7.29299	7.18763	7.31866	7.17281	7.02334	7.22572	7.08442	7.10428	7.34559	7.33365	7.12008	7.35412	7.33567	7.03961	7.34947	7.26688	7.37165	7.20008	7.33802	7.4447	7.15971	7.27797	7.34856	7.10974	7.42558	7.32774	7.18996	7.30581	7.33725	7.22824
OTUD3	6.55336	6.80587	6.84524	6.29155	6.44416	7.14563	6.44082	5.87405	7.31882	6.74442	6.02164	6.33917	6.45808	6.29217	6.96432	5.99276	6.5188	6.89699	5.33208	6.85281	6.02993	6.15062	6.25992	6.3073	6.01821	6.22571	6.89296	6.49807	6.016	6.47898	6.19791	6.56236	6.6257	6.6982	6.30912	6.57531	6.48164	6.5991	6.24358	6.7738	6.6915	6.20765	6.60203	5.69154	6.76631	6.60778	6.50811	6.25598	6.64826
PLA2G2E	6.68925	6.53888	6.35402	6.82365	6.42874	6.50904	6.35319	6.6593	6.54254	6.693	6.64739	6.68298	6.68347	6.65782	6.52709	6.95628	6.524	6.30953	6.4318	6.65101	6.5819	6.55423	6.70582	6.73025	6.77317	6.46278	6.51171	6.81159	6.71427	6.71059	6.76047	6.72547	6.36639	6.76794	6.63836	6.78773	6.98593	7.01691	7.11055	6.48267	6.79784	6.72357	6.95514	6.76798	6.73734	6.86819	6.76061	6.92548	6.84236
PLA2G5	5.90811	5.67331	5.57713	5.89621	6.05136	5.90074	5.64262	5.49643	5.78179	6.17854	5.8012	5.96897	5.69277	5.89292	5.67152	5.71517	5.61289	5.59603	5.8534	5.9933	6.04145	5.90176	5.66562	5.75382	5.80202	5.98378	5.71968	5.9862	5.76357	5.88689	5.85569	5.89684	5.78977	6.03024	5.84208	5.9712	5.95182	5.9702	6.11246	5.8694	5.8309	6.03134	5.71432	5.94357	5.92634	5.51986	5.88388	6.20632	5.81185
PLA2G2D	7.47776	7.17295	7.15607	7.66128	7.32006	7.49974	7.40456	7.32893	7.13557	7.46699	7.21867	7.3808	7.17029	7.29616	7.25307	7.38425	7.43733	7.21099	7.08576	6.99355	7.21605	7.27408	7.20286	7.27873	7.1782	7.16172	7.04181	7.3429	7.28627	7.16424	7.43187	7.25617	7.21636	7.41464	7.15255	7.45845	7.24407	7.26366	7.54654	7.31001	7.2303	7.56136	7.16873	7.23904	7.30502	7.16222	7.38895	7.53919	7.51947
PLA2G2F	6.51066	6.45627	6.35974	6.79142	6.27286	6.63419	6.34531	6.49727	6.1865	6.45968	6.3877	6.42703	6.60178	6.44716	6.49191	6.77135	6.32035	6.25512	6.58806	6.46137	6.36411	6.59958	6.33131	6.4225	6.48234	6.41923	6.20844	6.45722	6.44933	6.4222	6.54266	6.3105	6.11909	6.34977	6.39893	6.44721	6.45033	6.43149	6.88648	6.24688	6.38436	6.58039	6.35573	6.62264	6.43165	6.56364	6.35931	6.65763	6.3655
UBXN10	5.56248	5.33336	5.72805	5.53426	5.48445	5.64721	5.80093	5.50545	5.44516	5.69363	5.97639	5.11671	5.51832	5.80427	5.92966	5.76016	5.5806	5.46071	5.03582	5.66524	5.68308	5.59462	5.48041	5.81439	5.40371	5.12642	5.44836	5.75954	5.38032	5.63022	5.5004	5.35699	5.45575	5.72202	5.63315	5.65573	5.84102	5.68879	5.78042	5.59136	5.42909	5.69932	5.70721	5.93616	5.53755	5.40981	5.23906	5.3766	5.39896
VWA5B1	6.3246	6.07527	6.06254	6.47416	6.0807	6.26354	6.22725	6.34754	6.04203	6.46042	5.9669	6.20819	6.32127	6.14002	6.11832	6.19988	6.1036	5.83629	6.31478	5.93626	6.27753	6.15745	6.1975	6.23409	6.2064	6.2717	5.9463	6.33246	6.37442	6.34281	6.29059	5.97257	6.2183	6.41034	6.44596	6.24834	6.48735	6.4513	6.47535	6.05647	6.38516	6.43803	6.24179	6.32538	6.3846	6.40756	6.33219	6.59279	6.22981
CAMK2N1	5.95573	6.59093	6.18331	5.93078	5.50116	6.03848	5.87702	5.96292	6.39371	5.96513	6.40952	6.15319	6.01441	5.39536	5.89746	5.75943	6.85415	5.99769	6.01599	5.9003	6.45696	5.8166	6.43052	6.34287	6.13499	5.76947	5.82348	6.40541	5.81556	5.55584	6.20346	5.99282	6.01187	5.90525	5.65396	6.08164	6.40615	6.11373	6.21554	6.22946	6.27614	5.88972	6.07327	6.1502	6.20425	5.71579	6.50974	6.17606	5.98341
MUL1	6.57691	6.64496	6.80619	6.71106	6.3347	6.45861	6.54139	6.90025	6.56674	6.62592	6.80953	6.73232	6.64735	6.76348	6.52481	6.37828	6.40846	6.84606	6.36793	6.53453	6.6241	6.77288	6.86092	6.79266	6.75074	6.75734	6.87613	6.55245	6.54506	6.97032	6.91964	6.66262	6.68885	6.784	6.67888	6.75534	6.89691	6.88919	7.15218	6.73372	6.6629	6.76254	6.69094	6.84241	6.49857	6.87993	6.85156	6.55495	6.77106
FAM43B	8.22903	7.78632	7.92557	8.1352	7.99164	7.96701	8.03586	8.07162	8.05866	8.0308	7.68721	7.97154	8.01369	7.90122	8.03408	8.16102	7.877	7.83336	8.05595	8.03282	7.84842	8.18534	8.01172	8.09749	8.02567	7.86198	7.72178	8.10284	7.99195	7.99218	8.13905	7.78428	7.71945	8.02546	8.0174	7.99881	8.24824	8.2845	8.5605	8.03864	8.0239	8.20379	8.01235	8.23835	8.11815	8.07791	8.11584	8.05484	8.06377
PINK1	7.51274	6.92448	7.28296	7.11146	6.97724	7.82827	7.27752	7.92715	5.91843	7.36394	8.13729	7.43081	8.35104	7.66816	6.9607	7.99742	7.19326	7.26288	7.71758	8.23867	7.86108	8.0441	7.74414	8.20113	7.51346	7.30154	7.31057	8.24866	7.73235	7.42131	7.84458	7.59428	6.96036	7.5024	7.57226	7.84287	8.03992	8.68588	8.74216	8.39725	7.70881	7.91249	6.81832	8.65204	7.61653	8.29101	7.37131	8.16874	7.30672
DDOST	8.14172	7.96312	7.83209	7.67168	8.04722	7.39142	7.70183	7.72975	7.84196	8.06746	7.3942	7.47664	7.62023	8.05293	6.92508	7.59344	7.90294	7.94145	8.16915	8.07989	7.34499	7.31064	7.96669	8.27863	7.73424	7.86198	7.96381	8.22142	8.00159	7.71438	8.00616	8.16168	7.97558	7.80685	7.45161	7.96435	8.02746	7.70093	7.43695	8.0008	7.75837	7.83961	7.7302	7.45776	7.83443	8.37788	7.71115	7.31142	7.80785
KIF17	6.33546	6.38462	6.28022	6.41355	6.18148	6.75828	6.37253	6.48095	6.42698	6.53472	6.36105	6.56598	6.71617	6.29337	6.53195	6.16579	6.22487	6.18551	6.34137	6.36585	6.24744	6.47715	6.42506	6.28354	6.45316	6.42082	6.19694	6.58837	6.33144	6.6197	6.44527	6.23275	6.19644	6.38959	6.51091	6.4368	6.29795	6.45978	6.72483	6.30078	6.35054	6.61963	6.4716	6.57367	6.26426	6.37249	6.50173	6.48126	6.41011
SH2D5	6.11145	6.12758	6.25254	6.20874	6.18938	6.20667	5.96927	6.1116	6.20855	6.33282	6.20872	6.07099	6.27004	6.34334	6.3831	6.34974	6.22077	6.073	6.28005	6.2159	6.21464	6.25348	6.14365	6.19431	6.29355	6.10324	5.9697	6.20375	6.26957	6.32186	6.32289	5.9588	6.08085	6.23017	6.24232	6.30046	6.43465	6.43602	6.46592	6.15904	6.06321	6.43251	6.07161	6.39615	6.2889	6.33262	6.24497	6.51596	6.32039
HP1BP3	8.71861	9.30657	8.80838	7.83024	9.10913	8.32152	8.70937	8.6942	9.17555	8.65471	8.83035	8.37752	7.92039	8.68739	8.80852	8.85437	8.69275	9.0224	9.1397	9.0633	8.96966	8.68681	8.92662	9.05986	8.66624	8.80389	9.04175	8.76237	8.71203	9.09029	8.51456	8.9308	9.167	8.82353	8.56719	8.83968	8.53558	8.66464	8.78401	9.35284	8.70144	8.6254	9.12262	8.6434	8.83781	8.49775	8.64083	8.17359	9.05483
EIF4G3	8.98982	9.16399	9.26521	9.29027	8.70342	9.21056	8.81497	9.14501	8.94492	8.86142	9.15731	8.96027	9.254	8.97744	9.01692	8.97482	8.4124	9.00484	9.15722	7.96301	8.5253	9.1045	8.60332	9.32595	9.20486	9.17089	8.86889	8.96658	9.64767	9.25007	8.93826	9.32277	8.92197	9.1387	9.92359	8.87303	8.58905	8.38269	7.90491	8.33802	9.3585	8.25692	8.50473	8.98129	8.66139	8.92199	9.05936	8.60761	9.20473
ECE1	9.5207	8.11682	8.69681	9.33916	9.02869	9.19398	9.07249	9.38764	8.11404	9.50619	8.6027	9.19827	8.99497	8.82841	9.0371	9.40854	8.98973	9.12387	8.78141	8.61756	8.72912	9.8082	8.80978	8.68738	8.80235	8.4996	8.56894	9.34836	8.50607	8.73585	9.36406	8.50413	8.34685	8.75433	8.63872	8.7417	8.86569	8.51095	9.01679	8.54364	9.33995	8.76744	8.00475	9.19764	8.42818	8.71323	8.93673	9.24038	8.75317
NBPF3	6.88002	6.84974	6.74382	6.75835	6.90104	7.01556	6.67388	6.69193	6.93079	7.12086	6.3828	6.64473	6.24041	6.57416	6.44092	6.96028	7.10119	6.96176	6.56102	6.19552	6.433	6.64306	6.73524	6.47196	6.59642	6.66846	6.75839	7.25392	6.4387	6.50254	6.79948	6.33506	6.79236	7.02085	6.67374	6.78175	6.71461	6.73073	6.69708	6.78537	6.73733	6.95345	6.74056	6.86749	7.00181	6.60446	6.99127	6.99596	6.83318
ALPL	8.87929	7.93829	8.61443	8.68265	8.51443	9.04294	8.28802	8.68974	7.12467	8.66727	8.2941	8.60911	8.76693	8.87372	8.92821	8.19018	8.67301	7.90448	8.07882	6.89419	8.21688	8.55478	8.54107	8.40689	8.8536	8.79097	7.71998	9.63546	8.50132	8.48623	9.61073	8.64019	6.79069	8.379	7.93417	8.94161	8.17069	8.35766	7.50976	7.96738	8.65326	8.05929	6.65654	8.73002	8.70583	8.65389	8.77861	9.23591	8.95626
RAP1GAP	6.24811	5.79011	6.05522	5.51307	6.04008	7.50685	5.74631	6.20478	5.81587	5.8575	5.63045	5.95586	6.39923	6.27779	5.99168	7.00969	6.13083	5.64358	6.06753	6.32521	6.0037	6.1492	5.95167	6.04294	5.81067	5.80367	6.08037	6.40504	6.33059	5.85453	6.76496	5.86697	5.6672	6.03322	6.16	5.8468	6.24541	7.36716	8.19214	6.92048	5.59735	7.19618	5.98498	6.36465	5.55606	6.39542	5.90142	6.11873	5.64089
USP48	7.49091	7.91602	7.96098	7.91126	7.81518	6.7652	7.85534	8.02172	8.02253	7.94918	7.2105	8.01837	7.96541	7.92836	7.84437	7.4513	8.06954	8.16838	7.99279	7.62788	7.72803	8.19764	8.36494	7.86988	8.43508	8.38429	8.4568	8.05634	8.48536	8.0536	7.78264	8.53713	8.36612	8.29093	8.14795	8.35917	7.77907	8.02275	7.85337	8.49743	8.07912	8.10924	8.20781	7.82503	8.08245	8.1103	7.89181	7.81463	8.39086
LDLRAD2	6.64337	6.48934	6.29192	6.73203	6.46043	6.76616	6.45848	6.73633	6.58742	6.57009	6.74771	6.58141	6.85919	6.59571	6.56824	6.75301	6.59573	6.52412	6.69234	6.67297	6.47798	6.28466	6.51689	6.59567	6.59331	6.30842	6.19675	6.55233	6.42712	6.45869	6.6175	6.40222	6.37455	6.69025	6.62747	6.48358	6.59654	6.58954	6.77026	6.42548	6.58589	6.6336	6.53171	6.78234	6.49036	6.62656	6.69075	6.65591	6.51375
HSPG2	6.7815	6.63456	6.66091	6.77059	6.57806	6.95013	6.71401	6.79366	6.70737	6.77424	6.63246	6.72735	6.69097	6.60391	6.78588	6.80836	6.65755	6.58249	6.61034	6.58143	6.59254	6.76418	6.59595	6.71641	6.74139	6.68331	6.57003	6.7447	6.64705	6.68221	6.95114	6.59895	6.55817	6.7694	6.76258	6.77113	6.81639	6.86221	7.03221	6.6967	6.70509	6.76316	6.55482	6.8228	6.75299	6.69988	6.74515	6.80082	6.77015
CELA3B	7.61027	7.44055	7.34904	7.48492	7.14954	7.5667	7.51309	7.37498	7.57239	7.63256	7.47792	7.44843	7.25319	7.33664	7.24136	7.46482	7.441	7.36124	7.21398	7.06462	7.18434	7.47045	7.47203	7.44457	7.41826	7.13011	7.36895	7.45257	7.47169	7.42948	7.63108	7.23848	7.28475	7.68234	7.37908	7.49463	7.64553	7.62914	7.86577	7.4601	7.33459	7.64916	7.43954	7.36901	7.67187	7.46722	7.67517	7.70355	7.44515
CELA3A	6.80652	6.93024	6.98828	7.09835	6.84062	7.1778	6.74604	6.6458	6.94724	6.78561	6.46807	7.08401	6.921	6.8678	6.80958	7.04911	6.61306	6.79184	6.89922	7.02639	6.93805	7.21404	6.76292	6.88422	6.97042	6.99239	6.81279	6.95558	6.96024	7.1001	7.0749	6.95801	6.86012	7.14552	6.86928	7.10762	7.09096	7.13496	7.32116	6.78949	6.54214	7.12675	7.18609	7.27193	7.03829	7.18225	6.9366	7.23873	7.08948
CDC42	8.19192	8.53269	8.48565	8.38148	8.25117	8.42029	8.3783	8.49308	8.1671	8.33895	8.56727	8.57178	9.03011	8.59021	8.57318	8.18939	8.00351	8.34781	8.57276	8.61943	8.2506	8.66844	8.47979	8.38542	8.68807	8.59578	8.46529	8.40776	8.81299	8.73108	8.69114	8.83347	8.51057	8.58618	8.69734	8.60903	8.30858	8.23516	8.38101	8.34434	8.59575	8.45194	8.1574	8.55522	8.48119	8.5465	8.44486	8.51425	8.51947
WNT4	6.7334	6.37054	6.88731	6.94973	6.76487	6.94377	6.69182	6.82971	6.70678	6.95436	6.6067	6.83912	6.94785	6.56488	6.67168	6.51308	6.79448	6.59198	6.76799	6.72309	6.66965	6.83383	6.72194	6.85214	6.5866	6.61741	6.6373	6.86692	6.83064	6.82518	6.88366	6.77329	6.53418	6.81468	6.65345	6.92873	6.89513	6.99782	6.99893	6.79977	6.63291	6.77008	6.60512	6.98301	6.73339	6.77285	6.97976	6.9167	6.58597
ZBTB40	5.93718	6.72385	6.24938	5.9321	6.37756	6.11265	6.13318	5.54619	6.20217	5.9198	6.08995	5.81089	5.66648	6.04722	5.8049	5.79914	6.14569	6.28674	5.88847	6.34704	5.53852	6.01624	6.1054	6.67222	6.15546	6.32474	6.28055	6.25863	6.34064	6.19587	6.11155	6.59625	6.50751	6.31862	5.9062	6.18001	6.33761	6.05272	5.96762	6.38186	6.11504	6.24147	6.14285	5.99456	6.38726	6.2661	6.02781	6.0432	6.16705
EPHA8	6.45502	6.12676	6.41261	6.65652	6.37801	6.58985	6.40116	6.41679	6.25791	6.43713	6.28968	6.33488	6.50313	6.17624	6.47455	6.14553	6.36304	6.38675	6.12293	6.49802	6.24998	6.42019	6.32497	6.48116	6.32544	6.42071	6.35887	6.49875	6.40974	6.46518	6.52667	6.20445	6.20596	6.48423	6.39758	6.43953	6.52221	6.38899	6.62403	6.27436	6.30699	6.35891	6.29527	6.61548	6.32825	6.40116	6.3818	6.49873	6.41584
C1QA	5.93535	5.8928	6.35311	5.77656	5.86533	5.88386	6.08843	5.88735	5.69209	6.25376	5.96832	5.73552	5.25806	5.83846	6.14146	6.0197	5.70549	6.15642	6.424	7.45643	5.85423	5.93776	5.94556	5.98526	6.20033	5.84824	5.72964	5.96825	6.15033	6.08646	6.07381	6.28834	6.13699	6.10172	6.21755	5.8502	6.06004	5.93488	6.24308	5.67967	5.90749	5.97446	5.91066	5.96401	6.07588	6.00647	6.0612	5.92919	5.98309
C1QC	6.29727	6.02736	6.32561	6.2729	5.81766	6.73674	6.519	6.50677	6.14934	6.41071	6.12688	6.39697	6.30587	6.28288	6.11915	6.18108	6.27876	6.57059	6.47194	7.74681	6.29581	6.18872	6.21429	6.26436	6.56145	6.3995	6.68774	6.71146	6.17954	6.40205	6.67909	6.23523	6.68139	6.4089	6.50999	6.46712	6.54247	6.21929	6.57058	6.11967	6.34841	6.34992	6.05501	6.30978	6.23773	6.56879	6.47288	6.26457	6.14276
C1QB	6.34138	6.58246	6.98814	6.6273	6.08426	6.61168	6.88102	6.6732	6.1956	6.63324	6.29546	6.77742	6.49328	6.42261	6.48779	6.06083	6.42721	6.67012	6.66965	8.126	6.6694	6.65831	6.45582	6.56989	6.80237	6.75057	6.67289	6.54872	6.49493	6.79564	6.86555	6.42153	7.08732	6.66944	6.72585	6.44926	6.69506	6.60231	6.6658	6.30161	6.65607	6.50622	6.61773	6.667	6.34353	6.86086	6.36817	6.8079	6.57778
EPHB2	6.38909	6.01654	6.15365	6.51569	6.15369	6.38245	6.37943	6.05415	6.57693	6.41436	6.03901	6.27871	6.13553	6.33689	6.19494	6.15303	5.96806	5.92094	6.08464	6.15182	6.30428	6.27563	6.30639	6.10051	6.52591	6.25508	6.23027	6.37251	6.3298	6.29734	6.56167	6.15394	6.21491	6.49661	6.46463	6.43478	6.71584	6.64645	6.72713	6.16309	6.16411	6.54929	6.06262	6.45107	6.55986	6.51182	6.63744	6.48759	6.39946
KDM1A	7.55232	7.46112	7.27654	6.31248	8.01888	6.68269	7.29337	6.91542	7.58275	7.32158	6.26011	6.67419	6.09422	7.20732	6.59463	6.70881	7.65314	7.70952	6.76713	7.52725	6.78849	6.3511	7.66238	7.69378	6.5066	7.29982	7.73673	8.05936	6.32845	6.79461	7.16375	7.0276	7.89819	7.34249	6.54312	6.94404	7.07297	6.24559	7.28688	7.43337	7.09134	6.83873	7.49281	6.06568	7.29387	7.35246	7.32432	6.04514	7.36933
LUZP1	6.02589	6.2875	6.24573	5.97395	6.29378	6.04735	6.518	6.10195	6.64466	5.94385	6.29585	6.42723	6.08312	6.33858	6.48928	6.47119	6.33089	6.24669	6.09018	6.44825	6.2607	6.6172	6.40432	6.71523	6.30843	6.44998	6.32846	6.57028	6.41897	6.27783	6.27563	6.47956	6.63485	6.4033	6.19263	6.30936	6.42784	6.33859	6.2119	6.14618	6.65018	6.50107	6.58777	6.37269	6.3185	6.39138	6.44673	6.20498	6.53872
HTR1D	6.58952	6.31833	6.75731	6.48991	6.42742	6.7154	6.62305	6.42001	6.31825	6.82827	6.20098	6.78943	6.38385	6.62229	6.35438	6.59729	6.32872	6.35441	6.424	6.14426	6.43204	6.59886	6.37935	6.51382	6.25178	6.37199	6.27688	6.55225	6.34735	6.45256	6.57209	6.31371	6.00741	6.50104	6.47051	6.5553	6.50498	6.55277	6.87803	6.36075	6.73447	6.66578	6.20335	6.53616	6.48464	6.54871	6.60234	6.53479	6.37178
HNRNPR	9.20347	9.05097	9.10845	8.09817	9.29171	8.44289	8.85337	8.77442	9.54541	8.56578	8.36066	9.09799	8.268	9.12075	8.18198	8.5494	9.51032	9.59483	8.65386	8.88291	9.16442	8.51625	9.10978	9.51738	8.79787	9.21076	9.89158	9.06694	8.51615	8.7012	8.6502	8.72349	9.9275	9.08669	9.29003	8.82722	8.66882	8.66013	8.64028	9.49706	9.01198	8.65758	9.4954	8.61878	9.05504	8.78731	9.11202	8.06688	9.11656
ZNF436	6.42683	6.5427	6.57241	6.32459	6.58172	6.87138	6.39346	6.50487	6.50266	6.58456	6.60055	6.78618	6.45688	6.74791	6.38512	6.13498	6.30965	6.29126	6.59118	6.38396	6.51942	6.34272	6.75761	6.61971	6.76934	6.78083	6.50954	6.58233	6.83322	6.92324	6.58054	6.78356	7.09929	6.48932	6.77356	6.68369	6.80333	6.63615	6.77469	6.43082	6.76587	6.53565	6.39538	6.63985	6.66345	6.71838	6.518	6.28703	6.661
TCEA3	5.91989	5.76129	5.13832	5.53806	6.09852	5.60683	5.68816	5.63435	5.52983	5.75226	5.47233	5.30218	5.43708	5.51492	5.32637	5.89288	5.92132	5.95365	5.27919	5.46749	5.38738	5.32651	5.73005	5.48732	5.59366	5.52763	5.36848	5.67119	5.37258	5.41956	5.4981	5.20889	5.7212	5.70151	5.4645	5.78866	5.47208	5.68297	5.99374	5.70661	5.39849	5.56685	6.12562	5.26801	5.98337	5.37313	5.6257	5.68522	5.84665
ASAP3	6.3234	6.18005	6.25813	6.27354	6.15551	6.39763	6.26502	6.23624	6.25428	6.29027	6.27287	6.17126	6.18745	6.25628	6.20688	6.5478	6.1383	6.06757	6.32719	6.51269	6.35838	6.55191	6.2632	6.18432	6.38636	6.24746	6.05263	6.26748	6.382	6.28721	6.55185	6.21271	6.2	6.50433	6.40807	6.17291	6.40554	6.45451	6.6523	6.16814	6.21766	6.44026	6.12396	6.63876	6.33884	6.32334	6.59272	6.49329	6.37037
E2F2	7.17137	7.31341	6.83658	7.13115	6.57035	7.81439	7.06324	7.10083	6.78623	6.75012	7.49713	6.85474	7.52021	6.60184	6.88627	7.23579	6.96482	6.69537	7.30754	7.64233	6.80949	6.89349	6.82342	8.64667	6.92438	6.85254	7.375	7.8461	7.16829	7.32577	7.12925	7.20944	6.52229	6.87788	6.52053	6.92259	7.82367	8.33731	8.1969	8.34813	7.2113	7.69314	6.76359	8.43022	6.70557	7.40154	7.13904	7.47878	6.91289
ID3	5.81747	5.04629	5.27275	5.39274	5.7156	5.56488	5.34456	5.64256	5.27312	5.89689	5.48027	5.29609	5.37196	5.54338	5.50605	5.22301	5.18723	5.22859	5.45333	5.3899	5.12432	5.29623	5.44064	5.63906	5.38941	5.46986	5.55041	5.48111	5.34402	5.40547	5.54154	5.36844	5.38044	5.48875	5.40662	5.45964	5.47235	5.52205	5.59144	5.58628	5.64936	5.26954	5.35613	5.53929	5.39062	5.32233	5.53804	5.78203	5.70655
RPL11	9.92391	9.61458	9.56787	8.32735	10.03555	8.71757	9.50091	9.6631	9.93847	9.32572	9.97389	9.35823	9.60446	9.1473	9.64368	9.78967	9.3756	9.9157	9.82086	10.55116	9.62561	9.39179	10.30158	10.34738	9.6073	10.45065	11.1033	10.06447	10.12761	9.77407	9.96646	9.99312	10.44494	10.38547	9.90013	9.97711	9.31355	10.1977	9.53349	10.97352	9.81256	9.4456	11.37832	10.17479	10.09636	10.65676	9.83521	9.39651	10.17389
PITHD1	7.64024	5.87562	6.00948	6.27169	6.81	8.94837	8.71468	8.06158	6.32156	7.28994	8.97138	8.03658	8.86025	6.47772	7.04483	8.93239	6.58428	6.3436	7.29353	8.64064	6.93023	7.33606	8.33786	9.13806	7.25882	6.64552	8.04353	8.47906	6.82611	7.81106	7.27609	6.72164	6.77588	7.29688	7.17776	7.32757	7.6396	10.29228	10.08441	8.66478	7.65048	9.48279	7.67695	9.7619	7.14853	8.317	7.32215	8.2262	7.48025
LYPLA2	7.70181	7.38254	7.44026	7.57507	7.47772	7.45983	7.74278	7.49614	7.69767	7.26991	7.37194	7.34779	7.99486	7.49991	7.74599	7.39351	7.45551	7.53151	7.30355	8.2024	7.03277	7.59918	7.72656	7.84804	7.62424	7.52577	7.55658	7.83052	7.6305	7.57507	7.66701	7.44908	7.27084	7.66288	7.36625	7.5648	7.81961	7.74003	7.70999	7.46833	7.64382	7.72499	7.52253	7.65006	7.54815	7.44588	7.41558	7.37452	7.44122
GALE	6.40624	6.32758	6.28189	6.46928	5.95751	6.58961	6.23938	6.34215	6.38793	6.45765	6.11865	6.37269	6.29865	6.39665	6.40278	6.31656	6.56619	6.5367	6.10461	6.25509	6.20154	6.42204	6.34548	6.36022	6.03019	6.45739	5.99672	6.45154	6.3875	6.29925	6.42103	6.26764	6.38196	6.43318	6.11605	6.30672	6.42956	6.51527	6.48833	6.16927	6.25462	6.52725	6.28864	6.36348	6.44455	6.48275	6.44989	6.47595	6.37784
HMGCL	6.25295	5.97676	6.13586	6.08311	6.01787	5.97485	6.25495	6.15865	6.1194	5.92841	5.9841	6.41369	6.11666	6.34494	6.14047	6.59432	6.11815	6.17934	6.52533	6.20508	5.8352	5.77625	6.2801	6.24301	6.26641	5.96533	6.40259	6.61993	6.24168	6.41011	6.15115	6.29728	6.4931	6.11934	5.96017	6.36514	6.69541	6.34733	6.56304	6.38329	6.08633	6.3536	5.96092	6.41168	6.14863	6.34206	6.19413	6.22118	6.06168
FUCA1	6.26376	6.36517	6.63672	5.89459	6.94681	6.28239	6.50504	6.46221	6.59635	6.82944	6.34485	6.71873	6.7357	6.93542	5.85775	6.91457	7.09689	6.93327	6.61474	6.47043	6.62569	6.47579	6.85817	6.8875	6.23906	6.3624	6.45084	7.04336	6.27447	6.29831	6.5879	6.1929	6.9572	6.49782	5.9476	6.6672	6.4324	6.91698	6.66403	6.32263	6.36604	6.89731	6.13989	7.11232	6.69615	6.95954	6.49647	6.21467	6.64799
CNR2	6.69066	6.43213	5.86038	6.24232	5.3549	6.11972	5.83817	6.07007	5.99292	6.52804	5.89011	6.05797	5.80722	5.8282	5.73488	6.17096	6.00646	6.08282	5.51279	5.94737	5.67784	5.99313	5.86199	5.74855	5.90994	6.13547	6.7404	6.13536	5.81803	5.72031	6.33692	5.93705	6.01298	6.29151	6.02486	6.28613	5.87799	6.02545	6.52512	6.00706	5.97042	6.35991	5.89362	6.01163	6.10177	5.57682	6.03802	6.0393	5.88433
PNRC2	9.4901	9.66888	9.95643	9.49038	9.47689	8.67894	9.78311	9.44152	10.1293	10.07046	9.94349	9.5569	9.35387	9.80125	9.85187	9.23577	9.70614	9.86586	9.88307	9.63934	9.34766	9.34479	9.89522	9.91539	9.88656	10.01761	10.25301	9.73066	9.93614	9.97424	9.17166	10.00442	10.07859	9.50829	9.73664	9.83306	10.13436	9.54715	9.12391	10.29601	9.9495	9.6433	10.09595	9.86716	9.85525	9.86943	9.6133	9.59188	9.58144
SRSF10	6.92354	7.65791	7.6338	6.96599	7.85303	6.33616	7.04062	6.93465	7.8884	7.31985	7.73182	6.91615	6.68368	7.55198	7.68963	5.51558	6.90373	7.71001	7.73669	8.12966	7.34067	7.16578	7.71069	7.51555	7.72185	7.93386	8.43255	6.53641	7.22444	7.42391	6.95505	7.43118	8.12918	7.13976	7.37817	7.55673	7.34789	6.91461	6.3793	7.65176	7.38223	6.61738	8.52451	7.00721	7.2927	7.41046	7.38298	6.85496	7.55363
MYOM3	5.61996	5.5061	5.51384	5.83998	5.62604	6.04026	5.8181	5.8099	5.62851	5.7449	5.37287	5.94988	5.84832	5.72159	5.74232	5.66616	5.78832	5.56481	5.65807	5.6559	5.53619	5.53735	5.59942	5.63517	5.69193	5.35839	5.44244	5.60054	5.58499	5.5946	5.75073	5.52063	5.40501	5.76755	5.7897	5.78376	5.83647	5.74785	5.9486	5.63676	5.68104	5.69398	5.2676	5.95778	5.66095	5.66591	5.71071	5.75599	5.58618
IL22RA1	6.02708	5.88122	6.03707	6.10527	5.96288	6.1143	5.85066	6.13615	5.70069	6.0456	5.78256	5.89194	5.75742	5.79334	5.8438	5.89769	5.71707	5.65587	5.77344	5.49254	5.76436	5.89305	5.78287	5.8402	5.85676	5.64537	5.59818	6.02963	6.1329	5.84002	5.9659	5.77474	5.89717	5.91611	5.95517	5.76809	5.86736	5.79569	6.05153	5.68946	5.85801	5.97175	5.49473	5.98832	6.0359	6.03281	5.90718	6.16271	5.902
IFNLR1	6.34104	6.16617	6.25403	6.15629	6.34752	6.63798	6.46297	6.39236	6.07291	6.33148	6.35397	6.22247	6.31044	6.25548	6.53181	6.3511	6.08889	6.16224	6.18088	6.23784	6.33961	6.34224	6.28714	6.36979	6.38082	6.17178	6.17568	6.31793	6.27745	6.41086	6.54058	6.21896	6.30346	6.59253	6.52487	6.23966	6.40672	6.39577	6.6396	6.49416	6.1324	6.52593	6.5335	6.61904	6.42253	6.33079	6.52171	6.40043	6.35159
GRHL3	6.1042	6.27764	6.1199	6.51806	6.01792	6.54963	6.21746	6.16907	6.14599	6.42596	6.23457	6.12387	6.18492	5.96878	6.18503	6.45301	6.11158	6.13349	6.03806	6.29806	6.10228	6.20163	6.03331	6.01585	6.21327	6.08078	5.93999	6.12354	6.16518	6.0931	6.07621	6.00538	6.10075	6.14731	6.29791	6.18996	6.3583	6.31172	6.32318	6.14136	6.17567	6.31405	6.14746	6.21568	6.2715	6.21607	6.26231	6.42369	6.36963
STPG1	4.5384	4.33118	4.59713	4.54817	4.25373	4.58231	4.7793	3.64634	4.89156	4.80456	4.31473	4.32455	4.82599	3.99985	4.44148	4.90684	4.51469	4.76654	4.36169	4.71503	4.90451	4.34992	4.49494	4.56043	4.68428	4.27811	4.85538	4.50591	4.56525	3.91852	4.46578	4.73974	4.25743	4.21501	4.39726	4.33668	4.75114	4.3063	4.09495	4.59404	4.40477	4.28325	4.24762	4.41428	4.548	4.3664	4.50392	4.3786	4.41321
NIPAL3	7.06429	6.49081	6.4277	6.03441	7.16219	6.07106	5.93456	6.02413	6.69531	6.21158	6.32934	5.8703	6.53245	5.87899	5.86355	6.24971	6.69048	6.46277	5.76889	5.84487	6.35933	5.77432	6.71921	6.81791	5.89575	6.6366	6.37034	6.36166	6.25885	6.11354	6.37763	6.35015	6.36734	6.45021	6.16819	6.46387	7.08828	6.34855	6.32322	6.49859	6.01051	6.2911	6.50462	6.06054	6.50451	6.06517	6.05356	5.86783	6.40029
RCAN3	9.21054	8.38787	7.36384	7.4814	8.9596	8.01503	7.94203	7.72338	8.2805	8.38901	7.563	7.74091	7.89951	7.72749	6.57725	7.81179	9.34349	8.60406	7.97749	7.81995	8.06722	7.1228	8.41945	8.43434	7.43051	8.13124	8.49226	7.93329	7.67583	7.22783	8.1447	7.36095	7.70997	8.3347	6.91084	8.01568	7.16782	7.63244	7.59208	8.03095	7.72832	7.62901	8.38464	6.72373	8.11697	7.72587	8.0002	7.18712	8.03141
NCMAP	6.47066	6.42222	6.19022	6.84738	6.44244	6.3863	6.55031	6.35195	6.39376	6.55046	6.3455	6.31188	6.44705	6.3353	6.40409	6.49813	6.24531	6.08106	6.35294	6.38394	6.39098	6.28627	6.31277	6.26962	6.29716	6.1696	6.01336	6.57765	6.30641	6.17641	6.28982	6.09955	6.13101	6.44313	6.2825	6.30481	6.38356	6.45427	6.49516	6.29918	6.12605	6.62136	6.25717	6.4506	6.52972	6.40042	6.39118	6.43469	6.27512
SRRM1	9.46522	9.05483	9.23685	9.21391	9.26742	9.19359	9.27849	9.33604	9.14834	9.59083	8.82497	9.18359	9.2731	9.27572	8.8598	9.47294	9.83772	9.64333	9.14295	9.82285	9.173	9.00809	9.26616	9.48469	9.06126	9.11525	9.05583	9.62988	9.1209	9.17281	9.05697	8.84677	9.3846	9.39159	9.07126	8.94698	9.14446	9.15842	9.29461	8.88318	9.09014	9.19743	8.97262	8.79518	9.32775	8.96325	9.16848	8.89152	9.07638
CLIC4	8.48535	9.75056	8.72143	8.77796	9.10138	9.14887	8.61807	9.04649	8.48227	8.72205	8.74493	8.80206	9.96881	9.15874	10.32609	9.18886	8.69883	9.28286	9.21285	10.24076	8.56781	10.66045	8.78196	9.52142	8.87605	8.3647	9.30961	9.30468	9.1816	8.72013	8.92534	8.74423	9.03229	9.02163	8.37575	8.56686	8.95339	8.59804	8.98204	8.7181	8.77977	9.16377	8.50037	9.01744	8.91328	9.25895	8.53959	9.18369	8.84733
RUNX3	7.69958	7.68575	7.64985	7.62297	7.41934	7.48242	7.73877	7.54616	7.73269	7.84921	7.3761	7.43232	7.30933	7.24814	7.38311	7.70719	7.48676	7.4952	7.15563	7.59153	7.32003	7.53443	7.56471	7.94487	7.22661	7.33648	7.4613	7.85523	7.35911	7.32785	7.72328	7.33705	7.41399	7.44094	7.44972	7.53561	7.74644	7.82874	7.79967	7.59239	7.61118	7.54459	7.56566	7.49059	7.63132	7.6142	7.62851	7.61334	7.48041
SYF2	8.79761	8.42937	9.11449	9.65625	9.35396	8.97292	8.76987	9.52843	8.39817	8.94672	8.86123	9.33739	9.14254	9.43127	9.77053	9.41666	8.89111	9.13314	9.19276	9.24548	9.33835	9.32214	9.22132	9.11793	9.46897	9.50318	9.36804	9.18231	9.26276	9.34367	8.73895	9.5834	9.33961	9.04897	9.60048	9.59316	8.73735	9.35747	8.93926	9.22892	9.52808	8.73823	8.59922	8.97851	9.39278	9.19991	9.03036	9.32245	9.0833
RSRP1	6.54092	7.70032	8.27514	7.49176	8.02498	7.32746	8.17517	8.47506	8.08818	7.39104	8.4498	7.65229	8.27557	8.48888	8.70382	7.27532	6.70904	8.16691	8.40733	6.41821	8.78489	8.40466	8.57974	8.10533	8.67935	8.45882	8.5038	7.66266	8.45003	8.43952	8.10971	8.59753	8.60697	7.05946	8.17317	8.57612	8.14742	8.32798	7.52417	8.05624	7.69605	8.04975	7.66319	7.7842	7.91693	8.10976	8.01429	8.33481	8.46555
RHD	6.80208	6.67207	6.80356	7.77966	7.63993	7.89371	7.6083	7.55231	6.92288	5.61697	8.15906	8.14258	7.44138	6.81271	6.86348	8.13818	7.48297	7.01215	7.43464	8.29103	7.53473	5.81103	7.21523	8.59703	7.48649	6.73771	8.36563	8.14113	8.29712	7.41475	5.39714	7.42206	7.01468	7.40417	7.3339	7.41346	7.48879	7.6696	8.45897	8.61888	8.02189	7.3865	6.12384	6.79866	7.24808	8.03869	7.23472	7.66411	7.37539
TMEM50A	10.44905	10.026	10.66908	10.81073	10.67447	10.43485	10.55168	10.62687	10.19578	10.40815	10.57477	10.78493	10.69271	10.83512	10.88539	10.51083	10.49489	10.63815	10.49742	10.23118	10.66005	10.81057	10.6916	10.79331	10.87097	10.78738	10.72152	10.5494	10.83689	10.6942	10.46129	10.86278	10.58667	10.71887	10.64636	10.91295	10.51656	10.6899	10.48189	10.43172	10.76386	10.70469	10.45179	10.69807	10.9248	10.66657	10.61597	10.74303	10.82313
RHCE	6.12945	5.91245	6.7565	6.21239	6.56034	5.91797	5.68519	5.94112	5.5094	5.64646	7.34159	6.44553	6.44061	5.71627	5.6871	6.80062	5.70772	6.1327	6.32422	7.53918	6.54086	6.18869	5.84007	6.67551	6.02459	5.48611	7.49698	6.03123	6.31179	6.06536	5.58445	5.96698	5.23969	5.92483	6.31648	5.82644	5.93758	6.92131	6.66097	8.88552	6.11269	6.67461	6.04672	7.06935	5.80738	6.32093	5.84402	6.46076	5.93383
LDLRAP1	6.73501	7.3489	6.37928	6.35755	7.0459	6.94792	6.49495	6.31444	6.92627	7.05151	7.35532	6.20016	6.4907	6.30217	6.74446	6.50372	6.92738	6.90295	6.69073	6.52918	6.49376	6.70363	6.94044	8.22887	6.41835	6.73281	6.66086	6.34694	6.57948	6.52641	7.14737	6.18045	6.67722	7.00229	6.3597	6.68582	6.53836	6.89022	7.3099	6.66844	6.8439	6.7595	6.84785	7.40294	7.26609	6.48	6.67228	6.63317	6.74194
MAN1C1	6.98406	6.59912	6.62726	6.65325	6.7921	6.89603	6.57245	6.62998	6.59123	6.71958	6.57098	6.52295	6.59826	6.84206	6.64431	7.1293	6.8479	6.35606	6.69852	6.54317	6.38161	6.4553	6.65361	6.69915	6.49661	6.42719	6.54631	6.86408	6.40137	6.4779	6.84456	6.47262	6.39969	6.6068	6.59033	6.53222	6.72742	6.92731	6.89915	6.46322	6.49627	6.66455	6.56907	6.64627	6.73276	6.65252	6.59601	6.58238	6.61351
MTFR1L	6.53305	6.90609	6.55808	6.41511	6.7687	7.01861	6.26072	6.57011	6.25684	7.16609	6.80573	6.50695	6.81806	6.72112	6.80532	6.60813	6.95902	6.88216	6.46062	6.37321	6.21646	6.77826	6.70666	7.57646	6.74594	6.60604	6.3827	6.81902	7.37285	6.68078	7.107	7.06358	6.8349	6.48303	6.41877	6.72388	6.83769	6.62432	6.42085	6.57936	6.60907	6.40908	6.29151	6.87309	6.65806	6.80561	6.61808	6.87067	6.63762
AUNIP	5.72888	5.78585	6.2832	5.79749	5.33608	5.83563	6.39654	5.7688	5.67643	5.75903	6.17253	5.72896	5.43841	6.27671	5.47686	5.77085	5.987	5.43493	5.77818	6.50586	5.83249	5.56994	5.64016	5.633	5.59039	5.88913	6.20863	5.73686	5.66255	5.46361	5.67331	5.92913	5.61232	5.71833	6.15418	5.82546	5.52821	5.51077	4.99435	5.84419	5.76636	5.61657	5.70452	5.99169	5.71085	5.85738	5.44552	5.58589	5.6922
PAQR7	5.80177	5.16627	5.58156	5.69329	5.28369	5.64451	5.61013	5.98543	5.18936	5.60303	5.59778	5.425	5.39493	5.9008	5.62278	5.81358	5.61678	5.34027	5.43671	6.38716	5.81754	5.3221	5.64888	5.62091	5.40293	5.12136	5.49756	6.30942	5.45614	5.61004	5.43367	5.06698	6.41936	5.49242	5.14981	5.67122	5.64901	5.68855	5.90949	5.66	5.33505	5.8538	5.52105	5.64221	6.16023	5.93694	5.83851	5.50693	5.73407
STMN1	5.95612	5.98342	6.07582	6.06812	6.2653	6.12028	6.28491	5.88432	6.03974	6.21878	6.08142	6.09883	6.00059	6.10926	5.79264	6.41829	6.19232	6.10728	5.96598	6.5547	6.14357	5.82856	5.95124	6.00187	6.15258	5.83692	5.77816	5.96692	5.92581	6.14242	6.11225	5.8171	6.17356	6.12238	6.14698	6.10445	6.26408	6.16102	6.27617	5.98083	6.04805	6.13149	6.29956	6.14381	5.92358	6.08078	6.31209	6.3002	6.13574
PAFAH2	6.78938	6.68101	6.86033	6.76524	6.88482	6.8309	6.88712	6.53791	7.09888	6.64192	6.5247	6.57167	6.36313	6.87213	6.64137	6.89869	6.70791	6.77043	6.73979	6.33776	6.60234	6.61171	6.73444	6.89875	6.99606	6.68774	6.83841	6.90159	6.93835	6.75221	6.83254	6.6722	6.74813	6.75087	6.83472	6.88014	6.56686	6.55273	7.04501	6.69898	6.51601	7.05452	6.72831	6.62048	7.02981	6.66671	7.03916	6.81075	6.80782
EXTL1	6.46267	6.19707	6.53735	6.62267	6.20103	6.55899	6.48369	6.31614	6.50697	6.55067	6.49582	6.65747	6.56423	6.59615	6.47804	6.42046	6.5538	6.4686	6.52742	6.42149	6.35808	6.52334	6.35584	6.68566	6.4736	6.41705	6.167	6.53907	6.55106	6.61705	6.55704	6.4955	6.39625	6.72347	6.64067	6.53913	6.6195	6.84062	6.98859	6.45476	6.5257	6.58543	6.46526	6.56517	6.66551	6.50202	6.60709	6.7645	6.48867
SLC30A2	6.02915	5.71966	5.87451	6.06192	5.83208	6.03737	5.99537	6.27964	5.9942	6.2562	5.82532	6.37202	6.2656	5.50982	5.94849	6.21702	6.11413	5.76517	5.74149	5.89864	5.81443	6.26398	5.68966	5.97537	5.66638	5.79182	5.8769	6.06066	6.01042	5.88603	6.12256	5.75067	5.97078	6.16128	5.83993	5.95291	6.09364	6.1245	6.16709	5.7935	5.74217	5.94039	5.66071	6.03204	5.99957	6.04343	5.93516	6.2098	5.95341
TRIM63	5.72528	4.92047	5.57828	5.74378	5.62142	5.80677	5.68628	5.89059	5.71184	5.98499	5.80673	5.49541	6.28485	5.53197	6.04959	5.7399	5.68127	5.53932	5.63683	5.53325	6.00632	5.55331	5.45139	5.70997	5.74866	5.74785	5.49113	5.96509	5.64518	5.75366	5.4257	5.69698	5.54322	5.82815	5.90117	5.46322	5.55243	5.6986	6.0769	5.44174	5.77364	5.59174	5.23556	6.05716	5.48966	5.89464	5.46478	5.99892	5.73139
PDIK1L	6.11602	5.91302	6.22787	5.73299	6.38221	5.8271	5.85772	5.76013	6.05696	5.65618	6.23913	5.5622	5.52137	6.08302	6.02445	5.24952	6.11576	6.05989	5.99406	5.97526	5.87573	5.81631	6.05532	5.87114	6.03193	6.01403	6.57471	6.05	6.34688	6.34529	6.0241	5.84643	6.30193	5.98091	5.96219	5.79521	6.21456	6.0519	6.13477	6.23257	6.27617	6.10684	6.39921	5.9714	5.95818	6.04785	5.81761	6.09137	6.19956
FAM110D	7.1742	6.94479	6.94613	6.97873	6.74255	7.18016	7.04785	7.07679	7.05738	7.12432	7.05746	7.18015	7.03443	6.90768	6.83057	7.16853	6.98212	6.58897	7.08549	7.16524	6.99171	7.14725	7.06363	7.30111	7.09015	6.99438	6.85909	7.24925	7.12491	6.91147	7.26792	6.8999	6.95107	7.17422	6.96672	7.09112	7.39219	7.24344	7.53461	7.12795	6.88341	7.29631	7.07529	7.21389	7.23632	7.16794	7.39491	7.2433	7.17971
ZNF593	6.92606	6.56715	6.43288	6.37572	6.5875	6.86436	6.58483	6.48722	6.52959	6.76456	6.47127	6.34425	6.72966	6.44696	6.29397	6.71177	6.4063	6.39798	6.77191	7.06767	6.5761	6.51513	6.60654	6.7418	6.49925	6.10928	6.57276	6.75258	6.37996	6.30841	6.82243	6.37111	6.46385	6.43085	6.41573	6.74508	6.73834	6.5623	6.914	6.50994	6.59916	6.6498	6.30161	6.58687	6.51045	6.65122	6.52115	6.49361	6.63979
CNKSR1	6.18142	6.39497	6.34907	6.69374	6.45691	6.7527	6.34337	6.51817	6.37282	6.44082	6.14317	6.47262	6.26595	6.38488	6.54115	6.38905	6.34886	6.23243	6.18372	6.5703	6.15975	6.10001	6.30033	6.39388	6.30998	6.35451	6.0996	6.41201	6.2632	6.33957	6.44166	6.2224	6.37234	6.39913	6.29629	6.40824	6.54525	6.43609	6.59327	6.60445	6.37701	6.38568	6.32639	6.37483	6.47235	6.32811	6.43437	6.42425	6.29086
CATSPER4	5.6988	5.49036	5.5018	5.38082	5.27557	5.6571	5.66595	5.77347	5.41714	5.69514	5.75181	5.48496	5.22236	5.38361	5.32149	5.72967	5.47941	5.41895	5.49615	5.33079	5.49461	5.64243	5.32704	5.30353	5.61977	5.34257	5.3712	5.44131	5.55115	5.29633	5.21233	5.55152	5.67146	5.45013	5.32649	5.3574	5.51238	5.41039	5.60107	5.41566	5.40419	5.4615	5.48746	5.81864	5.35897	5.59281	5.66999	5.41961	5.29237
CEP85	6.38652	6.62149	6.32482	5.96383	6.71211	6.14041	6.11836	5.8613	6.26731	6.36104	6.1302	5.99377	6.16094	6.41132	5.86945	5.97516	6.26476	6.44383	6.45733	6.75438	6.27394	6.09172	6.08731	6.27421	5.96459	6.32727	6.29018	6.77382	6.23691	6.08679	6.11365	6.24745	6.29101	6.22932	6.00655	6.14118	6.14664	6.12983	6.2577	6.30107	6.20427	6.31856	6.33578	6.34695	6.32132	6.27041	6.39244	6.13213	6.38003
SH3BGRL3	10.25568	10.0085	9.85196	9.6272	9.86589	10.21019	9.97279	9.85054	9.43481	10.00198	9.7871	10.03718	10.24629	9.77939	9.41545	9.99801	9.94946	9.78676	9.85699	10.28313	9.7515	9.7028	9.84832	10.16821	9.49159	9.73993	9.39787	10.29515	10.04621	9.64058	10.1392	9.69616	9.19895	9.76794	8.89895	9.7361	10.25424	9.84042	10.02442	9.4724	9.33197	10.07274	9.13577	10.23893	9.8979	10.09017	9.83388	9.80334	9.72263
UBXN11	6.04802	5.99549	6.39858	6.03584	6.44282	6.44913	6.58843	6.05498	6.31987	6.68416	6.06251	6.58681	6.3964	6.37765	5.94813	6.21541	6.10306	6.20195	6.65535	6.4435	6.43795	6.076	6.70119	6.79611	6.06078	6.21389	6.42138	7.02098	6.32791	6.26254	6.6852	6.31769	6.8468	6.54432	6.09912	6.54445	6.38993	6.48215	6.25849	6.37199	6.31099	6.55654	6.19383	6.24471	6.60789	6.59859	6.66611	6.25818	6.32302
CD52	9.37913	9.94382	10.68147	9.17147	10.95707	8.8849	10.96796	9.48514	11.31569	10.32165	10.0215	9.10592	8.15174	9.82841	9.40126	9.24896	9.54265	10.05981	10.01386	8.80046	9.84085	8.51069	10.4129	10.01199	9.36346	10.47268	11.39906	10.59943	7.55862	9.22479	10.27276	9.46355	10.81559	10.82412	8.82732	9.46946	8.47718	9.68964	8.61502	10.58133	9.32763	9.94467	11.48854	9.65565	9.66654	10.73365	10.58361	9.26786	10.15562
ZNF683	6.40877	6.30811	6.62693	6.78497	6.50823	6.88188	6.35939	6.49159	6.51967	6.39555	6.34339	6.91331	6.60328	6.48715	6.58866	6.60285	6.42017	6.47627	6.49437	6.38091	6.33698	6.50274	6.63	6.44681	6.42011	6.36959	6.37895	6.65833	6.41384	6.30602	6.52744	6.43914	6.4903	6.49712	6.40258	6.45579	6.47509	6.58985	6.46522	6.54451	6.57523	6.57075	6.45326	6.73168	6.70939	6.35596	6.80498	6.57322	6.61256
LIN28A	6.28229	5.70502	5.62622	6.1323	6.13748	6.40542	6.29046	5.95859	5.79137	6.55593	6.10812	5.79486	5.63111	6.38871	6.26638	6.02705	5.99683	5.89358	6.17844	5.90237	5.93	6.22717	5.94699	6.31341	6.23953	6.07044	6.03837	6.01972	6.22495	6.11464	6.28973	6.15905	5.85353	6.25941	6.25687	6.16483	6.43679	6.35937	6.58839	6.22502	6.1419	6.38144	5.70168	6.35375	6.35598	6.16527	6.08319	6.25397	6.17474
DHDDS	6.74453	6.99104	6.97832	6.74285	7.05222	7.04847	7.0759	6.62829	7.12771	6.93244	6.87241	6.9178	6.74302	7.00956	6.51834	6.31033	7.20554	6.79846	6.72778	7.59356	6.65449	6.56905	6.8775	6.85991	7.07706	6.89354	6.96098	7.04431	6.90682	6.745	6.72625	7.17279	6.93384	6.84153	6.56845	7.22504	7.379	6.77875	7.20384	7.13433	6.55886	7.24142	6.93542	6.62326	6.88294	6.92432	6.8418	6.67826	6.69842
HMGN2	10.21216	9.90221	10.12888	8.72143	10.04623	9.41686	10.1863	9.31276	9.77037	9.87942	9.82712	9.97242	10.34861	10.32177	9.10137	9.73936	9.93834	9.85836	10.33449	10.13147	9.96875	9.52783	9.85618	10.34848	10.09906	10.40028	10.45533	10.08288	10.14085	9.98627	9.89826	10.30666	10.18547	9.66129	9.68059	9.74389	10.14755	9.51246	9.68522	10.0965	9.99661	10.01825	10.15806	10.00413	9.74061	10.40729	9.88442	9.93398	9.78736
RPS6KA1	8.08972	7.84953	8.00754	8.2029	7.99367	8.69563	8.13962	8.28942	7.6008	8.43018	8.12486	8.2585	8.09977	8.48393	8.2578	8.52941	8.21792	7.65351	7.94441	7.802	8.22809	8.52747	8.17026	8.37224	8.29828	8.33693	7.67321	8.63632	8.28975	8.41366	8.63475	8.14574	8.00631	8.36212	7.94385	8.32738	8.10173	8.25827	8.49977	7.75248	8.55233	8.27641	7.27909	8.4122	8.39978	8.30572	8.35895	8.71433	8.41445
ARID1A	7.94392	7.94852	7.46361	7.7804	7.74111	7.64124	7.53971	7.86387	7.43934	8.08264	7.39348	7.62123	7.46953	7.62071	7.29419	7.43425	7.78411	7.8506	7.67949	7.35791	7.57407	7.65978	7.79254	7.97433	7.4629	7.66791	7.4158	8.40936	7.72048	7.57041	8.21724	7.52313	7.7206	7.77755	7.88596	7.93967	7.87227	7.58458	7.82534	7.47981	8.04306	7.94355	7.11447	7.83091	7.72782	7.77209	7.72843	8.10442	7.83024
PIGV	6.37689	6.60198	6.65611	6.46	6.49129	6.26589	6.33689	6.46937	6.38145	6.79483	6.84097	6.76985	6.71496	6.66272	6.75287	6.61065	6.65021	6.58124	6.61542	6.56798	6.65926	6.71454	6.53023	6.39053	6.63586	6.08547	6.69149	6.58979	6.69998	6.55756	6.49196	6.82862	6.38466	6.74804	6.44575	6.63007	6.68634	6.71653	6.59285	6.56068	6.65125	6.56006	6.60523	6.64414	6.63525	6.71776	6.3944	6.74347	6.57741
ZDHHC18	9.38732	7.95501	8.73743	9.24222	9.20268	9.40528	9.12432	9.29947	8.34353	9.60106	8.61145	9.08657	9.12605	9.18312	8.9439	9.33917	9.28187	9.14271	8.65975	7.77318	9.68787	10.29219	9.69946	8.57938	8.85103	9.22012	8.51127	9.77956	8.34006	8.94397	9.84053	8.53514	8.81701	9.17495	9.28055	9.60888	8.83947	9.67036	9.53036	8.91928	9.06176	9.91953	8.61675	9.1107	9.40845	8.95906	9.53227	9.87374	9.50509
SFN	7.12854	6.44852	6.68125	6.58953	6.52958	6.77124	6.89887	6.69768	6.63723	6.97996	6.08495	7.08182	6.82094	6.60455	6.93744	6.6232	6.76596	6.64191	6.86455	6.66303	6.64014	6.76247	6.56196	6.61376	6.27759	6.44064	6.54282	6.68229	6.64852	6.60468	6.92312	6.43145	6.36013	6.67354	6.52756	6.9571	6.95225	7.07966	7.06385	6.58448	6.69846	6.93585	6.66637	6.64344	6.75975	6.69834	6.67967	6.8378	6.68743
GPN2	6.625	6.22992	6.15996	6.31826	5.98744	6.63259	6.53373	6.50732	6.95693	6.54785	6.25692	6.0035	6.57501	6.74821	6.47434	6.2036	6.59141	6.55466	6.3575	6.26824	6.43542	6.62993	6.63171	6.63922	6.45226	6.54617	6.41369	6.58695	6.70356	6.6441	6.5885	6.56265	6.55645	6.61109	6.58963	6.61769	7.01745	6.62245	6.90192	6.58156	6.58169	6.75882	6.57299	6.65341	6.72644	6.4161	6.6462	6.69644	6.43856
GPATCH3	6.58531	6.71736	6.57165	6.35072	6.60343	6.45708	6.91066	6.43987	6.50155	6.7096	6.36944	6.60459	6.85424	6.82307	6.47114	6.61971	6.58573	6.56623	6.29872	6.94075	6.49531	6.88033	6.71832	6.89035	6.98509	6.7162	6.66706	6.99175	6.81418	7.00888	6.77178	6.7255	6.55396	6.67467	6.88731	6.93863	6.92958	6.96927	6.8399	6.67156	6.56639	6.90606	6.6487	6.85442	6.66918	6.87924	6.87834	6.82114	6.77012
NUDC	7.96256	7.76748	7.9172	7.12257	7.55641	7.52346	7.67179	7.64707	7.93567	7.99647	7.34839	7.87268	7.11473	7.94863	7.12054	7.50858	7.61426	7.97123	7.95415	8.14255	7.50393	7.17402	7.98835	8.52289	7.35915	7.71468	8.13291	8.08444	7.47163	7.74478	7.98406	7.7242	7.72386	7.48758	7.83868	7.62038	8.40123	7.31019	7.25841	8.10035	7.48896	7.72768	7.67366	7.18525	7.70877	8.03167	7.40123	7.63025	7.80132
NR0B2	6.4007	6.37879	6.38429	6.74184	6.65371	6.73979	6.85041	6.62932	6.53671	6.50493	6.57573	6.29044	6.52499	6.36092	6.57317	6.59201	6.29645	6.62166	6.33753	6.78709	6.58812	6.38979	6.72427	6.46034	6.38748	6.5254	6.15819	6.50296	6.61155	6.55657	6.47045	6.45007	6.57001	6.91233	6.50573	6.52288	6.51595	6.73838	7.00169	6.51379	6.37199	6.72141	6.62759	6.54322	6.70772	6.40424	6.90838	6.72521	6.84068
KDF1	6.57869	6.70451	6.63243	6.91681	6.67391	7.09681	6.67346	6.70219	6.66854	6.74679	6.67443	6.76728	6.55565	6.71459	6.77024	6.83378	6.68352	6.69997	6.81957	6.71401	6.51216	6.62638	6.60365	6.4993	6.72863	6.41188	6.58793	6.77915	6.52672	6.68847	6.79332	6.45625	6.47199	6.74431	6.74376	6.61627	6.87658	6.77602	7.00215	6.39582	6.72015	6.71032	6.57192	6.68509	6.50669	6.62381	6.77951	6.74004	6.77136
TRNP1	7.36484	7.19829	7.28601	7.19614	6.96716	7.4469	7.22607	7.51672	7.10689	7.23288	7.40552	6.99848	7.27837	7.28005	7.07348	7.6241	7.10813	7.05851	7.36161	7.17728	6.99901	7.28685	7.22058	7.48521	7.26965	7.16552	7.16164	7.52074	7.30313	7.27367	7.31942	7.22826	7.03888	7.04012	7.27868	7.32106	7.59414	7.53347	7.84549	7.38594	7.33904	7.59182	7.1476	7.54906	7.27826	7.48682	7.41443	7.58256	7.12669
SLC9A1	6.63525	6.34505	6.8503	6.947	6.75742	6.71938	6.64663	6.75054	6.3589	6.87984	6.25769	6.4864	6.47016	6.90388	6.43164	6.96235	6.84756	6.81107	6.94675	6.28855	6.32694	6.5805	6.47113	6.71758	6.48379	6.55263	6.06788	7.20283	6.83098	6.23485	6.94605	6.78279	6.49562	6.43061	6.28625	6.73882	6.79317	6.61428	6.70782	6.34726	6.52678	6.95899	6.43585	6.62656	6.91154	6.50935	6.31082	6.77044	6.72626
WDTC1	7.01898	6.73335	6.7674	6.80759	6.75099	6.82706	6.50672	7.07524	6.31221	6.95462	6.8499	6.91559	7.32751	6.6415	6.81943	6.78532	7.20731	6.28592	7.05097	7.31952	7.18372	7.19222	6.90318	7.57205	6.70636	6.71926	6.64143	7.88713	6.98521	6.89611	7.07088	7.03582	6.21543	6.65119	6.83631	7.25417	7.54148	7.4895	7.96109	7.48226	7.05011	7.34438	6.08506	7.35942	6.73055	7.23377	7.12763	7.08792	6.83355
TMEM222	6.3049	6.4265	6.32717	6.78835	6.39349	6.20676	6.41618	6.22725	6.40585	6.41237	6.43212	6.64989	6.54921	6.39515	6.35904	6.45411	6.61711	6.20399	6.46769	6.26452	6.10567	6.45558	6.40876	6.42012	6.20629	6.58862	6.23123	6.52878	6.44463	6.31434	6.49022	6.38277	6.12439	6.53187	6.4493	6.44126	6.84799	6.48449	6.69239	6.65028	6.33951	6.52265	6.16285	6.45578	6.86236	6.31705	6.51017	6.5093	6.36819
SYTL1	6.88918	6.76739	6.88951	6.96772	6.57894	7.07786	6.89961	7.01257	6.73571	6.94308	6.79607	6.98761	7.14027	6.83836	6.74934	7.10764	7.02285	6.67043	7.01131	6.92013	6.90521	6.98881	6.93685	7.12943	6.83685	6.93898	6.88672	7.22064	6.89902	6.9311	6.9733	6.80217	6.88373	6.91936	6.83292	7.14298	7.1173	7.18829	7.14958	6.96583	6.94887	7.15473	6.90298	6.94652	7.03136	6.96751	6.97868	7.03986	6.96123
MAP3K6	6.8823	6.58138	6.60771	6.62192	6.58657	6.99614	6.72502	6.65664	6.56536	6.88276	6.60209	6.88019	6.59995	6.8608	6.72694	6.84787	6.57483	6.49266	6.57235	6.59542	6.51736	6.63971	6.49612	6.56247	6.60751	6.46958	6.41749	6.75665	6.59269	6.51834	6.84789	6.52802	6.66623	6.81975	6.64983	6.59094	6.78864	6.94681	6.94453	6.63628	6.56671	6.87468	6.42161	6.63873	6.71427	6.77614	6.84181	6.8164	6.69584
FCN3	6.71297	6.20534	6.38315	6.52384	6.18747	6.45822	6.26079	6.2095	6.09751	6.65212	6.31539	6.32086	6.30575	6.28986	6.28956	6.53894	6.1812	6.26258	5.99717	6.10218	6.19353	6.44148	6.07668	6.27512	6.138	6.25459	6.07317	6.29966	6.4694	6.16528	6.51063	6.25678	6.10895	6.30179	6.36738	6.33658	6.53317	6.37451	6.49305	6.23565	6.2278	6.58158	6.28931	6.65736	6.42426	6.30379	6.37189	6.56347	6.32833
CD164L2	7.1983	6.92614	7.06104	7.20162	7.24181	7.40797	7.18121	7.24356	7.02473	7.27974	7.13478	7.32067	7.35565	7.08348	7.29328	7.23342	7.11587	7.0237	7.09637	7.08012	6.85333	7.19218	7.22045	7.03423	7.02847	7.07454	7.04978	7.32588	7.05863	7.15466	7.35036	6.9527	6.97308	7.18478	7.0853	7.15281	7.20793	7.19458	7.62835	7.30036	7.13979	7.33553	7.12399	7.24362	7.17089	7.20374	7.26498	7.34021	7.22517
GPR3	7.20527	7.15534	7.21775	7.25911	7.21508	7.40992	7.2778	7.44969	7.22696	7.28624	7.17465	7.32426	7.19701	7.30921	7.11491	7.21215	7.06862	7.19218	7.24183	6.99388	7.10133	7.43589	7.21526	7.27544	7.13556	7.24805	7.10738	7.32426	7.29373	7.30778	7.46384	7.13119	7.26846	7.41523	7.10958	7.32212	7.45138	7.49289	7.67917	7.2179	7.13864	7.48986	7.40046	7.44732	7.46235	7.3659	7.38652	7.53905	7.30699
WASF2	8.90617	8.66174	8.36245	8.00058	8.73625	8.76368	8.38523	8.96545	7.69527	8.54353	9.09601	8.63341	9.33549	8.35895	8.33034	9.18381	8.88371	8.43052	9.03769	8.88371	9.05219	8.88181	8.77765	9.51874	8.15223	8.31415	8.44497	9.72598	8.9592	8.49643	9.10217	8.59413	8.11865	8.21922	8.48249	8.53144	8.77926	9.34687	9.75259	9.10132	8.84005	9.15927	7.24187	9.12536	8.44348	8.84674	8.44686	9.13805	8.33475
AHDC1	7.02418	7.01254	6.8533	7.0992	6.80269	7.21054	6.84161	7.02305	6.92125	7.1684	6.84608	6.99692	6.87105	6.66689	6.89978	6.88067	6.72126	6.81653	6.87157	7.09592	6.83118	6.88832	6.80011	6.99667	7.03629	6.7883	6.69853	7.03347	6.96688	6.85353	7.1744	6.90825	6.91189	7.07019	6.96621	6.92986	7.11633	7.13743	7.33931	6.9619	6.94334	7.10216	6.96982	7.23918	7.06505	7.09885	7.08596	7.09648	6.98612
FGR	9.3415	8.93373	9.49191	9.22154	9.01899	9.41017	9.381	9.40691	8.74933	9.56715	9.15392	9.24777	9.88147	9.23381	9.83055	8.87942	9.36548	9.17091	9.31785	9.33102	8.65687	10.05156	9.35046	9.82441	9.64172	9.75087	9.06929	10.06417	10.02994	9.90403	10.31285	9.95429	9.38927	9.20741	9.21153	9.86223	9.93185	9.08167	8.72057	9.10004	10.10018	9.53762	8.44285	10.09157	9.59928	9.99626	9.63622	9.54803	9.28161
IFI6	7.08109	7.34989	7.18105	7.59048	7.2353	6.83019	8.03818	7.19774	8.73829	6.80851	7.73889	6.91957	6.75109	6.97586	7.61489	9.80973	7.84573	7.60806	7.05621	7.4618	7.1659	7.50062	7.30221	7.12822	7.64945	6.86426	7.63605	7.61295	6.95062	7.41665	7.2284	7.02041	8.03103	6.64194	8.52441	7.02315	8.75371	7.19958	7.90125	8.00693	7.0073	8.26053	7.87882	7.16602	6.96265	6.92914	8.89647	7.04597	7.20632
FAM76A	5.97488	5.97083	6.26798	6.06068	6.72098	5.83346	6.62781	5.88073	6.04152	5.68112	6.06593	6.18101	6.2089	5.78448	5.76014	5.71431	6.09163	6.5755	5.70844	6.06021	6.10991	5.51274	6.10664	5.95742	6.15133	6.48968	6.79651	6.25213	6.06039	6.07291	6.03479	6.07919	6.29155	6.19395	5.78688	5.62565	6.10829	6.16615	5.82213	6.0984	6.20792	6.2447	6.24182	6.27873	6.06651	5.71415	6.23649	5.78704	5.92785
STX12	8.20157	8.15108	8.37658	8.41661	7.88914	8.26101	7.89107	8.35804	8.13386	8.05068	8.52606	8.75799	8.90738	8.66432	8.79058	8.31368	8.46783	8.61694	8.70824	8.77182	8.44994	8.40487	8.45529	8.38576	8.84079	8.51417	8.50008	8.29438	8.74981	8.88606	8.36509	8.96787	8.91894	8.75021	8.7251	8.65979	8.41366	8.18586	7.77484	8.20193	8.99229	8.05455	7.67153	8.74402	8.74706	8.53872	8.51805	8.15044	8.7231
PPP1R8	6.73711	6.63688	6.569	6.59114	6.92565	6.59764	6.65245	6.45714	7.03985	6.72096	6.71672	6.55573	6.73683	6.81199	6.65611	6.26358	6.76813	6.43217	6.95535	5.91475	6.49187	6.46581	6.94005	6.80928	6.87154	6.73141	6.84331	6.83323	6.84696	7.0064	6.42843	7.00462	7.10169	6.78974	6.61073	6.76844	6.97349	6.70993	6.82408	6.75943	7.00619	6.72576	6.70948	6.72031	7.01523	6.86424	7.01543	6.35212	6.67584
THEMIS2	9.8389	8.64065	9.66928	9.83287	9.44832	9.5754	9.28689	9.70407	8.65712	9.82558	9.25242	9.63089	9.61589	9.58525	9.71577	9.83802	9.65002	9.21837	9.57916	9.02163	9.47458	9.66008	9.6465	9.39608	9.51219	9.29565	9.31782	10.06368	9.49808	9.38736	10.02274	9.66742	9.44407	9.54193	9.70289	9.79722	9.69186	9.49871	9.42884	9.06941	9.78556	9.74153	8.39296	9.83606	9.69951	9.82774	9.71112	9.79687	9.47195
RPA2	8.12291	8.0174	8.27585	8.53289	7.98935	8.05086	7.80705	8.44173	8.27609	8.27527	7.92392	8.19422	7.83452	8.59127	8.65423	8.4884	7.94194	8.53353	7.893	7.57761	8.83821	8.36556	8.34823	7.92078	8.0614	8.27195	8.13198	8.18854	7.66865	8.08346	8.11838	8.03428	8.15045	7.93986	8.27884	8.4635	7.09616	8.41728	8.13449	7.7842	8.20405	7.9045	7.95135	7.74606	8.09553	7.82992	8.22994	8.25639	8.19463
SMPDL3B	6.70008	6.46746	6.17761	6.84271	6.22655	6.66728	6.38723	6.66959	6.31967	6.81252	6.53634	6.41952	6.45555	6.59219	6.54447	6.5697	6.39417	6.57322	6.28071	5.95438	6.4175	6.50297	6.55521	6.16291	6.23779	6.3494	6.12273	6.4423	6.3227	6.41866	6.46942	6.3998	6.39625	6.46151	6.5969	6.45166	6.53714	6.65511	6.66619	6.27226	6.45317	6.47277	6.33633	6.66052	6.35728	6.30149	6.36494	6.74035	6.51848
XKR8	7.45717	7.17372	7.27317	7.3306	7.53788	7.42654	7.2246	7.7271	6.95956	7.43043	7.16028	7.58049	7.58986	7.71161	7.53283	7.64373	7.45621	7.44623	7.39809	7.60924	7.47012	7.79072	7.68383	7.48796	6.96851	7.3387	7.25619	7.73589	7.52677	7.28415	7.69606	7.19164	7.23555	7.43733	7.84952	7.71343	7.47466	7.48586	7.60904	7.16092	7.41367	7.45736	6.86957	7.6527	7.36924	7.22928	7.52362	7.8987	7.45419
EYA3	7.43318	8.20328	7.52771	8.02427	7.33787	7.6109	7.7867	7.87461	7.75552	7.35303	8.2244	7.57526	7.84063	7.92902	7.95308	7.06285	7.73679	7.86682	7.48189	7.5775	8.14899	8.51464	8.00976	7.93779	8.06055	8.09639	7.77865	7.6778	8.1148	7.75022	7.59177	8.05434	7.91902	7.45707	8.1882	7.68198	8.64861	7.5561	7.49819	7.82975	7.80676	7.39374	7.40754	8.05631	8.31584	7.8622	7.61736	7.40226	7.75792
PTAFR	7.86321	7.42443	7.47333	7.86665	7.73032	7.86941	7.51064	7.80139	7.28619	7.91434	7.20826	7.83353	8.29909	7.8891	7.78135	7.90767	7.80241	7.55906	7.49043	7.65908	8.00456	8.08742	7.81606	7.70414	7.75642	7.71112	7.19931	8.06827	7.99288	7.52445	8.01674	7.65416	7.37845	7.71385	7.72521	8.14746	7.7457	7.69826	7.63555	7.13974	7.66801	7.9068	7.17391	8.07606	7.92811	7.91973	7.69017	7.89306	7.66066
DNAJC8	8.54581	7.98792	8.46748	7.7674	8.06022	8.18479	8.37079	8.12558	8.4179	7.88442	7.75805	8.20024	8.01292	8.16136	7.89603	8.09887	7.65683	8.40021	8.72768	8.19525	8.00572	8.09494	8.25614	8.33796	8.24066	8.04336	8.36384	8.73582	8.65049	8.5309	7.97342	8.24902	8.45691	7.91298	7.85844	8.07746	8.40703	7.13655	7.40635	8.48146	8.42591	8.41189	8.2506	8.04418	8.2922	8.34772	8.39949	7.41743	8.32521
SESN2	6.20645	5.90457	6.00926	5.97407	5.88647	6.61735	5.96012	5.99331	5.96458	6.14863	6.52185	6.16887	6.78096	6.34851	6.19529	6.23383	6.20125	5.4229	6.29511	6.4315	6.16064	6.7338	6.07311	6.53265	6.22332	6.2138	6.11021	6.30666	6.59848	6.6505	6.16159	6.42276	6.13207	6.21592	6.20293	6.00666	6.3639	6.3846	6.3381	6.05411	6.53378	6.24977	6.18341	6.82708	6.04427	6.33249	6.07685	6.32258	6.07358
MED18	6.39291	6.62116	6.79984	6.56728	6.2627	7.23617	6.44704	6.1642	6.19001	6.52862	7.33693	6.31402	7.01369	6.03004	7.35139	6.06675	6.17208	6.47536	6.82882	6.93067	6.26181	6.27542	6.07427	5.89704	6.40187	6.39632	5.85587	6.22887	6.53524	6.15208	6.32537	6.85606	6.55821	6.28879	6.52167	6.31119	6.21699	6.22192	6.0597	6.31375	6.43489	6.40841	6.00005	6.15214	6.05018	6.40505	6.20894	6.12799	6.24903
PHACTR4	7.40225	6.63536	7.49078	6.15912	6.8234	6.66993	7.00315	6.54991	6.85643	6.91984	6.46785	7.17474	6.50394	7.72947	7.59885	6.62287	7.80443	7.32915	6.69057	6.75328	6.86551	6.39297	7.49317	7.74585	7.20589	7.10457	7.08748	7.40676	7.19659	7.50873	6.41091	7.36401	7.14927	7.69545	6.96971	6.21436	7.17648	6.20633	6.13805	7.49636	7.44669	6.55371	7.27214	7.19838	6.80452	7.05157	6.9092	6.1888	7.00714
RCC1	6.88481	7.15421	7.10746	7.17583	6.93726	7.20103	7.03351	6.96404	7.02436	7.36194	6.67774	7.167	7.11205	7.01501	6.94356	6.84986	7.06651	7.03337	7.10384	7.03252	6.77323	7.19978	7.22958	7.28126	6.94543	7.13624	7.20661	7.23534	6.93717	7.00382	7.17028	6.98482	7.11458	7.13206	7.26169	6.99746	7.05852	7.24925	7.08128	7.12795	6.91051	6.97057	6.95818	7.10195	7.1601	6.88481	7.19404	6.85874	7.08486
TRNAU1AP	6.85978	7.27205	7.318	6.9526	6.73563	7.19292	6.65129	7.26916	6.94656	6.8614	7.6641	6.95564	7.19809	6.83388	7.22688	7.06237	7.05451	7.09411	7.46857	7.38502	6.89386	7.11687	6.95793	7.19525	7.24327	7.47107	7.52695	6.5308	7.4645	7.44036	6.63826	7.4239	6.84522	6.98326	6.8662	6.95707	6.58875	6.64333	6.53816	7.0602	7.36562	6.95735	6.5215	7.56511	6.96831	7.31725	6.95244	6.49163	6.8296
TAF12	6.93974	7.87356	8.32569	7.89671	7.89762	7.15062	7.62577	7.79417	7.79334	7.61405	7.47117	8.10003	8.48513	8.10854	8.25395	7.51254	7.84981	8.01404	8.23577	8.01332	8.22397	7.86189	7.82478	7.63872	8.00618	7.64143	7.42637	7.76997	7.77311	7.63327	8.02446	8.32772	7.93395	7.00594	7.99598	8.00118	7.47799	7.57472	7.27507	7.50928	7.90254	7.24541	7.34783	7.90336	7.90719	7.85505	7.45584	7.6549	7.56862
RAB42	5.2741	4.9944	5.52473	5.55916	5.37981	5.79076	5.6473	5.92504	5.0121	5.85498	5.05649	5.49287	5.48508	5.47558	5.5051	6.06488	5.78534	5.33893	5.2791	4.89795	5.21912	5.19683	5.62547	5.05983	4.86198	5.0862	5.03627	4.93921	5.26052	5.57504	5.64604	5.05523	5.14848	5.49777	5.92547	5.76314	5.77916	5.07926	5.47479	5.59577	5.70611	5.74606	4.59186	5.81093	5.63183	5.19164	5.57511	5.84726	5.37883
GMEB1	7.30498	7.18595	7.56572	7.51429	7.29932	6.70359	7.28148	6.86637	7.48019	7.3171	6.53068	7.01289	7.7139	7.16527	7.43922	6.80687	7.70878	7.33426	7.54929	7.57548	7.35493	7.59105	7.51087	7.42366	7.64313	7.2319	7.27783	7.49429	7.52032	7.33518	7.37948	7.65993	7.79837	7.55339	7.0265	7.01392	7.18489	6.92574	7.35387	7.86013	7.80481	7.51317	7.08154	7.43673	7.62158	7.18608	6.87227	7.33235	7.40226
YTHDF2	6.61407	6.56764	6.64175	6.36323	6.81093	6.81336	6.47796	6.65173	6.62017	6.61831	6.44178	6.78136	6.85207	6.88903	6.83308	6.67853	6.47545	6.99695	6.67111	6.80236	6.69845	6.61852	6.77302	6.6424	6.86627	6.55202	6.85933	6.79332	6.48788	6.68465	6.75395	6.6359	6.66979	6.40641	6.67826	6.55442	6.99271	6.65664	6.61852	6.62716	6.80534	6.55432	6.60104	6.51211	6.92952	6.57751	6.58547	6.72276	6.51036
OPRD1	7.41325	7.14971	7.19171	7.16934	7.00054	7.47087	7.31253	7.31028	7.44949	7.5255	7.35864	7.43433	7.21886	7.18005	7.22805	7.43828	7.25286	7.13458	7.33574	6.981	7.22942	7.22652	7.14871	7.35503	7.25681	7.25694	6.95952	7.4258	7.28545	7.41008	7.23295	7.066	7.19016	7.43499	7.20129	7.30611	7.57961	7.55585	7.71894	7.12715	7.18097	7.37655	7.16445	7.44301	7.39581	7.31957	7.31424	7.65781	7.34612
EPB41	10.95863	9.81557	9.68676	10.46001	10.50069	11.0448	10.42849	10.72552	9.07497	10.62799	11.06353	10.47582	10.60299	9.70141	9.58283	11.27998	10.41157	9.42607	11.12545	11.05362	11.01815	10.45853	10.69351	11.56873	9.20288	9.43759	10.03823	11.30401	10.27747	10.36764	10.7606	9.219	9.36323	10.12587	10.33591	9.72996	10.26512	11.33786	11.68134	11.21775	10.34621	11.33556	9.91718	11.22379	9.74147	10.60172	10.32855	11.18333	9.68813
TMEM200B	7.27947	7.08828	7.12947	6.97331	6.98887	7.26177	7.08887	7.21267	6.99266	7.10373	7.34932	7.03054	7.24511	6.95289	7.02131	7.4513	6.93464	6.79905	7.26531	7.23039	7.04494	7.21555	7.26392	7.34187	6.9592	6.99751	7.15721	7.32919	7.1892	7.14684	7.221	7.04155	6.69461	7.17359	7.15322	7.00378	7.45326	7.3672	7.70687	7.19693	7.02339	7.44212	7.17716	7.44144	7.0589	7.31332	7.19838	7.48063	7.08213
SRSF4	9.52497	9.14437	9.44063	9.62322	9.6364	9.52804	9.33483	9.50708	9.32662	9.70967	9.28466	9.5189	9.62587	9.70072	9.48536	9.12571	9.73515	9.51369	9.37108	9.17043	9.56792	9.46779	9.63829	9.48279	9.32792	9.49035	9.35029	9.72619	9.32996	9.55531	9.51188	9.45851	9.6886	9.41222	9.37068	9.39553	9.30066	9.47332	9.72579	9.18756	9.75543	9.3996	9.06608	9.23232	9.65306	9.42271	9.50663	9.51908	9.77341
MECR	6.19169	5.90156	5.88444	6.01245	6.22195	6.4027	6.26869	6.41922	6.1413	5.9775	6.18281	5.97092	6.05215	6.0864	6.17849	6.05865	6.34957	5.95595	6.20903	6.2858	5.91893	6.0454	6.21743	6.06329	6.04183	6.14138	6.08183	6.27392	5.95416	6.11313	6.22229	5.89781	6.0645	6.20817	5.95044	6.09327	6.14916	5.97937	6.36767	6.02168	6.15819	6.14249	5.99454	6.19686	5.97704	6.22336	6.17571	6.20662	5.95008
PTPRU	6.44216	6.45408	6.47893	6.61841	6.31568	6.90973	6.33018	6.71775	6.60542	6.45775	6.3574	6.53597	6.6903	6.48743	6.47732	6.70657	6.34198	6.48224	6.55924	6.82589	6.4338	6.62978	6.33573	6.80004	6.44333	6.43277	6.31779	6.61993	6.53572	6.67396	6.61671	6.67792	6.55973	6.58512	6.68945	6.708	6.76974	6.66186	6.84173	6.37687	6.3176	6.68521	6.46032	6.73133	6.55696	6.58598	6.59984	6.70546	6.67151
MATN1	5.99637	5.88466	5.8858	6.01101	5.70924	5.56664	5.92909	6.38038	5.77082	6.09503	6.2032	6.06461	6.19363	6.0643	5.86783	6.19181	5.61171	5.78673	5.75222	5.78377	5.74198	6.30159	6.14032	6.26331	5.98989	6.05921	5.85384	5.92745	6.14408	6.01434	6.1588	6.08319	5.77911	6.22955	6.09572	6.05191	6.20308	6.34652	6.17618	5.91749	6.04393	6.32206	5.91667	6.07525	6.20615	6.25011	6.02526	6.07553	6.10511
LAPTM5	11.29974	11.07844	11.48836	11.38364	11.17805	11.08202	11.28603	11.41464	10.50155	11.56773	10.72611	11.38458	11.35971	11.46402	10.79825	11.22066	11.3009	11.3285	11.16031	11.02326	11.05346	11.4636	11.4872	11.17046	11.3019	11.37484	10.99623	11.86953	11.84589	11.21026	11.67575	11.45343	11.21969	11.32622	10.94732	11.43185	11.3051	11.23873	11.50224	10.98101	11.46612	11.50048	10.25379	11.2115	11.51785	11.42286	11.32631	11.6859	11.24924
SDC3	6.3926	6.26309	6.15815	6.60541	6.19441	6.5194	6.08495	6.51032	6.25827	6.52125	6.12467	6.33908	6.24856	5.99677	6.42438	6.32403	5.93865	6.1764	6.16714	6.24539	6.28654	6.38325	6.27898	6.25557	6.3209	6.26473	5.84194	6.64496	6.37545	6.15798	6.40615	6.16476	6.40927	6.3349	6.34957	6.23836	6.31429	6.47456	6.5363	6.09717	6.33833	6.33194	5.87047	6.49573	6.43317	6.43557	6.49816	6.48807	6.40454
PUM1	8.8525	8.70472	8.72544	8.82689	8.33471	8.38201	8.19348	8.53621	8.91741	8.55031	8.65932	8.6675	8.26568	8.57846	8.17892	8.19394	8.72783	8.90942	8.73769	8.31827	8.13801	8.35791	8.61179	9.04964	8.41916	8.72584	8.67883	9.09481	8.4468	8.5095	8.61232	8.83605	8.90931	8.44377	8.38935	8.6495	8.72123	7.77354	8.419	8.64642	8.71731	8.64137	8.19717	8.26716	8.4562	8.59392	8.82476	7.95993	8.72467
NKAIN1	6.16981	6.17786	6.43443	6.4697	6.05924	6.59948	6.45464	6.46881	6.25081	6.53954	6.58813	6.31923	6.18296	6.32906	6.30552	6.63019	6.21667	6.12385	6.33723	6.50702	6.28946	6.60803	6.29337	6.54966	6.48802	6.19076	6.01445	6.49112	6.35704	6.56659	6.48483	6.33972	6.27577	6.56094	6.08408	6.42564	6.53817	6.691	6.96546	6.39506	6.25639	6.51806	6.23231	6.50326	6.46918	6.42842	6.40284	6.53605	6.3872
SNRNP40	7.0359	7.612	6.15373	5.46458	6.56732	6.13646	6.4822	6.47705	6.80295	6.69453	6.72105	6.08054	7.04285	6.70057	6.52162	5.84232	6.81799	7.39708	7.08036	6.42264	6.82347	6.18416	6.88867	7.96408	6.50674	7.07607	7.39835	7.36206	8.50324	6.98587	6.23541	7.10054	7.34473	6.79469	6.51028	6.49917	7.77379	6.73408	6.63158	6.88765	7.09975	5.72947	7.23581	6.81973	6.66487	6.80325	6.98241	5.83707	6.60435
ZCCHC17	7.71317	7.69569	7.77231	7.23447	7.24918	7.24177	7.0109	7.95562	7.75263	7.25962	7.62057	6.96415	9.21758	7.40023	7.43997	6.95259	7.20287	7.52668	8.04765	8.15925	7.6356	7.23481	7.76362	7.84662	7.58294	8.43374	8.28406	7.66849	10.24677	8.84418	7.75116	8.84794	7.53495	8.10928	6.85776	7.64102	7.70341	7.57113	6.43723	7.7549	7.97088	7.75856	7.40437	8.49147	7.60604	7.85483	7.16716	7.80095	7.6831
FABP3	6.45642	5.91077	5.787	5.70063	5.87277	6.13201	6.26522	6.01475	5.95459	6.14233	5.78672	6.02018	6.23044	5.46311	5.51473	6.04089	5.93001	5.77743	5.87423	5.85175	5.71118	6.01346	5.91995	6.25521	5.74908	5.97991	5.95123	5.80158	7.34074	6.21257	5.86359	6.17668	6.17712	6.13337	6.07411	6.19416	5.85029	6.16501	5.88358	5.78123	5.86123	5.97115	5.73643	5.82774	6.01856	6.13328	6.46701	5.95465	6.17951
SERINC2	7.2156	7.30513	6.96544	6.9334	6.89207	7.55567	7.5107	7.43188	6.80971	7.06964	7.15791	7.11363	7.69159	7.15012	6.88266	7.56131	6.97688	6.9864	7.18456	8.01827	7.08723	7.16842	7.01619	7.49328	7.05598	7.39979	6.88571	7.57536	7.20845	7.36409	7.36048	7.28249	6.83199	7.55154	6.92615	7.01132	7.70621	7.26893	7.58443	7.41696	7.00518	7.42232	6.9155	8.06839	6.9881	7.83788	7.10815	7.31117	7.20899
TINAGL1	6.56438	6.66627	6.49818	6.77619	6.50547	6.82514	6.3772	6.47787	6.64425	6.75409	6.30467	6.53099	6.47925	6.33032	6.44769	6.6962	6.48219	6.4575	6.48228	6.45071	6.50107	6.44704	6.33171	6.38834	6.54745	6.30314	6.16514	6.71446	6.512	6.56229	6.57314	6.3651	6.31557	6.64542	6.50205	6.37132	6.76847	6.57065	6.77899	6.54007	6.38895	6.74685	6.58933	6.43421	6.57502	6.57573	6.51339	6.59207	6.51289
HCRTR1	7.10463	6.90632	7.1799	7.37951	6.95189	7.36999	7.01545	7.20001	7.23973	7.06801	6.77851	7.118	7.07965	7.00014	7.12863	7.06411	7.0684	6.76322	6.966	6.99894	6.95444	7.30839	6.84208	7.00642	6.912	6.76458	6.89738	6.87019	7.0293	6.69614	7.07419	6.88126	6.72023	6.98505	6.7	7.12471	6.98356	7.13127	7.11017	6.80973	7.07205	6.95488	6.99067	6.929	6.95516	7.06564	6.9263	6.86533	7.1296
PEF1	7.29467	6.81981	6.90549	6.93963	7.08964	7.37832	6.79701	6.92846	6.93591	6.9488	7.17033	7.14616	7.74632	6.86865	6.79664	6.82462	6.7683	6.97669	7.21995	7.24965	6.89222	7.13643	6.972	7.08149	6.85796	7.18102	7.00292	6.66217	7.53203	7.20749	7.13287	7.61649	6.87954	7.03923	7.02599	7.19949	7.21483	6.96821	6.9798	7.13135	7.64736	7.01578	6.75414	7.41977	6.92143	7.03826	7.02058	6.89195	6.88253
COL16A1	7.20073	6.94059	7.14811	7.27549	6.92081	7.36783	7.2071	7.26057	7.10777	7.14768	7.01759	7.23558	6.93862	6.98506	7.06652	7.19649	7.07969	6.9371	7.02705	6.96492	7.04925	7.1761	7.12963	7.07715	7.01327	7.10997	6.93087	7.06561	7.09165	7.06733	7.11687	6.96841	6.97651	7.15736	7.14208	7.16565	7.27903	7.29585	7.45037	7.10115	7.13343	7.17989	7.08422	7.17319	7.17607	7.09678	7.1174	7.30394	7.16714
SPOCD1	7.10022	7.17895	7.06185	7.22632	7.00625	7.16446	7.16353	7.23626	6.62574	7.32584	6.96936	7.2262	6.77709	7.03503	7.0319	6.92316	6.9843	6.81064	6.99727	6.86006	6.89294	7.07243	6.85524	6.99102	6.7973	6.86236	6.75033	7.12866	7.1717	6.91968	7.21266	7.0649	6.75716	7.17767	7.15177	7.12345	7.1354	7.15073	7.19214	6.85147	7.06106	7.14771	6.75113	7.12962	7.16891	7.06042	7.04743	7.31906	7.10267
PTP4A2	10.86891	10.83507	11.20845	10.83944	11.0415	10.50754	11.15424	11.07291	11.06252	10.94189	11.09573	11.03883	11.1278	11.01682	10.9771	10.72829	10.77319	10.98094	11.04576	11.25692	10.67871	10.91065	10.82757	11.12092	10.97643	10.98578	11.19195	10.9637	11.18225	10.98845	10.79901	11.04816	11.2786	10.93492	10.59958	10.92165	10.85432	10.82003	11.19331	11.17541	10.97677	11.20056	10.92339	11.09289	11.08836	10.99815	10.86771	10.75605	10.66106
KHDRBS1	7.87963	7.55616	7.25942	7.41572	7.39223	7.35128	7.51045	7.18864	7.53411	7.60298	6.92757	7.66828	7.47239	7.60774	7.65942	7.47309	7.5819	7.67804	7.55993	8.05235	7.26524	7.09738	7.6013	7.62906	7.8444	7.65013	7.44506	7.57773	7.65502	7.45419	7.31248	7.7377	7.68308	7.64393	7.36584	7.4743	7.44555	7.262	7.01213	7.14353	7.73378	7.20351	7.48329	7.64379	7.64728	7.55753	7.44965	7.11867	7.72636
TMEM39B	6.8176	6.68315	6.14616	6.6443	7.1186	7.05968	6.54484	6.25582	6.6873	6.7305	6.9062	6.55563	6.95872	6.86743	6.55669	6.58554	6.5127	6.56683	6.79055	6.87122	6.38901	6.69433	6.5215	7.05388	6.37798	6.53042	6.48893	6.79799	6.62121	6.65523	6.65708	6.49862	6.63992	6.65881	6.29538	6.6353	6.86288	6.52299	6.84073	6.64352	6.74243	6.70098	6.5973	6.96011	6.61878	6.65453	6.51113	6.73511	6.71633
KPNA6	7.50163	7.05118	6.95293	6.84556	6.68519	7.21409	6.61941	6.81899	7.015	6.99862	7.38349	6.88778	7.04325	6.92878	6.47462	6.74643	7.44324	7.05092	7.1386	6.88827	6.76782	6.91115	7.03059	7.39624	7.00059	7.30902	7.07816	7.29809	7.55979	7.36144	7.20018	7.21242	7.08415	7.18539	6.8092	7.29755	6.73626	7.06953	7.54794	7.62102	7.35506	6.97981	6.58423	7.33581	6.90525	6.80145	6.84057	6.93678	6.96087
TXLNA	7.53684	7.61028	7.44204	6.96905	7.2933	7.35261	7.108	7.05932	7.73967	7.36588	7.28093	7.24227	7.01039	7.18596	7.41004	7.13236	7.28854	7.29199	7.16475	7.06417	7.16611	7.2164	7.18652	7.68118	7.13176	7.26755	7.22177	7.67184	7.14858	7.22031	7.2014	7.24017	7.38391	7.42205	7.14213	7.07783	7.11804	7.15283	7.17125	7.2419	7.13285	7.38439	7.00274	7.09264	7.25528	7.15546	7.33255	7.16763	7.30409
CCDC28B	6.50132	6.55309	6.46898	6.37237	6.47059	6.56911	6.73677	6.57632	6.72622	6.4211	6.4743	6.45061	6.59622	6.57297	6.57493	6.79466	6.25111	6.35675	6.22791	6.12814	6.53447	6.55126	6.49764	6.85622	6.44398	6.60889	6.67881	6.81957	6.50784	6.34992	6.66655	6.50263	6.51693	6.49617	6.51452	6.60599	7.03334	6.50061	6.58644	6.58877	6.51433	6.63617	6.91805	6.49599	6.68357	6.45628	6.47723	6.52634	6.43571
IQCC	6.77557	6.65229	6.5564	6.7447	6.35391	6.7337	6.65109	6.55936	6.60988	6.74346	6.55002	6.77893	6.70524	6.72024	6.49538	6.67359	6.78354	6.52892	6.60552	6.84237	6.36959	6.55661	6.76125	6.42605	6.69378	6.67851	6.58827	6.88237	6.83628	6.64517	6.80292	6.66339	6.7162	6.81639	6.85954	6.80088	6.93957	6.65684	7.03222	6.61985	6.59445	6.96757	6.6968	6.7521	6.87721	6.8621	6.60842	6.8962	6.77829
TMEM234	6.30053	6.00983	6.05008	6.51676	6.40622	6.54819	6.3479	6.18407	5.92673	6.37129	5.91789	6.07862	6.19662	6.41678	6.28724	6.67323	6.31744	6.12666	6.29901	6.34449	6.21811	6.59953	6.10511	6.04972	6.47613	6.42719	6.08255	5.96347	6.26241	6.39156	6.25866	6.15092	6.19341	6.49186	6.45261	6.39595	6.35375	6.29445	6.38466	6.33878	6.4279	6.22148	6.09461	6.42351	6.33793	6.31373	6.33652	6.33334	6.30456
EIF3I	8.53051	7.84563	8.05863	7.12402	8.17431	8.11396	7.48444	7.76764	8.12151	7.72465	8.37319	7.92535	8.98673	8.60773	7.39294	7.08041	7.69473	8.3405	8.40492	9.42223	7.81175	7.97042	8.30055	8.71454	8.2383	8.34241	8.86604	9.20788	8.52438	8.56042	8.21272	8.39338	8.4108	8.26425	7.55011	8.0627	8.71749	8.0686	6.64145	8.51802	8.80494	8.23223	8.17537	8.4684	7.97871	8.49939	7.5868	6.79496	8.23717
FAM167B	6.46749	6.11373	5.81828	6.52604	6.24714	6.71943	6.43216	6.38547	6.45531	6.67184	6.71281	6.38538	6.52493	6.45089	6.53	6.50868	6.53636	6.29311	6.48565	6.25421	6.39007	6.72954	6.44189	6.31045	6.59032	6.43209	6.33111	6.43397	6.42669	6.63403	6.56917	6.46632	6.31831	6.68969	6.38576	6.62297	6.55602	6.78695	6.75879	6.4134	6.4245	6.60902	6.32537	6.78141	6.56292	6.69707	6.59183	6.51545	6.47768
LCK	7.6819	7.61949	7.54446	7.49109	7.54624	7.32216	7.87113	7.60974	7.97747	7.5273	7.3671	7.57436	7.19264	7.35751	7.62696	7.14055	7.59056	7.70391	7.31219	7.32721	7.29248	7.40037	7.93412	8.31595	7.30693	7.71348	7.53724	7.7679	7.36399	7.27607	7.7033	7.29738	7.53028	7.70337	7.39583	7.68716	7.74024	7.67011	7.5856	7.77307	7.42878	7.42205	8.14052	7.52179	7.97656	7.36727	7.93386	7.64479	7.66222
HDAC1	8.66446	9.2954	9.34197	8.78367	9.11235	8.21371	8.66044	8.32535	8.97701	8.91972	7.98974	8.69247	9.6156	9.10445	8.12484	8.0581	8.76	9.44752	9.00291	8.79443	8.62174	8.33574	8.69269	8.88739	8.70965	8.96521	8.65582	8.88012	9.12607	8.71815	8.52439	8.84659	9.17071	8.63591	8.0623	8.89554	8.01525	7.9165	8.31748	8.63193	8.59122	8.65331	8.66433	8.85137	9.06707	8.66511	8.62898	8.31813	8.84005
MARCKSL1	8.55976	8.22181	8.18289	8.39226	8.03432	8.39674	8.43605	8.35972	8.34706	8.33666	8.30521	8.37024	8.55532	8.36654	8.07159	8.61857	8.11674	8.06592	8.34678	8.72077	8.3712	8.53448	8.48013	8.58683	8.1101	8.15393	7.99636	8.59341	8.13256	8.18856	8.4525	8.11349	8.15409	8.32343	8.15189	8.28906	8.62389	8.45028	8.71188	8.30664	8.12486	8.5351	8.59185	8.54971	8.32797	8.20688	8.38196	8.42827	8.2452
TSSK3	7.03709	6.80062	6.79258	6.05939	6.89979	6.73734	6.71187	6.25254	6.41941	6.62433	6.12651	6.5119	6.54083	6.7992	5.55876	5.87535	6.74913	6.435	5.94504	5.74445	6.4681	6.40519	6.92619	6.50537	6.46128	6.6558	6.64845	6.72281	6.7485	6.81115	7.11849	6.71321	6.74266	6.79503	6.11459	6.86518	8.20883	7.12199	6.70168	7.11507	6.51881	7.26328	6.43078	6.49625	6.8806	6.77212	6.4995	6.71487	6.70609
BSDC1	7.30368	7.07275	7.30066	6.98122	7.02343	7.06965	6.9769	7.07853	7.20037	6.76402	7.33831	6.9309	7.73329	6.85351	7.18499	7.56778	7.45675	7.10749	6.77213	7.26472	7.00493	7.23995	7.23201	7.58151	6.92624	7.11652	7.17239	7.196	7.39277	7.28064	7.34768	7.53842	6.99048	7.15324	7.01712	7.36112	8.08376	7.48452	7.55526	7.85831	7.0541	7.50398	6.98112	7.70617	7.29126	7.06993	7.10308	7.24173	7.22581
ZBTB8A	6.2892	6.36373	6.32538	6.3227	6.37389	6.57275	6.50549	6.33065	6.43467	6.35789	6.1411	6.46428	6.17354	6.37484	6.28574	6.32669	5.97472	6.32428	6.40613	6.30903	6.29334	6.39955	6.25502	5.99862	6.28665	6.33974	6.26063	6.40717	6.54319	6.3185	6.40863	6.45785	6.26397	6.31651	6.73582	6.47759	6.52926	6.36417	6.58383	6.31651	6.27861	6.40346	6.21199	6.56002	6.42024	6.48165	6.43125	6.59338	6.38907
ZBTB8OS	5.7341	6.90735	6.46824	6.54179	6.47551	6.12399	6.79119	6.38258	6.77174	5.70046	7.13375	6.35294	6.32397	6.81042	7.25082	6.05348	6.05635	6.81998	6.25402	6.76236	6.13576	5.77894	5.9056	6.04175	6.83336	6.25237	7.6121	5.76937	7.55612	6.93633	5.84389	7.27723	6.97956	6.51032	7.55989	6.15653	6.0155	5.49561	5.33688	6.68991	6.52435	5.01871	6.89078	6.56075	6.03526	7.20157	6.47953	5.64466	6.34108
RBBP4	8.15573	8.85701	8.47586	6.78088	8.76515	7.18539	8.5743	7.86213	9.06985	8.53059	8.7753	8.34039	8.22652	8.61812	7.72337	7.54297	8.75577	9.04343	8.44986	8.34255	8.80762	7.88987	8.98248	8.47211	8.51165	8.78774	8.53162	8.40587	8.50494	8.35824	8.60586	8.34241	8.66542	8.12762	8.20349	8.14456	8.34764	7.82453	8.11068	8.30369	8.1614	8.17495	8.53647	8.06677	8.43624	8.38421	8.31292	7.43773	8.37528
SYNC	6.92064	7.16601	6.90872	6.71261	6.90796	6.64153	7.03319	6.56015	7.6546	6.77196	6.52255	6.64724	7.12837	6.54487	6.71967	7.00458	6.89849	6.79948	6.60308	6.49433	6.30796	6.53116	6.53481	6.05324	6.5229	6.29026	6.55455	6.40568	6.31306	6.84893	6.76561	6.21886	6.96673	6.80475	6.50735	6.64697	6.30936	6.76396	6.45217	6.48744	6.27299	6.29347	7.08588	6.41006	6.8001	6.62461	6.72335	6.74888	6.99387
KIAA1522	6.49173	6.28966	6.12814	6.46786	6.25883	6.74129	6.43115	6.45895	6.38951	6.53061	6.47938	6.67003	6.42369	6.49989	6.44167	6.53509	6.43914	6.22834	6.31965	6.38728	6.28772	6.47505	6.43319	6.61838	6.34624	6.37132	6.32547	6.44767	6.6089	6.52446	6.68466	6.43207	6.27223	6.5112	6.47174	6.42156	6.47162	6.59345	6.58009	6.37964	6.36798	6.49359	6.4459	6.5697	6.50361	6.53997	6.43264	6.72435	6.47775
S100PBP	7.52089	8.1853	7.65689	7.7418	7.95868	7.34007	8.07021	7.83987	8.02456	7.78056	7.69744	8.15333	7.54482	8.37144	7.54129	7.97584	8.09283	8.10747	7.75314	7.76432	8.34397	7.65736	8.20223	7.69256	8.44349	8.32339	8.19668	7.45294	8.3576	8.12849	8.32192	8.58638	8.4625	8.11738	7.97385	8.31362	7.81409	8.12622	8.05476	8.09126	8.06857	7.78434	7.91541	7.08219	7.9987	7.6727	7.96337	7.80786	8.16755
FNDC5	6.72009	6.92077	6.67022	6.75444	6.5206	6.86461	7.26886	6.90296	7.03282	6.98052	6.5447	6.64558	6.66574	6.93725	6.80461	7.01882	6.83092	6.25729	6.95577	6.49911	6.85284	6.59504	6.79618	6.77338	6.8427	6.80013	6.69803	6.74919	6.80912	6.80148	7.11223	6.70586	6.89777	6.92429	6.77546	7.01263	6.97719	7.21815	7.16087	6.82498	6.76447	7.21408	6.81096	6.73724	6.99756	6.58149	6.91465	7.13537	7.00128
HPCA	6.76942	6.40319	6.6415	6.62268	6.53844	6.76599	6.41971	6.58559	6.39842	6.73115	6.78808	6.39546	6.59711	6.40904	6.85595	6.40293	6.33034	6.12363	6.53208	6.67919	6.74145	6.53796	6.53832	6.53077	6.41999	6.69837	6.09738	6.4909	6.76712	6.61281	6.6686	6.24698	6.38054	6.39339	6.51534	6.42526	6.6233	6.64502	6.93723	6.289	6.64954	6.57116	6.52566	6.67525	6.42653	6.43817	6.48691	6.57935	6.15003
TMEM54	7.08201	6.74803	6.82056	6.98917	6.61602	6.96744	6.93812	6.98683	6.80775	6.90375	6.86952	6.85672	7.0083	6.87779	6.76094	6.90663	6.82312	6.72189	6.74322	6.85269	6.84445	6.9186	6.68401	6.7941	6.79028	6.5177	6.55718	6.93756	6.54571	6.8551	6.95213	6.73507	6.52878	6.96909	6.74047	6.83996	7.03683	6.96452	7.20113	6.82803	6.80893	7.04019	6.69953	7.00406	6.9848	6.8998	6.85652	7.11712	6.82105
RNF19B	9.24358	8.27713	8.94764	9.22245	9.12411	8.11508	9.16705	9.10398	8.98952	9.40522	8.3612	9.21342	9.28561	9.09805	8.54687	9.16168	8.61488	9.45886	8.21681	9.27669	8.82166	9.77543	9.35921	8.63553	8.99715	8.63522	8.50225	9.44508	8.81301	8.48631	9.91287	8.66757	9.40669	8.85159	9.50811	9.6746	8.67739	8.80954	8.54815	9.07917	9.04125	9.48904	8.96741	9.3636	9.50746	8.66328	9.42904	9.22971	9.04299
AK2	7.17842	6.8907	7.09279	6.5504	7.23893	6.46111	6.97509	6.42048	7.15532	6.84028	6.76499	6.71058	6.30605	7.03565	6.27888	5.92442	6.6945	7.56729	6.85089	7.55539	6.275	7.26243	7.72573	7.47989	6.50865	6.96878	7.29865	7.53878	7.07627	6.84949	7.26852	6.96376	7.47921	6.88161	6.57907	7.00051	7.4475	6.7094	6.11916	7.31656	6.97503	6.97057	6.79391	6.72409	7.00322	6.75272	7.08727	6.17984	7.14842
AZIN2	6.32567	6.15815	6.13535	6.435	6.35077	6.42673	6.19135	6.45187	6.35354	6.55187	6.08118	6.66073	6.3954	6.36824	6.29902	6.44786	6.25272	6.34233	6.24031	6.33971	6.19372	6.38939	6.4141	6.25393	6.09821	6.18582	6.15834	6.47077	6.216	6.1451	6.0478	6.28825	6.02842	6.30112	6.30296	6.28922	6.39634	6.36647	6.48521	6.29614	6.20432	6.58629	6.35812	6.45	6.54202	6.24276	6.36315	6.37428	6.16535
TRIM62	6.65178	6.32611	6.44065	6.71691	6.41406	6.69607	6.4543	6.39487	6.50659	6.68933	6.35942	6.56007	6.33769	6.63626	6.46941	6.78778	6.60439	6.49299	6.44924	6.6642	6.26584	6.68561	6.51782	6.40856	6.64781	6.46324	6.42151	6.71031	6.53446	6.55408	6.77343	6.53128	6.32232	6.56683	6.65316	6.43711	6.64782	6.76655	6.92444	6.56112	6.65416	6.62828	6.47055	6.52969	6.54474	6.71642	6.52822	6.59547	6.45997
ZNF362	6.6877	6.27271	6.23505	6.32075	6.55834	6.33047	6.39386	6.54144	6.1555	6.61615	6.16633	6.496	5.99955	6.40472	6.52931	6.19446	6.64237	6.27476	6.31999	6.59154	6.29812	6.2829	6.5691	6.91139	6.27532	6.81024	6.22083	6.78559	6.67293	6.51098	6.68094	6.24386	6.37688	6.46324	6.38763	6.66211	6.17619	6.58258	6.8162	6.48009	6.67165	6.57166	6.62161	6.59333	6.65968	6.73934	6.60609	6.67787	6.56106
A3GALT2	6.01707	5.81008	6.63165	6.12801	5.92274	6.36503	5.7419	5.74579	5.63983	5.9154	5.55837	6.021	5.7507	5.94511	6.38859	6.29549	5.82993	5.57965	6.14118	6.15795	6.44783	6.21691	6.37923	6.07202	6.12907	6.21912	5.57202	6.49551	6.02293	6.20139	5.87424	5.97194	5.82023	6.18447	6.11576	6.25446	6.10902	6.5283	6.74661	5.80683	5.9313	6.47044	6.14162	6.15864	6.23435	6.03253	6.12758	6.59432	6.25208
PHC2	7.66942	7.61978	7.93694	8.17128	7.67591	8.20202	7.60918	8.21334	7.18176	8.19814	7.97915	8.01001	8.01846	7.92283	8.2852	8.23585	8.00704	7.58685	7.96085	7.67614	7.94137	8.57552	8.19577	7.92487	7.99046	7.84542	7.59845	8.37446	8.08355	8.28888	8.02564	8.1543	7.76159	8.01855	8.088	7.9657	7.92665	8.52318	8.53218	7.64974	8.53914	8.24299	7.6077	8.26342	8.03294	8.06746	7.92389	8.53392	8.24496
ZSCAN20	5.25514	5.33153	5.44033	5.49567	5.02113	5.423	5.17305	5.56698	5.28897	5.70502	5.143	5.19049	5.38758	5.51177	5.21586	5.39103	5.61944	5.3426	5.12768	5.13744	5.44833	5.46336	5.5337	5.1921	5.2913	5.10801	5.21588	5.24118	5.4015	5.64929	5.48951	5.1437	5.49538	5.55665	5.34267	5.53378	5.44962	5.25475	5.66103	5.26754	5.45082	5.60115	5.60168	5.2475	5.54325	5.63506	5.35959	5.42885	5.44416
CSMD2	5.86848	5.95427	5.75114	6.10451	5.80174	6.12599	6.00532	6.05985	5.93738	6.11611	5.92262	6.11294	6.08668	5.97407	6.01027	6.17386	5.85519	5.77067	5.8116	5.79597	6.02316	6.0035	5.85904	5.93802	5.99854	5.97468	5.71639	5.89415	6.08774	6.05249	6.06242	6.08076	5.8102	6.10077	6.02631	5.99944	6.11741	6.16886	6.37542	5.77321	5.97727	6.23226	5.83069	6.11334	6.17888	6.05434	6.01959	6.26036	6.07375
HMGB4	5.47301	5.37594	5.18995	5.53145	5.33691	5.54261	5.49949	5.32717	5.45346	5.46633	5.35217	5.40385	5.54085	5.26023	5.51757	5.47415	5.28468	5.32705	5.28889	5.35686	5.04754	5.27742	5.02559	5.0489	5.23705	5.11778	4.90817	5.32785	5.16025	5.23552	4.9972	4.99431	4.99685	5.20001	5.49186	5.21719	5.02588	5.12475	5.32728	5.23867	5.21376	5.38684	5.00362	5.17627	4.99826	5.23101	5.26329	5.31735	5.06738
C1orf94	5.68336	5.4825	5.63109	5.24432	5.66026	5.98315	5.5461	5.93543	5.45385	5.52361	5.59198	5.70445	5.83319	5.61455	5.77888	6.12038	5.46516	5.62126	5.71317	5.63691	5.56497	5.64941	5.70325	5.61101	5.63871	5.68941	5.42995	5.44095	5.92549	5.81555	5.60068	5.61796	5.41337	5.84906	5.60109	5.48233	5.80378	5.83524	5.95837	5.5944	5.72085	5.82056	5.39087	5.82988	5.64771	5.61925	5.63384	5.72645	5.56235
SMIM12	6.97124	6.82423	6.95934	6.96483	6.49991	6.96094	6.83972	6.91815	7.10517	6.72998	7.23058	6.76594	7.73163	7.07134	7.21328	6.62723	6.92153	6.90102	7.16218	7.04997	6.7899	7.10696	6.94487	7.36242	7.14288	7.28796	7.14425	6.93443	7.38833	7.32589	6.69593	7.56283	7.26814	6.86623	6.83043	7.22672	7.51493	6.40426	6.50716	7.08358	7.12116	6.52108	6.74853	7.71229	6.82972	7.14827	6.81061	6.70369	7.18471
GJB5	6.14005	6.17852	5.8127	6.54573	5.82582	6.41351	6.30624	6.1373	6.03953	6.3074	5.87996	6.49675	6.11663	6.09568	6.16046	6.49296	5.872	6.2806	6.33465	5.8999	6.30243	6.4202	6.33483	6.15659	6.03869	6.30679	5.97988	6.37782	6.38078	6.20755	6.15436	6.18434	6.31953	6.47303	6.27139	6.38702	6.45928	6.39878	6.91468	6.24129	6.30152	6.43228	6.39888	6.30474	6.4307	6.52837	6.06758	6.25989	6.36022
GJB4	6.34353	6.1981	6.40445	6.40088	6.18755	6.72934	5.9775	6.48875	6.26795	6.39459	6.3517	6.18406	6.46457	6.25598	6.21225	6.41981	6.3529	6.39116	6.31351	6.34864	6.40451	6.37609	6.29551	6.48655	6.44937	6.45287	5.95702	6.30688	6.20262	6.35818	6.41262	6.32614	6.11429	6.46271	6.18533	6.15733	6.46745	6.35236	6.38648	6.02844	6.36062	6.31871	6.31367	6.48076	6.40455	6.22134	6.37935	6.44622	6.41526
GJB3	5.55383	5.43904	5.43052	5.51353	5.59608	6.10817	5.68018	5.65114	5.5021	5.58566	5.69949	5.95403	6.10997	5.65888	5.73686	5.39549	5.36859	5.52348	5.46415	5.64996	5.75325	5.83094	5.39832	5.43094	5.6597	5.75513	5.04044	5.65431	5.76361	5.72482	5.82292	5.57709	5.80673	5.77421	5.60222	5.78347	5.61682	5.68025	5.77097	5.43461	5.63658	5.71917	5.58484	5.88156	5.53715	5.58847	5.73608	5.86784	5.60198
GJA4	7.00727	7.15512	7.01674	7.22198	6.69752	7.22519	6.96088	7.12814	6.77966	7.09265	7.11814	7.09947	7.14977	6.71344	6.99896	7.14779	6.88618	6.74631	7.0858	7.11046	6.70302	7.44518	7.20077	7.14469	7.12119	7.0626	6.91267	7.16803	7.03388	7.18539	7.24058	7.04577	6.95072	7.28586	7.25119	7.27119	7.25924	7.4705	7.58159	6.98385	7.11254	7.18148	7.08686	7.37586	7.35314	7.17754	7.04709	7.39332	7.19726
DLGAP3	6.42627	6.19198	6.05256	5.90388	5.57651	6.14448	6.11845	6.18258	6.05656	6.1747	6.04051	5.95843	6.21413	5.76214	5.93737	6.17308	6.37246	5.92073	6.05124	6.07387	5.75697	6.1209	5.86211	6.02825	6.01891	5.76296	5.59169	6.0687	5.83967	6.04182	6.04271	5.89639	5.99811	6.18183	6.08409	6.23533	6.19374	6.10548	6.32315	6.02635	5.77446	6.14948	6.09452	6.47283	5.89163	5.99446	6.17767	6.07113	5.94101
ZMYM6	7.63376	8.0009	7.61506	7.26135	7.68313	7.23212	7.68753	7.65848	7.51203	7.42007	7.91095	7.68043	7.87469	7.79638	7.76793	7.81412	7.92009	8.03619	7.74735	7.50727	7.64299	7.27366	7.72364	7.53085	7.78587	7.94367	7.96749	7.29688	7.81728	7.99867	7.52847	8.16271	8.19423	7.82183	7.50084	7.79675	7.36122	7.64318	7.33845	7.58754	7.88819	7.40696	7.80305	7.43882	7.62129	7.85781	7.64366	7.49471	7.65667
ZMYM1	5.62737	5.90438	5.97806	5.72634	6.12959	5.41873	5.89375	5.74314	5.69629	5.60579	5.65753	5.5646	5.05544	5.63447	6.47781	5.84239	6.02156	5.96509	5.69725	5.82248	5.60575	5.19069	5.96115	5.58738	5.77675	6.18874	6.42308	5.55363	5.65621	6.01706	5.55588	6.4095	6.38644	5.78203	5.97662	6.05983	5.42463	5.31404	5.74663	5.47556	5.79706	5.03864	6.04214	5.85276	5.89723	5.79128	5.70104	5.13584	5.72123
SFPQ	10.17373	10.19561	9.94776	9.36292	9.84678	9.51171	10.23449	9.84296	10.22284	9.63385	9.77794	9.78666	9.36803	10.0758	9.52683	8.4818	9.94715	10.21569	9.83658	9.90042	9.48505	9.90321	10.20277	10.26209	9.92484	10.13181	10.44224	10.03641	9.9887	9.97674	9.79976	9.88536	10.31542	9.70358	9.8268	9.89162	9.66153	9.63952	9.29585	9.99108	9.90847	9.83024	10.18577	9.68423	9.83357	9.76096	10.12873	9.39058	10.09655
ZMYM4	7.4197	8.10258	7.85137	7.04927	7.48752	7.10217	7.75511	7.3438	8.21069	7.82649	7.56332	7.18243	7.48068	7.79213	7.44073	6.75967	8.01337	7.91438	7.81796	7.23435	7.29369	7.30596	7.69736	7.73031	7.6413	7.4987	7.88886	7.554	7.7848	7.72044	7.61841	7.75767	8.27161	7.64779	7.70988	7.22465	7.13401	6.86193	5.99162	7.57057	7.764	7.4615	7.7245	7.4149	7.46086	7.72764	7.49529	6.69457	7.7543
KIAA0319L	7.45374	8.35649	8.52226	8.34361	8.07882	7.89308	8.19602	8.26353	8.41354	8.33971	7.45142	8.2251	8.12759	8.74611	7.85125	7.92489	8.60645	8.48417	8.45477	7.27449	8.3536	8.42424	8.86253	7.92393	8.48887	8.88167	8.08066	8.70786	8.7539	8.40816	8.49168	8.9811	8.57853	8.25913	8.83774	8.66996	9.09529	8.7124	8.57612	8.29573	8.11823	8.46765	7.5245	7.51143	8.46984	8.76784	8.73191	8.66378	8.41278
NCDN	7.09169	7.44424	7.00105	7.18016	7.27783	7.20009	6.93486	6.95607	7.38654	7.23823	6.87898	6.98543	6.86076	7.08303	6.90184	7.26256	7.28334	6.99605	7.00029	7.31984	7.07658	7.2974	7.3947	7.40709	6.91695	6.8373	7.14367	7.39718	7.17107	7.02338	7.42266	7.25853	7.19348	7.33456	7.26064	7.05631	7.24863	7.0078	7.33757	6.97108	7.1709	7.29525	7.22874	6.93373	7.25751	7.07696	7.18484	7.18341	7.2099
TFAP2E	7.40554	7.25779	7.21893	7.39214	7.42036	7.64011	7.4071	7.55187	7.26349	7.46735	7.42928	7.33279	7.48953	7.25278	7.45583	7.55447	7.33685	7.26396	7.31321	7.47604	7.25903	7.63654	7.50719	7.62008	7.45527	7.38495	7.19242	7.56789	7.62312	7.42868	7.61846	7.24435	7.35592	7.5742	7.5398	7.47311	7.79232	7.78624	7.96698	7.44184	7.55147	7.68721	7.48329	7.85396	7.69053	7.54046	7.58901	7.54643	7.52303
PSMB2	8.84337	9.26222	8.75454	8.05188	8.69093	8.09517	8.44096	8.0414	8.72065	8.30148	8.18088	8.33149	8.76265	8.15011	7.91752	8.564	8.27284	8.729	8.46941	9.77658	8.25397	8.53812	8.91832	9.0994	8.48934	8.93201	9.16499	9.15247	9.18588	8.62729	8.78357	9.06971	8.90438	8.64836	8.91812	8.57275	10.83071	8.23838	8.48123	8.33197	8.58092	8.60189	9.04401	8.76649	8.47585	8.97269	8.6889	8.36365	8.59236
C1orf216	6.4896	6.43459	6.74327	6.64974	6.9828	6.85507	6.90566	6.67647	6.81518	6.96312	6.7587	6.89892	6.66976	6.60698	6.56042	6.77332	6.65091	6.59177	6.58909	6.7198	6.62611	6.94322	6.61341	6.8243	6.8055	6.54833	6.56788	6.9265	6.7169	6.72436	7.01442	6.73955	6.71231	6.79516	6.78808	6.7354	7.00546	6.91141	6.83684	6.84602	6.76574	6.93264	6.80012	6.73091	6.86953	6.55383	6.84366	6.88336	6.65588
CLSPN	5.87538	5.48724	5.90385	6.10513	5.71851	5.51376	6.05094	6.08777	6.28622	5.50434	6.25321	5.65967	5.94662	6.26944	5.6075	5.79454	5.40825	5.57446	6.04848	6.4805	5.50591	5.47623	5.50249	6.44904	5.75577	5.77267	6.40219	6.20121	6.06958	5.86655	5.79255	5.65683	5.6472	5.52513	5.71682	5.44735	6.45986	5.48196	5.98044	6.50251	5.7441	5.8986	6.46156	5.94365	5.78812	5.79825	5.51835	5.52166	5.56478
AGO4	9.75124	9.08484	9.7316	10.07213	9.6677	10.21531	9.45364	9.89131	8.92351	9.93338	9.35184	9.92378	9.54695	9.75975	9.7093	9.63462	9.71373	9.75104	9.67741	7.91831	9.70913	9.58278	9.59778	8.97465	10.06845	9.71697	9.1572	9.63016	9.77816	9.85131	10.00228	9.71171	9.2114	9.87723	9.17294	9.92599	8.88315	9.3684	9.28644	8.81046	9.98056	9.32404	8.55675	9.6465	9.66371	9.57943	9.74984	9.88483	9.84255
AGO1	6.87152	6.87993	7.00419	7.16162	7.45718	7.05311	7.01305	6.98358	6.45213	7.59658	6.4399	6.7867	6.8658	7.24774	6.31004	7.01044	7.38576	7.40369	6.85056	6.66288	6.76484	6.56978	7.18229	6.89576	7.01184	6.68788	6.92822	7.41866	6.91532	6.84269	7.44421	6.86139	7.0541	7.01758	6.46703	7.31433	7.24288	7.02159	6.65042	7.00856	6.98938	7.10318	6.99262	6.88939	7.17675	6.9693	6.93929	7.17119	7.23175
AGO3	7.80381	7.95518	7.89371	7.62981	8.04948	7.44355	7.78132	7.64012	8.30684	7.85456	7.90488	7.76461	8.0227	8.1596	7.28326	7.34924	8.43878	8.30826	7.78856	7.9831	8.20806	8.49027	8.08836	7.58845	8.30049	8.13732	8.14456	7.71233	8.36258	7.87071	7.94153	8.27179	8.60407	7.91445	7.89312	7.97056	7.80178	7.83079	7.45369	7.81197	7.79079	8.04498	7.91312	7.79239	7.91604	7.80262	7.7577	7.75582	7.98512
TEKT2	6.13054	5.67916	5.9304	6.38752	6.10708	6.38025	6.04505	6.45148	5.77319	6.39571	6.23141	6.29285	5.79137	5.82278	6.0445	6.35653	6.09693	5.95656	6.22938	6.43366	5.92909	6.06242	6.02409	6.03406	6.01591	5.74718	5.58771	6.29569	6.12806	6.24368	6.06064	5.94499	5.69093	6.17138	6.00571	6.01959	6.26687	6.12039	6.37951	6.11457	6.05891	6.25046	5.99321	6.29365	5.85604	5.97658	6.18469	6.2088	6.10359
COL8A2	6.55132	5.96953	6.47416	6.53935	6.20935	6.77989	6.4616	6.56117	6.26112	6.84848	6.30871	6.4526	6.47434	6.33428	5.98462	6.56575	6.3198	6.56461	6.22391	6.07026	6.32647	6.65499	6.53584	6.46306	6.45879	6.28027	6.18565	6.63557	6.24998	6.43672	6.61399	6.4463	6.45436	6.39146	6.50186	6.59061	6.76162	6.65055	6.85234	6.37586	6.37088	6.4696	6.33742	6.57736	6.65607	6.62828	6.54417	6.57748	6.51612
TRAPPC3	8.80472	8.09604	8.53833	7.75333	8.25838	7.8132	8.69972	7.71516	8.40567	8.42212	8.52069	8.23979	9.14176	8.43846	8.05849	7.22108	8.12482	8.00502	8.59977	7.86569	8.43127	8.63613	9.09427	8.89925	8.70316	8.67676	8.51317	8.82024	8.921	8.5581	8.73091	8.85662	8.74154	8.28822	8.41126	8.91914	8.29967	8.57709	8.28538	8.83634	8.34174	8.48257	8.00091	8.78183	8.51525	8.94857	8.50658	8.35302	8.54205
MAP7D1	8.28188	8.01006	8.11992	8.45502	8.32716	8.31836	8.08843	8.27565	8.08556	8.33464	7.99211	8.33375	8.16228	8.075	8.0038	8.31219	8.25265	7.93466	8.06695	8.17887	8.23454	8.10755	8.14031	8.22625	7.96899	7.90482	7.7809	8.50717	8.23747	8.01179	8.41158	7.82674	8.04184	8.04951	7.77225	8.18188	8.39926	8.2806	8.45127	8.04794	8.02652	8.33407	7.8136	8.12521	8.23237	8.14504	8.14806	8.32212	8.10255
THRAP3	9.5375	8.90336	9.06759	9.38256	9.33262	9.33596	8.43878	9.3248	8.87188	9.33287	9.01574	9.09432	8.94484	9.21565	9.18342	9.60906	9.59743	9.3117	8.95997	9.17805	9.49235	9.03623	8.94248	9.28671	8.80411	8.84326	8.79474	9.5173	8.95259	9.03161	9.04332	8.97548	8.82212	9.10958	8.76716	8.76042	8.68964	8.89498	9.55494	8.78843	9.24084	8.65396	8.24846	8.90439	8.97518	8.89893	8.68347	8.81792	9.04712
SH3D21	6.61434	6.38414	6.40787	6.76948	6.42743	6.81947	6.40354	6.34547	6.45017	6.80238	6.59422	6.69965	6.44912	6.50058	6.62311	6.56691	6.41494	6.30842	6.48397	6.5242	6.63574	7.0204	6.55524	6.46388	6.55667	6.45709	6.38042	6.91675	6.60456	6.6571	6.68411	6.39418	6.57483	6.74611	6.71994	6.55595	6.92333	6.70693	6.86337	6.62249	6.55996	7.00826	6.59704	6.64593	6.67354	6.50019	6.83796	6.72913	6.62391
EVA1B	7.76767	7.3473	7.64577	7.53995	7.18211	7.7473	7.67178	7.71721	7.61251	7.66426	7.97742	7.59152	7.68523	7.35901	7.6169	7.83972	7.34872	7.39667	7.58303	7.78242	7.47684	7.52832	7.40584	7.67229	7.57397	7.40868	7.33575	7.83032	7.49609	7.36808	7.65288	7.48786	7.34995	7.63117	7.48334	7.49774	7.87419	7.72128	8.00769	7.47653	7.42407	7.68077	7.39817	7.95596	7.56637	7.66711	7.6762	7.67479	7.59526
STK40	7.08516	6.94384	6.88873	7.44037	7.02367	7.28241	7.23632	7.38933	6.79182	7.52378	7.33575	7.14685	7.16016	7.11782	7.3245	7.31227	7.0035	7.15651	7.07922	6.6851	7.3982	8.19313	7.47617	7.31904	7.08434	7.17019	6.99877	7.56103	7.0988	7.18098	7.8064	6.98118	7.08348	7.39078	7.2431	7.68273	7.53909	7.41075	7.92057	6.97574	7.36901	7.65201	6.56732	7.38017	7.61941	7.43229	7.50873	7.95169	7.2655
OSCP1	6.19995	6.16373	6.0984	6.21145	6.10895	6.36774	5.92909	6.11155	6.04647	6.36576	5.8724	5.98314	5.93936	5.92785	6.27921	6.38839	6.42058	6.01673	6.14668	6.03021	5.91139	6.15405	6.17252	6.31901	6.25559	6.13087	5.94456	6.30625	5.9813	6.35502	6.28524	6.32408	6.21241	6.22572	6.19504	6.31766	6.20906	6.29407	6.53617	6.05029	5.99695	6.42781	5.83726	6.06847	6.34343	6.13831	5.98121	6.32599	6.35393
MRPS15	7.19792	7.02752	7.08656	7.00629	7.91371	7.42382	7.9041	6.83489	7.41211	7.15345	7.6956	7.44293	7.62519	7.60939	7.37901	7.95388	7.64821	7.52499	7.10909	8.27571	7.01607	7.84316	7.85534	7.91249	7.67482	7.4631	7.78877	8.44441	7.89694	8.08398	7.428	7.45232	7.68455	7.58787	7.42807	7.17021	7.49082	7.64048	6.56289	7.81791	7.43086	7.54475	7.78589	7.76462	7.6045	8.03914	7.33065	7.00905	8.23346
CSF3R	10.34395	9.47538	10.75342	11.09586	10.62227	11.21087	10.22708	10.90643	9.73099	10.82941	10.80106	10.81171	10.97024	10.79121	11.5647	10.71495	10.79867	10.5518	10.41208	8.35869	10.76643	11.16518	11.20144	10.29125	11.24351	11.18378	10.51859	11.66427	10.90265	10.96083	11.44427	11.43821	10.44695	10.94476	11.61636	11.43704	11.36989	11.28289	11.12713	10.47994	11.32624	11.43161	9.86029	11.11188	11.25296	11.11814	11.43944	11.54518	11.38841
GRIK3	6.01024	6.02648	5.89076	6.02583	5.8395	6.38622	6.02729	6.2361	5.90775	6.28795	6.0978	6.03814	6.33246	5.93446	6.08985	6.34582	6.03239	5.90712	6.07019	6.42382	6.0592	6.09074	6.02447	6.20704	5.67733	5.85915	5.81581	6.18943	6.02328	6.08392	6.19475	5.75423	5.6017	5.91897	5.95088	6.03598	6.3173	6.18261	6.59482	6.03895	5.70893	6.17563	6.03708	6.29182	5.95586	6.04077	6.05419	6.29817	6.03474
ZC3H12A	6.83109	6.67819	6.9065	6.75353	6.68552	6.97762	6.81917	6.79953	6.72367	6.96384	6.66796	6.83302	7.25865	6.82793	6.8417	6.91393	7.07668	6.86515	6.91577	7.12439	6.6378	7.69543	6.90282	7.05175	7.04009	6.868	6.92491	7.14303	7.19552	7.10966	7.15858	6.95932	6.98623	7.04398	6.96826	6.93664	7.46527	6.93372	7.10398	6.90412	6.95615	7.13797	6.78391	7.3777	6.89201	6.9285	7.05687	7.00396	6.95994
MEAF6	6.70666	7.23803	6.88055	6.31677	6.82324	6.34891	6.89534	6.08242	7.30704	7.00592	6.53588	6.55872	6.61777	7.00437	6.48068	5.23416	6.77452	7.10354	6.71288	6.59756	6.9883	6.37775	6.86744	7.08819	6.31956	6.88356	7.49894	6.90935	6.45055	6.74768	6.21583	7.30239	7.28148	6.7974	6.24924	6.50418	6.2723	6.66242	6.94736	6.81831	6.74632	6.26733	7.24746	6.28197	6.85594	6.74162	6.62779	5.6325	6.61866
SNIP1	8.0041	7.91679	8.01354	7.95282	8.26239	8.1565	7.73242	7.79757	8.05263	8.02811	7.84021	8.21819	7.97665	7.86294	7.90899	8.19666	8.15932	7.95595	8.02823	8.29208	7.93088	8.23738	7.95155	8.22932	7.76212	7.9064	7.74754	8.15867	8.05604	8.10578	8.05525	8.03152	7.85835	8.04906	8.03307	8.02523	8.0094	8.01344	8.23728	7.7172	8.18034	8.04835	7.79	7.85266	8.11387	7.95995	7.97341	8.12985	7.97273
DNALI1	5.78672	5.46439	5.37235	5.63233	5.62511	5.86672	5.57978	5.65738	5.72856	5.59023	5.30495	5.44144	5.59156	5.28085	5.49572	5.81169	5.52742	5.43455	5.22558	5.57383	5.35931	5.72097	5.60499	5.62343	5.66384	5.35002	5.23018	5.51448	5.52177	5.4457	5.56501	5.41125	5.42299	5.5596	5.35093	5.75763	5.67719	5.70671	5.80395	5.62967	5.55823	5.63534	5.48818	5.73039	5.60491	5.64534	5.50187	5.42731	5.51355
GNL2	6.75434	6.37825	6.92475	6.27483	6.92203	5.59365	6.72264	6.64712	6.92447	6.53948	6.09465	6.47866	6.52352	6.43568	5.73074	6.58375	7.3577	7.28502	6.56288	7.81755	6.43521	5.99329	6.9373	6.96235	6.69908	6.72156	7.59357	7.16858	6.89586	6.80521	6.33713	6.94417	7.37075	6.94071	6.64537	6.33713	6.67867	6.35623	6.22011	6.88581	7.22056	6.66723	6.8046	6.65473	6.97415	6.89684	6.80085	6.20584	6.91477
RSPO1	7.19703	6.58468	6.66733	7.01995	6.70561	6.95168	6.93411	6.84095	6.86818	6.98169	6.98731	7.00554	6.66496	6.8631	6.86961	7.05015	6.85365	6.66552	6.62708	6.9469	6.92365	6.83151	6.6713	6.8228	6.71103	6.55687	6.42966	6.95719	6.776	6.79421	6.81899	6.65487	6.72573	6.74252	6.79329	6.70548	6.82655	6.89486	6.9695	6.74347	6.81191	6.86402	6.73359	6.72757	6.89916	6.68475	6.98481	6.96588	7.04821
C1orf109	5.08984	4.82369	5.34998	5.27141	4.92621	5.14751	4.83574	5.18659	5.17323	5.09621	5.00215	5.21239	5.39183	5.24513	4.89628	4.95427	5.19151	4.97764	5.00727	5.02798	4.9547	5.16949	5.38144	5.0829	4.94618	4.99545	5.14481	5.08519	5.2201	5.05512	5.1833	4.85196	5.03933	4.96722	5.18507	5.34059	5.12863	5.26813	5.32783	5.43934	5.24833	5.38063	5.29127	5.19075	5.11969	5.25548	5.07308	4.99571	4.9749
CDCA8	5.77328	6.12186	6.23588	6.25235	5.80518	5.91099	5.99985	5.85439	6.34493	5.89018	6.02061	5.69059	6.22401	5.92144	6.32976	6.07281	5.73975	5.88487	6.04161	6.82682	6.18073	6.10084	5.87987	5.99155	6.04906	6.13109	5.96728	6.35003	6.27503	6.17182	5.96537	6.09981	5.86547	6.09355	6.06418	5.94744	6.28032	6.08699	6.15467	6.05894	5.73711	6.19851	6.26984	6.1507	6.05887	6.02842	5.72234	6.28926	6.08445
EPHA10	5.09824	5.15604	5.15429	5.6544	5.41179	5.48025	5.23928	5.55598	5.38947	5.57223	5.36648	5.37328	5.14037	5.67559	5.36894	5.09724	5.32015	5.396	5.45819	5.2725	4.86859	5.5298	5.30324	5.32698	5.34701	5.44862	5.23167	5.5184	5.32964	5.34018	5.41153	5.42625	5.35001	5.53665	5.49596	5.58435	5.64832	5.39582	5.55008	5.31633	5.37222	5.45915	5.48928	5.38086	5.34287	5.26549	5.3873	5.51251	5.24665
MANEAL	6.21693	6.14032	6.16932	6.2441	6.13563	6.33969	5.90434	6.14855	6.21675	6.19617	6.06309	6.31657	5.94403	6.47013	6.16929	6.25843	6.18594	5.70871	6.10573	6.15873	6.38194	6.29938	5.99876	6.09257	6.3015	5.95125	5.93662	6.21926	6.31664	6.18318	6.11518	6.37034	6.12373	6.27736	6.36943	6.22877	6.23953	6.48947	6.35744	6.11035	5.9225	6.2555	6.64816	6.60202	6.32259	6.3574	6.35727	6.3459	5.98987
YRDC	5.98542	7.08682	5.84821	6.03832	6.60169	6.09014	6.13858	6.41491	6.45026	6.16718	6.01293	6.14838	6.59492	6.43829	6.45397	6.28738	6.00327	6.2739	6.74627	7.54542	6.61704	6.05427	6.58974	6.89432	6.39954	6.46407	6.21236	6.0655	6.40251	6.18108	6.48742	6.11413	6.38394	6.29109	6.23336	6.47143	6.58589	6.67179	6.87759	6.50695	6.43294	6.27123	6.3797	6.64161	6.53725	6.46291	6.16846	6.34577	6.15756
C1orf122	7.00944	7.13452	7.19968	6.75231	6.68772	7.13068	6.97775	7.13056	7.09223	6.85277	6.7851	7.0128	7.03032	7.0099	6.80621	6.19005	6.67711	6.63146	7.20082	7.34858	6.8849	6.8753	6.9015	7.26018	6.84579	6.80307	6.90035	6.9874	6.97219	6.91679	7.12293	6.94425	6.61154	6.8977	6.76759	6.99859	7.13528	6.88346	7.37339	7.00945	6.92693	7.07195	6.76463	7.29171	6.74638	6.93042	7.02579	7.06321	6.9094
MTF1	10.23683	9.92787	10.44405	9.81229	10.11772	10.06712	10.2088	10.27692	9.8231	9.96249	9.29546	10.07508	10.18633	10.30748	9.6626	8.80031	9.95068	9.80311	10.34913	9.49505	9.31943	10.80069	9.22878	9.91518	9.59679	9.90826	9.02443	9.71178	9.63228	9.46254	10.36296	10.16201	9.72708	9.69491	9.73502	10.03104	9.47633	8.61765	8.21286	8.74276	9.47342	9.22129	9.14685	9.56192	9.5257	9.54972	9.51563	9.28234	9.40023
INPP5B	6.75316	7.03147	6.73002	6.57124	6.79653	6.54134	6.67414	6.71112	6.8785	6.9396	6.52161	7.11794	7.8102	6.75078	6.54038	6.32705	7.27415	6.91921	7.08021	6.47942	6.58425	6.67378	7.30473	6.90931	7.62293	6.99816	7.29355	7.00061	7.13853	6.80885	6.70303	7.40262	7.54741	6.64018	6.55471	7.31076	6.90983	6.78012	7.15932	6.591	7.12499	7.12764	6.74059	6.97703	7.01459	6.9172	6.89011	6.47158	7.01084
SF3A3	8.17188	7.95478	7.93855	7.21985	7.99979	7.46841	7.80637	7.77049	7.77198	7.24747	6.93228	7.65725	7.46497	7.45393	7.30284	6.99273	8.08364	7.96566	7.63217	8.6673	7.82409	7.54128	7.96457	7.91374	7.687	7.86453	8.27931	7.78875	7.84888	7.40958	8.29671	7.59505	7.97387	7.74243	6.92772	7.92573	8.24484	7.67738	7.40607	8.04504	7.56448	8.44261	7.53155	7.29467	8.03661	8.05691	7.35993	7.17306	8.06252
FHL3	6.82977	6.67835	6.84447	6.66998	6.77042	6.89903	6.66895	6.6917	6.73756	6.99568	6.90055	6.76815	6.81968	6.99835	6.72029	7.27481	6.82218	6.44126	7.1479	7.07082	6.60802	6.96679	6.92926	6.881	6.91783	6.93196	6.44386	7.17747	7.05757	6.84887	7.3402	6.74815	6.64262	6.56219	6.8297	7.27336	7.445	7.1042	6.95756	6.92074	6.75159	7.56121	6.69555	6.9259	6.9385	7.01275	7.01362	7.22121	6.70939
POU3F1	7.26219	6.97066	7.1068	6.9935	7.13581	7.51317	7.17607	7.26496	6.90998	7.21392	7.21559	7.1231	7.1121	7.00309	6.93422	7.21685	6.9362	7.06485	7.27996	7.3039	7.24921	7.45608	7.36271	7.1769	7.19695	7.15022	6.84551	7.15799	7.18264	7.29356	7.38515	7.11247	7.00283	7.12188	7.34544	7.36922	7.4532	7.4751	7.61341	7.11521	7.12312	7.31574	7.06775	7.32454	7.28723	7.2147	7.29276	7.44241	7.30526
RRAGC	7.82813	8.07749	8.45029	8.38463	7.87166	7.87574	8.14322	8.02444	7.84551	7.99444	8.44298	7.92778	8.53644	8.59227	8.14457	7.85597	7.9047	7.81662	8.09514	7.96527	8.32234	8.62605	8.28286	8.19264	8.40017	8.33258	8.04288	8.1871	8.70407	8.37302	8.40719	8.38255	8.39001	8.05704	8.35943	8.27962	8.32444	7.63783	7.50857	7.83627	8.25777	7.77397	7.81693	8.04776	8.15361	8.28637	8.19519	8.51255	8.10116
MYCBP	7.88629	8.34454	8.68723	8.5758	7.87312	7.67079	8.61908	8.33656	8.46691	8.52477	8.52182	8.16713	8.76131	8.74271	8.37107	8.27925	8.19781	8.456	8.49218	8.49357	8.47541	8.3964	8.43539	8.56431	8.77757	8.5977	8.25636	8.28305	8.86678	8.58259	8.30987	8.95407	8.64542	8.21583	8.32075	8.53972	8.37409	7.69579	8.05605	8.48852	8.34029	8.21423	8.35734	8.58374	8.47811	8.73415	8.40735	8.49167	8.28344
GJA9	3.96388	5.06065	4.88851	4.69941	3.99572	4.34213	4.50181	4.38333	5.32115	4.42542	4.21727	4.16352	3.94215	4.71816	4.48474	4.44034	4.17761	5.16121	4.19016	4.50875	4.79719	4.48385	4.64932	4.06022	5.18836	4.71872	5.18162	4.00893	5.18173	4.50393	4.12885	5.29824	4.70935	3.92418	4.71952	4.93534	4.98042	4.03905	4.10006	3.93181	4.59197	4.33588	4.60097	4.59478	4.46023	4.41127	4.39116	4.54883	4.4694
RHBDL2	5.01328	4.92602	4.92479	4.99135	4.769	4.83798	4.81223	4.9915	4.76321	4.89506	5.20071	4.76108	4.45329	5.13023	5.11476	4.94321	4.8776	4.68526	5.04523	4.54817	4.73315	5.10687	4.79684	4.83709	4.89544	4.51717	4.4512	4.91793	5.09876	4.88982	4.67145	5.04152	4.92646	4.70981	4.4075	5.03291	5.02424	4.83332	4.97415	4.91446	4.65738	4.85946	4.87149	4.79754	4.86736	4.79596	4.53806	4.94076	4.69876
AKIRIN1	8.02961	8.03332	8.18965	8.11971	8.37152	8.23303	8.11899	8.28683	8.30088	8.12887	8.38816	8.08398	8.33573	8.30476	8.4551	8.32399	7.98128	7.72065	8.27578	8.38846	8.26891	8.30721	8.21256	8.31508	7.9798	8.16058	7.87981	8.16033	8.09905	8.25216	8.36032	8.14939	8.03827	8.09076	8.13604	8.20389	8.58626	8.21497	8.49273	8.13089	8.22235	8.2902	8.05203	8.1971	8.00977	8.03453	8.08126	8.49283	8.20804
NDUFS5	8.77852	9.15583	9.70306	8.62701	9.55724	7.74696	9.3322	9.05265	9.04271	9.1249	8.8961	9.42794	9.71135	9.49117	9.1732	8.96291	8.42929	9.26834	9.90853	9.46292	8.8691	8.61444	9.19924	9.75436	9.6395	9.58012	10.61938	9.31004	10.34281	9.66478	9.04837	10.04443	9.60149	9.50479	8.57554	9.43383	9.27714	9.39978	8.53943	10.0945	9.18598	9.19525	9.96877	9.61491	9.20901	10.34735	8.74343	8.66705	9.16521
MACF1	9.06555	9.20775	9.22049	9.10945	8.59094	8.89469	8.85872	9.04273	8.85621	9.23524	7.90974	9.21489	9.01997	8.78763	8.88013	8.27219	9.465	8.95628	9.04779	7.96486	8.24593	7.94157	8.20108	8.29092	9.45091	9.36003	8.88447	9.01014	9.39891	8.73072	9.15214	9.29618	8.71744	8.64324	9.05029	9.3762	8.11122	7.82929	7.56734	7.97458	8.70246	8.53062	8.21333	8.7812	9.00897	8.93812	8.77355	8.47266	7.9472
BMP8A	6.08534	5.98716	5.92231	6.07813	6.0034	6.24957	6.19639	5.95598	5.66837	6.24715	6.10608	6.27752	6.00284	6.13604	6.24248	6.04743	6.14236	6.37388	6.19096	6.0581	6.06122	6.42192	6.0842	6.20558	6.22786	6.18259	5.94621	6.24512	6.29279	6.27566	6.57176	6.13754	6.26615	6.36011	6.104	6.0952	6.3341	6.33073	6.81199	6.01075	6.06869	6.30899	6.17667	6.34555	6.31088	6.38074	6.44262	6.5249	6.33889
PABPC4	6.38836	6.7814	6.36698	5.86431	6.88576	6.20511	6.51561	6.57675	6.4589	6.66411	6.22309	6.39377	6.35165	6.32334	6.02469	6.20712	6.91719	6.72518	6.52358	7.1009	6.37922	6.00384	6.94259	6.94794	6.06905	6.57392	7.22676	7.1227	6.2744	6.40001	6.63488	6.32359	6.92536	6.74301	6.01127	6.59116	6.38014	6.45578	6.72863	6.79993	6.53379	6.60181	6.23331	6.153	6.65088	6.68011	6.53237	6.17786	6.62943
HEYL	6.49872	6.36066	6.38592	6.43293	6.26454	6.80301	6.27514	6.56139	6.49547	6.54515	6.40156	6.44057	6.50694	6.11321	6.55481	6.53939	6.32926	6.51178	6.35157	6.40904	6.50859	6.36453	6.34381	6.51818	6.61795	6.18863	6.06333	6.61489	6.48347	6.37099	6.57924	6.34285	6.33163	6.67555	6.6247	6.46242	6.62749	6.56971	6.79282	6.34762	6.44387	6.30347	6.31264	6.31895	6.301	6.51907	6.51971	6.50764	6.46145
NT5C1A	6.2486	6.34779	6.39096	6.81339	6.27174	7.02652	6.4167	6.39694	6.23949	6.27952	6.40912	6.49609	6.75047	6.40632	6.35635	6.75787	6.61185	6.43549	6.44685	6.38845	6.47686	6.4963	6.3828	6.34588	6.5335	6.35184	6.17612	6.40794	6.27714	6.49458	6.5146	6.3132	6.24796	6.50108	6.42123	6.71403	6.74278	6.53201	6.78502	6.32787	6.35688	6.61876	6.50991	6.50242	6.44401	6.42749	6.4846	6.54187	6.45957
HPCAL4	6.16056	6.15042	5.72833	6.12562	5.85391	6.16175	5.7394	6.04128	6.13676	6.23036	5.88888	6.06213	6.00375	5.88243	6.06263	6.01789	6.07474	5.83257	6.03776	5.97805	5.70556	6.0589	5.91207	5.77364	5.87287	5.76188	6.0172	5.76797	5.73867	5.87094	5.93703	5.6992	5.72814	6.00726	6.08207	5.79404	6.06456	5.72243	6.14336	5.91445	5.69579	5.686	5.82883	5.76976	5.80843	5.99159	5.91548	5.91081	6.07722
PPIE	6.96841	6.63064	5.85631	6.14794	6.48809	5.9614	6.42169	5.92366	6.46814	6.08266	6.18534	6.18691	6.20091	6.13071	6.22642	6.17253	6.30725	6.31981	6.58644	6.09177	6.18319	5.99013	6.40839	6.29434	5.73439	6.17607	6.45007	6.21508	6.03792	5.80968	6.05236	6.09784	6.42297	6.43392	5.82845	5.84777	6.39824	6.20903	6.59423	6.39943	6.0692	6.10868	5.97958	5.70211	6.23968	5.95683	6.49024	5.80676	6.16127
BMP8B	7.01947	7.08552	6.96021	6.91377	7.10747	7.05621	7.33129	6.82126	7.15609	7.04866	6.8131	7.02583	7.05828	7.14661	7.05513	7.46357	6.96206	6.71458	7.06305	7.14774	7.10262	6.99961	7.13698	7.34177	7.10726	7.08474	6.8353	7.27253	7.29943	7.1263	7.32524	6.66758	6.95692	7.14948	6.95923	6.98918	7.22488	7.39936	7.75196	7.25043	6.89541	7.2869	7.01544	7.20896	7.05034	7.02287	7.23774	7.15103	7.0428
OXCT2	6.55264	6.46471	6.48206	6.56543	6.2291	6.64763	6.36193	6.56104	6.54174	6.70378	6.4752	6.49294	6.48172	6.61187	6.47649	6.78505	6.34798	6.47572	6.56486	6.5802	6.46539	6.55043	6.60416	6.68435	6.5159	6.50454	6.37608	6.59485	6.56238	6.48328	6.71894	6.33005	6.50309	6.81767	6.43059	6.65684	6.79769	6.7271	6.81902	6.60675	6.37011	6.75546	6.48666	6.56462	6.6025	6.62089	6.52075	6.72079	6.4481
TRIT1	7.67523	6.27192	6.5952	5.88402	7.43372	6.0572	6.49948	6.789	7.18477	6.41995	6.00305	6.42603	6.01026	6.56947	6.09254	6.32093	7.14129	6.57057	6.33332	7.33964	6.31623	5.98218	6.88098	6.22849	6.23599	6.58988	6.81136	6.7732	5.44499	6.04368	6.3109	6.23266	7.35522	6.75807	5.63076	6.4014	5.66181	6.69836	6.52109	6.87683	6.7453	6.53337	6.8493	5.93657	6.83597	6.09444	6.52388	6.21688	6.44056
MYCL	6.71858	6.34397	6.31336	6.54484	6.48829	6.72008	6.43557	6.51254	6.50746	6.32538	6.17679	6.1824	6.61305	6.57775	6.39901	6.6262	6.44283	6.42646	6.27864	6.37039	6.25178	6.46524	6.97454	6.55647	6.42875	6.35795	6.42752	6.87192	6.47006	6.36465	6.69999	6.38103	7.22082	6.50212	6.39427	6.63627	6.66812	6.81648	6.67432	6.34453	6.55991	6.92245	6.36672	6.63439	6.58848	6.48998	6.60232	6.54404	6.57467
MFSD2A	5.75847	5.62141	5.8645	5.96205	5.73215	5.76646	5.69636	5.572	5.64418	5.8238	5.70615	5.52602	5.76179	5.66066	5.64494	5.8044	5.53143	5.64118	5.81711	5.9744	5.72707	6.27912	5.89427	5.79988	5.61882	5.78834	5.73948	6.39019	5.7742	5.46713	5.86201	5.58086	6.11651	5.84419	5.87982	5.83039	6.06637	5.83156	5.91755	5.93649	5.77577	5.85644	5.74203	6.03249	5.78054	5.8476	5.73322	5.99308	5.8123
CAP1	11.89529	11.98499	12.00772	12.02786	11.64903	12.21621	11.82406	11.93407	11.40379	12.13744	11.84463	11.97179	12.19794	12.06653	12.006	11.7995	11.85944	11.78499	12.07811	11.63082	11.88143	12.15857	12.05212	12.11372	12.24068	12.18167	11.69114	12.1986	12.44808	12.20075	12.26736	12.20602	11.75719	12.19562	11.74289	12.18492	11.81614	11.72737	11.79168	11.43475	12.36025	11.82287	11.0591	12.14097	12.01507	11.95927	12.02652	12.19569	12.11359
PPT1	8.8095	9.26465	10.88787	9.09444	9.97072	9.72123	9.4616	9.88776	9.48051	9.93898	9.24266	10.4838	10.20679	11.04796	9.79038	9.11652	9.5589	10.38665	9.73946	9.30783	9.99875	10.22279	10.82755	9.19585	10.83991	9.57572	9.70939	10.7873	9.46555	10.37328	10.90319	9.68442	10.79295	9.76686	9.60133	10.95807	10.38533	10.51476	10.048	9.81366	9.48326	10.07346	8.97485	9.05186	10.46712	10.12279	10.36162	10.2223	10.45466
RLF	6.99151	6.94367	8.0209	7.39931	7.15931	6.81669	7.3077	7.45528	7.36909	7.17444	8.05276	7.99589	7.15506	7.71856	8.34086	6.94722	7.14434	7.36406	7.75237	8.09667	7.98329	8.57364	7.3566	6.68694	8.00253	7.46007	7.7676	6.7595	7.32355	7.69774	7.19426	7.19788	8.00409	7.54349	7.77193	7.36238	6.4088	7.12516	7.22453	7.20229	7.54798	6.92262	7.54728	7.65464	7.7266	6.60712	6.78306	7.5987	7.51091
TMCO2	5.13174	5.3227	5.07295	5.19529	4.85102	5.05538	4.93008	5.11605	5.19193	4.93834	4.67363	5.38211	5.33043	4.98826	4.99448	4.95521	5.31171	4.94433	5.02996	5.24222	5.09686	5.18034	5.09841	4.80174	4.98484	4.93484	4.58391	4.89152	4.88092	4.82563	5.21042	5.21463	4.95669	5.1652	5.21979	4.76189	5.0515	5.0329	4.75846	5.06775	5.0636	5.37556	5.41047	5.06137	5.62162	5.35011	5.06744	5.11744	5.09045
ZMPSTE24	7.41205	9.12392	9.11095	8.94242	8.13478	7.82115	8.23248	8.57126	8.05743	8.55138	8.84876	8.66941	8.95608	9.11991	9.08669	7.76427	7.92135	8.72385	8.68222	8.54455	9.278	8.89493	8.57284	8.58702	9.10837	9.2372	8.37271	8.12992	9.07955	8.86766	8.21621	9.20362	8.51657	7.96882	8.59313	8.70515	8.31914	8.71611	7.93346	8.00216	8.91636	7.99429	7.65141	8.60338	8.58255	8.39225	7.95041	8.93275	8.34557
COL9A2	7.51087	7.04416	7.24091	7.52657	7.13227	7.38253	7.33367	7.31514	7.37209	7.34163	7.31878	7.4183	7.35201	7.12569	7.22123	7.41035	7.33619	7.19181	7.26347	7.30283	7.28619	7.32002	7.25479	7.2862	7.24847	7.12629	7.05645	7.41684	7.20455	7.23725	7.44406	7.21004	7.06728	7.27343	7.27745	7.31092	7.45551	7.45421	7.57556	7.16351	7.18775	7.54453	7.38702	7.29405	7.36582	7.33605	7.28896	7.50484	7.24042
SMAP2	10.67236	11.09868	11.41231	12.19135	11.30255	11.70446	11.20173	11.82541	10.2358	11.74707	11.29881	11.78565	11.31735	11.80762	12.00763	11.89364	12.01658	11.42591	11.52299	10.66502	12.15439	11.92651	11.9404	10.96867	11.84562	11.71832	10.88312	11.9735	11.54425	12.16094	11.79208	11.6481	11.3874	12.05812	11.89244	11.3902	11.18448	12.19287	12.32882	10.93233	12.3671	11.9482	10.23843	11.06876	11.81337	11.76612	11.45223	12.50972	12.03007
ZFP69B	5.84106	5.56645	5.9172	6.59987	5.97038	5.91965	5.84641	5.99601	6.24779	5.97177	6.37399	6.10427	5.60285	5.80084	7.02567	5.72865	5.91332	5.45164	6.49222	5.73337	5.96354	6.69337	5.94241	5.96036	6.29941	6.31996	6.27863	6.01393	6.20416	6.1953	6.20919	6.55528	6.13837	5.87062	6.75125	6.02802	5.08019	6.27648	6.12653	5.9939	6.97128	6.14313	6.16391	6.1569	6.09105	6.34738	5.87739	6.24426	6.224
ZFP69	6.28768	6.0437	6.29013	5.7036	6.06839	5.68853	6.04852	5.96665	6.86542	5.83677	5.58137	5.7356	5.69952	5.70136	5.47136	5.47767	6.26437	6.13227	5.99754	6.07581	5.72749	5.81792	6.54584	6.00992	5.65223	5.93034	6.37603	6.33548	5.59312	6.42516	5.71741	6.27205	6.19288	6.1224	6.03253	5.93796	5.71887	6.02631	5.98158	6.03779	5.91646	5.71218	6.4453	5.29177	6.14208	6.28188	6.21104	5.86277	5.95031
EXO5	6.57099	6.69123	6.72958	6.7784	6.75217	7.23742	7.29733	6.28312	6.84676	6.70465	6.53019	6.78449	6.75669	6.58844	7.01387	6.85109	6.81666	6.26052	5.90868	6.58657	6.46744	6.71618	6.61337	7.30415	6.6506	6.68097	7.00717	7.06633	6.70777	6.83369	6.1854	6.49367	6.82429	6.52034	6.60085	6.62908	6.82935	6.86092	6.59659	6.86182	7.28873	6.71609	7.24208	6.27707	6.36283	6.7441	6.63569	6.94173	7.11359
ZNF684	4.88769	4.8624	5.47587	5.47995	5.67497	4.89218	5.31054	4.69706	5.67643	4.60131	5.10951	5.63912	5.276	4.71013	5.22723	7.60371	4.9137	5.41282	4.99498	5.26632	5.17394	4.94822	5.18437	5.02263	5.28171	5.21469	5.56213	4.94158	5.25479	5.49088	4.67132	5.23195	5.71111	5.04782	6.86611	5.20621	5.22997	4.87747	4.64555	5.38411	5.00313	5.6479	5.90599	4.60042	4.89908	4.87427	5.26201	5.13289	4.88687
RIMS3	6.59104	6.21457	6.60193	6.67166	6.11555	6.45887	6.49614	6.59419	6.44024	6.77701	6.41996	6.61452	6.57058	6.5883	6.68093	6.62962	6.4831	6.59572	6.47301	6.53572	6.58006	6.74935	6.57106	6.77315	6.40972	6.55525	6.3428	6.45615	6.38005	6.66946	6.7948	6.56326	6.50511	6.69717	6.51362	6.59254	6.82128	6.86322	6.82497	6.61463	6.5166	6.82309	6.23978	6.82096	6.54281	6.63535	6.74884	6.68727	6.54159
NFYC	8.5236	8.04514	8.36815	8.39702	8.13455	7.73983	7.94852	8.55077	7.91739	8.44012	7.93655	8.58978	8.37747	8.60586	8.37191	8.37448	8.62297	8.61904	8.20643	7.83535	8.36377	8.37396	8.70622	8.55383	8.3478	8.47032	8.14217	8.77539	8.59036	8.32087	8.77131	8.47762	8.53412	8.20696	8.04879	8.72849	8.40099	8.53564	8.26361	8.03597	8.36247	8.37427	7.59594	8.22214	8.70179	8.42336	8.1841	8.72094	8.5249
KCNQ4	6.08509	6.18055	6.20973	6.16032	5.80101	6.12921	6.0943	5.95782	5.60077	6.19466	5.70429	6.14294	5.91835	5.94094	5.99909	6.23376	5.99018	5.6678	6.05973	5.97152	5.82962	6.02136	5.98033	6.025	6.10948	5.85564	5.88164	5.99309	5.98998	5.8187	6.1839	5.92799	5.73964	6.11261	6.06356	6.0236	5.93871	5.97465	6.16795	6.00774	5.97704	5.94494	5.94539	6.01956	5.79294	5.84183	6.12485	6.35122	5.86896
CITED4	6.99889	6.48438	6.38642	6.75951	6.50564	6.49899	6.69675	6.73153	6.61504	6.77736	6.87477	6.72705	6.86164	6.70279	6.73401	6.97811	6.83247	6.42167	6.54916	6.72065	6.41338	6.70643	6.68004	6.81122	6.58247	6.50744	6.4144	6.67475	6.73987	6.76105	6.83607	6.52974	6.5292	6.5459	6.72809	6.78298	6.75013	6.91265	7.25417	6.64948	6.70812	6.71445	6.69414	6.82419	6.73004	6.59492	6.71807	6.98696	6.68082
CTPS1	6.92446	6.10729	6.19126	6.09448	6.42291	6.32327	6.22148	5.91268	6.72045	6.02585	5.55054	5.95857	5.95255	5.98369	5.69449	6.20714	6.9731	6.63196	6.04006	6.86944	5.95629	5.74572	6.25124	6.57466	6.01839	6.47867	7.24381	6.74406	6.07637	6.32371	6.25546	6.1446	6.34748	6.63729	6.28576	6.34514	6.56171	6.1404	6.06934	6.82025	6.43981	5.88979	6.43803	6.01974	6.31706	6.26733	6.28316	5.63887	6.39855
SLFNL1	6.75867	6.75359	6.66097	6.98077	6.65148	7.09679	6.74523	6.8329	6.71608	6.91296	6.78023	6.88398	6.69579	6.80538	6.77501	6.55152	6.57255	6.61301	7.00922	6.81244	6.58337	6.98027	6.79537	6.50994	6.68804	6.75108	6.56432	6.61497	6.91821	6.85065	6.93306	6.75071	6.69565	6.89615	6.98639	6.82237	7.07501	6.92197	7.08178	6.71756	6.78985	6.92438	6.4842	6.90876	6.9041	6.8254	6.9268	7.04172	6.75139
SCMH1	6.24923	5.91435	5.80905	5.73785	6.17813	6.08903	5.82565	6.00909	6.01327	6.32319	6.23883	5.91833	5.70504	5.16949	5.58951	5.48486	6.63509	6.84965	6.23258	5.48868	6.32175	6.01609	5.88988	6.07527	5.69028	6.06411	6.40924	6.1273	5.74952	6.02823	5.80501	5.9066	6.32244	6.15695	5.9892	5.64305	6.07141	6.23117	6.2377	6.29464	5.86728	6.34857	6.1852	6.41156	6.12566	6.27312	6.3075	5.79514	6.11376
EDN2	6.89964	6.7854	6.81962	7.00249	6.95883	7.05237	6.61665	6.9719	6.85574	6.77024	6.81365	6.74834	6.87761	6.57528	6.97394	6.88192	6.61886	6.72436	6.97225	6.79264	6.71451	6.95129	6.79457	6.69732	6.76492	6.71901	6.52752	7.0979	6.70325	6.9273	6.87275	6.60546	6.62743	6.97776	6.93144	6.83755	7.08157	6.9026	7.12719	6.67763	6.96386	6.79295	6.47259	7.07087	6.85698	6.86918	6.94917	6.96884	6.94149
HIVEP3	6.11991	5.90375	6.07713	6.03646	5.82509	6.23173	6.20102	6.11358	5.83652	5.82937	5.91909	6.08401	6.01106	6.05392	5.88045	5.95053	6.11273	6.09451	6.10436	6.14202	5.89907	6.18749	5.91406	6.21561	6.01887	6.10657	5.99858	6.47004	5.99846	5.89663	6.2047	5.88683	6.26366	6.34147	6.01694	6.10554	6.30919	6.08709	5.99207	6.08039	6.13826	6.16617	6.17794	6.19617	6.07428	6.1607	6.23704	6.14566	6.12402
GUCA2B	6.94349	6.77963	6.75725	7.07401	7.04283	7.01659	7.03449	6.89993	7.1418	7.24847	6.93585	7.03792	6.9929	6.91638	6.85846	7.06473	6.99597	6.74777	7.02698	6.91064	6.80306	7.00135	6.84501	6.9527	6.84221	6.96596	6.76832	7.16847	6.9683	7.04432	6.95668	6.72315	6.82503	7.0078	6.90915	6.99891	7.24035	7.17076	7.33795	6.94513	7.06187	7.19616	6.85182	6.98769	7.05738	6.90497	7.21158	7.11155	7.04675
GUCA2A	6.99727	6.96321	6.77496	7.01645	6.84778	7.20203	6.90576	7.03659	6.66039	7.13429	6.82347	6.91435	6.80434	6.81562	6.87577	7.04465	7.07325	6.88781	6.93461	7.01309	7.06273	7.05075	7.01169	7.10993	6.87449	7.0175	6.69322	6.99746	6.84996	7.11914	7.05779	7.03267	6.71422	7.13594	7.06952	7.0489	7.26831	7.13069	7.14635	6.9366	7.09967	7.1729	6.98991	7.17854	7.05093	7.19823	7.06023	7.15016	7.04474
FOXJ3	8.73975	8.78942	8.42007	7.75246	8.43417	8.18498	8.46019	8.38788	8.48147	8.56299	8.02581	8.24962	8.00847	8.31903	8.31401	8.21171	8.59208	8.41838	8.19332	8.29771	8.1431	7.99843	8.04103	8.36687	8.16905	8.10054	7.9049	8.49408	8.13964	8.20984	8.43797	8.1835	8.50773	8.35571	8.10753	8.27483	8.22068	7.5955	8.0107	7.70911	8.2681	8.0731	8.19482	7.9291	8.21936	8.05151	8.18784	7.93321	7.83606
RIMKLA	6.33508	5.98305	6.11681	6.21431	5.9623	6.18297	6.09164	6.15234	5.88598	6.03225	5.94241	6.02763	6.29726	6.07261	6.12162	6.09029	6.036	6.00889	5.9121	6.22436	6.05443	6.12145	5.52389	6.08896	6.03666	5.72352	5.63814	6.07032	5.94775	5.85761	6.06738	5.78493	5.8719	6.0877	6.2603	5.99551	6.37704	5.8383	6.21501	5.90628	5.93677	6.13552	6.05525	6.21425	6.04932	6.04975	5.97435	5.88856	5.85364
ZMYND12	4.95227	5.07897	5.12301	5.05756	5.11653	4.99762	4.81849	5.21931	4.96264	5.09225	5.15848	5.04219	4.8857	5.08891	4.76675	5.38595	4.84694	5.2378	5.07671	4.86591	5.65141	4.79714	4.84117	4.82584	4.84724	4.88206	4.57959	4.9873	5.02424	4.5406	5.00914	4.94373	5.27526	4.85052	4.79687	4.92997	4.84186	4.85252	5.01966	4.60563	4.70478	4.93417	5.10257	5.12516	5.07914	4.74971	5.05712	4.98571	5.04116
PPCS	8.10386	7.53462	8.28012	8.01514	8.10829	7.02953	7.98825	8.17948	7.62746	8.06118	7.74968	8.03485	8.67925	8.31324	8.31109	6.88283	7.99033	8.53785	8.11735	7.7056	8.16075	7.04946	7.82691	7.5419	8.00818	8.01952	7.91203	7.45298	7.84281	7.83176	7.01203	8.14187	7.83408	7.48897	7.82096	8.02514	6.78812	7.22631	6.65467	7.41831	7.71902	7.64404	7.79308	7.77743	7.59706	7.82033	7.46364	7.92146	7.25698
CCDC30	5.09972	5.6042	6.55266	5.98405	6.00343	5.88602	5.84788	6.04834	6.05421	6.17735	5.61443	6.49135	6.62936	6.41848	6.19222	5.85149	5.07861	7.01896	6.2743	5.57933	6.48648	5.78816	6.04557	5.24739	6.31148	6.09595	5.73863	5.44325	5.60045	5.62782	6.12948	6.70468	6.98973	5.0835	6.90442	6.37578	6.20632	5.71862	5.5675	5.76219	5.31531	5.5353	5.46999	5.54745	6.38951	5.73801	5.80432	6.02574	6.14022
PPIH	7.64666	6.84817	7.12417	6.41663	6.62083	6.67692	6.83253	6.97671	7.34543	6.24314	6.61209	6.96228	6.14329	7.40555	7.04489	6.29341	7.12592	7.3752	7.80779	8.60405	7.26831	6.79222	7.37461	7.06844	6.60931	6.87673	7.50835	7.3358	6.49147	6.91294	6.56708	6.6663	6.72619	6.62992	7.15732	6.7553	6.4106	7.39048	6.51348	7.32546	6.52715	6.76555	8.05161	6.71652	7.01315	6.77182	7.07356	6.08497	6.78661
YBX1	11.8942	11.69756	11.51602	11.62208	11.69167	11.3028	11.75028	12.14962	10.99096	11.89463	12.0771	11.94229	12.14401	11.37345	11.54499	12.32175	11.39274	11.4748	12.04843	12.14051	12.06207	12.13142	11.8919	12.09508	11.26776	11.43564	11.58549	12.30577	11.64754	11.81433	11.78861	11.60626	11.55496	11.618	11.90207	11.49501	12.15516	11.92609	12.2572	12.13702	11.76189	12.06353	11.51099	12.27125	11.6301	12.06642	11.84022	11.99078	11.31554
CLDN19	7.40083	7.30145	7.35426	7.49525	7.39196	7.55542	7.30602	7.48042	7.29531	7.74929	7.14899	7.47765	7.67267	7.23947	7.28311	7.42678	7.40016	7.48921	7.2545	7.41916	7.34624	7.49126	7.55121	7.66721	7.4397	7.39748	7.24004	7.53078	7.52579	7.39019	7.57241	7.30853	7.38556	7.56245	7.44378	7.56893	7.62158	7.59911	7.91252	7.5339	7.4192	7.70622	7.43953	7.58537	7.72253	7.60374	7.69961	7.58618	7.5902
C1orf50	6.17767	6.1784	6.36932	5.92179	6.17081	6.13719	6.04197	6.8157	6.03501	6.06887	6.34176	6.75362	6.27078	6.38656	5.97952	6.10142	6.43539	6.39224	6.51553	6.30423	6.72148	6.23276	6.18279	6.62442	6.59135	6.85433	6.66658	6.36354	6.4095	6.527	5.88722	6.78736	6.47191	6.29123	6.3901	6.27593	6.23528	6.55413	6.03921	6.72776	6.0141	6.29341	6.36967	6.17839	6.6014	6.66938	6.15307	6.09567	6.12537
ERMAP	7.20804	7.01752	7.37651	7.39655	6.92603	7.05314	7.1354	7.09348	6.76725	7.37408	6.69095	6.92961	7.59112	6.83748	6.8187	7.30113	6.74939	6.89895	7.03502	7.12155	6.91551	6.96196	6.83093	7.47847	7.09343	6.91312	7.19756	7.24028	7.19377	7.08543	7.0042	7.00362	6.80142	6.92399	7.07685	6.93695	7.50876	7.4827	7.27973	8.42387	7.01264	7.26099	6.64718	7.79451	7.16215	7.57725	7.18116	7.43936	6.82441
ZNF691	6.23714	6.66224	6.62845	6.52816	6.68536	6.67469	6.48095	6.7237	7.19024	6.51787	6.09548	7.09719	6.56599	6.57137	6.59197	6.02165	6.38291	6.8736	6.50872	6.84527	6.48276	6.60892	6.86293	6.75837	6.66013	7.01846	6.67027	6.4361	6.88973	6.83191	7.02597	7.0947	6.92809	6.67693	6.65391	7.03196	6.68218	6.90477	6.61375	6.65621	6.85391	6.51172	6.84833	6.60875	6.69283	6.74548	7.05266	6.41845	6.65173
SLC2A1	7.62806	7.36475	7.288	7.62665	7.08469	7.70402	7.39945	7.77049	7.36599	7.30595	7.5483	7.28915	8.38465	7.50379	7.31637	8.02732	7.48477	7.06874	7.50762	8.38013	7.76032	7.12042	7.23877	8.0351	6.96575	7.30252	8.52783	7.75447	7.81004	7.33386	7.52383	7.24059	6.85979	7.35072	6.98089	7.15347	8.07715	8.51654	8.72221	10.20763	7.2198	8.12771	7.03913	8.59776	7.076	7.6663	7.31895	8.35696	6.71991
FAM183A	5.86835	5.6311	6.09341	6.32864	5.65897	5.9783	5.79364	6.13224	5.98391	5.97422	6.28939	6.05919	5.82588	5.68618	6.08586	5.94656	5.82357	5.61739	5.92236	6.21169	5.65719	5.96045	5.85287	5.57802	5.7475	5.71221	5.36334	5.85946	5.97792	6.03975	6.04526	5.53405	5.6561	6.04639	5.71601	5.55555	5.78299	6.01249	6.20399	5.7316	5.86561	5.88485	6.01017	5.96761	5.92365	5.96214	5.88229	6.06267	5.97681
EBNA1BP2	7.12772	6.89147	6.74907	6.42389	6.75215	6.72074	6.78237	6.33188	6.41512	6.42253	6.42775	6.18571	5.65456	6.72925	6.04593	6.92472	6.67842	6.67823	6.89309	7.12866	6.61485	6.40623	6.8412	7.46024	6.64932	6.8745	7.91923	7.37062	6.36232	6.62918	6.78379	6.40741	6.93241	6.77239	6.19365	6.24694	6.79718	6.30928	6.50927	6.63977	6.75979	6.34368	7.17137	6.71041	6.90448	7.12572	6.672	5.88391	6.74817
TMEM125	7.28816	7.13607	7.08358	6.89762	7.00469	7.33017	7.27336	7.13735	7.12339	7.24818	7.12126	7.04859	7.10981	7.23765	7.12111	7.00624	6.93957	6.77659	6.90221	7.05048	7.0408	7.30313	7.07804	7.06252	7.21448	6.99968	6.9734	7.33434	7.02217	7.03415	7.35542	7.11892	6.91582	7.28718	7.00312	7.06709	7.25709	7.26989	7.42636	7.12193	7.06887	7.08119	6.91696	7.25658	7.25779	7.13162	7.09776	7.09438	7.13611
C1orf210	6.87027	6.59625	6.72111	6.82232	6.73051	6.96568	6.7068	6.73316	6.56956	6.60679	6.69498	6.4575	6.45958	6.44876	6.6248	6.84035	6.43803	6.45887	6.58814	6.708	6.5049	6.65859	6.3237	6.53728	6.64725	6.6593	6.4238	6.63813	6.685	6.38681	6.59226	6.49814	6.39871	6.54239	6.59531	6.63816	6.78215	6.60708	6.73055	6.36092	6.5839	6.66329	6.51834	6.82159	6.44702	6.68319	6.64445	6.79568	6.61904
TIE1	6.13136	5.6001	5.66635	5.83525	5.57149	6.07563	5.75307	5.67847	5.43789	6.16773	5.7737	5.70597	5.95846	5.54596	5.92268	5.92373	5.81509	5.67722	5.84089	5.80191	5.89735	5.70925	5.63925	5.71369	5.86746	5.7744	5.53943	5.74095	5.7739	5.43192	5.86875	5.64322	5.80678	5.86455	5.68915	5.72116	5.8617	5.72516	6.01111	5.83108	5.70148	5.94186	5.80413	5.98183	5.70716	5.63482	5.85091	5.79029	5.79272
MPL	6.21576	6.31553	6.16022	6.29683	6.29288	6.67033	6.28987	6.2621	6.22993	6.37807	6.29301	6.50207	6.01326	6.24855	6.42594	6.30143	6.24133	6.11345	6.48629	5.73859	6.12615	6.15867	5.98288	6.4489	6.06771	6.12446	6.06549	6.37141	6.19819	5.9602	6.22636	5.97305	6.06094	6.27653	6.09135	6.12374	6.10647	6.12822	6.25398	6.19585	6.18221	6.21567	6.03014	6.20418	6.25945	6.19079	6.08312	6.25307	6.3383
CDC20	6.71346	6.64509	6.76314	6.52677	6.75732	6.88288	6.06522	6.76192	7.11231	6.90973	6.62351	6.65692	6.3053	6.48257	6.5729	6.69511	6.65525	6.63549	6.24358	6.84408	6.43748	6.65779	6.68478	6.78381	6.63393	6.84027	6.58658	6.68228	6.73888	6.58938	6.71715	6.57663	6.49428	6.78314	6.50898	6.62407	6.91037	6.77005	6.91128	6.66314	6.41751	6.93983	6.63315	6.65029	6.468	6.44007	6.61261	6.90302	6.61148
ELOVL1	6.50946	6.69018	7.12348	7.03528	7.53475	7.2495	6.61896	7.04294	6.72351	6.95661	6.84172	7.12255	6.88789	7.04527	7.57908	7.56101	6.85691	7.04488	7.34357	7.0658	7.35174	7.56475	7.56347	7.97143	7.65159	7.36722	7.30806	7.97279	7.31654	7.00752	7.84899	7.38076	7.62004	7.46835	6.72634	7.59025	7.97943	7.45412	6.87029	7.52753	7.45012	6.7555	6.52678	7.85092	7.60111	7.4381	7.14514	7.40199	7.61482
MED8	5.9183	6.28486	6.82183	6.76294	6.55825	6.75782	6.31871	6.40645	6.84917	6.26998	5.94056	5.87956	6.59128	7.21334	6.96587	6.29211	6.68476	7.18763	6.26203	6.29222	6.47329	6.82134	6.8523	6.46835	6.62221	6.47568	6.38012	6.52618	6.5478	6.58124	6.43805	6.47662	6.95997	6.69084	6.16638	7.0352	7.21305	6.07215	6.48743	6.1987	6.82756	6.26921	6.54572	6.60725	6.67248	6.58848	6.75722	6.35316	6.49913
SZT2	6.63019	6.47844	6.355	6.57013	6.74295	6.65451	6.49915	6.50075	6.41508	6.57294	6.39267	6.54836	6.64101	6.40718	6.29823	6.72353	6.65351	6.52668	6.45041	6.30115	6.36176	6.49265	6.49983	6.56334	6.50938	6.45378	6.20205	6.74599	6.50244	6.60648	6.66885	6.50053	6.57469	6.58062	6.5061	6.64278	6.73194	6.60027	6.66756	6.39508	6.5434	6.63988	6.28577	6.43831	6.58513	6.50598	6.61394	6.4466	6.65357
HYI	6.68306	6.41824	6.57664	6.67556	6.62271	6.68449	6.65298	6.60824	6.48959	6.6102	6.41848	6.74268	6.31559	6.66897	6.53323	6.72701	6.53504	6.49116	6.39432	6.41233	6.62061	6.8637	6.68718	6.81574	6.57187	6.5652	6.42742	6.77599	6.68536	6.53938	6.79002	6.40095	6.6609	6.80905	6.43019	6.81043	6.94566	6.91087	6.71679	6.70304	6.44668	6.93206	6.53737	6.89375	6.6637	6.77001	6.79871	6.80146	6.59341
PTPRF	6.33297	5.96406	6.15593	6.37599	5.98374	6.42838	6.11631	6.34091	6.32673	6.37857	5.97957	6.27833	6.0738	6.06496	6.09535	6.42974	6.14159	6.20661	6.16208	6.09622	6.14665	6.2383	6.06094	6.0956	6.05092	6.10416	6.00452	6.35805	6.13465	6.15589	6.20519	6.00095	5.98328	6.33605	6.27214	6.23099	6.20826	6.30489	6.39194	6.20063	6.26253	6.19354	5.84878	6.3169	6.0993	6.19626	6.17674	6.34242	6.15091
KDM4A	7.59865	6.84372	7.06169	7.24346	7.54555	6.74837	7.05728	7.06969	7.14376	7.33207	6.62136	7.28172	7.16991	7.14242	6.74397	7.13103	7.48777	7.19101	6.8168	7.64221	7.21103	6.70954	6.9917	7.12088	7.0707	7.18122	6.73345	7.29134	6.92132	7.35849	7.1419	7.37264	7.15502	7.21161	6.81865	7.2012	7.02575	7.015	6.50534	7.02607	7.00057	6.88248	7.00371	6.81219	6.89456	7.07289	7.29005	6.7553	6.95565
ST3GAL3	5.96639	6.02068	5.89281	5.97487	6.18111	6.10995	5.91098	6.30411	6.3858	6.15549	5.53626	5.84528	5.86571	5.98612	5.77403	5.81176	6.45173	5.73365	5.96659	5.77705	5.82401	5.90973	5.98767	6.29569	5.611	5.79511	6.02694	6.20802	5.79499	5.88564	5.97472	5.51743	5.74304	6.03746	5.76693	6.04656	5.89758	5.94393	6.40497	6.07609	5.81061	6.05859	5.78564	5.82768	6.15253	5.73947	6.15448	5.80803	5.69026
ARTN	6.42017	5.92627	6.13874	6.44683	6.29591	6.59925	6.36023	6.28545	6.22915	6.39564	6.0422	6.49156	6.60757	6.43542	6.31392	6.28521	6.35684	6.28142	6.21411	6.36248	6.32528	6.23518	6.28277	6.52329	6.38121	6.43619	6.11001	6.6557	6.40822	6.50646	6.59624	6.32433	6.27242	6.39227	6.46098	6.39402	6.6482	6.56065	6.81378	6.41538	6.3477	6.4468	6.27514	6.50625	6.47726	6.19042	6.3453	6.64803	6.30774
IPO13	5.66311	5.74711	6.04946	5.65591	5.61397	6.19123	5.91963	5.90628	5.8028	5.817	5.63826	5.94744	5.7116	5.88884	5.69079	5.74158	5.95149	5.98439	6.51975	5.60644	5.69948	5.78378	5.77672	5.97678	6.05137	6.08794	5.56816	6.0139	6.0648	5.97822	6.07767	5.83486	6.06023	6.1144	5.86589	5.73923	6.48584	6.08375	5.99996	5.97322	6.1329	6.08566	5.71789	6.1023	6.02435	5.98033	6.07746	5.78532	5.94774
DPH2	5.5633	5.9297	5.9277	5.39291	5.57982	6.10622	6.07572	5.57425	5.65418	5.68196	5.41446	5.94802	5.71247	5.55217	5.66567	5.70981	5.80717	5.58192	5.88765	5.93519	5.48218	5.77438	5.6185	5.89827	5.65045	5.77004	5.53614	5.83725	5.39643	5.69188	6.06972	5.55902	5.90401	5.78873	5.76946	5.75422	5.81538	5.87439	6.30043	5.79413	5.92898	5.89103	5.79547	6.08772	5.77834	5.5684	5.89111	5.78561	5.68186
ATP6V0B	8.95734	8.52904	8.83718	8.84008	9.04251	8.91656	8.96582	8.95022	8.25953	8.72864	8.99393	9.12	9.02049	9.51377	9.08985	8.81915	9.39341	8.7521	9.21203	9.16746	9.56352	9.69236	9.6122	9.12121	9.11845	9.2642	8.73977	9.35129	9.21437	9.2166	9.25958	9.38926	8.99148	9.16146	9.30908	9.28596	9.80743	9.73225	9.23763	8.82584	9.24812	9.61662	8.20684	9.2654	9.2505	9.23333	9.18595	9.4546	9.12414
B4GALT2	7.60587	7.16037	7.25487	7.08528	7.0229	7.44801	7.22497	7.38441	7.19661	7.39535	7.39701	7.4393	7.20453	7.19242	7.28311	7.47487	7.11122	7.15032	7.45219	7.60531	7.3736	7.33775	7.10397	7.33496	7.10731	7.1326	7.2927	7.33873	7.19155	7.08513	7.48538	7.20453	6.81973	7.30382	7.45106	7.23309	7.52016	7.37448	7.65785	7.50362	7.21509	7.44049	7.07801	7.66753	7.05839	7.39884	7.23974	7.4332	7.14488
CCDC24	6.78054	6.62313	6.6027	6.62228	6.80718	6.6408	6.70643	6.72259	6.47723	6.67418	6.52399	6.75021	6.419	6.50505	6.53216	6.4641	6.4502	6.5661	6.42634	6.65194	6.36162	6.83608	6.74027	6.63586	6.7451	6.54813	6.26199	6.66471	6.71745	6.59666	6.60723	6.3958	6.29109	6.70807	6.58166	6.52591	6.77089	6.83388	6.96013	6.6076	6.66023	6.88708	6.75137	6.78663	6.51248	6.7991	6.71587	6.75893	6.56825
SLC6A9	6.98027	6.62385	6.73154	6.71351	6.29002	7.12424	6.73589	6.78966	6.37931	6.75769	6.77414	6.54118	6.65107	6.6384	6.52198	7.12825	6.82689	6.35957	6.53569	7.29099	6.89003	6.59217	6.62219	6.99237	6.47514	6.41667	6.91011	6.94416	6.65796	6.22571	6.81311	6.5487	6.20933	6.75237	6.42991	6.45696	6.98089	7.15267	7.54125	8.02632	6.70227	7.04801	6.60756	7.34245	6.50118	6.73014	6.65444	6.89035	6.53519
KLF17	6.37539	6.24313	6.45506	6.83135	6.29209	6.64026	6.60882	6.57471	6.63628	6.75838	6.56118	6.51865	6.76229	6.73746	6.67274	6.698	6.73408	6.36507	6.30169	6.81053	6.26281	6.74956	6.31552	6.48161	6.54486	6.34972	6.30916	6.46799	6.56792	6.33845	6.52098	6.37804	6.30643	6.55349	6.5423	6.42918	6.48361	6.66007	6.80634	6.23982	6.45956	6.6491	6.45971	6.50892	6.50742	6.41407	6.46282	6.61105	6.45065
DMAP1	6.91698	6.51349	6.48232	6.75236	6.46921	6.64326	6.38933	6.46759	6.71378	6.7831	6.66414	6.57665	6.57105	6.52193	6.6149	6.08684	6.18649	6.73277	6.47257	6.85608	6.51536	6.62882	6.52376	6.72977	6.42427	6.66805	6.58718	6.92941	6.67804	6.82167	6.67216	6.72402	6.39208	6.77082	6.67253	6.68072	6.70581	6.91369	6.95496	6.81997	6.8763	6.77495	6.26823	6.74232	6.63749	6.49065	6.56041	6.60176	6.50613
ERI3	6.66658	6.61951	6.19917	6.61589	6.79727	6.27966	6.4066	6.25079	7.39767	6.21564	6.10866	6.23656	6.10762	6.17811	6.19866	6.4117	6.8021	7.20199	6.25442	6.65061	6.08862	6.30511	6.49935	6.34858	6.29687	6.46497	6.53661	6.51187	6.25236	6.306	6.38468	6.2341	6.37439	6.50333	6.16789	6.26547	6.37637	6.57923	6.34296	6.30647	6.33982	6.36859	6.24619	6.52098	6.39472	6.49879	6.64491	6.23838	6.34158
RNF220	7.66659	7.24081	6.98332	6.95045	6.98862	7.2817	7.20023	6.85144	6.98913	7.33875	7.16067	7.06733	6.99938	7.35899	7.13578	6.96016	7.23026	7.40124	7.35341	7.1818	7.4877	6.82527	7.49398	7.72788	6.8922	7.31445	7.34471	7.56118	7.32169	7.37416	7.35202	7.67848	7.28731	7.45095	7.23114	7.27808	7.66335	7.34439	6.92395	7.54624	7.35567	7.62166	7.16332	7.12444	7.24566	7.73718	7.58018	6.95284	7.48903
TMEM53	6.758	6.51738	6.40262	6.64066	6.54931	6.85621	6.5044	6.81814	6.434	6.6268	6.69563	6.61376	6.47281	6.60905	6.52486	6.63782	6.57379	6.42946	6.27312	6.55394	6.57287	6.65141	6.44352	6.71638	6.47208	6.47486	6.57501	6.54156	6.46134	6.53528	6.60758	6.43801	6.59682	6.65588	6.71535	6.62096	6.84846	6.72636	6.67143	6.57348	6.47354	6.7354	6.57305	6.7617	6.51754	6.67133	6.78288	6.58211	6.48118
KIF2C	5.42005	5.19275	5.48522	5.43341	5.48787	5.68524	5.33216	5.84431	5.43109	5.3494	5.19814	5.05593	5.53644	5.49115	5.66098	5.57216	5.57346	5.39208	5.6319	5.67189	5.59081	5.27429	5.41472	5.41221	5.43674	5.54743	5.58719	5.50405	5.63715	5.32455	5.54396	5.23326	5.25556	5.3679	5.14785	5.49825	5.87827	5.40536	5.48386	5.6377	5.17647	5.45237	5.38424	5.67584	5.63989	5.48087	5.45753	5.4072	5.2936
RPS8	10.08823	10.3096	10.15025	9.01535	10.58628	9.51593	9.99747	9.8083	10.44566	9.86098	9.88685	9.82638	9.47037	10.0265	9.73703	9.53699	10.22253	10.30168	10.164	10.88537	9.95317	9.84002	10.59452	10.6353	10.02876	10.66367	11.32288	10.05202	10.23472	10.11975	10.27118	10.31099	10.51576	10.67221	9.89964	10.18259	9.76659	10.23812	9.74488	10.94563	9.95186	10.05062	11.3047	9.75189	10.36941	10.66549	10.2371	9.23774	10.41305
BEST4	5.84515	5.80869	5.68285	5.94629	5.65775	5.98801	5.86444	5.8381	5.49924	5.82646	5.63482	5.96309	6.34787	6.03674	5.87147	5.59276	5.78774	5.63456	5.74594	5.78318	5.69815	5.9853	5.80927	5.80061	5.75003	5.81556	5.51964	5.90817	5.93825	5.65846	5.8276	5.78116	5.637	5.76348	5.84854	5.99751	6.25157	6.03199	5.95404	5.85479	5.66836	6.00229	5.6865	6.10036	5.80408	5.93117	5.90791	6.08409	5.88356
PLK3	6.2448	6.36338	6.38527	6.50593	6.35754	6.71195	6.40038	6.27992	6.04813	6.57246	6.90223	6.67321	6.87821	6.1286	6.58922	6.7371	6.07528	5.63105	6.39346	6.4316	6.40301	7.36352	6.47911	6.62149	6.40107	6.46211	6.1534	6.77292	6.5479	6.51168	6.31114	6.81331	6.08374	6.55192	6.28899	6.20297	6.93471	6.80498	6.87069	6.12097	7.01627	6.34185	5.80594	7.07639	6.27268	6.49654	6.09276	6.88374	6.70787
PTCH2	4.00726	3.14959	6.03972	4.30227	5.97031	3.53275	4.57754	3.21871	3.60257	3.21243	3.57922	2.60257	5.45564	4.79256	3.42065	5.65038	3.45375	2.68053	4.80908	5.7377	2.77529	3.25049	2.58122	4.48191	4.03727	2.82194	3.50848	4.05427	4.10124	2.75316	4.71451	4.12549	3.05221	2.75316	2.86581	3.18852	2.82927	2.76012	2.44948	3.09854	2.70623	3.68771	4.73832	3.25972	2.78793	2.81827	3.16751	2.69367	3.43002
EIF2B3	6.40122	6.11794	6.44471	6.33427	6.67602	5.99072	6.27177	5.95646	6.60031	5.85316	6.12226	6.39252	5.87112	5.6832	5.24005	4.9362	6.40136	6.52319	6.46582	6.03722	6.56463	5.5394	6.37512	6.01238	5.58188	5.9561	6.97352	6.06403	5.06416	5.68164	5.77355	5.73908	6.48846	5.80567	5.68051	6.20033	5.49804	5.59582	5.93499	6.46639	5.90972	5.60668	6.14594	6.34846	6.23665	6.54818	6.09201	5.55252	6.17943
HECTD3	6.43713	6.47914	6.32274	6.41405	6.48543	6.30186	6.43572	6.43102	6.35919	6.37265	6.43335	6.33522	6.31477	6.09303	6.296	6.45576	6.38685	6.36523	6.22586	6.65603	6.1879	6.61428	6.74063	7.04765	6.40979	6.4036	6.55421	7.31134	6.88713	6.76367	6.77679	6.85371	6.57187	6.50608	6.54639	6.3749	6.88917	6.7985	7.08863	6.64612	6.92201	6.66883	6.46431	6.9644	6.4924	6.88697	6.65771	6.32299	6.58408
UROD	6.96911	7.0288	7.36876	6.49992	6.82384	7.04673	7.04061	6.70941	6.83268	7.00457	7.33794	6.52252	7.32446	6.66385	6.40329	6.74546	6.74891	6.67932	7.10125	7.94887	6.66213	6.80324	6.90418	7.81308	6.99723	6.81416	7.37457	7.29048	7.55778	7.12224	6.79391	7.26331	7.0309	6.89186	6.69291	6.86501	6.79774	7.65209	7.23434	8.73199	7.02195	7.42372	6.80012	8.0617	6.83926	7.24344	6.94313	6.98909	6.76477
ZSWIM5	6.50222	6.16906	6.23319	6.39711	5.95354	6.64926	6.01863	6.45579	6.01147	6.28388	5.79193	6.26946	6.31663	6.24762	6.51553	6.36081	6.28395	6.23105	6.3491	6.01111	6.15405	6.37393	6.29541	6.46441	6.18685	6.45994	6.00355	6.29302	6.29392	6.1025	6.40676	6.22314	6.17257	6.33212	6.40116	6.3092	6.43781	6.34264	6.46148	6.20642	6.27725	6.14964	6.21731	6.22362	6.22259	6.25357	6.16277	6.51447	6.2003
HPDL	5.85537	5.73341	5.83082	6.23174	5.78357	6.07934	6.30975	6.08426	5.564	5.84109	6.11933	5.79446	6.34798	6.13646	6.13469	6.11663	5.64518	5.74369	6.07953	5.83314	5.67905	6.09656	6.26127	6.20902	6.08115	6.14429	5.54673	5.99654	6.16138	6.21047	6.12189	6.01763	5.92121	6.09383	6.06666	6.34077	6.18636	6.35252	6.17092	5.9237	6.27144	6.23668	6.13082	6.71372	6.05245	6.23959	6.02145	6.20579	6.165
MUTYH	6.75569	6.48161	6.68989	7.02056	6.58481	6.96472	6.93196	6.65204	6.68447	6.7787	6.68705	6.86981	6.47739	6.73563	6.84772	6.47172	6.73796	6.75626	6.748	6.57031	6.56938	6.54554	6.52766	6.84102	6.6357	6.49772	6.61256	6.80426	6.65971	6.70563	6.85659	6.43852	6.52	6.8157	6.73257	6.85636	6.81274	6.91155	7.17425	6.46679	6.80067	6.75746	6.51996	6.83355	6.96425	6.78949	6.76174	6.81131	6.786
TOE1	6.25766	6.44134	6.61346	6.72663	6.25088	6.35643	6.66153	6.70075	6.55914	6.39254	6.28596	6.61457	6.29917	6.51592	6.39797	6.25265	6.55522	6.55549	6.21342	6.11759	6.54963	6.59657	6.43445	6.16808	6.48766	6.4191	6.39105	6.6085	6.57719	6.65305	6.66395	6.61481	6.63231	6.61296	6.60873	6.53105	6.49501	6.52418	6.78191	6.20608	6.57726	6.51354	6.3525	6.21646	6.6203	6.28238	6.35358	6.36214	6.61798
TESK2	6.8314	6.41374	6.9029	6.97008	7.15478	6.90077	7.23471	7.28292	6.9879	7.43496	6.69108	7.20253	6.83985	7.20584	7.56717	6.91992	6.9424	7.27464	6.75924	6.49054	6.98468	8.3714	7.40413	7.076	7.20029	6.77183	7.13462	7.0911	7.34263	7.04313	7.40265	7.22483	7.26638	7.12342	8.49374	7.92678	7.15304	7.21028	7.46804	7.19618	7.10112	7.92239	6.53323	7.19877	7.42196	7.33398	7.30897	7.28842	7.2071
MMACHC	5.60944	5.65188	5.54842	5.66614	5.47489	6.07705	5.90663	5.83266	5.82762	5.91535	5.77698	5.38594	5.68287	5.50006	6.06397	6.05305	5.7252	5.59281	5.70042	5.6213	5.69486	5.82826	6.0677	5.95589	5.91301	5.61042	5.64281	5.87807	5.63841	5.61261	5.92132	5.91359	5.88659	5.74432	5.91038	5.58051	5.58355	5.79588	6.07271	5.86816	5.45388	6.04834	5.58859	5.85758	5.96255	5.55703	5.80736	5.67695	5.75578
PRDX1	7.77055	8.30159	8.36773	7.88558	8.49805	7.52315	8.04373	8.04904	8.14281	7.57626	8.52757	8.13863	8.03376	8.42371	8.17049	7.83801	8.21467	8.87732	8.72647	9.64917	8.16511	7.78869	8.51657	8.79591	8.30564	8.30727	8.92889	8.30092	7.68473	7.99649	7.87873	8.28987	8.42762	8.05523	7.88421	8.26738	9.33693	8.82845	7.68433	9.10918	8.45607	7.96044	8.18478	8.16074	8.18022	8.96781	8.15539	7.55365	8.20492
AKR1A1	6.50612	6.19386	6.60626	6.1999	6.51635	6.30538	6.52027	6.47888	6.38854	6.43069	6.05617	6.30903	6.16046	6.4631	5.8783	6.86438	6.53907	6.83111	6.52701	7.1747	6.68599	6.50835	7.31652	6.52678	6.82003	6.55129	6.92817	6.95461	6.54117	6.7662	6.56794	6.57023	6.90552	6.2359	6.52519	6.74038	6.62	6.21185	6.6329	6.5938	6.39943	6.20823	6.45098	6.79599	6.29479	7.07756	6.5018	6.1136	6.71932
NASP	7.67648	8.03198	8.1348	7.64808	8.07095	7.8605	7.44648	8.00531	8.07719	7.74857	7.43741	7.50266	7.23795	7.88635	8.36327	7.86787	8.03753	8.12953	7.5832	7.8804	8.01644	7.41296	7.80397	7.30306	7.87356	7.90769	8.26983	7.4806	7.35046	7.9999	7.16868	7.78522	8.316	7.68887	8.60723	7.76466	7.7404	7.55646	7.31784	7.82913	7.74305	7.40944	8.23718	7.34921	7.70233	7.89634	7.73024	7.88543	7.71085
CCDC17	6.82801	6.64144	6.48139	6.88878	6.56189	6.84717	6.88362	6.87725	6.73963	6.82601	6.96064	6.78213	6.65843	6.50591	7.14001	6.785	6.36323	6.60609	6.47457	6.39323	6.73542	7.17868	7.01322	6.73711	6.96697	6.7871	6.53559	7.05839	6.99635	7.10704	7.2171	6.84314	6.90726	6.89861	7.15095	7.1151	7.38124	7.1218	7.07149	6.85996	6.75243	7.22933	6.63243	7.03885	6.95934	6.8162	7.00299	7.22528	7.11559
GPBP1L1	8.87249	9.25941	9.44545	9.26565	9.12652	9.22638	9.1803	9.19796	9.13666	9.07914	9.57511	9.34852	9.77408	9.34476	9.39822	9.37543	9.12023	9.19167	9.37542	9.13917	9.32468	9.5294	9.40604	9.59909	9.51267	9.60128	9.3294	9.12564	10.18899	9.9416	9.30105	9.54055	9.44665	9.25573	9.59068	9.51957	9.13674	9.49814	9.43996	9.51697	9.72148	9.43579	9.06881	9.77565	9.26263	9.54117	9.46086	9.39775	9.29265
TMEM69	6.15127	6.91282	6.96296	6.63107	6.9232	6.477	6.35596	6.32702	6.95377	6.42979	6.10348	6.35284	6.32499	6.71628	6.40576	6.40574	6.82438	7.13991	6.84524	6.47896	6.63824	5.91275	6.58266	6.67124	6.64785	6.57514	6.94161	6.4442	6.68724	6.5507	6.57195	6.66589	7.17558	6.55982	6.19014	6.99481	6.18948	6.66795	6.44608	6.35666	6.75373	6.32771	6.60935	6.32262	6.35065	6.64929	6.67815	6.25984	6.62507
IPP	5.51185	7.52996	6.64331	5.92113	6.51354	5.86429	6.391	6.71159	6.52687	6.68103	5.71358	6.43554	6.62084	7.13912	6.66959	5.21838	6.89217	6.89365	7.00945	7.2372	7.38287	6.3755	6.36133	6.51969	6.76679	7.32515	6.73398	6.20704	6.98523	6.67866	6.61232	7.10046	6.75774	6.48999	6.00723	6.99204	6.17594	6.77223	6.53451	6.12374	6.96672	6.48509	6.83937	6.35441	6.83094	6.34274	6.67437	6.84821	6.47062
MAST2	6.47673	6.56064	6.25077	6.39221	6.51636	6.59082	6.13634	6.27676	6.40224	6.4252	6.16211	6.39344	6.63077	6.36411	6.34451	6.23273	6.22015	6.25651	6.50271	6.39258	6.39321	6.7353	6.51326	6.57191	6.36598	6.51559	6.37987	6.50668	6.62426	6.71917	6.60364	6.66021	6.46291	6.59386	6.54275	6.52931	6.78014	6.4702	6.74834	6.53668	6.49341	6.6185	6.50011	6.58308	6.68974	6.60101	6.57424	6.77802	6.4567
PIK3R3	5.51962	5.65431	5.68232	6.06014	6.01454	5.87501	6.15131	5.42809	6.33395	6.67847	5.6974	5.50743	5.84576	5.49201	5.66503	6.11504	5.35155	5.45301	5.43486	5.72848	5.33977	6.04426	5.66581	5.968	5.75879	5.6767	5.70503	5.65117	5.70038	5.70725	5.57404	6.0165	6.19536	5.81069	5.82869	6.01931	6.30582	5.63394	6.52643	6.15535	5.61566	6.07998	6.03271	6.14963	5.9855	5.6918	5.84576	6.15199	5.7104
TSPAN1	4.91097	4.76753	4.89697	5.03495	4.84562	5.32087	4.74068	5.06356	4.84889	4.97806	4.65043	4.75683	5.13738	4.8915	4.81838	5.34911	4.97153	4.92181	5.05441	4.71099	4.99529	4.87684	4.85794	4.68583	4.86154	4.83361	4.56761	4.79474	4.86069	4.84113	4.98799	4.89283	4.72363	5.01725	4.84259	4.75336	4.8349	5.02616	5.1194	4.86041	4.78655	5.01267	5.11517	4.90659	4.89163	4.81939	5.04834	4.94423	4.97
POMGNT1	6.87424	6.55135	6.29229	6.52422	6.07436	6.58411	6.31529	6.70886	6.74508	6.43773	6.21922	6.52302	6.72396	6.46949	6.1214	6.66255	6.43218	6.12924	6.244	6.23214	6.40668	6.38472	6.3779	6.58453	6.28736	6.27317	6.4435	6.61068	6.44102	6.30054	6.77441	6.52936	6.35422	6.47835	6.35814	6.3644	6.62902	6.76085	6.75576	6.47575	6.49592	6.49713	6.37166	6.61117	6.46337	6.44415	6.6928	6.77233	6.27869
LURAP1	6.77138	6.64101	6.52288	6.95621	6.69091	6.88455	6.52544	6.91931	6.45207	6.84345	6.5379	6.81493	6.79997	6.82441	6.87872	6.69314	6.5862	6.47799	6.83978	6.54339	6.95326	7.19681	6.91921	6.82335	6.96815	6.85719	6.77512	7.15485	7.01139	6.91299	7.13004	6.8219	6.67462	6.94354	7.08554	7.04254	7.08775	7.13454	7.20377	6.90944	6.82472	7.12658	6.64315	7.15576	6.90347	7.07038	7.03566	7.25142	6.98677
RAD54L	5.51945	5.51947	5.63752	5.6821	5.92947	5.41132	5.52901	5.75136	5.75692	5.5464	5.2676	5.6376	5.75728	5.38725	5.4181	5.91995	5.51367	5.41791	5.36533	5.82846	5.6215	5.64125	5.43696	5.45337	5.56049	5.59496	5.65209	5.77825	5.64689	5.44925	5.59268	5.37677	5.43364	5.55868	5.51771	5.49263	5.57394	5.67247	5.83478	5.41999	5.52509	5.52417	5.60206	5.56682	5.48792	5.55918	5.62811	5.49561	5.64556
LRRC41	6.00518	6.21249	5.9797	5.8658	6.4681	6.16632	5.58265	6.36294	6.26511	6.20214	6.01751	5.91831	5.91597	6.13157	5.82658	6.26951	6.41935	6.07499	6.12436	6.25633	6.08648	6.10363	6.26202	6.88236	5.9524	6.06077	5.91705	6.32242	6.37437	6.27067	6.26988	6.27853	6.11136	6.11101	6.09452	6.00766	6.40844	6.16666	6.51518	6.25398	6.20749	6.46283	6.31909	6.21121	6.25298	6.45027	6.32066	5.97181	6.24572
UQCRH	5.99185	5.81716	6.47035	6.03479	6.35419	5.87205	5.70635	6.25993	5.79934	6.26577	6.58933	6.42614	7.42045	6.30188	5.8711	6.18579	5.76448	6.61503	6.48807	7.48095	6.32885	6.17314	6.28288	7.09764	6.48351	6.86386	7.10516	5.81388	7.14753	6.22758	6.19323	6.7613	6.45256	6.24235	6.14697	6.198	6.87956	6.53648	5.77864	7.01813	6.33861	5.93819	5.81741	6.78449	6.23539	6.38802	5.49177	6.57041	6.53515
NSUN4	6.23327	6.16676	5.98765	5.69206	6.41499	6.11913	6.02109	5.68556	6.28203	5.78586	5.6292	5.84532	5.56397	6.38548	6.21663	5.44552	6.10943	6.06461	5.7363	5.35718	5.77358	6.08454	6.32732	6.21338	5.76599	5.92811	6.22908	6.26398	5.75045	6.07324	5.95356	5.56308	6.19232	6.13712	5.5063	5.86415	5.73178	6.07733	5.3515	6.32201	6.01102	5.93148	6.20359	5.58671	6.18704	5.56345	6.27556	5.90612	6.38597
FAAH	6.2982	6.10304	6.03266	6.54777	5.73713	6.38472	6.13694	6.36127	5.95525	6.38075	6.25723	6.28758	6.09827	6.39893	6.26194	6.14718	6.07873	6.06627	6.30091	6.1041	6.23904	6.49464	6.13616	5.9898	6.23343	6.31456	6.02513	6.25853	6.1215	6.32151	6.26396	6.04784	5.9884	6.27256	6.04854	6.11616	6.19977	6.36202	6.16986	6.09598	6.24306	6.39293	6.33048	6.44643	6.34899	6.13053	6.18604	6.43711	6.24758
DMBX1	7.29709	7.16029	6.89524	7.373	7.23002	7.44483	7.22481	7.3381	7.17304	7.28748	6.94839	6.99488	7.05875	6.96802	7.08429	7.17005	7.22393	6.9464	6.9091	7.1851	7.11135	7.16324	7.11041	7.0984	7.06807	7.02384	6.85139	7.24565	7.15973	7.16899	7.16005	7.02895	6.94306	7.36075	7.25198	7.24377	7.35818	7.39055	7.45074	7.08886	7.11293	7.09456	6.95918	7.1624	7.21732	7.11343	7.20372	7.19084	7.18149
KNCN	7.48606	7.35134	7.39974	7.57	7.54933	7.77944	7.62744	7.53463	7.50259	7.77529	7.3003	7.66527	7.27108	7.27253	7.49768	7.57584	7.57224	7.45943	7.44572	7.20545	7.55369	7.43304	7.40032	7.46303	7.52757	7.30846	7.25416	7.61219	7.27012	7.40473	7.72425	7.42747	7.35599	7.58051	7.57779	7.38231	7.50804	7.66045	7.65254	7.38317	7.54692	7.68474	7.29023	7.60244	7.60011	7.4371	7.61215	7.63421	7.6492
MKNK1	9.03467	8.41529	8.97106	9.49905	8.21535	9.55045	8.20988	8.93289	7.93785	9.12624	9.0615	9.24684	9.84003	8.85263	9.74942	8.74146	8.77197	8.71301	9.19382	8.27663	9.00005	9.44255	8.96253	9.01381	9.6365	9.32333	9.05504	9.08304	9.67356	9.70936	8.91238	9.63559	8.79802	9.111	9.09155	9.69386	9.34106	9.37249	9.21096	8.2529	9.88529	8.59649	7.54129	9.90341	9.05802	9.36635	8.86026	9.32576	9.14127
MOB3C	7.97726	7.29605	7.8285	7.74012	7.69356	7.91067	7.57354	7.43641	7.68925	7.93084	8.02556	7.34446	7.92238	7.66174	8.06836	7.74113	7.23807	7.89833	7.63229	7.73878	7.37334	8.52024	7.69204	7.95595	7.79714	7.63002	7.64253	7.76436	8.09568	8.09945	7.87326	8.42474	7.80282	7.9432	8.23287	7.98498	8.19227	7.75105	7.74946	7.86346	8.48572	7.39484	7.38216	8.51781	7.65161	7.79352	7.77876	7.723	7.7113
ATPAF1	7.04679	7.17616	7.39117	6.48419	7.38716	6.85279	6.677	6.81334	7.73357	7.0084	6.92861	6.60707	7.07659	6.94565	7.86631	6.66445	6.94074	7.45264	7.56193	6.97937	6.54185	6.49615	7.01059	7.11568	6.60356	7.1641	6.9471	6.69146	7.30482	6.98869	6.8265	7.08915	6.86717	6.96938	6.56371	6.78129	6.91973	6.60174	7.26308	6.94427	7.21933	6.56982	6.56179	7.10712	6.56091	6.92942	6.80962	6.98211	6.72464
TEX38	6.47791	6.94576	6.76852	6.98414	6.42242	6.94685	6.33523	6.17326	6.53293	6.2615	6.7088	6.59875	5.45901	6.45439	6.76011	7.23482	6.66806	6.28936	6.84465	5.68861	6.40591	6.59817	6.87589	7.57389	6.82921	6.49584	6.85532	6.57382	7.13094	6.94108	7.00485	6.69697	7.09178	7.06086	6.64623	7.16154	6.84993	7.00713	6.10138	6.81457	7.10296	7.80155	6.08602	6.7975	6.92014	6.63875	6.84522	6.69946	7.05096
EFCAB14	8.85175	9.40294	9.34606	9.03767	9.06623	9.31536	8.85193	8.7091	9.37233	8.89451	9.26183	9.55194	9.18033	8.98169	9.14696	8.72292	9.62429	9.23306	9.12842	8.98128	9.07916	8.62729	8.91641	9.11123	8.98693	9.21833	8.84596	8.85901	9.37336	9.18595	8.59466	9.30421	9.11543	8.98804	8.61441	8.75754	8.74443	8.59591	8.23498	8.5395	9.03714	8.53708	8.65072	9.18693	8.72284	9.07772	8.94754	8.38801	8.76144
CYP4B1	5.88513	6.04265	5.53905	5.98633	5.77672	6.26537	5.94815	5.88249	5.82293	6.05423	5.98945	5.66318	5.77162	5.48991	5.85571	6.07118	6.05806	5.77572	5.81592	5.98932	5.86025	6.00222	5.74736	6.01041	5.8838	5.75977	5.54281	6.05676	5.81812	5.88849	5.75043	5.59205	5.78112	6.11767	6.00443	5.84944	5.89727	5.90252	6.27396	5.83262	5.90276	6.08297	6.05816	6.03913	5.93259	5.95799	5.96401	6.164	5.74244
CYP4A11	5.7255	5.76425	5.80751	5.88137	5.82356	5.71665	5.44573	5.61178	5.35766	6.11513	5.16828	5.66063	5.82344	5.40714	5.55081	5.34304	5.50255	5.28094	5.67059	5.67014	6.19729	5.41223	5.48307	5.80354	5.7601	5.47614	5.74257	5.88944	5.70464	5.65887	5.4585	5.64647	5.54938	5.84634	5.62502	5.24339	5.88552	6.02153	5.64564	5.14967	5.29999	5.17968	5.23882	5.99265	5.75418	5.84119	5.62746	5.55013	5.62189
CYP4X1	4.79063	4.98837	5.30285	5.32868	4.84724	5.37705	5.28859	4.92998	5.02474	5.38188	5.1567	5.30426	5.18837	5.14459	4.85066	5.30675	4.96476	4.91336	5.06252	4.64811	5.09938	4.89775	5.22744	5.10305	5.04795	4.8095	4.98343	5.20808	5.0436	4.96887	5.16583	5.09751	5.03983	5.17401	4.92069	4.9073	5.11367	5.25117	5.26746	4.76324	5.14449	5.1856	5.06661	5.24024	5.30119	5.11163	5.23779	5.29806	4.72646
CYP4Z1	4.75226	4.95468	5.221	5.18536	5.23749	5.41495	4.7561	4.9287	5.34004	5.48359	5.03483	5.48624	5.63696	4.59354	4.98986	5.04197	5.13017	5.13231	5.26552	5.1976	5.23326	5.18296	4.85095	5.46477	5.38589	5.14502	4.72517	5.14846	5.15872	5.40956	4.93801	5.32372	5.2185	5.6039	5.34021	5.23199	5.60346	5.11355	5.16823	5.34004	5.28132	5.42381	5.75547	5.62119	5.49863	4.96745	5.41964	5.40724	5.05362
CYP4A22	5.68728	5.88104	5.45471	5.51749	5.74858	6.05861	5.70143	5.72645	5.71706	5.90869	5.88002	5.74937	5.7063	5.93742	5.6545	5.7572	5.4334	5.57287	5.83366	5.20143	5.61411	5.07586	5.27128	5.43566	5.8399	5.48541	5.58795	5.67511	5.64827	5.51287	5.49614	5.2587	5.23813	5.67658	5.74679	5.35713	5.81765	5.2206	5.67851	5.47069	5.28261	5.52335	5.48597	5.46022	5.40825	5.63689	5.40295	5.60135	5.85783
PDZK1IP1	9.21955	8.26854	8.56489	8.33969	8.44147	8.38142	7.92999	9.04862	7.34871	8.64223	9.21393	8.50652	10.52411	7.66959	8.25983	9.44281	8.96918	7.28416	9.3778	10.19736	8.91598	9.3996	8.79701	9.89793	7.67512	8.36909	7.57974	9.81992	8.71695	7.63481	8.3718	7.99755	7.46316	9.43839	8.12622	8.27017	9.69901	10.3812	9.70118	10.12677	8.66105	9.04108	8.21191	11.30091	7.91352	10.09065	9.27103	10.50185	8.3465
TAL1	6.62223	6.58662	6.47439	6.53596	6.71861	6.78026	6.54503	6.6561	6.45238	6.49819	7.42131	6.56522	6.88715	6.52316	6.60995	6.97352	6.4789	6.29894	6.74707	7.40465	6.92155	6.89275	6.60831	7.22235	6.5309	6.52316	6.93162	6.95187	6.9782	6.65481	6.89113	6.27874	6.26858	6.51293	6.74519	6.56045	6.95026	7.69808	7.24901	7.81768	6.54218	7.03238	6.54947	7.25407	6.69961	6.6839	6.6276	7.2185	6.61461
STIL	5.24119	5.64457	5.34748	5.00399	5.00322	5.30045	4.94382	5.60963	5.24869	4.90375	6.33121	5.33239	5.71616	5.23759	5.87719	6.23903	4.74345	4.44327	5.3644	7.05434	5.53423	5.20594	4.75386	5.54978	4.72893	4.53575	5.23754	5.51009	5.25917	5.57474	5.41491	4.94506	4.43121	5.06016	5.32757	4.76937	5.23117	5.09689	5.45309	5.56167	4.81597	5.23511	5.93629	6.22239	4.79317	5.57382	5.11166	5.52823	4.7191
CMPK1	8.05373	7.90315	7.90169	6.85011	8.07584	7.95288	7.74108	7.20583	8.08747	7.66932	8.47208	7.6937	8.29511	7.68787	7.84914	8.37992	7.76505	7.95098	7.83376	8.5189	7.78821	8.00032	7.93881	8.32822	8.20207	8.06981	8.71931	8.16189	8.30831	7.97598	7.72724	7.90072	8.17762	8.0804	7.8619	7.89686	8.39115	7.68036	7.76795	8.22171	7.82493	7.15742	8.80971	7.91285	8.285	8.02298	7.89464	7.70801	7.81311
FOXE3	7.16234	6.90603	7.07771	7.08678	6.9757	7.56497	6.98311	7.2578	6.82363	7.06472	7.18451	6.99247	7.40742	6.99754	7.18829	7.704	7.0031	6.75973	7.30458	7.7037	7.16413	7.11001	7.16861	7.39566	7.1355	7.17417	6.92342	7.49844	7.12695	7.00781	7.23483	6.90935	6.92024	7.04369	6.99575	7.06949	7.56817	7.53659	7.63087	7.17239	6.90191	7.41991	7.14568	7.1904	6.88716	7.21934	7.15729	7.30423	7.15084
FOXD2	6.42428	6.14837	6.00885	6.62752	6.17448	6.43597	6.41531	6.35371	6.60402	6.3604	6.33708	6.40099	6.4883	6.24981	6.29925	6.55202	6.28283	6.06142	6.36367	6.4262	6.26208	6.38796	6.40473	6.47851	6.13245	6.16918	6.03461	6.46208	6.19981	6.34904	6.47093	6.22763	6.15098	6.24138	6.30951	6.36457	6.39369	6.52384	6.60478	6.29493	6.24943	6.60327	6.24536	6.53617	6.33536	6.31011	6.41124	6.4677	6.28502
SLC5A9	5.84556	6.12752	5.88122	6.33446	5.82195	6.14675	6.1516	6.10505	5.77627	6.39352	5.86343	6.14738	5.70066	6.2999	6.13325	6.2098	6.09049	5.83648	5.95783	5.2498	6.30649	6.32434	6.12024	5.76756	5.92665	6.02057	5.74973	6.09076	6.0594	6.04314	6.37404	5.99262	5.82767	6.05556	5.97212	6.38137	6.13091	6.54734	6.23771	5.94405	6.06563	6.34155	5.75772	6.2245	6.22816	6.29673	6.34335	6.55855	6.13897
SPATA6	6.09349	5.72872	6.95957	7.67669	7.13512	6.20671	6.90301	7.85036	6.98897	6.86835	6.3773	8.04551	6.62385	8.60902	6.6358	7.08177	9.14573	7.08906	6.89416	6.75748	8.4869	6.24275	6.88664	5.5604	8.14118	7.61111	6.98773	6.53802	5.93619	6.98121	6.6304	6.91199	7.27705	6.77718	6.45322	7.22252	6.04026	7.65221	7.1635	6.51756	6.93355	7.00601	5.56891	6.03921	7.41494	7.9555	6.55658	8.71166	7.09448
AGBL4	5.10835	4.9929	4.98806	5.41156	5.07338	5.48754	5.05757	5.20352	4.91509	5.26142	5.02372	5.17293	5.37581	5.30463	5.09442	5.53948	5.42008	5.02467	4.88477	5.19167	5.01245	4.97571	5.014	5.00294	4.91538	5.17835	4.95613	5.04845	5.18092	4.84529	5.08172	5.05092	5.0463	5.16848	5.33666	5.22555	5.10685	5.31289	5.1519	4.91425	5.12401	5.00334	4.95933	5.22544	5.02685	5.16344	5.2669	5.41463	5.23581
BEND5	4.96945	5.1238	4.70906	5.63284	4.92089	5.49883	4.95005	5.09757	4.72728	5.20271	4.66667	5.17578	5.1058	4.82019	5.01159	5.53432	5.14715	5.2095	4.86863	4.864	4.88021	5.06498	5.05327	5.12901	4.92856	5.08139	5.2616	5.0326	4.56329	4.74429	4.82766	4.88431	5.02906	5.09351	4.99987	5.00469	5.08836	4.98557	5.71169	5.08437	5.12807	4.95686	5.37206	4.97346	5.02935	4.83939	5.01737	5.04953	4.83004
ELAVL4	4.46793	4.30153	4.64146	4.79671	4.32269	4.80006	4.40716	4.13813	4.16047	4.43	4.31058	4.50411	4.68498	4.39381	4.33635	4.9346	4.25738	4.42208	4.35577	4.86517	4.35192	4.29773	4.28491	4.30344	4.36591	4.56083	4.10511	4.41525	4.45168	4.51888	4.21722	4.36587	4.40749	4.08338	4.45467	4.22664	4.84523	4.61545	4.46174	4.18359	4.5074	4.42468	4.63778	4.58994	4.35163	4.35392	4.66165	4.51238	4.35906
FAF1	6.88099	7.1694	6.79634	6.26688	7.16319	6.45243	6.85107	7.05475	7.18742	6.76328	6.83896	6.88065	6.38368	7.1595	6.76914	6.62394	6.90501	7.03666	6.40486	6.50928	6.5029	6.20577	6.49565	6.75917	7.05533	7.2344	7.46698	6.66098	6.76352	6.92831	6.81158	7.03074	7.17312	6.56102	6.64747	6.49738	6.61351	6.33773	6.55169	6.94883	6.89495	6.71307	7.09795	6.62134	6.55799	6.78045	6.68843	6.09685	6.69485
CDKN2C	5.42099	5.06272	5.57254	5.46838	5.02076	5.70763	5.03277	5.24912	5.01101	5.26832	5.4207	5.31711	5.19417	5.40867	5.3714	5.67018	5.06605	4.92321	5.29776	5.70705	5.27564	5.79953	5.23389	5.05535	5.66801	5.56248	5.24434	5.1069	5.50937	5.64864	5.35871	5.47392	5.00905	5.33877	5.33942	5.25806	5.32334	5.52718	5.41911	5.39178	5.50331	5.5342	4.95938	5.26215	5.26137	5.51535	5.32628	5.44733	5.44684
RNF11	8.19926	7.9041	7.51306	7.72293	7.74718	9.01248	7.48299	7.65638	6.57869	7.3262	9.40244	7.88381	8.33932	7.67446	7.77778	9.44752	7.3097	6.92341	8.8071	9.23563	9.04761	8.35402	7.86341	8.629	7.39402	7.3969	7.57264	8.05952	7.97366	8.20119	8.20985	7.78512	6.75266	7.42444	7.67333	6.92083	7.2439	9.0098	8.86657	8.70278	7.32728	8.26873	7.54137	8.56158	7.31867	7.83527	7.31473	8.28611	7.02953
TTC39A	6.24927	5.86032	6.18963	6.29971	5.93332	6.43852	6.1772	6.22028	5.82029	6.29591	6.43425	6.36697	6.24981	5.89494	6.33309	6.10532	5.96798	5.86535	6.27103	6.5506	6.17717	6.24456	6.10226	6.12082	6.20136	6.18386	6.09546	6.27011	6.36048	6.15433	6.10305	6.0342	5.86589	6.14026	6.19696	6.29569	6.20702	6.43686	6.3621	6.13989	6.10637	6.20745	6.05212	6.55217	6.12919	6.25697	6.09761	6.51144	6.31131
EPS15	9.31747	9.31123	9.26143	9.72512	9.23697	9.42103	9.39216	9.34563	9.41962	9.39542	9.45471	9.60336	9.6482	9.35439	9.27819	9.79192	9.57105	9.5171	9.51664	9.54209	9.62238	9.30346	9.26874	9.22752	9.59258	9.39625	9.32573	9.11532	9.83136	9.65351	9.04345	9.41148	9.51467	9.50172	9.48208	9.34479	8.58918	8.94422	8.90283	9.01154	9.73103	9.11266	9.11349	9.36071	9.22145	9.39821	9.32227	9.44116	9.36252
OSBPL9	9.01009	8.5069	8.59954	9.55431	8.8042	8.94744	8.96006	8.58697	8.17827	8.92046	9.12867	9.11741	9.04885	9.24252	8.81601	9.70483	9.0162	8.69591	9.06956	8.2926	8.91184	9.00367	8.49202	8.13833	9.18714	9.27389	8.66079	8.2133	9.18305	9.4609	8.85173	8.94189	8.40664	9.33734	8.25309	8.99806	8.04956	8.61942	8.57077	8.31659	9.49298	8.21331	8.63468	8.53023	8.54704	8.63556	8.62965	8.95004	8.64189
RAB3B	5.19284	4.93409	5.32044	5.26515	4.98424	5.22532	4.94252	5.44409	4.91348	5.02517	4.99145	5.0027	5.25615	4.97941	5.0979	5.21435	5.02296	4.68421	5.28929	4.93278	4.82155	4.92168	5.02142	5.06244	4.84935	4.65275	4.81474	5.19686	4.88591	4.83455	5.22536	4.86547	4.84218	5.1407	5.10856	5.07866	4.86261	5.24596	5.26565	4.77323	5.04231	5.15817	5.10376	5.10311	5.15426	4.86031	5.22378	5.34377	4.91666
TXNDC12	7.55541	6.91534	7.57199	7.66885	7.67269	7.22082	7.33597	7.19304	7.32244	7.63138	7.39836	7.64291	7.68316	7.98399	7.2993	6.87298	7.35846	7.87918	7.6445	7.82653	7.80274	7.79281	7.79686	7.77304	8.07136	7.76971	7.84026	7.44197	7.87116	7.68606	7.54474	8.13993	7.9977	7.42933	7.81613	7.94371	7.00725	7.46578	7.34337	7.34175	7.76052	7.27401	7.24519	7.12318	7.96298	7.81529	7.39262	7.53925	7.37163
KTI12	6.25478	6.20965	6.03681	5.99145	6.26912	6.28916	6.08973	6.08146	6.00707	5.77252	6.1539	6.34647	6.0266	6.01596	6.27525	6.31863	5.99737	5.94318	5.86982	6.14106	6.25095	6.06336	6.13902	5.98671	6.15568	6.19897	6.36732	6.03129	5.60055	6.21241	6.2012	6.00037	6.07384	5.98819	5.98049	6.16789	6.37562	5.96133	6.76028	6.40751	6.16484	6.17734	6.2126	5.77587	6.05236	6.03487	6.04229	6.12343	5.78746
BTF3L4	8.34703	8.69812	8.61132	8.66247	8.34797	6.84806	8.92495	8.15266	8.48531	7.66836	8.37173	8.12005	8.63736	9.24861	9.27481	7.97446	8.30474	8.47731	8.55548	8.92019	8.54137	8.47507	9.28843	8.92125	9.62194	9.6535	10.02415	8.47659	9.44487	9.44882	8.67312	9.48972	10.08239	9.5289	8.9965	9.19235	8.47674	9.34271	7.48797	9.15924	9.51923	8.39184	9.56742	9.07753	9.06032	9.33835	8.7273	8.29464	8.99409
ZFYVE9	3.91407	4.12568	3.70572	3.79344	4.23575	3.99083	3.83278	3.89819	4.12036	4.18066	4.03149	3.7106	3.84367	3.98818	3.84077	4.32886	4.76093	3.88041	3.88761	4.53421	3.76469	3.72074	3.7047	3.61953	3.62426	3.86508	3.91277	3.66306	3.65824	3.52817	3.6277	3.72534	3.78941	4.17332	3.67416	3.69106	3.6602	3.74513	3.68518	3.70484	3.44809	3.56542	4.20491	3.63656	3.93851	3.87656	3.77004	3.40198	3.70237
CC2D1B	7.23744	6.89004	6.77388	6.87558	6.73794	7.11795	6.85557	7.08045	7.19261	7.03446	6.72146	6.86356	6.81348	6.83043	6.53982	7.19622	7.13731	6.68971	6.88814	6.88455	6.68588	6.92854	6.91617	7.19651	6.94462	6.61594	6.93414	7.22603	6.96849	6.78756	6.86107	6.71372	6.79527	6.9981	6.83544	6.94266	7.13685	7.02117	7.27377	6.74159	7.00606	7.01362	6.64482	6.98394	6.98774	6.77646	7.05137	6.97976	6.90469
ORC1	5.61919	5.47207	5.4368	5.32844	5.4317	5.6934	5.45939	4.98929	5.4815	5.51576	4.97056	5.24095	5.3701	4.90586	5.2337	5.49338	5.18381	5.1849	5.34132	5.6715	5.18954	5.3844	5.11331	5.31553	5.49184	5.48348	5.62774	5.5301	5.79378	5.33441	5.6512	5.64759	5.55792	5.22419	5.37679	5.30045	5.67112	5.60655	5.7344	5.27103	5.05885	5.43247	5.99052	5.44118	5.27806	5.65557	5.38965	5.73306	5.2072
PRPF38A	7.98642	8.80788	8.42292	7.87714	7.81612	8.17196	8.00432	7.72161	7.8487	7.60203	7.89828	7.7071	8.31819	8.22294	7.35716	7.83437	8.01399	8.46795	8.32689	8.86168	8.05764	7.99593	8.19578	8.69446	8.28418	8.9951	8.51052	7.93125	8.77847	8.68352	7.91625	8.78469	8.50266	7.87766	8.15891	8.36738	8.42325	7.71131	7.87331	8.24928	8.40213	7.1628	8.40406	8.3287	7.88358	8.06325	8.07111	7.63885	8.05997
GPX7	5.89125	6.54542	6.02123	5.80771	5.80015	6.21286	5.81026	5.92493	6.59956	6.08407	5.72554	5.87475	6.65177	5.79749	5.92142	6.19709	5.94382	5.61679	5.96727	5.71254	5.89281	5.62613	5.76189	5.97091	5.74222	6.29868	6.04254	6.13463	5.9913	5.93163	5.95175	6.36961	5.29979	5.86586	5.6497	5.9599	5.61032	6.12654	6.64135	6.24642	6.11663	5.77421	6.14972	6.05584	5.96637	6.03606	5.98944	5.90528	5.81945
COA7	5.95909	5.77538	6.00242	5.90179	5.13878	5.85601	6.13147	6.01251	6.0473	5.25464	5.83817	5.98751	5.46968	5.83808	5.8224	5.43156	5.90801	5.98325	6.08087	6.08594	6.41174	5.74399	6.28358	6.21192	5.92888	5.9911	6.32781	6.08955	5.31808	5.82317	5.77545	5.90692	6.37611	6.08225	5.89427	5.69605	5.43258	6.38081	6.15398	6.05726	5.78156	5.61198	6.0697	5.91201	5.91345	5.82827	5.92373	5.778	6.04311
ZYG11B	7.6471	8.00167	8.08093	7.96432	8.15769	7.59014	7.55148	7.96027	7.70197	8.26764	7.67772	7.83019	7.31841	7.87562	7.57896	7.58068	7.77026	8.07502	7.86265	6.75753	7.25068	7.38794	7.89214	7.5343	8.35463	8.15572	7.55772	7.99831	8.01792	7.83032	8.16018	7.97695	8.02355	7.82007	7.42402	8.00021	6.5498	7.56341	7.47572	7.20877	8.0859	7.84006	7.42323	7.28999	7.82316	7.73931	7.96286	7.32162	8.00288
ZYG11A	5.39393	5.38794	5.38197	5.57168	5.43419	5.78445	5.94702	5.55868	5.47241	5.63668	5.73822	5.62024	5.55047	5.39931	5.58343	5.46772	5.56889	5.3689	5.509	5.5063	5.63537	5.47954	5.17099	5.26646	5.69839	5.36477	5.41678	5.3406	5.49198	5.25025	5.4668	5.45455	5.15075	5.66362	5.634	5.61758	5.64061	5.31937	5.65335	5.73481	5.49487	5.66628	5.55692	5.60564	5.48896	5.50714	5.55308	5.60856	5.44723
ECHDC2	6.72724	6.79266	6.29989	6.05858	6.48763	6.50744	6.60743	6.30615	6.76625	6.34287	6.38628	6.31582	6.52123	6.33917	6.21402	6.25118	6.72421	6.59695	6.26426	6.39619	6.37508	6.14603	6.49846	6.58323	6.28391	6.41106	6.35458	6.47663	6.33037	6.28682	6.43269	6.2817	6.5118	6.37149	6.25371	6.4814	6.40183	6.43221	6.32372	6.27461	6.29347	6.40457	6.50335	6.41637	6.33619	6.17019	6.50744	6.40846	6.25798
SCP2	6.99388	7.28019	7.01756	5.51732	7.09077	5.90367	6.40081	6.80133	6.52807	5.96967	6.1721	6.61389	7.6837	6.88432	6.07515	6.93955	6.9041	7.16577	7.28612	6.8308	6.688	6.35228	6.87888	7.33033	7.3194	7.48193	6.61836	7.34818	7.33288	7.27811	6.87564	7.63579	7.43468	6.38589	6.64398	7.37955	6.27557	6.15003	5.89564	7.11175	6.82478	6.79916	6.4548	6.01998	6.64303	7.27744	5.75688	5.83332	7.03476
PODN	6.68019	6.30505	6.27819	6.87649	6.63868	6.81947	6.77571	6.98082	6.90805	6.69635	6.69712	6.74779	6.93794	6.77367	6.71757	6.81462	6.53586	6.63681	6.58748	6.65503	6.91193	6.71132	6.59358	6.72212	6.53034	6.65998	6.45851	6.54574	6.63698	6.67458	6.77146	6.34514	6.29471	6.6197	6.82575	6.71344	6.71252	6.68509	6.91444	6.76132	6.61448	6.6448	6.54981	6.79562	6.69021	6.62678	6.73098	6.77115	6.68809
SLC1A7	5.83192	6.10024	6.34854	6.26726	5.80012	6.19784	5.91538	6.04269	5.82674	6.20574	5.90524	5.80722	6.06021	6.11171	6.06441	5.91772	5.84985	5.78946	5.81623	5.98746	5.97004	6.31373	5.73132	6.08134	6.10821	6.10325	5.91752	6.25056	6.18069	6.15325	6.19751	6.07824	5.83103	6.18668	6.12721	6.12598	6.25509	6.3265	6.3727	5.8098	6.08597	6.10631	5.97033	6.15534	6.24606	5.86678	6.15774	6.19293	6.00418
CPT2	6.73464	6.91539	6.39029	6.51644	6.63468	6.38345	6.43148	6.45078	5.9941	6.32432	6.48691	6.44538	6.9168	6.7519	6.43278	6.23793	6.91896	6.98153	6.34757	6.46602	6.17809	6.66774	6.39202	6.16775	6.35276	6.37311	6.32865	6.10961	6.6947	6.47021	6.29067	6.53546	6.62484	6.47781	6.40283	6.50971	6.44079	6.86551	6.42399	6.50208	6.60748	6.62667	5.9797	6.86374	6.46484	6.72433	6.31464	6.45957	6.38239
MAGOH	7.80589	7.30893	7.98323	7.68594	7.66835	6.90164	7.53641	7.71179	8.2967	7.22686	7.76791	7.91513	7.26874	7.46165	8.44232	7.29689	7.57636	7.69782	8.00609	7.95007	7.65244	7.19534	7.26509	7.9408	7.66337	7.965	7.8014	6.95222	7.74421	7.89038	7.47014	8.11681	7.91872	7.34141	7.71269	7.87049	8.00919	7.32456	6.78599	7.4882	8.06562	7.18462	8.12439	7.61469	7.85004	7.75059	7.24675	7.39604	7.76853
LRP8	6.60548	6.72756	6.83385	6.26242	6.64306	6.76235	6.54999	6.65754	7.16985	6.91854	6.63626	6.75571	6.45623	6.69066	6.39201	6.55492	6.67503	6.73592	6.30893	7.48455	6.53817	6.71091	6.52544	6.95589	6.66651	6.57195	6.85984	6.90171	6.60647	6.72437	6.84894	6.7191	6.81061	6.90108	6.74129	6.66952	7.30923	6.7893	6.5458	6.54405	6.89161	6.6628	7.38046	6.60278	6.90019	6.97719	6.73139	6.50179	6.70735
DMRTB1	7.12685	7.07991	7.11535	7.10384	6.8514	7.24773	7.13067	7.15686	7.00636	7.32839	6.95125	7.13517	7.16108	7.17213	7.15748	7.52785	7.18408	6.74886	7.16799	6.80752	6.95144	7.24955	7.15973	7.25383	7.19136	7.02929	7.06686	7.18061	7.11651	7.08392	7.42708	7.10428	6.96126	7.20221	7.17125	7.20253	7.26508	7.21865	7.43739	7.16809	7.08058	7.15715	6.7481	7.31103	7.23438	7.19784	7.20374	7.25232	7.15192
GLIS1	6.80848	6.55633	6.47727	6.58574	6.4862	6.77554	6.6686	6.69678	6.46574	6.56855	6.81887	6.58527	6.73302	6.65407	6.60123	6.73536	6.4183	6.65155	6.64278	6.83834	6.55663	6.79976	6.45595	6.66921	6.71047	6.58869	6.39672	6.91342	6.76637	6.45774	6.75631	6.58935	6.51291	6.68795	6.77768	6.86932	6.73449	6.96131	7.13526	6.55024	6.68972	6.84364	6.68606	6.87297	6.73339	6.73713	6.73536	6.88807	6.78164
NDC1	7.01134	6.85486	6.95793	5.83007	6.83423	5.92449	6.64282	6.04781	6.25263	6.18471	6.89636	5.98846	7.41651	6.15263	6.10175	6.01588	6.9095	6.58901	6.60859	7.26603	6.96441	6.33522	6.62244	6.8313	5.98073	6.572	6.82954	7.0496	6.10638	6.28049	6.61593	5.97405	6.87679	6.47109	6.51159	6.07791	7.00724	6.95039	7.06369	6.74364	6.57217	6.45304	7.29781	6.53361	6.82659	6.81056	6.4596	6.12423	6.74884
YIPF1	8.55895	7.786	8.83901	8.96545	8.49673	8.95397	8.05914	8.64095	8.05712	8.59388	9.18774	8.81036	8.39702	8.58227	9.06336	8.31757	8.42923	8.6642	8.74143	7.85106	8.54356	8.72151	8.45488	7.92891	8.93157	8.62171	8.09111	8.45936	8.58006	8.75941	8.52423	8.92064	8.44625	8.6055	8.63328	8.81624	7.5207	8.46395	7.94655	7.76371	8.91926	8.26686	7.90051	8.41406	8.23456	8.46382	8.7591	8.76221	8.71896
DIO1	6.274	5.46523	5.53577	5.74837	5.94686	5.94249	5.7976	5.78031	6.11707	5.99115	5.24501	5.92451	6.08959	5.63098	5.52624	5.98678	5.9176	6.37483	5.57357	6.05002	5.70577	5.81839	5.61562	5.65584	5.82233	6.17335	5.84171	6.35571	5.6117	5.77935	5.72733	5.58118	5.92036	6.08721	5.52981	5.74093	5.91865	6.14259	6.12328	5.94059	5.52351	6.08012	5.6147	5.69148	6.12652	5.5458	5.83658	5.34169	5.89545
HSPB11	6.49408	6.76948	7.06685	5.69836	6.39303	6.14648	6.16912	6.94547	7.06221	6.56724	6.53395	6.91769	5.53304	6.61567	7.28125	5.81252	6.63818	6.74289	6.74541	7.87592	6.64426	5.58072	6.47778	5.58287	7.10499	6.38939	7.12919	6.11487	7.38002	6.7241	5.92275	6.69289	6.75111	6.2948	6.22184	6.98273	5.72458	5.99104	5.61674	6.91165	6.60099	5.96072	7.62379	5.62879	5.96237	6.75448	5.84354	6.02385	6.58267
LRRC42	6.9057	6.48171	6.79194	7.04638	7.07483	7.04771	6.79303	7.06866	6.77991	6.97686	7.10523	7.01284	6.53883	6.84558	7.00764	6.78151	7.0843	6.67863	6.84225	6.68261	6.99249	6.9637	6.90422	6.65453	7.08938	6.99133	6.96591	6.60924	7.00879	7.43823	6.87782	6.86576	6.87474	7.22669	6.89301	6.94639	6.79293	7.119	7.39559	6.61732	7.59592	6.85894	6.68985	6.93383	6.91952	6.95895	6.76311	6.89409	6.75735
LDLRAD1	6.5998	6.18182	6.45635	6.48923	6.02181	6.46389	6.34112	6.30856	6.27068	6.49586	6.50406	6.36196	6.50636	6.23973	6.14223	6.28652	6.08651	6.15911	6.45177	6.18948	6.43911	6.66427	6.17304	6.31151	6.32168	6.23706	6.08225	6.48358	6.36466	6.36206	6.49911	6.49176	6.24848	6.45341	6.51501	6.48563	6.49215	6.60609	6.53387	6.02309	6.11302	6.31644	6.30759	6.3076	6.59059	6.59209	6.3078	6.54687	6.34396
TMEM59	9.64088	9.78546	10.26358	10.32303	10.07524	9.50772	9.76663	10.31275	9.55691	9.70495	10.49869	10.14003	10.14397	10.57411	10.6119	10.09246	9.9438	10.20277	10.23748	10.15359	10.39051	10.65261	10.4695	10.13583	10.77481	10.56734	10.5189	9.87614	10.41904	10.54806	10.10006	10.76987	10.56715	10.16227	10.92739	10.69975	10.09865	10.64746	10.43914	10.72913	10.32712	10.2957	9.96155	10.40616	10.37647	10.42152	10.21406	10.42855	10.41075
TCEANC2	6.66312	7.94136	7.95325	7.14038	7.59581	6.76702	7.52562	7.42684	7.64713	6.80962	6.51902	7.86271	6.95985	7.44282	7.41271	7.28223	7.98721	7.88853	7.90642	7.26759	7.42648	6.92031	7.37618	7.02846	7.84809	7.65075	7.32226	7.29516	7.53988	7.1697	7.41772	7.93206	7.9996	6.92659	7.60343	7.76447	7.37689	7.37339	7.25584	7.34085	7.29246	7.5411	7.26903	6.78083	7.60354	7.52475	7.38847	7.42785	7.19012
CYB5RL	6.20875	5.99358	6.14433	6.26908	6.07746	6.43288	6.29982	6.49461	6.46832	6.55089	5.99251	6.47193	6.02939	6.19917	6.14014	6.41008	6.45108	6.23935	6.17276	6.09375	6.16166	6.24063	6.09429	5.95119	6.35874	5.9747	6.20181	6.3841	6.16138	6.18908	6.35351	6.15905	6.09272	6.41311	5.90575	6.51983	6.43333	6.08599	6.4169	6.1163	6.11235	6.23847	6.2735	6.05717	6.19921	6.02255	6.12474	6.27664	6.23295
MRPL37	7.27152	7.50599	7.30915	6.83355	7.40285	7.09334	7.32278	7.10811	7.52049	7.7249	7.62797	7.00139	7.20672	7.06201	6.7111	7.17268	7.28946	7.50079	7.59816	7.71288	7.24422	6.96609	7.49235	7.69629	7.26851	7.41008	7.55244	7.89806	7.25795	7.30711	7.29915	7.03096	7.37071	7.58073	6.88872	7.40289	7.72555	7.83711	7.55556	8.04522	7.07291	7.79834	7.60887	7.43272	7.6158	7.4836	7.60155	7.2793	7.47879
SSBP3	7.57716	7.46027	6.95166	6.6921	7.52206	6.98266	7.11269	7.37803	7.64893	7.07239	7.96557	7.07545	7.61502	6.73152	6.49587	7.46561	7.22196	6.99364	7.12985	7.31671	7.22027	7.32575	7.25507	8.79154	6.70041	6.61568	6.99491	7.84879	6.78998	6.56636	7.35295	6.49851	7.06788	6.70398	6.59914	6.59896	6.77825	7.73311	8.09974	8.15482	6.77471	7.74627	7.08978	7.89318	7.07515	7.42555	7.53998	7.25982	7.05094
ACOT11	6.19113	6.01424	6.14488	6.29979	6.03294	6.46093	6.334	6.05304	6.25909	6.18619	6.03306	6.0133	6.15937	5.9537	6.30655	5.9431	6.07442	6.00361	6.02719	6.18063	5.89719	6.22349	6.11353	6.14963	6.14864	6.17264	6.08089	6.03704	6.35806	6.14359	6.05934	6.01955	5.94392	6.22702	6.28067	6.13161	6.42775	6.33394	6.18066	6.18641	6.06791	6.35433	6.09836	6.10607	6.37353	6.24562	6.11993	6.33176	6.19967
FAM151A	6.20345	5.80691	6.07721	6.04133	6.17285	6.52441	6.03667	6.20813	6.12111	6.17349	6.15914	6.33875	6.23747	5.78194	6.28391	6.38887	6.07999	5.75551	6.01283	6.21379	6.0843	6.10902	6.04442	6.17367	6.24395	5.97396	5.96822	6.23341	5.92353	5.89375	6.14545	6.04779	5.84708	6.07353	6.26284	6.1488	6.28342	6.29417	6.42051	6.13026	6.34245	6.27529	6.22125	6.47948	6.30693	6.13338	6.19857	6.42383	6.09208
MROH7	6.25109	5.9928	5.91907	6.23031	5.67201	6.25921	6.11826	6.18306	5.78519	6.20234	6.09634	6.22485	5.99694	6.02068	6.00999	6.42999	6.0623	5.89416	6.03503	5.83824	5.98022	6.01245	6.09401	5.8946	6.03101	6.00652	5.67088	6.073	6.05204	6.05435	6.17694	5.86318	5.88784	6.20412	5.87997	6.1164	6.3207	6.1806	6.24806	6.11315	6.09316	6.21558	5.71582	6.14495	6.16971	6.28026	6.17106	6.15456	6.0964
TTC4	6.95142	6.58536	7.21956	6.81813	6.70175	6.6979	6.61954	6.64272	6.58147	6.61533	6.88345	6.26629	6.70828	6.21039	6.76605	6.74145	6.75289	6.74107	6.39961	7.03511	6.48058	6.67826	6.85695	6.83469	6.65879	6.59474	6.77196	6.6004	6.61046	6.55644	6.7667	6.81544	6.70911	7.00971	6.55214	6.89729	7.10284	6.83029	7.03064	6.55179	6.65546	6.75599	7.06668	6.43842	6.49703	6.8712	6.80598	6.80788	6.94959
PARS2	7.46305	7.10106	7.3055	7.28709	7.26979	7.45137	7.24881	7.25224	7.41026	7.44441	7.11467	7.14794	7.13736	7.11396	7.00632	7.37596	7.28842	7.30152	7.28597	7.38503	7.13198	7.21834	7.20529	7.34388	7.022	7.07818	7.0482	7.24516	7.14566	7.2358	7.30799	7.10397	7.05384	7.37475	7.12408	7.21823	7.43454	7.35622	7.74361	7.27204	7.20664	7.3619	7.10901	7.47946	7.28521	7.29156	7.34671	7.37278	7.24213
TTC22	6.12846	6.10641	6.20058	5.90495	5.6975	5.90782	5.82874	6.38021	6.17035	5.96632	5.99207	5.811	5.67209	5.78024	6.01208	5.98387	5.2364	5.96103	5.85204	5.63156	5.8097	5.99074	5.98155	6.32345	5.70165	5.86465	5.81062	6.00471	5.77216	5.95778	5.98473	5.95124	6.03943	5.95422	5.95624	5.70588	6.30913	6.08983	6.27423	5.52557	5.6139	5.98328	6.09271	6.16118	5.83513	5.94446	6.14036	6.13696	5.86513
DHCR24	5.73224	5.68466	5.92118	5.84406	5.76542	6.31618	5.88082	5.54105	5.58086	5.93386	5.65451	5.4391	5.387	5.98221	5.75412	5.76961	5.68416	5.66194	5.64931	5.62368	5.72593	5.89922	5.85686	6.29417	5.81819	5.9653	5.61049	5.97108	5.85098	5.89689	5.92036	5.84926	5.72902	6.00403	5.76542	5.9091	6.39467	6.02615	6.22573	5.66583	6.26292	5.92599	5.56875	5.9872	6.01056	6.32785	5.80902	6.0537	5.9668
TMEM61	7.00787	6.77392	6.79546	7.09414	6.80442	6.75077	6.81132	6.87187	6.88276	7.04003	6.87711	7.0946	6.87839	6.58196	6.95766	7.09465	6.97112	6.7324	6.958	6.80128	6.88	6.95299	6.95174	7.04035	6.77155	6.93879	6.73542	6.96031	6.99623	6.97032	7.09355	6.7969	6.76084	6.97776	7.18502	7.03842	7.1824	7.15536	7.39748	7.03264	6.83492	7.15132	7.09059	6.94886	7.11952	7.04105	7.15411	7.11497	7.00991
BSND	6.28523	6.52935	6.43574	6.37108	6.16727	6.25429	6.13321	6.23916	6.10407	6.21816	6.35213	6.53688	6.32111	5.85131	5.9156	6.44414	6.30137	6.22838	6.24033	6.32864	6.66773	6.26883	6.01879	6.49975	6.38122	6.27343	5.87117	6.40528	6.20517	6.35137	6.15535	6.20955	6.00713	6.2483	6.29076	6.14009	6.60875	6.58819	6.49449	6.31214	6.33882	6.29273	6.09387	6.61053	6.05654	6.29618	6.58135	6.15828	6.09003
PCSK9	6.68994	6.58828	6.73352	6.76714	6.58857	6.90154	6.71816	6.81464	6.48664	6.83343	6.93609	6.84269	6.69305	6.7053	6.7253	6.849	6.54227	6.7704	6.61034	6.74371	6.81936	6.95815	6.88967	6.92211	6.9288	6.85867	6.53418	6.74678	6.96971	6.90749	6.95292	6.77721	6.81714	6.98827	6.92934	6.9716	7.1628	7.10695	7.22539	6.58154	6.73196	7.00358	6.80434	7.0628	7.02832	6.93991	6.90985	7.15739	6.87835
USP24	7.60478	8.13485	7.78122	6.64646	7.47445	7.02712	7.67689	7.00852	8.30317	7.40968	7.20343	7.31842	7.18872	7.19558	6.89411	6.82542	7.6879	7.97396	7.28669	7.24229	7.17133	6.66323	7.44802	7.49598	7.55581	7.56367	7.86682	7.5046	7.68359	7.46063	7.63318	7.40429	8.0638	7.70127	7.41724	7.20732	7.44442	7.02734	7.24843	7.59822	7.39069	7.19056	7.63345	6.85719	7.40731	7.19613	7.64906	6.59072	7.41
PRKAA2	4.99676	4.90106	5.06516	5.33303	4.69849	5.36424	4.74618	5.06859	5.08236	5.23413	5.34718	4.84965	4.71996	4.95731	4.77849	5.2674	5.0962	4.96913	4.94171	5.03409	5.03845	4.93714	4.80706	5.06511	4.79418	4.68782	4.93449	4.93631	4.99667	4.93159	4.95119	4.71632	4.73352	4.93769	4.72606	4.81827	4.9371	5.06343	5.1583	4.88292	4.89431	5.00999	4.77743	5.07812	5.22615	4.97263	5.01317	5.33518	4.88914
C8A	5.3298	5.02764	4.99816	5.23656	5.02825	5.48801	5.2731	5.28312	4.77754	5.26122	5.43966	5.13035	5.11912	4.96473	5.2437	5.3504	5.28918	5.15226	5.24204	5.00187	5.25417	5.08642	4.81459	5.13196	5.20839	4.97922	4.88673	5.22889	4.94169	5.14728	4.95162	5.09421	4.98709	5.06302	5.22963	5.14731	5.28296	5.11985	5.08287	5.00994	5.185	5.02964	5.01248	5.27527	4.88432	5.16023	5.14417	5.21911	5.13097
C8B	4.99461	5.23641	5.10873	5.40339	4.98274	5.4541	5.28587	5.26133	4.9436	5.09124	4.88639	4.93409	4.92615	5.21135	5.02994	4.96174	5.06626	4.97672	5.09537	5.07712	4.98263	5.25382	5.17206	4.96616	5.09793	5.12014	5.03218	5.11171	5.19322	5.23551	5.00338	5.12275	4.97245	5.3413	4.9711	5.12043	5.20706	4.92905	5.11471	5.2396	5.25327	5.4929	4.83857	4.91985	5.21969	5.03418	5.14494	5.71612	5.1217
DAB1	5.46026	5.3546	5.29012	5.70788	5.24853	5.70471	5.42379	5.40219	5.35663	5.63938	5.51221	5.66212	5.60625	5.21324	5.52389	5.38882	5.41767	5.32562	5.39469	5.55037	5.36375	5.5373	5.4704	5.39425	5.42709	5.40692	5.29288	5.36263	5.51018	5.49623	5.59811	5.33628	5.32856	5.56622	5.6968	5.58634	5.52452	5.58871	5.69803	5.4175	5.3309	5.52483	5.53265	5.83154	5.64399	5.56383	5.71886	5.83392	5.64297
OMA1	7.27356	8.11597	8.35502	7.41579	7.9983	7.11592	7.5879	7.99215	8.0977	6.5476	7.91418	7.91623	8.22647	8.41732	8.09564	7.56096	7.08682	8.44189	7.98914	7.22133	7.876	6.91125	7.47874	7.20786	8.38717	8.13984	8.19498	6.93195	8.43546	8.30026	7.04492	8.87527	8.43188	7.75894	8.82545	7.84116	6.79899	7.10518	7.03226	7.73961	7.80954	6.46262	8.51204	7.45303	7.63513	8.1444	7.43355	7.21228	7.70368
TACSTD2	5.84123	5.61231	5.85141	6.01407	5.77853	5.87511	5.65478	5.90462	5.4928	5.81633	5.63218	5.74109	5.7836	5.95526	5.52785	5.89492	5.5599	5.29207	5.84137	5.60956	5.31643	5.73322	5.29825	5.33583	5.49986	5.55255	5.46488	5.657	5.81202	5.79836	5.50848	5.98249	5.2314	5.55725	5.65706	5.77606	5.51354	5.65069	5.50323	5.80309	5.79663	5.73451	5.63895	5.68818	5.31606	5.84133	5.61198	5.6116	6.0908
MYSM1	8.04741	8.58579	8.8582	8.83275	8.62311	7.67541	8.68154	8.59883	8.44591	8.31999	8.70888	8.57489	8.63484	8.7512	8.80909	8.23633	8.74773	8.83779	8.54484	8.06729	8.90675	8.60598	8.50634	8.08803	9.25336	8.92814	9.03279	7.48682	8.73925	9.03471	7.92732	8.82586	9.03016	8.62004	8.89543	8.58053	7.64053	8.51685	7.72721	8.2316	8.78026	8.47457	8.9831	8.20216	8.61808	8.35568	8.22008	8.14625	8.54172
JUN	5.49069	5.40161	5.50981	5.9797	6.0737	5.60128	5.53243	5.58197	5.70159	5.59401	5.35039	5.54478	5.55784	5.73777	5.62403	5.67947	5.57191	5.71869	5.38996	7.38221	5.54212	5.90461	5.52454	5.77708	5.60815	5.62754	5.71405	5.8205	5.26684	5.28138	5.82111	5.55603	5.38223	5.39461	5.61252	5.56176	5.57137	5.65177	6.07583	5.86819	5.3964	5.2155	5.7688	5.54218	5.25419	5.49904	5.4475	5.52046	5.76798
FGGY	6.46419	6.17458	7.20707	6.94827	6.04454	6.43617	6.7148	6.42021	6.62865	6.52326	6.64832	6.89194	6.57359	6.94506	6.81789	6.6849	6.81006	6.77508	6.60111	6.00463	6.45719	6.84134	6.46895	6.2771	6.88321	6.95971	6.73253	6.21782	6.92754	6.56958	6.66674	6.97762	6.50921	6.65211	6.31396	6.8799	6.55474	6.5672	7.08735	5.97871	6.72376	6.42742	6.39731	6.66876	6.67118	7.01239	6.66393	6.70223	6.77471
HOOK1	3.92138	4.51106	3.91024	3.96325	4.54367	4.12647	4.33305	4.51668	4.19628	4.22359	4.29209	4.21443	4.15518	4.19086	4.53959	4.37864	4.27682	4.97413	3.99205	4.1903	3.8032	3.84994	4.34273	3.9269	4.05102	4.15203	5.1907	4.0783	3.93462	3.97332	4.6194	3.83094	4.495	4.65747	4.26289	4.1696	3.79508	4.37103	4.24284	5.021	4.17888	4.07979	4.65401	4.24287	4.59573	3.96823	3.97378	4.05445	4.42912
CYP2J2	4.98985	5.16911	4.95196	5.08239	5.27986	5.00213	4.76138	5.02233	5.07312	4.91832	5.0957	4.89457	4.82801	4.98347	5.03223	5.09142	4.99548	4.98975	5.04811	4.87629	5.35238	5.03094	5.05946	5.15075	5.00852	4.7943	4.69513	5.04268	5.05443	4.95581	5.28557	4.94053	5.02382	5.06743	5.16143	4.9846	5.16025	5.26528	5.37045	4.83396	5.02154	4.95071	5.22509	5.15165	5.1231	4.8884	4.91583	5.22334	5.00879
C1orf87	5.13331	5.10939	5.24284	5.29281	5.25098	5.38748	5.34271	5.41892	5.27829	5.37949	5.16384	5.18879	5.27285	5.20885	5.24302	5.40915	4.97941	5.04168	5.22433	4.97441	5.16988	5.142	5.05756	4.99364	4.94776	5.11223	4.88144	5.26932	5.25989	5.17461	5.39848	5.23589	4.98695	5.13988	5.24959	5.36398	5.20165	5.21361	5.29444	4.97486	5.24692	5.25888	5.00606	5.14329	5.08777	5.09241	5.25447	5.42209	5.33302
NFIA	6.85649	6.85159	5.9316	6.08748	6.49762	7.18075	6.17981	6.62967	5.60492	6.09444	7.54733	6.39668	6.25591	6.46142	6.06046	7.33574	6.69428	6.00926	7.41853	6.33928	7.02404	6.49857	6.07234	6.49823	6.19023	5.53299	6.43179	6.68898	6.11551	6.7367	6.84731	5.54814	5.73502	6.23147	6.30578	5.84053	6.07859	6.39463	7.28276	6.19688	6.08421	6.90091	5.93689	7.35003	5.86896	6.5383	6.09308	6.36831	5.99682
TM2D1	6.53498	7.81924	7.5788	7.03332	6.75608	6.86093	7.20041	7.24309	7.39051	6.62246	7.72154	6.98706	7.8255	6.8159	7.25668	7.10105	6.99816	7.49027	7.55026	7.39929	7.14364	7.30032	7.19861	7.22595	7.67238	7.56534	7.68376	6.57693	7.65386	7.66575	6.9593	8.0491	7.41196	7.1027	7.36276	7.22532	7.02609	6.92597	6.35589	6.90383	7.42009	6.65739	7.27341	7.3505	7.10685	7.25178	6.74911	7.18997	6.99282
KANK4	6.1987	6.29231	6.26681	6.41883	6.12904	6.59189	6.23803	6.23972	6.16507	6.31586	5.88803	6.23302	6.39682	6.23449	6.06909	6.18651	6.09931	6.04224	6.05512	6.30625	6.07371	6.16019	6.22398	6.09503	6.12439	6.0212	5.8515	6.3132	6.23449	6.20633	6.36853	6.03051	6.11078	6.22236	6.26951	6.2505	6.39466	6.27944	6.42811	6.14901	6.12053	6.21464	6.15557	6.09906	6.32717	6.21557	6.38148	6.35625	6.15636
USP1	6.33409	6.72618	6.89339	6.78239	6.68179	5.74453	6.52963	6.72054	6.41852	5.91396	6.87511	6.77682	6.88232	6.90652	7.20163	6.59062	6.31457	6.89264	6.54293	7.19334	6.88702	6.23315	6.55512	6.67362	6.88472	7.34457	7.90324	6.25179	7.11257	7.18744	6.1809	7.32862	7.24074	6.62372	7.63029	6.63334	6.4494	6.49969	5.88445	6.81419	6.94533	6.60995	7.32337	7.1391	6.68404	6.90398	6.18682	6.79357	6.72176
DOCK7	5.21919	4.9112	5.66042	5.08253	5.57821	4.82487	4.9051	5.30359	5.64601	4.99884	5.23777	5.23381	4.65238	5.31187	5.12037	5.0601	5.07566	5.45366	5.24254	5.32231	5.24946	4.99952	5.54247	5.17975	4.94949	5.15116	5.63701	5.32547	4.7028	4.85869	5.33712	4.90675	6.28188	5.17471	5.09752	4.78978	4.74192	5.08543	5.02417	5.29252	5.20996	4.87789	5.0622	5.04897	5.325	5.32459	5.21644	4.74036	5.4874
ANGPTL3	2.93717	2.84678	2.88704	3.47761	3.16578	3.04835	3.37103	3.01649	2.70591	3.07072	3.1622	3.1197	3.77581	3.30127	2.92477	3.35348	2.86189	3.43987	3.18671	4.20588	2.76842	2.91263	3.04278	2.91551	2.9928	2.99679	3.14997	2.86365	2.6965	3.25922	2.69843	2.80652	3.42248	2.79066	3.07791	2.67563	2.71904	2.70161	2.74804	2.85208	2.67189	3.0137	2.68295	2.82277	3.14908	2.78761	2.9015	2.90113	2.75749
ATG4C	5.01001	6.12012	6.31712	5.39031	6.42857	5.00252	5.68943	5.68063	5.88995	5.68644	5.46966	5.66069	5.07416	5.99701	5.39396	5.32668	5.5674	6.1874	5.68233	5.87963	5.77784	4.9889	6.37482	5.75411	6.20279	6.06613	6.68485	5.59142	5.61096	5.51993	5.3054	6.53311	6.49956	5.15321	5.66632	5.74371	5.86623	5.53773	4.59989	6.19238	5.40629	4.7431	6.12797	5.63591	5.91347	5.94018	5.43268	5.28027	5.74515
FOXD3	6.45221	6.01521	6.18741	6.19191	6.16312	6.50624	6.0625	6.35552	6.10749	6.30284	6.34052	6.44017	6.52293	6.35683	6.14164	6.51354	6.10756	5.80093	6.33369	6.45297	6.15015	6.12344	6.31849	6.34031	6.13667	6.15905	5.96586	6.37141	6.11929	6.20415	6.40044	6.32151	6.02299	6.27996	6.12042	6.14141	6.69989	6.37466	6.37939	5.92173	6.39112	6.352	6.14794	6.25862	6.09958	6.26385	6.35274	6.32101	6.12265
ALG6	6.93585	7.15322	7.43903	7.1747	7.28827	6.26692	7.36654	6.68306	7.5333	6.87899	7.25535	7.1399	7.33481	7.58032	6.8783	6.96654	7.19269	6.96221	7.55674	7.46658	7.50275	7.03794	6.87937	6.92977	7.5011	7.60347	7.17426	7.22138	7.68303	7.2082	7.30573	7.51162	7.26847	7.29831	6.93939	6.81957	6.75941	6.75204	5.93264	6.86897	6.83447	6.86422	7.33121	7.02921	6.94777	6.92666	7.11338	7.24726	6.60328
ITGB3BP	5.06557	6.62282	6.21151	5.51826	6.44345	5.20125	5.81242	5.34935	6.19269	6.03673	6.56854	5.55034	5.79034	6.1382	5.8547	5.04269	5.74832	5.8154	5.85084	6.50377	6.22746	5.84281	5.43907	5.53385	6.26201	6.75649	7.43855	5.48886	6.42061	6.33846	5.43759	5.77326	5.82047	6.20697	6.21984	5.42966	5.55833	5.44174	5.55177	6.66339	5.56836	5.89086	7.30561	5.49477	5.50521	6.02397	5.64451	6.34249	5.89756
EFCAB7	5.72739	6.15679	5.73375	5.5473	6.1172	5.2058	5.47333	5.26795	6.05601	5.19365	6.06302	5.78754	5.73799	6.25851	5.12023	6.03913	5.62651	5.62422	5.58751	6.98389	6.30485	6.1709	5.7774	5.51856	6.27706	6.19737	6.1264	5.30672	6.46943	6.11583	5.4617	6.46081	5.66352	5.92446	5.83848	5.71578	5.72398	5.1514	5.50909	5.93106	5.69473	5.38626	6.3324	4.62784	5.39644	5.85913	5.52903	6.07314	5.85772
PGM1	6.41347	6.0833	6.25062	6.54909	6.25849	6.32143	6.40597	6.1849	5.72814	6.03354	5.99849	6.41465	6.07311	6.52557	6.0846	6.3057	6.31826	5.98075	6.24714	6.51073	6.18495	6.75436	6.38578	6.5597	6.23648	6.56314	5.87038	6.10506	6.70401	6.38923	6.51323	6.32785	5.84335	6.51315	5.63818	6.30487	5.85564	5.95763	6.37054	6.11096	6.2619	6.03235	6.16949	6.55741	6.33066	6.44774	6.17157	6.22912	6.27457
ROR1	6.18611	5.94768	5.91266	6.16301	5.94308	6.08433	6.06263	5.91949	5.96086	6.06342	5.84201	6.00749	6.28888	5.76291	6.01866	6.17744	5.85761	5.76806	5.97632	6.06123	5.69588	6.17656	6.01926	6.07271	5.93072	5.9373	5.83674	6.15975	6.08562	6.14176	6.20494	5.9851	5.89093	6.18138	6.01732	6.0468	6.03876	6.02983	6.44967	6.07268	5.96806	6.22263	6.14444	6.22073	6.26245	6.02809	6.20109	6.19787	5.88829
CACHD1	5.23881	5.47391	5.24231	5.82459	5.39205	5.58213	5.36571	5.20644	5.2581	5.56783	5.64727	5.43041	5.33574	5.18049	5.16428	5.30937	4.9729	5.394	5.30775	4.7934	5.19082	5.98538	5.46796	5.42224	5.54621	5.40943	4.86161	5.30504	5.43322	5.2038	5.3997	5.34099	5.59014	5.3637	5.66897	5.39431	5.33329	5.65978	5.51128	5.19806	5.24086	5.36949	5.73691	5.57423	5.30718	5.06286	5.46411	5.86702	5.58022
RAVER2	5.73803	5.74153	5.99409	5.80902	5.62879	5.67032	5.82544	5.72492	6.04726	5.86403	5.89793	5.59802	5.77958	6.08363	5.9398	5.76887	5.7061	5.66455	5.40244	6.28896	5.96931	5.88591	5.67347	5.57553	5.63423	5.7023	5.85273	5.76509	5.9116	5.54831	5.95083	5.70141	5.98251	5.96567	5.82148	5.80814	5.45083	5.708	5.71345	5.55039	5.73237	5.67743	6.38112	5.94561	5.83255	5.61272	5.87659	5.67995	5.87197
JAK1	10.02866	10.00764	9.79172	9.74363	9.92648	9.80532	9.68969	9.76679	9.57982	10.3595	9.38968	9.77165	9.59467	9.90203	9.53775	9.56625	10.42873	9.84137	9.31355	8.65196	9.58325	9.89308	9.91837	9.95618	9.38935	9.72421	9.30995	10.47483	9.50465	9.50314	10.0469	9.07001	9.70024	9.76916	9.37248	9.83676	8.55801	9.3061	9.92562	9.41865	9.79792	9.84541	8.95892	9.37936	9.81707	9.51731	9.71049	9.84076	10.1146
AK4	6.80248	6.94118	6.96655	6.40113	6.90542	7.25724	6.71364	7.34808	7.15084	7.17876	7.18116	6.86426	7.41586	7.10015	7.32101	6.97333	6.5553	6.85074	6.89428	7.20646	6.89429	7.04898	7.23879	7.17849	6.92883	7.0958	6.81145	7.20314	6.66278	6.92686	7.07009	6.72771	6.7672	7.00908	6.75248	6.89277	6.85999	6.99399	7.1685	7.06268	6.86213	7.23392	7.34679	6.78832	7.26238	7.04897	7.18161	7.15523	6.71792
DNAJC6	6.15716	6.10248	5.97436	6.23473	6.14647	6.78297	5.99526	6.31974	5.85939	6.18123	6.85879	6.01778	6.70074	5.81511	6.18265	7.11439	6.08374	5.76661	6.39052	7.21977	6.38527	6.27225	6.15047	7.04194	6.12116	5.83603	6.62471	6.73572	6.00067	6.17673	6.69003	5.79209	5.76993	5.98564	6.49999	5.83135	6.40045	6.70825	6.9014	7.13219	6.18734	6.92229	6.29508	7.1796	5.65425	6.51023	6.10092	6.34654	5.91581
LEPR	7.27957	7.34394	7.74476	7.06699	7.18063	6.95563	7.46908	7.32179	7.13738	6.79707	8.21293	7.3525	7.15619	7.5842	6.61585	7.40324	6.65087	7.40296	7.56471	7.01327	7.17079	6.99577	7.12368	7.09737	7.78596	7.25187	7.39496	6.9225	7.41309	7.2128	7.47156	7.25368	7.73418	6.75208	6.96782	7.24977	7.2486	7.00986	7.25749	7.29774	6.85424	7.15387	7.01627	6.82118	7.24623	7.25434	7.23497	7.10394	7.13839
PDE4B	7.70747	7.33489	7.45511	7.74678	7.48925	7.15989	7.5249	7.56851	7.48978	7.52959	7.46313	7.13109	8.41842	7.54697	7.42267	8.56107	7.24818	8.01088	6.99287	7.23217	7.4392	8.12371	7.26811	6.80504	6.98839	6.93962	7.38367	7.01603	7.10182	7.32991	7.37247	6.68399	7.68214	7.12057	8.13931	7.47559	7.13061	7.50443	7.13244	7.44426	6.93889	7.68996	7.86934	7.2917	7.47361	6.88391	7.16179	7.37693	6.84988
SGIP1	6.05981	5.74065	5.65206	6.04242	5.46423	5.61294	5.45842	6.22864	5.15657	5.537	5.71934	5.6244	5.6546	5.63647	5.41168	6.2157	5.48866	5.37816	5.29973	5.66906	6.13465	6.22436	5.18126	6.01333	5.34446	5.34561	5.61822	5.81347	5.4013	5.91561	5.6699	5.31274	5.50201	5.29003	5.81843	5.33267	5.74741	6.0842	6.15916	5.6999	5.86672	5.95233	5.52446	5.69813	5.39262	5.62782	5.65057	5.77271	5.53912
INSL5	4.70108	3.98137	4.8478	4.82902	4.57635	4.68852	4.89296	4.4901	4.51074	4.51424	4.49645	5.35434	4.57468	4.7619	4.37419	4.67432	4.42925	4.54225	4.64092	4.33648	4.30619	4.57417	4.69445	4.57542	4.49867	4.38423	4.25333	4.6364	4.28786	4.25776	4.24859	4.28269	4.26185	4.50781	4.4886	4.32316	4.385	4.2048	4.50274	4.20973	4.93764	4.49179	4.51455	4.74586	4.37957	4.30666	4.52809	4.11783	4.35693
MIER1	8.07698	8.39937	8.80487	9.04762	8.58536	7.63753	8.47278	8.98712	8.23801	7.95707	9.04182	8.49611	8.76802	8.82266	9.54128	8.39466	7.90762	8.47088	8.63527	8.26777	8.76009	8.83083	8.63031	8.30988	9.61684	9.23648	9.20368	8.16868	9.12725	9.14241	8.36036	9.41725	8.98264	8.57093	9.49935	8.98516	8.06435	8.30164	7.95942	8.68527	8.83022	8.14581	8.81177	8.87778	8.60528	8.93027	8.65761	9.08238	8.68806
SLC35D1	6.3487	7.03814	6.88133	5.03962	6.39792	6.22913	7.22883	6.18262	7.66469	6.68546	6.26083	6.45471	6.8699	7.09753	5.92355	5.81	6.96013	6.75894	6.27036	6.36469	6.57321	6.09762	6.5806	6.40699	6.47524	6.73126	7.01241	5.82642	6.46214	6.61918	5.69202	6.49831	6.40775	5.9852	6.07315	6.50595	5.85082	6.74774	5.76135	6.81102	6.46936	6.44238	6.49508	5.5397	6.54258	6.44153	6.48472	6.04533	6.16496
IL23R	4.13725	3.98063	4.3744	4.41613	4.54591	4.115	4.41639	4.4917	4.41119	4.16337	4.0486	4.68784	4.10209	4.07377	4.05031	4.06263	4.30814	4.09205	3.87443	3.58805	3.903	3.71675	3.83439	3.86465	4.1217	3.95707	3.83589	4.13471	4.19196	3.92827	4.26792	3.52825	4.60914	4.1606	4.04772	4.39208	3.97351	4.25889	4.33607	3.88489	3.77857	3.95638	4.68934	4.21095	4.05753	3.95646	3.94435	3.79484	3.94134
IL12RB2	6.04765	4.93259	4.93517	5.04093	5.17382	5.01112	5.49054	4.94731	5.25416	5.01427	4.8967	5.03151	4.5333	4.67823	4.85683	4.83356	5.15657	5.12374	4.73922	5.07006	4.58171	5.16683	4.83464	5.31923	4.87275	4.82665	5.20968	4.55635	4.57592	5.06686	4.97723	4.82769	5.03262	4.83127	5.19071	5.00039	5.76863	5.10444	4.94367	4.73039	4.73901	4.97325	6.16111	4.55802	4.98053	4.67149	4.83498	5.14032	4.86816
SERBP1	6.5566	7.21072	7.17939	6.57632	6.52541	5.02674	7.39075	6.39225	7.16832	6.43988	6.61581	6.96351	6.77226	6.34202	6.65182	6.20373	6.50463	7.2911	6.37892	7.15933	6.80119	5.82739	6.59681	7.00907	6.64369	6.89222	7.2434	5.57931	6.49494	6.5688	5.8394	6.56306	6.94072	6.35671	6.02285	6.48814	5.77595	6.33165	6.0816	6.80497	6.37685	6.45135	6.98752	6.21068	6.49176	6.58673	6.23709	5.6089	6.59156
GADD45A	7.54946	8.39427	8.45314	8.3225	7.44914	8.33995	7.78881	8.28611	6.37023	7.57317	9.04375	8.11628	9.37341	8.50993	9.01697	7.75532	7.77666	7.34523	9.16008	8.2651	8.09491	8.5986	7.40844	7.96864	8.77432	9.19352	8.28952	7.66373	9.33841	9.20619	7.85312	9.19245	6.49109	8.1665	7.66119	8.11303	7.53686	8.0591	7.55315	8.01555	8.9874	7.51546	6.61334	8.89619	7.632	8.49616	7.69579	8.35381	7.89986
GNG12	5.14815	5.83838	5.42854	5.38099	5.35568	5.0546	5.24961	5.15113	4.96346	5.13467	5.14515	5.17106	5.2765	5.23612	5.25953	5.11359	5.05434	4.99665	5.05161	5.73131	5.37246	5.2725	4.9838	4.8656	5.28045	4.89578	4.81316	4.8954	5.15227	5.26927	4.83856	4.83476	4.9544	5.04235	5.17762	5.27426	5.30224	5.15784	5.35395	5.05964	5.20818	5.20974	4.60374	5.29117	5.15086	5.02176	5.12552	5.35253	5.10035
DIRAS3	5.12336	4.94688	4.62023	5.13794	4.77164	5.21335	4.75624	4.95831	4.71946	5.10086	4.8538	4.85117	5.21036	4.71046	4.94303	5.1583	4.69883	4.54647	4.8312	5.09069	5.0051	5.0367	4.9816	5.17338	5.02716	4.63687	4.46061	5.11861	5.19068	4.98857	5.17291	4.93678	4.60495	4.78322	4.90796	4.96904	5.3175	5.14994	5.21946	4.92265	5.0508	5.18532	4.95362	5.20825	5.04228	4.87036	5.08693	5.27502	5.11509
WLS	6.48639	7.18311	6.99804	7.99927	8.75839	8.02559	8.37047	7.48878	6.77502	8.16035	8.27052	8.45505	7.2486	9.66941	6.35167	7.16469	7.84832	8.76469	8.01441	6.25708	8.06934	9.05761	9.80572	6.2652	8.55717	7.89276	6.93747	8.69216	8.39687	8.60072	8.36641	8.00889	8.55995	8.26921	6.9074	8.41096	7.0259	7.90332	8.73934	8.47831	8.68196	9.15224	6.45437	6.25743	9.58381	7.73952	8.13099	8.42091	9.76218
RPE65	4.88169	4.66542	4.84258	4.78842	4.94726	5.05429	4.32055	5.4065	4.98368	4.90612	4.89882	4.51473	5.01736	4.75585	5.32175	4.88986	5.17036	4.86047	4.86742	4.85509	4.83972	4.86073	4.47849	4.91097	4.76926	4.84181	4.84196	4.8434	5.12555	4.90353	4.87978	4.87509	4.7062	4.78172	4.9666	4.80015	4.94477	4.60819	5.0352	4.76233	4.84717	4.82508	5.20604	5.28863	4.96904	4.88057	4.71459	4.96561	4.49181
DEPDC1	3.45312	3.13692	3.65232	3.0705	3.36727	3.50805	3.5346	3.02632	2.83466	3.09995	3.29901	3.5298	4.54631	3.2709	3.10107	3.26993	3.28574	3.07991	3.40318	3.70205	3.03729	2.95763	3.25144	3.35564	3.36655	2.90908	5.37442	2.99004	5.23043	3.99489	2.98381	4.85285	2.85982	3.28781	3.33284	2.70274	3.24196	3.30752	3.71535	5.33232	3.19459	3.3452	5.25067	3.99648	2.90852	3.43993	3.25498	3.10366	3.65625
LRRC7	5.0567	5.04034	4.98913	5.05475	5.15718	5.20907	4.97041	5.23043	4.83056	5.41011	5.32205	5.07333	5.14817	5.09336	5.15013	4.9897	5.02724	4.99886	4.89271	5.31409	4.99097	5.6378	5.14786	5.08013	4.82177	5.17185	4.64232	5.14126	5.017	5.36276	5.14398	5.14116	4.75939	5.13054	5.06826	5.12973	5.06825	5.14562	5.05917	5.1453	4.85197	5.21108	5.28971	5.17605	5.32747	5.34331	4.94435	5.32509	5.11143
LRRC40	5.60603	6.41178	5.89472	5.32917	5.3361	5.27816	5.28786	5.19071	6.19193	5.01119	6.2242	4.9192	5.96284	5.6023	6.1584	5.53384	5.58757	5.96323	6.30221	6.45505	5.78657	5.10846	5.84773	5.15885	6.63114	6.44086	6.96096	5.2427	6.41739	6.32558	5.31697	6.47003	6.67072	5.87697	5.44146	5.60585	4.23663	5.18404	4.35288	6.07872	6.32309	5.36223	6.60894	5.86386	5.67799	6.25929	5.48443	5.21111	5.29221
SRSF11	10.24769	9.73785	9.78466	9.62725	9.7705	9.43387	10.12263	9.51196	10.13083	9.93315	9.27408	9.55442	9.42365	9.77598	9.59326	9.3251	10.43128	10.15506	9.86391	9.91416	9.63838	9.24792	9.60192	9.65631	9.81497	9.97665	10.14283	9.78134	9.72054	9.70789	9.33846	9.83149	9.99292	9.87006	9.10055	9.73051	9.32589	9.6374	9.36693	9.81069	9.54524	9.57141	9.67587	9.1219	9.83042	9.68074	9.56528	8.95575	9.44229
ANKRD13C	7.31969	7.04432	6.84655	6.67641	6.87027	6.46766	7.00608	6.89531	7.27767	6.36839	7.15842	7.11049	6.36787	6.71118	7.10374	7.22343	7.37904	7.1082	6.80273	7.91287	6.45159	6.65406	6.95042	6.93544	6.84847	6.87389	7.41768	6.96512	6.75058	6.93143	6.26201	6.94803	7.35459	6.93704	6.79334	6.72381	6.00351	6.82514	6.67891	7.23984	7.21215	6.44083	7.41605	6.78956	6.75669	7.26601	6.79255	6.416	6.70639
CTH	5.33491	5.17088	5.34163	5.69071	5.77855	5.38677	5.44154	5.7976	5.16582	5.68455	5.51268	5.60978	5.25225	4.97937	5.36432	5.73393	5.50007	5.51353	5.486	5.20336	5.26213	5.65299	5.31813	5.37458	5.33795	5.21674	5.68098	5.57166	5.31793	5.16784	5.44702	5.14907	5.37308	5.29894	5.52478	5.26615	5.54419	5.36847	5.59188	5.21592	5.68724	5.55588	5.48353	5.18461	5.39972	5.49688	5.3657	5.76974	5.42754
PTGER3	5.26342	5.06485	5.21997	5.50113	5.14504	5.46383	5.37938	5.34875	5.25426	5.3593	5.47502	5.28742	5.2949	5.11618	5.1321	5.17827	5.28837	5.04691	5.22837	5.54071	5.16454	5.23821	5.19168	5.12104	5.29629	5.08604	4.96441	5.04723	5.23645	5.23817	5.31528	5.0524	4.97502	5.26193	5.22613	5.22265	5.34729	5.5297	5.41469	5.01516	5.02432	5.46158	5.21942	5.24004	5.30821	5.20735	5.23724	5.3765	5.13476
ZRANB2	8.82559	9.72637	9.4843	9.33298	9.55442	7.91647	9.26876	9.07479	9.64665	8.72373	9.61114	8.96622	8.91644	9.22631	9.79066	8.1827	8.9333	9.89459	9.29054	9.37229	9.19939	9.16215	9.33461	9.08272	9.76719	9.76053	10.25346	7.82085	9.50172	9.64463	7.92446	9.92721	10.06106	9.10852	9.69232	9.29518	9.23524	8.93648	8.14507	9.37856	9.23472	8.54875	9.93126	8.93285	9.17278	9.15326	8.9569	8.57917	9.20034
NEGR1	5.98791	5.48091	5.48534	5.90316	6.0325	5.55259	5.7379	5.75484	5.74324	5.48371	5.81589	5.41892	5.57723	5.9847	5.64155	5.78436	6.08671	5.88875	5.57608	5.45103	5.6845	5.90505	5.71965	5.64123	5.76429	5.6829	5.65874	5.54148	5.81705	5.7116	5.72736	5.53112	5.60473	5.93139	5.81359	5.65508	5.98452	5.72439	5.60431	5.46757	5.69473	5.6488	5.66911	5.86732	5.91481	5.77073	5.73062	5.98676	6.11296
LRRIQ3	3.18624	2.93082	3.63043	3.32448	3.42627	3.54093	4.11043	3.27166	2.99058	3.41367	2.96309	3.59709	3.98893	2.86817	3.37345	3.89987	3.24004	3.19594	3.65722	3.29806	3.25679	3.01244	3.06394	2.98215	3.06642	3.25042	3.02046	3.17811	2.78606	2.95941	2.97549	2.89599	2.88181	2.90751	3.2134	3.17458	3.07095	2.97481	3.18438	2.98003	3.044	3.06713	3.54929	3.29306	2.89333	3.52466	3.13458	3.13801	2.76419
FPGT-TNNI3K	3.9591	4.11217	3.88712	4.10525	3.82662	4.25614	4.10797	3.98749	4.09178	4.48802	4.02459	3.93548	3.96581	3.9364	3.97122	4.89995	3.76639	4.08941	4.0614	4.06485	4.00045	4.07495	3.93034	3.81357	4.0257	3.811	3.72844	4.12504	4.21409	3.67001	4.08539	3.81487	4.10283	4.13991	3.93531	3.89877	4.01524	3.92559	4.2081	3.64951	3.7948	4.0593	3.97027	4.09212	4.01301	4.02661	4.04667	4.02125	3.80809
FPGT	6.59085	7.59236	7.69003	7.36089	7.69903	6.30794	7.6916	7.7089	6.66403	7.06727	7.95519	7.72798	7.98047	8.26707	8.44726	7.34963	7.60987	7.38911	7.7246	7.95251	8.07834	7.60772	7.68201	7.6809	8.92541	8.71339	8.2501	7.18606	8.5266	8.16287	7.58946	8.6963	8.48666	7.4424	8.27609	8.04939	8.00275	7.78469	6.04651	7.90707	8.02614	7.42126	7.64273	7.63483	7.6774	8.12834	7.85985	7.74185	7.45507
LRRC53	5.31501	5.23102	4.88515	5.35676	5.15189	5.37172	5.16858	4.94065	5.1329	5.28995	5.24174	5.26612	5.15809	5.00574	5.20092	5.79772	4.97554	5.01167	5.17462	5.15368	5.17207	5.18535	5.1096	4.80714	5.19876	5.13337	4.98967	4.89425	5.18311	4.99002	5.20426	4.84483	5.01032	5.11191	5.24067	5.03033	5.36915	5.36018	5.30005	5.067	4.871	5.10969	5.26186	5.45114	5.07684	5.09689	5.27112	5.26	5.03094
ERICH3	4.81203	4.43798	4.62064	4.92469	4.43145	4.61276	4.82527	4.61793	4.52034	4.58773	4.83582	4.73583	4.59087	4.53915	4.68544	4.38339	4.45982	4.53739	4.43038	4.40797	4.5994	4.74089	4.32136	4.46963	4.46558	4.65773	4.29521	4.56415	4.37023	4.40756	4.60323	4.31164	4.56357	4.68928	4.6836	4.22424	4.31156	4.58583	4.72319	4.52657	4.42608	4.4837	4.48504	4.5356	4.7142	4.53763	4.43195	4.44598	4.58862
CRYZ	5.54027	6.88426	6.64092	6.00591	6.46541	5.49044	6.70889	6.57676	8.26127	6.86676	5.92514	5.89689	5.70988	5.45555	5.91898	6.16112	6.20012	6.45075	5.77296	6.85378	6.22641	6.26123	5.6542	6.15892	6.36553	6.84824	7.12776	5.82689	6.10988	6.74767	6.40772	5.63177	6.88322	5.92643	5.99684	6.60207	6.63584	6.30007	6.17855	7.04871	7.01198	5.63925	6.72249	5.54148	6.187	6.39914	6.25679	5.77769	6.36137
TYW3	7.61661	7.54356	8.20219	7.47747	8.17099	5.71197	7.83229	6.96506	8.15143	7.33276	6.76865	7.52871	5.37259	7.20864	6.83337	6.28124	7.82473	8.04839	7.77473	7.8895	7.91391	6.62117	8.20407	8.0108	7.2162	7.57273	8.86899	7.69581	6.51973	7.46771	7.52391	7.35172	8.31736	7.80847	7.50225	7.48716	8.55427	7.22519	5.65709	7.89586	7.66467	6.87809	8.572	6.77316	7.36438	8.20501	7.64957	6.50285	7.71611
LHX8	4.75888	5.08031	4.92927	5.28878	4.91512	5.59002	5.06452	5.36126	5.01276	5.01423	5.13599	5.30709	5.25209	5.20407	5.32418	5.19471	4.96832	5.17128	4.96155	5.28683	5.13659	5.11254	5.10212	4.8287	5.10582	5.00408	5.01794	4.987	5.06995	4.8805	4.79348	4.86728	4.9846	4.97858	4.92979	5.22489	5.28867	5.018	5.3211	4.97831	5.13837	5.02071	5.0843	4.90616	5.04402	5.08798	5.26984	4.92284	5.2
SLC44A5	5.11331	5.06474	4.73931	5.07876	4.81108	5.10608	5.04497	5.10971	4.81262	5.41021	4.75989	5.38213	5.04134	4.90937	5.30969	5.17822	4.93971	5.35382	5.01206	4.68338	5.04257	5.33706	4.93838	4.893	5.09728	5.74711	4.87444	5.17871	4.91945	4.92835	5.22722	5.08588	4.83907	4.96666	5.28348	4.88468	5.16699	5.31418	5.2676	4.84353	4.86791	4.94988	5.55634	5.06332	4.88092	4.9339	5.03847	4.90816	5.18408
ACADM	6.46766	8.37537	7.85021	7.13456	7.89883	6.69172	7.39889	7.26511	7.9574	6.89144	7.85267	7.32506	7.7664	8.15522	7.6229	5.90248	7.08393	8.12769	7.86897	8.40607	7.03186	6.98782	7.50446	7.55315	7.72618	8.33236	8.84319	6.98003	8.39604	7.74695	6.61309	8.77353	8.41457	7.25601	7.56218	7.51483	7.17654	6.75418	7.44795	8.27633	8.21704	6.97033	8.27902	7.67378	7.28459	8.00635	7.22866	7.11975	7.38522
RABGGTB	6.71623	7.34653	7.61097	6.53201	7.42963	5.84978	6.63032	6.17731	7.83651	6.60804	7.66469	7.14069	6.50916	7.13013	7.30124	5.96491	7.08839	8.20708	7.04494	7.75622	7.15225	6.44372	7.41199	7.04427	7.67408	7.80163	8.78019	6.72755	7.29815	7.33427	6.31972	7.89205	7.79917	6.8577	7.17366	7.33859	7.86318	6.41132	5.11692	8.17799	7.30326	6.32003	7.7444	6.91086	7.0053	7.60828	5.98351	5.81822	7.01051
MSH4	3.30129	3.48824	3.95154	3.49041	3.48099	3.78973	3.63478	3.53948	3.53102	3.46045	3.64954	3.82396	3.68873	3.36349	3.83635	3.99613	3.18186	3.70964	3.1919	3.77905	3.2519	3.4691	3.16795	3.44522	3.51044	3.54779	3.34797	3.38992	3.56565	3.51269	3.9623	3.57006	3.77511	3.35355	3.72641	3.22543	3.79261	3.2651	3.16338	3.33756	3.26756	3.57177	3.68474	3.48088	3.5877	3.73471	3.46802	3.35687	3.49089
ASB17	3.1643	3.56238	3.29665	3.3958	3.44562	3.36005	3.77889	3.65963	3.21987	3.81129	3.42605	3.13034	3.28123	3.52812	3.43709	3.97273	3.24345	3.3804	3.59758	4.03967	3.32472	3.25019	3.17096	3.40985	3.44726	3.29625	3.37387	3.55641	3.42285	2.94685	3.11588	3.28279	3.19045	3.12061	3.21701	3.02071	3.00706	3.24817	3.28204	3.18011	3.28308	3.26236	3.45291	3.393	3.26299	3.27515	3.08137	3.20024	3.09403
ST6GALNAC3	6.44333	7.35873	7.31541	7.07982	6.91424	7.30394	6.71805	6.96654	5.90231	6.70298	7.82228	7.27979	8.28951	7.40312	7.43621	7.60751	6.95491	6.46132	7.38215	6.73625	7.28968	7.33271	6.83536	7.15397	8.16742	8.29657	7.33458	6.8702	8.58053	8.39882	7.24056	7.76347	6.69604	7.51569	6.62498	6.96953	6.65035	7.50979	7.18683	6.2871	7.59427	6.91681	6.33254	7.87895	6.92524	7.58101	6.74152	7.46103	7.07837
ST6GALNAC5	6.20653	5.77307	6.14403	6.22781	6.0676	6.47731	6.18656	6.33797	5.80172	6.11261	5.77758	6.04609	5.98969	5.97827	6.05976	6.15785	5.7929	5.6869	6.20874	6.30063	6.00968	5.99681	5.88215	6.11366	6.01049	5.86049	5.70332	6.07948	5.90608	6.06745	6.1042	5.98717	5.95216	6.1411	6.18693	6.15974	6.18981	6.33599	6.28927	6.03034	5.83558	6.20456	6.01362	6.29693	6.24647	6.06149	6.05635	6.3894	6.08775
PIGK	5.34316	6.19202	6.75198	5.64993	6.44074	5.04065	5.64022	6.01312	6.05904	4.84057	6.92156	6.61234	6.44731	6.18007	7.03297	4.80208	5.88737	6.08162	7.00012	6.86026	6.3755	6.11184	6.26527	6.01349	7.5723	7.39851	7.33657	5.14597	7.3063	7.18212	5.53406	7.30197	6.69107	5.70808	6.83874	6.38692	5.02369	5.88226	4.95756	5.97072	6.4763	5.70819	6.63354	6.76751	5.61962	6.6435	5.96174	6.23127	6.15351
AK5	6.05095	4.46563	4.79808	4.78855	5.64023	5.12941	5.1037	4.59114	5.14118	4.62049	5.3975	4.73952	4.65181	5.42043	5.21309	4.80889	4.85751	5.53526	5.4253	4.40745	5.50831	4.67145	5.47703	5.01486	4.59869	5.24907	5.61972	4.80511	4.55208	4.46089	5.04753	4.57991	5.34301	5.60933	4.98713	5.98834	4.64905	5.12195	5.43651	5.33526	5.22937	4.80204	5.43718	4.77108	5.07783	4.80911	5.29235	4.71248	5.30889
ZZZ3	6.62438	6.3727	6.49576	6.02294	7.03751	5.56051	6.42751	6.17299	7.18593	6.257	5.87173	6.69797	6.67711	6.52001	6.13749	5.50567	6.82734	6.90367	6.87855	5.91553	6.65506	5.61692	6.32698	6.39469	6.38457	6.68871	7.51639	5.75069	6.34458	6.06598	6.61425	6.36741	6.79181	6.70084	6.2002	6.34969	5.67656	6.17173	6.18893	6.55367	6.01862	6.20643	7.29287	5.82949	6.36959	6.04969	6.41504	5.53989	6.40457
USP33	7.551	8.0633	8.29632	7.78175	8.01386	7.22725	8.01577	8.05238	8.21646	7.74949	8.17284	7.91896	7.86829	8.18524	7.95339	7.88524	7.92768	8.54017	8.31145	7.52224	7.86494	7.70848	8.1508	7.62844	8.6374	8.22515	8.15362	7.49883	8.19237	8.20061	7.75636	8.17837	8.6883	8.1489	8.78308	7.92618	7.25294	7.76088	7.4516	8.13947	7.92443	7.99354	8.08277	7.81602	7.90481	8.04274	7.74409	7.83425	7.92951
NEXN	6.49579	8.54166	6.79712	6.84061	7.00392	6.64082	6.68932	6.92436	6.80602	7.17211	7.18241	6.99927	7.66512	6.51321	7.31852	6.79972	6.81225	6.42619	7.40825	6.20814	6.89105	7.60045	6.64572	8.72439	6.67252	6.8008	7.02804	6.4183	7.65394	5.89337	6.90661	6.74099	6.99793	6.22086	7.22302	6.33005	6.30726	6.30308	6.00332	6.70721	7.00677	6.38054	6.61032	6.51512	6.53081	6.33789	6.84153	7.34474	6.44319
FUBP1	9.6207	10.11298	9.5279	8.8725	9.59945	9.05971	9.40342	9.02138	10.14144	9.29337	9.23672	8.99741	8.90478	9.19889	9.34342	8.96105	9.90972	9.87032	9.11598	9.36155	9.0311	9.16224	9.4519	9.73155	9.34291	9.73218	9.89564	9.40864	9.41706	9.42022	9.12237	9.28864	9.99523	9.53403	9.60107	9.19267	9.14941	8.75758	8.22638	9.36576	9.49427	9.32186	9.57937	9.06771	9.2101	9.14093	9.49119	8.34533	9.3356
DNAJB4	5.2237	7.60871	7.2077	6.28322	6.87547	5.46698	6.5845	6.81165	7.06492	6.04046	8.41447	5.86317	6.01538	5.79637	6.63219	6.81045	5.2877	6.37852	6.66056	7.74096	6.8117	6.78002	6.18561	7.0355	6.75393	6.72232	8.23238	6.20456	6.84144	6.4818	6.24228	6.94889	6.93663	5.62792	8.61313	5.72194	7.52461	6.9543	6.25683	9.42625	6.19411	6.38525	6.56643	6.96164	6.37427	6.28874	5.65863	6.07624	5.82169
GIPC2	5.05073	5.31858	5.46817	5.47123	5.12696	5.34777	5.41465	5.51828	5.00443	5.2717	5.46381	5.20905	5.15659	5.35554	5.50829	5.45054	5.18654	4.81542	5.18467	5.21046	5.38377	5.46959	5.27498	5.20363	5.05683	5.14123	4.94511	5.24186	5.1138	5.19712	5.12529	5.16595	4.86631	5.22924	5.51035	5.15311	5.205	5.37165	5.4738	5.21534	5.13104	5.19241	5.5137	5.80746	5.37643	5.09774	5.31098	5.12164	5.1936
PTGFR	5.20188	4.91998	4.95985	5.41799	5.29868	4.76723	4.81779	4.84462	5.40549	4.81438	4.38725	4.90019	5.11175	5.04449	4.69394	4.94779	4.74554	4.69801	4.95643	5.30759	4.99923	4.55217	4.81614	4.59891	4.75068	4.60797	5.45088	4.9958	4.77023	5.34837	5.06784	4.70983	4.60168	5.28546	4.8403	4.69398	4.98882	4.71359	4.84063	4.90428	4.84208	5.00414	5.06688	4.50708	4.68939	5.01753	4.91658	4.55299	4.8279
IFI44L	5.82609	7.0176	4.5558	7.97837	5.3699	5.11526	8.89619	6.6823	11.13205	5.90399	7.10357	5.93781	4.50717	5.23001	7.36817	11.30679	8.12927	9.18923	4.99853	4.04467	5.72634	6.86762	6.31791	5.37058	8.27397	5.95907	10.72887	6.3786	6.46432	8.12521	5.96192	5.6927	11.13809	5.17699	11.90898	5.63893	11.11886	5.2507	6.73302	9.53731	5.22931	9.77328	10.02652	5.88533	5.89252	5.14098	11.35078	5.74417	5.89734
IFI44	6.62958	6.93223	6.77173	7.86639	7.17034	5.57413	9.24724	7.76406	10.09691	6.90264	6.23654	6.57056	3.77926	6.91354	7.65868	10.67813	8.17831	9.48916	5.48781	5.80986	5.90785	6.76252	6.49336	5.42118	8.45539	5.98952	9.98834	6.8814	7.53434	7.98511	5.95441	6.79775	10.11709	6.39053	11.43896	5.72218	10.35433	6.16818	6.35659	9.07356	5.88898	8.97152	9.84796	5.74218	6.24115	6.6487	10.48937	4.91548	5.67752
TTLL7	4.90532	4.79881	5.19953	4.96172	4.49372	4.83091	4.70218	5.14502	4.85708	5.07682	4.6919	4.46881	4.63978	5.12278	4.87431	5.23663	4.41462	4.90749	4.70857	4.78014	4.87349	5.33692	4.89195	5.3732	4.86067	4.96108	5.24517	4.41536	5.00414	4.83092	4.97599	4.79969	4.93318	4.72297	4.84264	4.69885	5.05941	5.21557	5.09789	4.70567	4.74323	5.02039	5.32645	4.7695	4.80947	4.93545	4.83823	5.07619	4.81917
PRKACB	7.23574	7.90119	7.12124	6.59245	8.01545	6.3405	7.91675	6.86266	8.03334	6.56971	7.20106	6.84438	6.58568	6.57088	7.36981	7.52927	7.42048	8.06551	6.60573	6.73059	7.26202	6.58573	7.17269	7.81866	6.45933	7.48195	8.24895	6.62673	6.74315	6.36447	6.67499	6.50135	7.51476	7.04495	6.63343	6.69368	5.96091	6.92271	6.70176	7.7925	6.68904	6.84956	9.00255	6.26473	7.19599	6.81167	7.04253	7.03565	7.0005
SAMD13	3.87275	3.61253	3.86541	3.59313	3.56005	4.08824	3.6272	3.74917	3.84467	3.68132	3.74608	3.9135	3.9463	3.91774	3.79292	5.13864	3.8036	3.72121	3.75397	4.00099	3.52405	3.61379	3.84697	3.58848	3.77266	3.58192	3.78541	3.72842	3.46832	4.21037	3.72966	3.59788	3.64542	3.77599	3.77512	3.84642	3.91395	3.68967	3.8733	3.57577	3.80185	4.05719	4.34963	3.92293	3.76037	3.70192	3.70058	3.91301	3.79644
DNASE2B	4.09315	4.11839	4.24836	4.29757	3.7	4.44028	4.43597	4.18152	4.11138	4.08079	4.2322	4.31108	4.03621	4.24054	3.97483	4.37335	4.19972	3.92798	3.96866	4.15536	4.08912	4.08908	3.90179	3.96304	4.15052	3.95314	3.85469	4.07406	3.81783	4.03572	4.03142	4.09732	3.90036	4.11179	4.13071	4.01428	3.95248	4.16232	3.92151	3.9476	3.89691	4.07625	4.07351	4.35579	4.10605	3.94665	3.99798	4.03786	4.04248
RPF1	7.65002	8.56993	8.51687	7.87113	8.66824	7.8216	8.42678	7.68392	8.64832	7.9869	8.23048	7.64836	7.71717	8.18745	8.75533	7.4644	8.0325	8.77941	8.39538	8.9568	7.94918	8.10228	8.50412	8.21871	8.68108	8.61487	9.27987	7.85096	7.67636	8.57082	7.79347	8.6751	8.662	8.63803	8.18434	8.0084	7.26553	7.82616	6.70371	8.22606	8.78698	8.18965	8.5682	8.20808	7.92114	8.4733	8.08941	7.50307	8.17903
GNG5	7.85594	7.4973	8.03156	8.1531	7.95405	8.25511	7.77783	8.16064	7.69736	7.95255	8.58596	8.24314	8.57409	8.09349	8.7386	8.1718	7.85695	7.66091	8.46125	8.28804	8.26227	8.07864	7.87129	8.20949	7.94209	8.04367	7.96078	8.08512	8.22346	8.02322	8.32784	8.03369	7.77633	7.64166	8.32746	8.12349	8.06995	7.47173	7.74049	7.57317	8.45385	7.79219	7.12365	8.38524	7.9055	8.33465	7.9613	8.18721	7.92547
SPATA1	6.7939	6.78517	7.80948	7.99282	7.50408	7.00542	7.81681	7.71678	7.11976	6.95014	8.24536	7.87783	7.36711	7.79973	7.85949	7.48055	7.32289	7.95601	7.66798	5.74308	8.3812	7.89341	7.62288	5.54008	8.26371	7.94671	7.4583	6.84106	7.22277	7.62527	7.3822	7.66637	7.80456	7.10228	8.08382	7.53188	6.50649	7.33164	6.61213	6.90817	7.60502	7.08319	7.14174	6.87575	7.75042	7.18758	7.58285	7.96774	7.75288
CTBS	9.24535	8.87032	9.44131	10.35744	9.65138	9.24968	9.76032	9.99138	8.69673	9.14281	9.8589	10.09185	9.56174	10.04304	10.27355	9.90709	9.45494	9.8824	9.50923	8.72834	10.47734	9.82908	10.057	8.44668	10.35763	9.93209	9.49756	9.39757	9.65157	9.88663	9.55461	9.9285	9.80099	9.83112	10.00465	10.14085	8.71677	10.28955	9.58789	9.29658	9.94325	9.50236	9.42079	9.70663	10.16711	9.76897	9.64175	10.29108	9.98023
SSX2IP	4.62424	5.76759	5.35778	4.77781	5.10553	4.52391	5.21399	5.38647	5.16655	5.1941	6.01616	5.15137	5.04935	5.28762	5.65279	5.50538	5.19536	4.93167	5.48262	6.0543	4.75954	5.54754	5.32833	6.19588	5.22034	5.27156	6.06383	5.03288	6.21648	5.24322	4.94533	5.16815	5.26358	4.81972	5.26158	5.08271	4.91385	5.23546	5.25967	6.23956	5.26129	5.48504	6.21353	5.5167	5.33338	5.50347	4.98537	5.6866	4.62337
LPAR3	5.61794	5.55445	5.41549	5.49073	5.42619	5.81148	5.42156	5.68347	5.57807	5.47452	5.4109	5.04772	5.11635	5.28623	5.33224	5.62181	5.40994	5.11744	5.12118	5.27841	5.39639	5.46322	5.52027	5.1827	5.55138	5.23881	5.40209	5.47619	5.14738	5.21387	5.52048	5.4989	5.19124	5.49321	5.5177	5.35588	5.53285	5.56513	5.85865	5.09271	5.43926	5.57565	5.28718	5.57877	5.41222	5.46057	5.22164	5.59898	5.39747
MCOLN2	7.02646	6.57129	6.18743	5.48446	6.15971	5.87987	7.73742	6.02018	7.68676	6.02268	6.02445	6.11668	5.63769	5.70536	5.86149	5.76682	7.32105	6.47819	5.52254	6.10595	6.18983	5.98971	6.1357	6.76441	5.50356	6.22317	6.75763	6.07329	5.3542	6.67217	5.77222	5.87519	6.40382	6.40701	5.94426	6.03024	6.07137	5.94147	6.18549	5.98323	5.94476	5.35683	6.66427	5.70963	6.17131	5.40047	6.33267	5.83127	6.02932
MCOLN3	5.1752	4.92381	4.9063	5.16641	4.8658	5.02559	5.06096	4.9329	5.41027	5.1387	5.12658	5.09876	4.95992	4.82741	4.97175	5.18001	5.68691	5.08376	4.78275	4.84606	4.65787	5.02754	4.99272	5.08889	5.11291	4.98453	4.71542	5.18122	4.84811	4.95362	4.92623	4.84333	4.90899	4.92482	5.02365	5.07836	4.82493	4.94159	5.22403	4.91179	4.86489	4.85309	4.64197	5.1311	4.80234	4.90482	5.00903	5.08639	4.84132
SYDE2	4.81593	4.97164	4.51983	4.67716	4.8841	4.93839	4.5346	4.59334	4.84702	4.65024	4.39605	4.76932	4.70964	4.77631	4.4665	4.83667	4.82878	4.5661	4.56603	4.69843	4.63474	4.50902	4.43697	4.5326	4.49986	4.64232	4.59403	4.48784	5.04962	4.71489	4.72398	4.52914	4.49362	5.06856	4.77398	4.69254	4.72438	4.95202	4.82467	4.76284	4.61811	4.60645	4.75601	4.48154	4.83507	4.5393	4.65972	4.489	4.626
C1orf52	6.61219	6.70146	7.25332	7.01439	7.17184	7.2136	6.91424	7.01284	6.89601	7.01203	7.49722	6.97206	7.26631	7.04232	7.32048	7.11912	6.5494	7.36152	7.11339	7.21103	7.29439	7.05153	7.33592	7.26415	7.24983	7.03381	7.1595	7.12039	7.21205	7.33015	6.71661	7.38191	7.28005	7.34831	7.42091	7.06238	6.72071	7.35959	7.0058	7.32957	7.28374	6.88212	6.9056	7.46124	7.23118	7.20827	7.0491	7.34525	7.05733
BCL10	8.3321	8.24296	8.4133	8.41141	8.05265	8.01857	8.22362	8.53549	7.75945	8.43408	8.24103	8.58216	8.26207	8.45371	8.42835	8.19153	8.14224	8.15022	8.16823	8.12483	8.46607	8.19214	7.84353	7.48106	8.05135	7.63022	7.59592	7.73115	7.84774	7.73807	7.82522	8.01789	7.93132	7.8254	8.06664	7.98316	7.69457	7.81993	7.2304	7.48146	8.14673	7.75642	7.50574	8.12873	7.96774	7.84462	7.87083	7.84428	7.78472
DDAH1	6.17389	5.68536	5.87733	6.3801	6.17314	6.27	5.81068	6.29865	5.74221	6.2665	6.25056	5.95307	6.06614	6.05766	6.16554	5.98729	5.73445	5.8343	6.09249	6.88973	6.0391	5.77429	5.71147	6.07375	5.97058	6.13729	5.66235	5.96073	6.35843	6.10384	6.02796	6.01813	5.83588	6.06546	5.91973	6.13182	5.99148	5.84007	6.04654	6.12233	5.80017	6.30103	6.26152	6.24257	5.9903	6.01083	5.69276	5.99764	6.065
ZNHIT6	8.04224	7.36494	6.93091	6.4441	6.67771	5.69118	6.95093	6.6519	8.14707	5.59532	6.0237	6.61355	5.1646	6.22933	7.03561	5.97915	7.72451	7.72002	6.30468	6.94826	7.36583	6.24216	7.87465	7.01772	6.02158	7.70565	8.54844	7.2494	5.21163	5.61769	6.10857	6.88642	7.91329	7.42796	6.73622	6.7958	6.85198	6.69049	7.13768	7.35649	6.76947	7.28847	8.15515	5.54355	7.15937	6.18567	6.75052	5.92875	7.25881
COL24A1	5.27044	5.37738	5.43893	5.43116	5.40896	5.59916	5.44535	5.40735	5.49157	5.64255	5.31321	5.58907	5.29684	5.40071	5.27145	5.31684	5.66557	5.40394	5.19541	5.03085	5.59872	5.58645	5.40234	5.63309	5.52311	5.37143	5.52899	5.4044	5.36416	5.54171	5.56624	5.53268	5.2654	5.50454	5.51018	5.53719	5.56337	5.73108	5.7844	5.58234	5.45622	5.53005	5.51524	5.54635	5.52609	5.35296	5.50507	5.586	5.35037
ODF2L	5.38196	6.24594	6.7572	7.07251	6.95878	5.77495	6.50698	6.2935	6.86572	5.62018	7.05308	6.06613	6.63919	6.28734	6.7727	6.48588	6.74568	6.84814	6.34235	6.61404	7.78987	7.06301	6.60327	6.19599	6.74389	6.82339	7.4298	5.20992	5.92611	6.94862	5.67836	6.54198	6.61485	6.63686	6.61013	6.27843	6.00361	7.18344	6.70993	6.48645	6.51694	5.93689	6.82442	6.02538	6.35641	6.19228	6.20413	6.8466	6.86468
CLCA2	4.75107	4.74281	4.52612	5.12673	5.10026	4.73686	4.85068	4.33777	5.02508	4.77478	4.58923	4.89525	5.11117	4.60996	4.75077	5.24147	4.65069	4.48675	4.61569	4.90359	4.92094	4.70312	4.48265	4.97782	4.81826	4.5677	4.63574	4.74625	4.55515	4.68346	4.55793	4.15484	4.28592	4.53648	4.43241	4.58122	4.4513	4.42833	4.54939	4.16008	4.74233	4.62907	4.668	4.72379	4.70843	4.58032	4.57254	4.94431	4.76406
CLCA1	3.98046	3.82766	4.10746	3.93654	3.95887	4.10972	4.11447	4.34035	3.7414	3.9752	3.97023	4.14156	3.74893	3.82545	4.02064	4.29057	3.54485	3.70819	3.89657	4.12716	4.00134	4.13125	3.70336	4.10838	3.98616	3.9724	3.65291	4.39433	4.07462	3.80444	4.04618	3.57982	4.15935	3.99871	3.95271	3.8373	3.84008	4.17017	4.19158	3.73819	3.8455	3.95768	3.80679	3.99042	4.17113	4.08279	4.11962	4.07222	4.0473
CLCA4	4.06421	4.12452	4.30927	4.71539	4.12952	4.61656	4.36468	4.28963	4.47288	4.3443	4.74461	4.43323	4.28264	4.22154	4.42952	4.60094	4.38041	3.90152	4.34342	4.23189	4.26422	4.5409	4.23416	4.04736	4.13941	4.45238	4.29953	4.37854	4.22761	4.14302	4.25752	4.25467	3.95957	4.35587	4.36446	4.13997	4.32273	4.18561	4.13395	4.45212	4.03695	4.46879	4.55982	4.36876	4.27458	4.48546	4.44769	4.27362	4.36936
SH3GLB1	10.08747	9.73091	10.86972	11.18759	10.64971	10.89208	10.43656	11.097	10.16896	10.66364	11.13798	11.20308	10.59523	11.18157	12.06607	10.42391	9.98453	10.35481	10.82379	9.90744	11.24173	11.42292	11.04237	10.09778	11.55368	11.29203	10.81997	10.46944	10.66272	11.32235	10.75039	11.42414	10.70877	10.65765	11.16877	11.21595	10.49027	10.69546	10.5001	10.20566	11.43026	9.81868	10.27432	10.77624	10.97502	11.12917	10.8942	11.26044	11.4434
HS2ST1	6.88507	6.54692	7.50598	8.6483	7.7545	7.54253	7.21573	7.96261	7.23262	7.03407	7.85416	8.61761	6.88228	8.0239	9.94478	6.90313	7.53274	7.02901	7.21194	7.73973	8.06227	7.15113	7.53492	6.90152	8.59865	8.09409	7.75539	7.49732	6.93116	7.78211	7.20795	8.0542	7.64963	7.22658	7.93867	8.26172	6.99845	7.43441	6.83631	7.19239	8.05446	7.42957	7.09209	6.32349	7.93212	8.26609	7.29913	7.64014	7.8287
LMO4	5.28497	5.91219	5.84417	5.76635	5.91405	5.21135	5.7926	5.71692	5.64474	5.77796	5.87627	5.86479	6.05942	5.94125	6.21302	6.13427	5.84927	5.8864	5.86597	6.09349	6.06703	5.92776	6.3601	5.91623	6.15901	6.18138	6.08231	5.60984	6.01636	6.0404	5.82136	6.0648	6.02718	5.53669	6.68732	6.09376	6.15838	5.87355	5.71352	5.88727	5.71432	5.90532	5.74495	5.37933	5.90124	5.99513	5.96135	5.98294	6.01295
PKN2	8.71898	8.61506	9.28584	9.67261	9.51382	7.1531	9.31607	9.4817	8.65076	8.39665	8.99644	9.25845	8.40335	9.78458	9.48506	9.49771	9.33062	9.82561	9.01048	8.65368	10.18613	8.81775	9.58871	8.08729	9.9632	9.41017	9.38413	8.51258	8.91105	9.34645	8.83738	9.4047	10.03472	9.11831	10.05659	9.59855	8.76905	9.40972	8.5369	9.5823	9.14861	9.62289	9.2797	8.60805	9.60805	9.17651	9.55495	9.93894	9.73824
GTF2B	8.19854	8.57827	8.85824	9.23067	8.62251	8.08641	8.94993	8.9633	8.53425	8.74605	8.43091	8.49531	8.38621	9.08537	9.46502	8.39388	7.98155	8.70719	9.08062	8.46642	8.89336	8.94547	8.97061	8.73149	9.31597	9.01602	9.02519	8.6726	8.95992	8.87892	8.60969	9.06367	9.07451	8.72195	9.59682	8.93365	8.84198	8.48991	8.31208	9.466	8.98855	8.6777	8.6859	8.89611	9.16232	9.0643	8.81111	9.12822	8.85742
GBP3	7.00424	7.27023	7.49653	7.24263	7.20283	5.92572	7.29417	8.11539	8.13452	6.97248	5.1729	6.52881	6.18574	6.78692	7.53535	8.20864	6.74918	8.27665	6.46287	6.74581	6.58415	7.57969	7.06973	7.16349	6.85317	6.54343	7.95735	7.24125	5.2058	6.27377	7.25204	7.10424	8.75752	6.70903	9.95344	6.63299	7.77138	5.80147	6.54489	6.99519	5.89429	6.74776	8.72667	6.38373	6.87969	7.36041	7.43983	6.06685	6.50577
GBP1	9.53016	8.38787	9.06312	9.03087	8.5127	7.73403	9.79028	10.16337	10.29945	8.812	8.91428	8.1782	7.75863	8.44027	9.77378	10.78097	9.01377	10.76411	7.86018	9.58941	8.68034	10.75724	9.29576	9.1831	9.12549	8.24698	9.12471	9.60915	6.94352	9.17081	9.34374	8.78409	11.33546	7.91365	12.23006	8.77775	10.85021	7.70873	8.69098	8.2525	7.6551	9.79014	11.1563	8.27747	8.42136	8.77559	9.88798	8.32904	8.57165
GBP2	9.50492	8.05838	9.29154	9.48835	8.95443	8.00436	9.59848	9.85416	8.97001	9.45839	8.66557	9.47956	8.39342	9.66943	9.75161	10.00835	9.53851	10.21558	8.52269	8.55977	9.47554	9.91791	9.71974	7.97386	9.68791	9.32355	8.9885	9.48756	8.20383	9.12491	9.92395	9.30127	10.24957	8.40767	11.02692	9.83484	9.32315	9.1232	9.03952	8.51117	8.27694	9.60832	9.97519	8.54121	9.05918	8.90255	9.64816	9.75626	9.18207
GBP7	5.92465	5.87008	6.18227	6.16422	6.33747	6.02693	6.1529	6.26464	6.29758	5.92062	5.80992	6.03063	5.55917	5.92418	6.52928	6.17511	5.92153	6.23751	5.66062	5.89626	5.6383	5.49617	5.74339	5.84762	5.74251	5.6944	5.92636	5.92066	5.35731	5.82606	6.02849	5.97313	6.01048	5.63176	6.42308	5.7281	5.92285	5.58099	5.80084	5.41689	5.56159	5.87034	6.19853	5.60833	5.90739	5.4569	6.2821	6.00402	5.77535
GBP4	7.76779	6.90783	7.54073	6.87559	7.21657	5.71296	8.10917	7.81806	8.4188	6.94494	7.49122	6.4772	5.87924	6.39402	7.87888	7.7662	7.00561	9.05565	5.86245	6.93659	6.74345	6.31028	6.92838	7.60389	5.95257	6.28335	7.57681	7.22025	5.17397	6.58131	6.80407	5.69109	9.47497	6.07564	11.01635	5.9491	8.03679	5.28531	6.13272	6.40534	5.72098	7.23445	9.01302	6.08823	6.2974	5.59215	7.3354	6.05212	6.38754
GBP5	9.54089	8.89044	8.84047	8.82766	8.7898	7.04277	9.52818	9.9593	9.97523	8.65643	8.78759	8.16198	6.43445	8.72405	9.38661	10.53018	9.17015	10.97648	6.59696	8.55582	8.38289	8.65345	8.77429	8.57475	8.64158	7.88347	8.20194	8.50679	6.58473	8.05247	8.66841	7.2661	11.21761	6.80956	12.27691	8.38338	9.57482	7.83791	8.32444	6.91753	7.22872	9.46185	11.28878	7.51999	8.10103	6.97581	9.11317	7.95091	7.75392
GBP6	4.77129	4.1207	4.36333	5.06859	4.58402	4.56246	4.61243	5.23692	4.72508	4.99141	4.14785	4.94599	4.41176	4.66411	5.27531	5.12752	4.15838	5.63842	4.01881	4.14424	4.52216	4.4999	4.45853	4.28873	4.37887	4.38742	4.28626	4.22445	4.136	4.40533	4.67345	4.36528	5.39137	4.08695	7.04289	4.60904	4.88697	4.73405	4.8748	4.10172	4.45709	4.20667	4.93351	4.12717	4.81743	4.51021	4.80548	4.61467	4.53772
LRRC8B	6.62017	7.31412	6.49004	6.01034	7.38788	6.67014	6.82873	6.55575	7.52232	6.60794	6.40814	6.95872	6.29134	7.30539	6.75401	6.73984	7.03879	6.97935	6.50168	6.28558	6.37821	6.7706	6.75556	6.76081	6.41502	6.48456	6.95956	6.68188	5.53306	6.48051	6.67643	5.5714	6.595	6.6748	6.6288	6.59876	6.07293	7.36145	6.34844	6.75088	6.15118	7.33193	7.0271	6.18812	7.38775	6.89782	6.91307	6.1498	7.03183
LRRC8C	8.25053	8.64124	8.72636	7.65148	8.58412	8.06468	8.17065	7.92319	8.7315	7.59972	7.51363	8.35061	8.21365	8.24524	7.72679	8.03961	8.5647	8.43841	8.63616	7.94536	7.70669	7.48873	8.10667	8.20887	8.5175	8.56059	8.22712	8.14817	7.80185	7.99704	8.15002	8.98842	8.29182	8.11514	8.44322	8.08621	8.21486	7.63029	7.76119	7.89297	7.73123	7.75111	8.22523	7.51273	8.18818	7.88866	8.0771	7.45922	7.96938
LRRC8D	7.66094	7.80717	7.77732	7.64669	7.94254	6.93113	7.57752	7.71902	7.79063	7.82567	7.59798	7.85967	7.58805	7.769	7.07803	7.04383	7.63897	7.65193	7.44665	7.7159	7.53116	7.36008	8.24006	8.07778	7.75569	7.5368	7.84255	7.80458	7.64069	7.42832	7.92226	7.6992	8.41021	7.68639	7.3233	7.89431	7.23238	7.90291	7.53517	7.64782	7.44959	7.71108	7.73819	7.42068	7.99336	8.0045	7.72914	7.77957	7.69402
ZNF326	6.83698	6.46721	7.05677	5.8937	7.0417	5.9959	6.77309	6.34281	6.71183	6.05026	6.69895	6.5469	5.76385	6.50576	6.54644	6.23513	6.80397	6.53358	6.57673	7.81609	6.62748	6.44733	6.56722	6.7073	6.61134	6.89625	7.93661	6.25815	6.63676	7.00832	5.78071	6.97105	7.14101	7.00281	6.29223	6.64582	6.88332	6.5949	6.64865	7.22112	6.83521	6.18253	7.31326	6.51935	6.86764	6.44771	6.36259	6.20232	6.53672
BARHL2	7.17515	7.32047	7.28106	7.1515	7.38131	7.47988	7.27871	7.41054	7.27707	7.27154	7.04982	7.17562	7.36712	7.24298	7.12154	7.52004	7.37766	7.11146	7.24791	7.38087	7.13057	7.09374	7.26454	7.36314	7.12989	6.95943	7.18117	7.29913	7.13703	7.20494	7.306	7.01756	7.00268	7.28676	7.08646	7.29398	7.41135	7.45631	7.64416	7.32605	7.28356	7.36536	7.37629	7.3345	7.18033	7.37036	7.37863	7.23883	7.23051
ZNF644	6.40384	7.47514	6.97462	6.03889	7.15926	5.1831	7.06211	6.29939	6.97325	5.74944	6.94832	6.609	6.54313	6.59088	6.93043	6.4352	6.24565	7.3733	6.22439	7.12208	6.79619	6.40198	6.6409	6.72017	7.39565	7.46635	8.14936	5.74303	7.09926	7.35923	5.86726	7.55241	7.72056	7.10482	6.65665	6.76229	6.23329	6.58044	5.89267	6.91135	6.77889	6.35738	7.75813	6.73329	6.60403	7.0251	6.45377	6.14805	6.60142
HFM1	4.26476	4.18844	4.15264	4.21666	4.28235	4.11774	4.52423	4.37563	3.92241	4.21474	4.72777	4.52346	4.71813	4.36391	4.16844	4.44964	4.30008	4.02349	4.07388	3.96663	4.36252	4.01755	4.14569	4.09678	4.06107	4.35823	3.89917	4.28187	4.45208	4.50853	4.19723	4.06593	4.21739	4.19335	4.04975	4.26082	4.1926	4.55539	4.01446	4.03919	4.03549	3.96625	4.35774	4.35394	4.10876	4.10251	4.21389	4.27395	4.5602
CDC7	6.06159	5.71223	6.13275	6.17925	6.02653	6.95745	6.51105	6.14926	6.58733	6.24882	6.55574	6.022	6.04862	5.95834	6.91852	6.36303	6.5468	6.46129	6.61183	7.19907	6.10933	6.36015	6.59502	6.71259	6.44088	6.41817	7.30039	6.63628	6.1956	6.76358	6.33316	6.10942	6.92689	6.36737	7.15255	5.68774	6.54314	6.07726	6.87772	7.24596	6.54852	6.14322	7.83589	6.88937	5.59174	6.35769	5.94585	5.96372	6.35924
TGFBR3	6.17999	6.63973	6.44149	5.76784	6.51075	6.06406	6.62364	5.89344	8.11798	6.22698	6.03842	5.9439	5.93452	5.457	6.15269	5.32077	6.78219	6.75508	5.55927	5.92781	6.1617	6.1096	6.24535	6.96606	5.67327	6.23501	5.79194	5.68638	5.17085	6.26281	5.83744	6.01411	6.24132	5.95428	6.36381	5.99555	6.53689	6.03047	6.48332	5.85211	6.15117	6.02727	6.76429	5.85666	6.3831	5.95963	7.24305	6.08028	5.95636
BRDT	4.34118	4.02442	4.06694	4.28677	4.15951	4.06432	4.54574	4.03151	4.09019	4.43918	4.47775	4.04124	4.23064	4.10697	4.5444	4.05185	3.90753	4.06523	4.48322	4.29573	4.15291	3.95875	4.06928	4.05161	3.84257	3.66873	3.71619	4.23219	3.8352	3.88418	4.03451	3.84682	3.53438	3.89838	4.05107	3.96398	4.06318	4.4699	4.12688	4.07038	4.21137	4.23689	3.87856	4.26466	4.09052	4.05185	4.21619	3.96406	4.06694
EPHX4	5.83664	5.97653	6.21204	6.07788	5.77425	5.94726	6.11298	6.17405	5.73873	6.09069	5.64502	5.87825	5.72417	5.93081	5.98634	6.11458	5.91132	5.64901	6.22022	5.98916	5.96733	5.91365	6.01715	5.83592	5.97999	5.86641	5.77276	5.85698	5.88025	5.93147	5.91951	5.81242	5.9071	6.02736	5.83931	5.90509	5.97781	5.75423	5.87815	5.7062	6.12177	5.91367	5.89029	6.10446	5.95909	5.87471	6.23763	5.99475	5.97986
BTBD8	4.05865	5.32956	5.51517	5.18921	5.10983	4.80729	5.22697	5.38654	4.35944	4.16805	5.46982	5.5318	5.18726	5.1738	5.08068	4.555	5.216	5.12641	5.78193	4.50715	5.07728	5.01552	4.94628	4.01856	5.08706	5.84081	5.7139	4.62815	5.23892	4.58322	5.22922	6.4021	4.93012	4.07042	4.91958	4.84119	4.12757	4.49493	4.79152	4.18895	4.73666	4.7779	5.30338	4.9008	4.90432	4.97182	4.99597	4.71692	4.25091
GLMN	4.41928	4.86415	4.09103	4.46304	5.10185	4.02967	5.06951	4.13504	4.74085	4.20259	5.14711	4.49997	4.28607	4.29562	4.79145	4.56938	5.39453	4.85309	4.54411	4.75306	4.76124	4.28399	4.74014	4.31967	4.53431	4.8283	5.81613	4.24315	4.49891	4.83126	4.41524	4.83173	5.18495	4.9524	4.26993	4.19131	3.83298	4.16341	4.01102	4.79363	4.53214	4.11534	5.57067	3.9597	4.35047	4.50572	4.48394	4.21853	4.40935
RPAP2	6.27017	6.99646	7.07765	5.5631	6.87075	5.51425	7.39274	6.84823	7.64472	6.55437	6.8043	6.28662	6.90811	6.68304	7.07539	5.85806	6.66345	6.95885	6.44285	6.9463	6.66479	6.32483	6.61279	6.70618	6.72315	7.01335	7.70401	6.00369	6.58399	6.88357	6.26269	7.21591	7.30177	6.54029	6.59442	6.60257	6.50015	6.99748	6.68253	7.45311	7.00408	6.20312	7.40579	6.00553	6.56397	6.79299	6.4815	6.04207	6.53707
GFI1	6.34507	6.49971	6.18037	6.23939	5.95847	6.41958	6.47154	6.30611	6.57677	6.0952	6.42683	6.32707	6.37335	6.15656	6.10119	6.25212	6.23784	6.07603	6.13747	6.29396	5.98453	6.2967	6.09019	6.4145	6.06974	6.06031	6.03668	6.31683	6.72664	6.39518	6.12193	6.02537	5.97952	6.08885	6.07787	5.94999	6.47137	6.17977	6.60229	6.27187	6.29956	6.32049	6.47674	6.30142	6.17438	6.19099	6.56176	6.39787	6.37238
EVI5	6.82297	6.82256	7.60359	7.18565	7.51071	6.21248	6.80787	7.26818	6.16425	6.83566	7.42348	7.6897	6.24904	7.59125	7.22587	6.69454	7.14346	7.78288	7.71168	5.84991	7.43135	7.31442	7.87667	6.56075	8.20259	7.61165	7.68924	6.80535	6.97599	7.90519	6.94513	7.86214	8.2677	7.55199	7.29386	7.66188	6.23024	6.91165	6.3109	7.34615	7.33857	7.51435	6.42654	6.91587	7.65237	7.99599	6.90926	7.35525	7.59175
RPL5	7.23623	7.26196	7.14118	6.62226	7.48827	5.96806	7.36614	6.90141	7.46147	7.00437	7.04025	6.97807	6.89201	7.17886	7.00419	6.56421	7.50109	7.5375	7.30856	7.79453	7.28639	6.60164	7.7505	7.25974	7.04085	7.5204	8.21438	6.98156	6.89666	7.15304	7.23593	7.13139	7.64561	7.71267	6.59504	7.27021	7.05088	7.19807	6.87445	7.71341	7.13373	7.16067	8.23334	6.78344	7.53447	7.37479	7.30409	6.41523	7.31152
MTF2	7.6991	7.97804	8.0915	7.7586	7.7722	7.182	7.84315	8.29778	7.83797	7.60597	7.97701	7.80683	8.07242	8.21806	8.21088	6.86221	7.96506	8.64295	8.08739	8.30048	8.03391	7.70256	7.954	7.98241	8.46384	8.5453	8.52523	7.81042	8.02267	8.31409	7.28846	8.33816	8.43179	8.02476	7.97611	8.25121	7.27107	7.57029	6.86299	7.84533	8.31666	7.34327	8.2376	7.9812	7.95299	8.00276	7.6639	7.37557	7.94869
TMED5	8.27047	8.34709	8.25674	8.2939	8.12267	7.95869	8.39281	8.3001	8.12489	8.05899	8.88128	8.64903	8.87003	8.51365	8.83941	7.80787	8.15716	8.01001	8.4879	8.91096	8.31202	8.48607	8.09478	8.40104	8.94933	8.71358	8.55055	7.8865	8.59596	8.86633	7.96818	8.90407	8.72309	7.95949	8.45929	8.59247	7.96647	7.76988	6.97573	8.12031	8.65516	7.74673	7.97555	8.50756	8.23508	8.68539	7.86513	8.47307	8.18811
CCDC18	6.29451	6.0082	5.80281	6.29373	5.71746	4.51149	5.5557	6.49384	6.16966	5.37028	6.6344	6.32152	6.17052	6.26516	7.87963	5.86843	5.92563	5.8428	6.77624	6.34683	6.07484	5.93033	5.67941	6.40514	6.77727	6.5771	7.51225	5.75455	7.0292	6.71211	5.43952	6.54558	6.58821	5.60306	6.86588	6.35168	5.40494	5.56655	6.11726	6.66918	6.27952	5.97338	6.07397	7.04842	5.80455	6.77846	5.37102	6.1522	5.90364
DR1	6.91406	7.4173	7.72582	7.34545	7.75181	7.47452	7.49681	7.62218	7.10694	7.41194	8.28568	7.6652	8.08093	7.78095	8.04769	7.48117	7.43678	7.52453	7.79665	7.82456	7.52465	7.85237	7.73549	7.97719	8.12502	8.06129	7.67859	7.59959	8.18024	8.4251	7.7119	8.5165	7.79399	7.25895	8.01365	7.68365	7.09439	7.67746	7.51251	7.60445	8.01996	7.15628	7.70694	7.87366	7.47476	8.08222	7.52887	7.90038	7.49267
FNBP1L	6.19028	7.07559	6.0063	5.46804	6.03908	7.11502	5.32211	6.4231	6.02963	5.49248	7.05743	5.88511	8.10294	7.32094	6.65059	7.0566	7.10113	5.74408	7.20267	7.10288	5.87288	7.0369	6.36114	7.83003	5.84678	6.17928	7.64177	5.99058	7.64721	7.26993	6.46106	6.49796	5.76282	5.8322	6.43459	6.32609	5.88497	6.16884	6.87875	8.0043	6.64626	7.02635	5.38722	7.21035	5.9307	7.2472	6.34145	7.5725	6.15005
BCAR3	6.22016	6.27613	6.42719	6.5119	6.21651	6.43299	6.464	6.30178	6.23035	6.3253	6.28256	6.33757	6.38169	6.23805	6.3225	6.62891	6.42371	6.20703	6.38054	6.40125	6.22554	6.29483	6.26858	6.36116	6.30157	6.0957	6.20702	6.44032	6.31749	6.49581	6.4503	6.22436	6.28004	6.25914	6.3968	6.28251	6.43785	6.48505	6.4829	6.27911	6.04832	6.36315	6.29383	6.27923	6.42593	6.047	6.37933	6.52932	6.46939
DNTTIP2	8.27522	7.08126	8.6324	8.60735	8.08912	6.72993	7.61233	8.33802	7.58175	7.22844	8.5518	8.51168	8.10054	8.21267	9.64544	7.64577	6.98642	8.4418	8.33634	8.36859	7.6687	8.94595	7.87392	8.03365	8.81745	8.37646	9.38591	7.22633	8.5651	9.1329	6.60744	9.21264	8.47782	8.49253	8.84078	8.41231	8.65132	7.65616	6.92177	8.42707	8.8822	7.21873	8.25719	8.59359	8.26477	8.47144	7.65311	7.69127	8.10358
GCLM	6.92168	7.24449	7.25043	7.23692	6.82316	7.17739	6.2606	7.11005	6.03841	6.74389	7.8366	7.04768	7.75801	6.56818	7.72053	7.17093	6.58182	6.46849	7.77505	7.46338	6.73134	6.7601	6.71433	7.20726	7.42992	7.55981	7.4021	6.56437	8.01227	7.81239	6.36067	7.93399	5.7737	7.41474	7.62501	7.00194	7.11005	6.30025	5.99728	7.27789	7.16352	6.22398	6.91643	7.52232	6.29036	6.61642	7.03887	6.56936	6.35441
ABCA4	5.48468	5.25621	5.29194	5.50697	5.25479	5.58798	5.42483	5.17507	5.1279	5.23979	5.47444	5.46865	5.21704	5.38169	5.19974	5.19324	5.31158	5.33656	5.32741	5.07132	5.43256	5.47012	5.41404	5.28823	5.53483	5.23041	5.36422	5.16634	5.54524	5.48656	5.34207	5.27849	5.17149	5.48048	5.33824	5.4146	5.38279	5.55204	5.37206	5.18649	5.21434	5.53145	5.32186	5.52874	5.42044	5.35372	5.48001	5.59196	5.43681
ARHGAP29	4.12962	4.24724	4.84859	5.03129	3.50782	4.22338	4.16717	4.24903	3.82454	4.18755	5.04972	3.9858	4.46559	4.54634	4.4746	4.23427	4.34485	4.12901	4.46602	4.82714	4.64301	3.89131	3.9685	3.67479	4.47104	4.21714	4.01098	3.50148	4.96047	4.92856	4.04296	4.03478	4.27209	4.376	4.11942	4.0046	3.62176	4.32656	4.0622	3.29277	5.18164	4.18091	3.89708	4.53462	3.83683	5.3255	4.20189	4.0663	3.99841
ABCD3	7.24557	7.26429	7.86295	5.98956	7.57431	5.54809	6.69528	7.15771	6.94196	6.548	7.79751	7.11765	7.71968	8.54754	6.72101	5.41272	7.38589	7.5495	7.30195	7.24252	7.64703	7.01232	7.45352	6.87312	7.93373	8.34864	7.75074	7.23058	8.38231	7.69803	7.19	8.21717	7.94094	7.05774	7.2255	7.46782	7.36338	7.12673	6.31653	7.50866	7.46709	6.56146	7.41719	6.80498	7.19847	7.67022	7.19738	6.83801	7.41116
F3	5.73482	5.62347	5.44537	5.60293	5.39769	5.95961	5.67811	5.2694	5.37478	5.66648	5.90422	5.41339	6.60019	5.59752	5.91155	5.6162	5.44088	5.42225	5.52979	6.74735	5.57213	5.93662	5.67193	6.17424	5.71861	5.36527	5.48826	5.75801	6.14231	5.86682	5.75359	5.63263	5.43646	5.7939	5.92546	5.55545	5.82545	5.77336	5.90501	5.31641	5.71271	5.68773	5.45412	6.84128	5.66164	5.82849	5.71636	5.69874	5.50249
SLC44A3	5.93773	6.07715	5.91005	6.19419	5.96393	6.44979	6.18842	6.1572	5.90707	6.0799	6.28528	5.97223	6.08694	5.88886	6.24201	6.01984	6.04986	5.99225	6.05381	5.95943	5.79333	6.0927	5.96347	5.94173	5.88037	5.93848	6.03908	5.86518	6.22354	5.99124	5.90193	5.76934	5.94019	5.93875	6.73157	6.23468	6.44479	6.10391	6.26989	5.79242	5.98011	6.05419	5.98526	6.3776	6.0677	6.01027	6.19736	6.15695	6.15269
CNN3	4.89016	4.66869	4.76348	4.74233	4.81783	5.14056	4.87711	4.7527	4.41002	4.55814	4.97924	4.76789	4.96296	4.92242	4.76685	5.31484	4.71009	4.62099	4.61628	5.2868	4.3972	4.83731	4.90927	4.75524	4.77424	4.73248	4.99988	4.71407	4.79439	4.76799	4.77297	4.56955	4.39259	4.83327	4.75134	4.62973	4.99139	5.02932	4.856	4.73193	4.65724	4.70221	5.17482	5.30249	4.92016	5.00742	4.66132	4.7849	4.6763
ALG14	5.02085	4.55344	4.53489	4.86355	5.41923	4.90968	4.78046	4.88779	4.652	4.76973	5.00652	4.58392	4.83737	4.77215	4.47429	4.70221	4.97078	4.5989	4.65014	5.66164	4.77544	4.55909	4.65559	5.17941	5.02065	5.12647	5.48695	4.43761	5.18574	4.77979	4.98392	5.00106	4.84859	4.81534	4.53388	5.00721	5.11188	4.82183	4.62218	4.76973	4.79269	4.85009	4.94397	5.11453	4.86913	5.2174	5.04329	4.93221	4.71274
RWDD3	5.85692	6.86448	7.38436	6.96781	6.40041	5.92449	6.31583	6.71333	7.24143	6.59714	6.99344	7.37256	6.71383	6.568	7.64448	5.83104	5.77512	6.90739	6.90305	7.19332	6.83046	6.29535	6.65557	6.72179	7.30916	7.57723	7.78645	5.65749	7.12428	7.10161	6.34155	7.69855	7.46097	6.22193	6.41913	7.48561	6.51612	7.05886	5.51383	6.9656	6.93536	6.71614	7.36965	6.75089	6.62533	6.97497	6.14589	6.33556	6.82731
PTBP2	6.93805	7.40915	7.4727	7.50701	7.57699	6.78807	7.17382	6.73935	7.15766	6.33122	8.13168	6.97266	6.75607	7.71617	6.63838	6.31272	6.84309	7.46432	7.79163	7.53285	7.46845	7.47664	6.69966	6.57593	7.94524	7.96073	7.59271	5.85129	7.74176	8.74658	6.53453	7.82335	7.34782	7.2179	6.61619	7.02117	6.65162	6.95115	6.01641	6.92808	7.70093	6.35709	7.18095	6.80651	6.61365	7.53245	6.64021	7.17467	7.19915
DPYD	8.88581	9.32872	10.00143	10.53454	9.51167	9.58152	9.93503	9.95401	9.45789	9.5574	10.12741	10.08218	10.13511	10.16184	10.34306	9.59815	10.17211	10.1308	10.06655	9.17152	10.27303	10.25803	10.22409	8.88367	10.98	10.28567	9.74645	10.03632	10.42955	10.41523	9.84715	10.48218	10.47424	10.13431	10.54661	10.18561	9.44781	10.10637	9.39642	8.87228	10.22619	9.59374	9.65774	9.50067	10.03058	10.30537	10.3702	10.24991	10.50919
SNX7	3.70682	3.53108	3.39253	3.60766	4.02539	3.8939	3.85967	3.57161	3.44715	3.61436	3.87175	4.25836	4.06578	3.57565	3.45893	3.7973	3.53962	3.29784	3.41446	3.91324	3.75625	3.53414	3.51292	3.59765	3.44263	3.37751	4.16805	3.61764	3.72576	3.58523	3.49132	3.55514	3.25223	3.43578	3.3777	3.4739	3.77146	3.45907	3.8381	3.37082	3.63297	3.91575	3.60207	3.62049	3.4816	3.47212	3.25171	3.64774	3.2732
PALMD	4.61621	4.61605	4.55363	4.95531	4.68013	4.5678	4.83835	4.55378	4.8226	4.9573	4.75392	4.60145	4.83577	4.84223	4.87447	4.79446	4.64175	4.5751	4.58316	4.69948	4.68683	4.49854	4.37688	4.44312	4.51779	4.43294	4.28896	4.47239	4.5523	4.31284	4.55866	4.4079	4.41921	4.63049	4.29302	4.4215	4.57025	4.75138	4.56861	4.55924	4.4186	4.39251	4.39715	4.6243	4.74183	4.55423	4.71921	4.68629	4.37867
FRRS1	6.25145	5.72122	6.30257	6.11369	5.93086	5.16714	5.90683	6.04524	6.07918	5.27697	6.37377	5.77986	5.03561	6.40959	5.86448	5.78704	6.02956	5.85861	6.44111	5.70024	6.57285	5.00912	5.67581	5.73753	6.48621	6.08246	6.39265	6.40822	5.9538	7.17596	6.22627	6.41276	7.58747	5.49774	6.22115	6.00503	5.46889	5.98778	5.24759	5.97273	5.65775	6.09719	5.616	5.96676	5.68224	6.18653	5.85033	6.01452	5.76738
AGL	5.95447	6.40905	6.30649	5.62797	6.00463	5.91942	6.67843	6.08062	6.53718	5.83344	6.80338	5.17945	7.85653	6.42822	5.84743	5.52157	6.76767	6.48327	7.33064	5.71006	5.69299	6.33688	5.65106	6.54188	7.2156	7.27037	6.77252	5.73394	8.31201	7.73564	6.06606	6.75408	6.51922	6.42557	5.24257	6.15318	5.30828	5.67329	5.59773	6.23896	7.07288	5.52355	6.34135	6.45539	5.38072	6.19064	5.58823	5.78362	6.18503
SLC35A3	5.47823	5.85449	6.43484	5.71475	6.138	5.40636	6.37091	6.24617	7.1225	5.29138	6.59047	5.54431	5.1388	6.38868	5.82458	5.60381	6.05177	7.32832	5.90338	6.35375	6.44495	5.23904	6.03497	5.54241	5.97605	6.42783	6.87038	6.22715	5.95584	6.36186	5.04962	6.27481	6.92761	6.04264	5.47562	5.85323	5.56947	5.72481	5.34034	5.6438	5.87655	5.61431	6.39207	5.22706	5.98669	6.02881	5.4727	4.94366	5.82371
SASS6	5.59056	5.97407	5.63394	5.45418	6.04964	4.57488	5.7448	5.62676	6.43649	6.06898	5.49036	6.34346	4.96206	5.96506	6.32522	6.16878	5.63651	6.79816	6.24703	6.13239	5.9318	5.26312	5.95957	5.79929	6.22392	6.15506	6.88248	5.62643	5.92146	5.93219	5.56199	6.12292	6.61406	5.90326	6.19633	5.39914	5.59714	6.0323	5.69232	6.55727	5.73515	5.46501	6.53546	6.27082	5.7691	6.33991	5.59974	5.6058	5.87658
TRMT13	6.66739	7.95945	7.15037	6.40655	7.8048	5.46268	7.87134	6.5608	7.88389	6.59645	6.27233	6.99897	6.71236	7.26919	6.97305	6.11353	6.89072	8.30236	7.30744	8.23558	7.52419	6.65126	7.45285	7.2878	7.15518	7.8621	8.64892	6.46628	6.8288	6.61304	6.22124	7.94861	8.14592	7.42423	7.46048	6.85697	6.8753	6.51599	6.33771	7.47314	7.11983	6.62603	8.15998	6.41232	7.32419	6.93035	7.17937	6.26363	7.03685
LRRC39	5.46683	4.59435	4.39269	5.25503	4.84568	4.4961	5.20221	4.26549	4.75128	4.25157	5.3423	4.72834	5.09878	5.16869	4.70048	5.15755	4.77151	4.58371	4.96752	5.27414	4.34983	4.27763	4.47876	4.94574	5.05989	4.85483	4.99493	4.46274	4.6982	4.95619	4.43697	4.65408	5.49521	5.1601	4.47961	4.69748	4.42672	4.89275	4.8689	4.66086	4.58852	4.6018	5.00102	4.57049	4.89321	4.31428	4.54748	4.72823	4.76431
DBT	6.56454	5.86314	6.39719	5.42134	6.21894	4.03507	5.30079	6.09611	6.92418	6.01326	5.7862	6.25233	6.18015	6.50654	5.92351	5.6677	6.27263	6.77572	6.19927	5.7675	6.67478	5.28049	6.05506	5.99613	6.48607	6.14564	6.86803	5.96301	6.0544	5.96169	5.94329	6.53111	7.33374	5.99281	5.7096	6.34857	7.00053	6.38008	5.93656	6.72004	6.39888	5.6503	6.80157	5.14439	6.12726	6.38461	5.88066	5.66182	6.43681
RTCA	8.90706	9.07482	9.37439	8.93765	9.14362	8.04709	8.99112	8.77375	9.47968	8.51141	9.30935	9.17619	9.31789	9.19417	9.1181	8.32168	9.10625	9.53913	9.56561	9.74592	9.20571	8.86865	9.38862	9.52963	9.67128	9.58373	9.74885	8.48878	9.88499	9.42899	8.36277	10.0879	9.74656	9.13658	9.30243	9.52512	10.06291	9.05417	8.55237	9.2305	9.51875	9.25499	9.28535	9.45585	9.19289	9.72015	9.19877	8.67611	9.26021
CDC14A	8.01907	8.37012	8.2423	7.71086	8.17385	7.50182	8.41328	8.04826	8.8868	8.02114	7.84904	7.99047	7.9712	7.63461	7.5773	7.41942	8.48437	8.37149	7.39343	8.20179	7.78531	8.06877	8.19076	7.78626	7.81143	8.20377	8.26825	7.46554	8.01306	7.34562	7.92667	7.98612	8.08454	7.93458	7.16336	7.74231	6.89282	7.52255	7.24059	8.17313	7.83026	7.46511	7.85417	7.91147	8.25588	7.42532	7.82167	7.90462	7.96251
GPR88	6.99311	6.79326	6.86902	7.13142	7.08443	7.41045	6.98504	7.08718	6.81174	6.95468	6.89407	6.97327	7.21978	6.97346	7.07872	7.17946	7.07327	6.8443	7.02201	7.21319	6.81315	6.96566	6.89715	7.1814	6.7501	6.86169	6.96016	7.09845	7.22284	7.17646	7.06158	6.96335	6.57531	7.00629	7.09795	7.01562	7.09729	7.1723	7.48073	6.92203	6.99191	7.02338	6.84137	7.18819	7.04734	6.95481	7.11813	7.03562	6.97521
VCAM1	5.70482	5.70415	5.64199	5.83697	5.482	5.9081	5.71416	5.77428	5.29901	5.63058	5.61012	5.74437	5.82587	5.41142	5.96306	5.5121	5.35786	5.67398	5.87584	5.80903	5.5774	5.69325	5.84766	5.71693	5.76687	5.64443	5.66106	5.59792	5.76149	6.09541	5.88323	5.31107	5.49599	5.74424	5.68735	5.8502	5.67197	5.74203	5.70433	5.72246	5.61733	5.86113	5.74895	5.43044	6.04038	5.6008	5.71737	5.79444	5.87448
EXTL2	3.61734	4.00035	4.03275	3.72277	3.49671	3.51216	3.48216	3.51107	3.51082	3.7321	3.94876	3.41201	3.93608	3.64604	3.58413	4.12021	3.6655	3.71746	3.3434	3.78843	3.67011	3.95405	3.61637	3.58924	3.76888	3.92754	3.69779	3.6416	3.54436	3.91056	3.74735	4.00439	3.77289	3.7447	3.76445	3.54425	3.74015	3.5908	4.1108	4.04003	3.62485	4.22275	3.98166	3.87334	3.70315	3.46979	3.67816	3.67624	3.62965
SLC30A7	8.2577	7.97564	7.89022	7.76037	7.52745	7.72915	7.45873	7.46866	8.01058	7.6675	7.76506	7.23564	7.85658	7.4302	8.15534	7.40794	8.11954	8.11678	8.15021	7.57099	7.81731	8.67141	7.76704	8.09077	8.17188	8.24873	8.09984	7.21278	8.22152	8.42345	7.61382	8.21446	8.35228	8.0254	8.45695	7.76382	7.13996	7.27323	7.06281	7.55911	8.25165	7.41096	8.42148	7.67504	7.67727	7.58481	7.88858	7.35976	8.18244
DPH5	6.84346	7.02427	6.95818	6.75666	7.01753	6.91819	6.68508	7.29026	7.20739	6.57204	7.24816	6.68666	6.52968	6.76675	8.07945	6.34537	7.41016	7.28807	6.67563	6.27458	6.7916	7.05807	6.84039	6.8787	7.18433	7.38473	7.85554	5.85836	7.04583	7.58569	5.97456	7.93028	7.13169	7.46943	6.88589	6.79325	6.7055	6.56654	6.00901	6.72196	7.29534	5.49789	7.61059	6.98229	6.82679	6.91147	6.44462	6.78926	6.95609
S1PR1	6.91851	7.65466	7.05206	6.79656	6.84896	8.01184	6.58258	6.79457	7.42503	6.61437	8.70613	6.7354	8.7289	6.01158	9.12418	5.98393	7.22568	6.88072	7.49402	7.62254	6.98923	7.09459	6.95588	8.28125	7.99377	7.78201	7.5876	6.38904	8.58182	8.55577	6.49533	8.49868	6.76987	7.42402	7.45925	7.34331	7.20179	7.27355	6.68296	7.1257	8.55806	6.2831	7.40091	8.93909	7.06002	7.37213	7.29483	7.24025	7.27643
OLFM3	4.96474	4.53769	4.81563	4.3616	4.22091	5.14279	5.15239	4.38343	4.68639	4.8588	5.6753	5.25172	4.8547	4.46242	5.28275	4.86486	4.83678	4.8702	4.54725	4.76622	4.73625	4.96888	4.85569	4.89894	4.82652	4.76722	4.32757	4.87936	4.57206	4.5893	4.95181	4.49591	4.78733	4.85132	4.93888	4.64577	5.05582	4.75158	4.9693	4.72976	5.07404	4.90682	4.71884	5.13507	5.12977	4.77346	4.91405	4.96252	4.8075
COL11A1	5.90967	5.89921	5.83447	6.24384	5.63644	6.17981	5.87717	5.87412	5.84821	5.93725	6.06413	6.00234	5.79342	5.78901	5.78438	6.07033	5.83488	5.81314	5.93566	5.51024	5.79545	5.97504	5.95995	5.95031	5.78878	5.82934	5.71311	5.84277	5.85111	5.87407	5.94997	5.80678	5.83216	5.98035	5.90661	5.96887	5.89733	5.95479	6.10807	5.90002	5.91249	5.97026	5.81692	5.9725	5.99711	6.00888	6.01088	6.01503	5.83573
RNPC3	6.53307	6.68727	6.88026	6.37662	6.75544	6.25492	6.61186	6.6411	6.48465	6.31585	6.59073	6.88446	6.14525	6.88374	6.6835	6.49938	6.98003	7.28957	6.64245	6.46365	7.07401	6.21703	6.24182	5.95863	6.91746	6.49991	6.40833	5.94871	6.54485	6.53049	6.02671	6.41854	6.62105	6.16374	6.43059	6.45507	6.31068	6.35793	6.27016	6.41678	6.27008	6.06347	6.30664	6.20465	6.28568	6.34737	6.29967	6.36274	6.40876
AMY2B	6.77859	7.48894	7.31224	7.78404	7.62676	7.47693	8.29736	7.50921	7.92536	6.90011	7.23842	7.66641	6.90485	8.11639	7.91377	7.66704	7.91348	8.17581	7.52654	6.31791	8.64101	7.05943	7.20844	6.17959	8.36243	7.58934	8.11857	5.74898	7.59571	7.5122	7.09393	7.99978	8.0366	7.32798	7.61656	7.70771	4.81962	7.53306	6.46591	7.33352	6.88019	6.75711	7.76466	6.00471	7.30525	7.31417	6.82696	7.41615	7.21296
AMY2A	6.34981	7.41773	6.53622	6.50686	6.39693	6.00762	7.22683	7.20137	6.72309	6.54573	6.1902	7.76625	6.0603	7.71451	7.74772	6.75092	7.81811	7.96131	6.53466	6.82226	7.72881	6.6867	7.36672	6.2781	8.06177	7.40258	7.50695	5.762	6.5229	7.07683	6.53563	7.47498	7.33567	6.94722	7.16508	7.68291	5.64589	7.98259	6.9264	6.9399	6.89458	6.87742	7.172	6.55775	7.57429	7.77004	6.94818	6.96188	6.45354
PRMT6	5.40299	5.73626	5.78791	5.40385	5.25732	5.50097	5.48531	5.81279	5.91708	5.57594	5.61264	5.66996	5.21284	5.3657	5.90656	5.6952	5.63159	5.29334	5.36573	5.51199	5.52763	5.08035	5.50049	5.62205	5.36302	5.80931	6.11948	5.24096	5.48277	5.27639	5.38007	5.37699	5.57556	5.64979	5.82896	5.4168	5.14043	5.56237	5.20664	5.74886	5.58022	5.40754	6.46567	5.74227	5.40986	5.53915	5.79978	5.48989	5.6764
NTNG1	5.0958	5.04158	4.72489	5.33734	5.02053	5.51679	5.14114	5.3924	5.56563	5.26974	4.90517	5.12048	5.22913	4.99036	4.92097	5.3769	4.97887	5.00275	5.25927	5.61617	5.17246	5.10677	4.89298	5.05648	5.06233	5.11589	5.11126	5.39897	5.13741	4.80027	5.20155	4.98541	4.95773	5.36105	5.00239	5.21018	5.40842	5.35914	5.52172	5.19853	4.99864	5.28739	5.05974	5.38924	5.42054	5.16934	5.25314	5.3297	5.07698
VAV3	8.72309	8.91889	9.13679	9.33699	8.69505	8.21692	9.0018	9.31136	8.22088	8.92805	9.10781	9.11678	8.73855	9.2753	9.20359	8.47782	9.07018	9.05446	9.21318	7.74479	9.17395	9.30947	9.29029	8.71046	9.72415	9.38765	9.13601	8.73472	8.82342	9.20444	9.06619	9.38456	9.15768	9.05797	9.28299	9.44024	8.78279	8.60118	8.28312	8.96728	8.84564	8.61245	8.46419	8.69742	8.76911	9.01916	9.35837	9.48281	9.40459
SLC25A24	7.08174	7.91474	8.2534	8.08465	7.35336	8.0354	7.78806	7.95345	7.2397	7.90771	7.99328	7.97042	8.39621	7.9219	8.45226	7.27217	7.73481	7.55436	8.4243	8.15407	7.29927	7.89042	7.76252	7.85598	9.09504	8.77962	8.20182	7.89353	8.5897	8.5709	7.73752	8.82832	7.79172	8.09895	7.73192	8.46189	7.46895	7.43485	6.34935	7.82379	8.19919	7.28249	6.74305	8.23149	7.82172	8.50643	7.59657	7.94948	7.83904
NBPF6	6.54781	6.54482	6.3317	6.28588	6.30744	6.48129	6.39547	6.40024	6.30635	6.36833	6.36241	6.43668	6.09201	6.29717	6.27677	6.57302	6.50478	6.15329	6.2624	6.2964	6.24708	6.49917	6.2042	6.16406	6.31238	6.23735	6.03532	6.2136	6.2404	6.21871	6.34699	6.11198	6.51554	6.32564	6.48539	6.29826	6.29898	6.27082	6.45418	6.07428	6.27844	6.29429	6.28607	6.41307	6.28386	6.24616	6.28594	6.35654	6.32391
FAM102B	6.70171	6.88855	6.93165	7.03294	7.1481	6.56271	6.9544	5.76364	6.90761	6.54426	6.49945	6.71946	7.0286	7.62592	6.8308	5.59483	6.57165	7.06932	6.96842	6.32277	6.84322	6.76989	6.83952	6.98094	7.42648	6.91682	7.85448	6.99465	7.30119	7.59604	7.12341	7.21708	7.09499	6.85016	6.24519	6.94014	6.09622	6.94707	5.56272	7.02978	6.7517	6.84488	6.35884	6.67727	7.15479	7.21447	6.62151	6.78776	6.65751
HENMT1	6.73263	6.91234	7.56649	7.11417	7.25413	7.0756	7.39324	7.30043	7.10227	6.92352	6.70652	6.89008	7.23737	7.20245	8.06333	6.24155	6.95507	7.11226	7.34683	6.75877	7.30893	6.29079	7.28434	7.18581	7.81425	7.85609	7.29777	6.25924	7.5717	7.37433	7.01706	7.77893	7.3687	6.91713	6.43782	7.28071	6.29385	6.9902	6.91173	6.73901	7.42223	6.48466	7.54768	7.01344	6.83492	7.02438	6.92927	7.20412	6.55943
PRPF38B	8.75672	9.0813	9.3327	9.09407	9.21684	8.69914	9.38124	9.14557	9.15672	9.14889	9.1421	9.28917	8.78252	9.1823	9.37025	8.41497	9.05059	9.42378	8.99163	8.45989	9.34211	9.44684	9.29876	8.91986	9.3675	9.36597	9.34683	8.74759	9.11844	9.31975	8.90955	9.60828	9.52321	9.29572	9.24356	9.48473	8.90874	9.15778	8.78191	8.94829	9.24703	8.9508	8.97887	8.72473	9.16469	9.19737	9.024	9.2951	9.32584
FNDC7	4.45246	4.35706	4.36304	4.69698	4.75515	4.6287	4.30055	4.72105	4.1873	4.33692	4.35198	4.58972	4.89197	4.457	4.479	4.69922	4.5692	4.4401	4.64002	5.01634	4.52806	4.35179	4.1366	4.28973	4.54117	4.20735	4.51322	4.2478	4.27427	4.53466	4.31336	4.3683	4.34879	4.39724	4.37587	4.72339	4.44089	4.64606	4.42067	4.21051	4.24915	4.45437	4.22186	4.66868	4.54357	4.41396	4.11403	4.79053	4.58811
STXBP3	9.30883	8.93949	9.86718	10.15042	9.62058	9.38864	9.44976	9.99876	8.68706	9.3467	9.52956	10.29423	9.83675	9.8182	10.509	9.6941	9.61368	9.63256	10.02577	9.51031	10.22918	10.09041	9.93655	9.19647	10.66171	10.3613	9.93979	9.34475	10.01933	10.16724	9.40199	10.37815	10.12123	9.86793	9.80641	10.14455	9.3554	9.71226	9.56503	9.77062	10.15114	9.35081	9.37545	9.87036	10.24032	9.92076	9.52253	10.13393	9.91389
AKNAD1	4.73524	4.59496	5.15554	5.35549	4.69799	5.11923	4.97699	4.87762	5.00253	5.07362	4.92673	4.94115	4.91749	4.95412	4.71846	5.0843	4.56087	4.79471	4.99389	5.01709	4.96856	5.1234	4.83823	5.01413	5.16374	4.86061	4.5248	5.1048	5.04109	5.23188	4.95439	4.96184	4.69902	4.91593	5.01925	5.25605	5.1055	5.01248	5.04029	4.96532	5.14263	4.8465	4.99359	4.74989	4.96953	5.01533	5.11308	5.18999	4.96677
GPSM2	5.78065	5.76166	6.66064	5.86165	6.33407	5.7584	6.42013	6.60116	5.7475	6.04865	6.82983	5.88132	6.98899	6.80962	5.9443	7.46917	5.99164	5.69535	7.31464	6.96611	6.33096	6.38917	6.50744	6.74383	6.46161	6.52895	6.90606	6.23908	7.90725	6.95517	6.88495	7.08996	6.47269	5.70936	5.22847	6.5849	5.32365	6.08027	6.554	6.69922	6.08281	6.58664	6.14203	7.13585	6.17227	6.43918	6.24851	6.64143	6.44661
CLCC1	6.91931	5.86402	6.82374	6.37107	6.68205	5.97002	6.41614	6.20484	7.01258	5.9957	6.06879	6.39564	5.54951	6.61965	5.96094	6.67172	7.06085	7.07816	6.63252	6.94737	6.51028	5.93151	6.59817	6.33808	5.99995	6.73792	7.05988	6.23609	6.56991	6.49954	6.24023	6.41988	6.80368	6.30179	5.80195	6.42693	6.87818	5.72443	6.2476	6.42349	6.19775	6.18652	6.14971	5.80751	6.56032	6.13805	6.31031	5.72978	6.53381
WDR47	5.76457	5.87297	5.95111	5.99519	6.30068	4.92644	6.50182	6.65382	5.98333	5.79127	6.83584	6.71682	6.16458	6.91413	5.43929	6.25363	5.7797	6.21801	5.51693	6.3749	6.09901	6.42243	6.17265	6.54224	7.13671	6.49231	6.09987	5.88548	7.03319	6.81085	6.65032	7.15109	6.73212	6.46217	6.02157	6.6597	6.59279	5.98215	5.41494	5.95478	6.74596	5.52867	6.25076	5.94648	6.69576	6.38652	5.72223	6.42561	6.1436
TAF13	7.26591	9.66519	10.03977	9.09584	9.26818	7.00623	9.28147	9.08112	7.86269	8.18066	9.85008	9.37442	10.20548	9.89142	9.56438	8.27196	8.03695	9.59548	9.99426	10.44676	9.33254	9.66372	9.02286	9.7111	9.69864	10.10326	10.28108	8.40537	10.24151	9.71273	8.73447	10.74814	9.77219	8.5673	9.24887	9.58197	9.56807	8.68257	7.50635	9.53515	9.51935	7.78617	9.62728	10.07838	9.32	9.97826	8.80555	8.81156	9.01496
TMEM167B	8.93026	7.98692	8.50926	8.57594	8.21843	8.25393	8.55967	8.08401	7.99978	8.2916	8.29645	9.0137	9.15619	8.73575	8.98989	8.53845	8.22443	8.29618	8.7706	8.74137	8.71997	9.06383	8.53089	8.76374	9.21491	8.858	8.6736	7.77784	8.78591	9.2512	8.67767	9.15497	8.49791	8.32993	8.93925	8.74166	7.42747	8.51382	8.41272	8.42698	8.99639	8.12833	9.05022	9.18469	8.79342	8.69771	8.33122	8.46006	8.30329
CELSR2	6.82268	6.71408	6.69296	6.89761	6.40492	6.76445	6.75619	6.67004	6.69186	6.74652	6.52196	6.74508	6.86688	6.64727	6.70025	6.65668	6.66106	6.38713	6.68207	6.55446	6.55626	6.58176	6.74509	6.73037	6.75363	6.70634	6.57226	6.78727	6.69994	6.75333	6.87833	6.59186	6.68991	6.84219	6.77794	6.76706	6.92063	6.91379	7.0015	6.61541	6.58283	6.84579	6.60379	6.84402	6.7352	6.78995	6.84332	6.87939	6.71358
PSRC1	6.97828	6.96066	6.88665	6.97646	6.85041	7.14823	6.97737	6.86956	6.89992	7.10961	6.811	6.85597	7.44398	6.81728	6.92616	7.03894	6.95273	6.74567	6.91923	6.9507	6.81265	7.06546	6.85712	7.0074	7.07415	6.78733	6.69148	7.00962	6.93252	7.03839	7.17645	6.91712	7.03476	7.07562	7.25188	7.07764	7.17505	7.23045	7.35938	6.87647	6.88524	7.15922	6.93878	6.96902	7.11754	7.00168	7.26038	7.22725	7.1429
MYBPHL	5.89094	5.11171	5.59508	5.89877	5.55729	5.6086	5.80123	5.35549	5.53223	5.53547	5.54722	5.60188	5.72443	5.27354	5.49405	5.69996	5.68585	5.62533	5.51856	5.37441	5.423	5.49419	5.38346	5.46125	5.40449	5.39544	5.44538	5.44293	5.67252	5.51747	5.49637	5.52329	5.25246	5.58356	5.60515	5.37915	5.46233	5.73765	5.79549	5.54	5.64868	5.68698	5.64019	5.53691	5.51785	5.5705	5.57997	5.78362	5.4198
SORT1	7.86139	8.85609	8.75831	8.95838	7.66589	9.13426	7.9743	9.10703	7.21964	7.97558	8.82796	8.71057	9.52036	8.78816	9.59659	8.76849	8.54314	8.21949	9.39059	8.2945	8.6995	9.01966	8.13274	8.88171	9.53815	9.30869	8.14472	8.27233	9.90027	10.06148	8.49532	9.96058	8.53973	8.4748	9.77855	8.69896	8.53728	8.61562	8.88025	7.44597	10.20121	7.68928	6.76024	9.10548	8.18472	9.25838	8.00082	8.93965	8.39942
PSMA5	8.6532	8.50811	8.5425	7.60944	8.057	7.69932	8.66261	8.34902	9.33475	8.35328	8.2401	8.56258	7.78091	8.17021	8.50839	7.76414	8.59368	8.652	8.56984	9.60565	8.25501	7.75933	8.80629	8.76835	8.5463	8.7952	9.25506	8.92852	8.93704	8.54778	8.42627	8.93107	9.16355	8.39523	9.22072	8.6062	10.25126	8.01063	7.62316	8.51146	8.38544	8.04773	9.38745	8.45427	8.61043	9.18517	8.57643	7.41179	8.33032
SYPL2	6.26955	5.96695	6.10817	6.22531	6.00215	6.38628	6.26796	6.27445	5.99743	6.22056	6.13514	6.23122	6.14397	6.27439	6.11603	6.25493	6.1428	6.0187	6.20069	6.45812	6.19611	6.27223	6.2866	6.3972	6.2974	6.16614	6.15308	6.21262	6.35668	6.39439	6.42332	6.12761	5.86868	6.32393	6.32449	6.33589	6.45931	6.55843	6.6046	6.31166	6.14559	6.37345	6.25868	6.4968	6.33334	6.38848	6.28199	6.45198	6.21277
ATXN7L2	6.90276	6.5427	6.78375	6.85056	6.65565	6.88789	6.68303	6.9497	6.52381	6.92721	6.74677	6.65901	6.63441	6.83602	6.46041	6.95592	6.65997	6.65661	6.90399	6.49185	6.73997	6.89891	6.70181	6.84891	6.47783	6.58192	6.39221	6.70261	6.68017	6.77862	6.72334	6.75503	6.4417	6.81748	6.5068	6.56024	6.70696	6.88045	7.20178	6.61223	6.66817	6.97113	6.63517	6.87031	6.75194	6.72869	6.68415	6.85615	6.74958
CYB561D1	7.11207	7.19269	6.96283	7.25898	6.96623	7.13202	7.15383	7.34159	7.06727	7.44537	7.19717	6.98403	6.68949	7.16191	7.12624	6.91784	7.03257	7.3348	7.00471	6.96978	7.13464	7.20691	7.44472	7.20152	7.47334	7.085	7.07083	7.11618	7.11376	7.07572	7.05056	7.13444	7.52909	7.03204	7.4559	7.41029	7.2452	7.43526	7.14508	7.22326	7.19316	7.21948	6.97505	7.17935	7.31485	7.06587	7.1753	7.23603	7.35292
AMIGO1	7.13868	7.14349	6.67536	7.21043	6.67894	7.13833	7.31373	7.09026	7.00301	7.06479	6.74057	7.06841	6.84353	6.93079	7.01363	6.92439	7.01692	6.82507	6.98237	6.99119	7.08544	7.1261	7.11791	7.59287	6.8407	7.16986	6.93421	7.11003	7.12814	7.01679	7.20149	7.08025	7.14565	7.40108	6.89927	7.24944	7.36366	7.41432	7.56529	7.16321	7.0433	7.32688	7.28679	7.35483	7.20605	7.02409	7.10918	7.12998	7.17248
GPR61	6.57828	6.67583	6.87933	7.01095	6.52607	7.3581	6.86589	7.01122	6.90479	6.75179	6.84919	6.94917	6.84513	6.83032	6.50514	6.96415	6.70011	6.6589	6.73991	6.65915	6.88938	6.83121	6.76177	6.88149	7.11679	6.88096	6.75061	6.90583	6.9551	7.02267	6.8656	6.76277	6.83076	7.05043	6.94133	6.94361	6.96687	7.18293	7.29869	6.7919	6.82415	6.99687	7.07213	6.95919	7.04806	6.93368	7.03516	7.22188	6.88859
GNAI3	9.93893	9.98453	10.21829	10.24027	9.68376	9.84561	9.73313	10.06236	9.2227	9.84594	10.3061	10.02197	10.35445	10.30859	10.81188	9.66081	9.47259	10.01741	10.20829	9.88866	10.17635	10.44935	9.97584	10.06934	10.92935	10.49142	10.29661	9.97385	10.37876	10.45273	9.73956	10.62787	10.20979	10.04566	10.30785	10.44	9.73217	9.49859	9.1442	9.74986	10.73355	9.82481	9.54767	10.63592	10.29049	10.2834	10.09696	10.36918	10.11042
GNAT2	7.56917	7.73771	7.77121	7.93805	7.60656	7.70838	7.73037	7.63178	7.02182	7.78996	7.58095	7.76591	7.53816	7.84064	7.62808	7.58383	7.54318	7.64026	7.93909	6.66418	7.45753	7.95352	7.62433	7.39703	7.93523	7.68596	7.4098	7.40139	7.72266	7.62877	8.09838	7.92509	7.65522	7.21845	7.46691	7.92086	7.69639	7.54198	7.25999	7.71392	7.49972	7.62958	7.13961	7.66964	7.97824	7.53764	7.60679	7.55807	7.70007
AMPD2	6.81127	6.30401	6.34916	6.64826	6.93103	6.84459	6.40161	6.82849	6.43334	6.81639	6.47097	6.87042	6.645	6.813	6.53982	7.35026	6.87268	6.75756	6.28081	6.71127	6.76905	6.88651	7.08004	6.76082	6.81193	6.70809	6.57707	7.01783	6.46189	6.33606	7.19696	6.78954	6.80342	6.60729	6.58824	7.14919	6.67247	6.85065	6.79584	6.64613	6.57987	7.20231	6.40392	7.10399	7.00508	6.76139	6.7184	7.20022	6.63544
GSTM4	6.1687	6.73992	6.50972	6.47214	6.39801	6.00426	5.95512	5.98964	6.98496	6.65617	6.49393	5.99905	6.73683	7.0576	5.88687	6.21984	6.82809	6.34803	6.08449	6.82124	6.73795	6.58493	6.5273	7.97598	5.9509	7.09622	6.1256	6.68617	6.8584	6.13589	6.6324	6.36027	6.81821	6.81486	6.16079	6.29222	7.08507	6.34142	7.91021	6.75567	7.2696	8.34283	6.67263	7.10759	7.11212	7.18721	6.38694	7.22022	6.75164
GSTM2	6.4552	5.96226	6.22942	6.8972	6.26933	5.87343	6.01333	6.46404	6.44915	6.65226	5.78433	6.05818	7.11046	6.3747	5.58714	5.93709	7.323	6.74589	6.42169	5.78389	6.12282	6.72471	6.48786	7.85827	5.81608	6.85569	6.1279	6.75036	6.4393	6.12902	6.94438	6.15163	6.72748	7.01347	5.84477	6.03784	6.16211	6.61179	7.51498	6.10242	7.38635	6.70969	6.54994	6.5778	6.58077	6.42142	6.14886	7.4781	6.42873
GSTM1	5.2013	5.53773	5.75623	5.79693	6.14811	5.71412	5.40338	5.71389	6.10039	5.86202	5.65926	5.45884	5.6684	6.37087	4.95419	5.41883	7.27675	6.34616	5.45662	6.08658	5.89585	5.68032	6.68877	7.33701	5.31366	6.42107	5.21488	5.95522	5.60654	5.33898	6.26542	5.93538	6.17491	6.92787	5.42881	5.65903	5.88966	5.76209	7.22056	5.81821	6.96588	7.40628	5.89016	6.11422	6.94739	6.8273	5.5762	6.87307	5.4195
GSTM5	4.18293	4.55341	4.4651	4.37366	4.78602	4.44148	4.49402	4.46424	4.58372	4.37531	4.56319	4.43636	4.97642	4.77342	4.5278	4.4725	4.67808	4.64334	4.19365	4.86909	4.59091	4.43183	4.59989	5.31488	4.32542	4.25585	4.12076	4.64138	4.74681	4.40567	5.0155	4.6308	4.39817	4.49773	4.53332	4.69201	4.67113	5.13811	5.12105	4.60413	4.62792	5.30508	4.78888	4.5168	4.35148	4.8149	4.51457	4.73127	4.55386
GSTM3	5.82414	5.52575	5.72887	5.43911	5.99377	5.86223	5.88354	5.67399	5.4864	5.70772	5.78643	5.84536	5.72012	5.80356	5.58256	5.75625	5.77699	6.12307	5.59477	5.98724	5.46257	5.75774	5.43246	5.82236	5.42799	5.48208	5.3884	5.5097	5.92436	5.58073	5.6247	5.48479	5.46282	5.70909	5.50433	5.44856	5.63018	5.822	6.42748	5.45167	5.51635	5.90963	5.76506	5.92419	5.69993	5.57015	5.55077	6.38769	5.75217
EPS8L3	6.85815	6.64436	6.7152	6.86667	6.44732	7.11328	6.59957	6.84618	6.78278	6.98147	6.82553	6.93036	6.75126	6.72314	6.76321	6.63648	6.81782	6.58062	6.7299	6.53455	6.83078	6.93895	6.75787	6.83123	6.87514	6.76764	6.63306	6.83093	6.79236	6.70517	7.03324	6.78651	6.73337	6.86777	6.89639	6.7683	6.87334	6.9152	7.16838	6.73631	6.81685	6.90817	6.92631	6.77912	6.9158	6.86989	7.01256	6.98149	6.93258
CSF1	6.38052	6.40897	6.22581	6.72935	6.40569	6.62269	6.35757	6.81271	6.5272	6.81673	6.70624	6.45974	6.78218	6.4913	6.63949	6.71124	6.71921	6.27829	6.55316	6.55632	6.41647	6.4474	6.56916	6.66802	6.50437	6.67108	6.49033	6.9046	6.76449	6.58976	6.90554	6.60873	6.04521	6.59665	6.90102	6.83187	6.71168	6.56366	7.30719	6.5733	6.754	6.94191	6.56294	6.85547	6.53195	6.72237	6.76425	6.89816	6.63285
AHCYL1	8.1545	7.99177	8.10428	7.76732	7.92885	7.897	7.56413	7.68575	7.79934	8.37927	7.49849	7.71808	8.04619	7.78151	8.01636	7.20716	8.47116	7.66809	8.01561	8.06897	7.91308	8.04547	8.31094	8.42068	8.19915	8.2257	7.86775	8.59518	8.39462	8.44726	8.19014	8.48703	8.53786	8.37477	7.98889	8.16561	7.9177	8.00987	7.993	7.62889	8.89649	8.13348	7.63114	8.11415	8.24208	8.36471	7.81806	7.94511	8.27121
STRIP1	7.05574	7.31555	6.92399	7.09698	7.08472	6.83799	6.74469	6.80414	7.00756	6.97391	6.54862	6.90626	6.97333	6.81503	6.86137	6.24771	6.92297	6.82362	6.7313	6.55675	6.59559	6.70441	6.81979	7.2399	6.89633	6.68657	6.81397	7.03307	7.15729	7.03756	7.07029	6.98204	7.09487	6.81307	6.96422	6.72138	6.63206	6.98811	6.94479	6.92588	7.26882	6.76521	6.70314	6.87434	6.89911	6.72794	6.81805	6.74416	6.94737
ALX3	6.99631	6.90976	6.97388	7.01211	7.04116	7.05776	7.05872	6.86982	7.02476	6.99898	6.88739	6.80034	6.87045	6.84587	6.86751	7.00015	6.92179	6.75529	6.83243	7.15541	6.81641	7.05736	6.92444	6.90702	6.8443	6.97587	6.72072	7.06082	7.11555	6.84524	6.99991	6.87531	6.89156	7.07653	6.96572	7.03958	7.24311	7.24874	7.11679	6.93224	6.93755	7.2994	6.90289	7.10342	7.171	7.02101	6.99266	7.26743	6.98036
UBL4B	6.36613	5.90039	6.13763	6.12816	5.84422	5.84135	6.14284	6.1254	6.16624	6.19761	5.70144	6.17904	6.1667	5.85505	5.93634	6.04267	5.8992	6.33529	6.09183	5.75811	6.01982	6.25295	6.01228	5.88776	6.33853	6.09847	6.18533	6.29437	6.03152	5.93565	6.2984	6.23584	5.94584	6.14974	6.45466	6.03973	6.24622	6.28584	6.40318	5.79327	6.02077	6.32216	5.81847	6.4134	6.12628	6.21764	6.23646	6.27577	6.23257
SLC6A17	5.83952	6.07312	5.63728	5.76624	5.48482	6.33958	5.68975	6.26202	5.83747	5.94118	5.97948	5.79818	5.64338	5.76078	5.77047	5.74279	5.78832	5.61298	5.77584	5.69064	5.75886	5.99764	5.92206	5.88922	5.71629	5.6932	5.51089	5.78078	5.69994	5.88615	5.88505	5.85855	5.88883	5.71984	5.83241	5.73703	5.91438	6.07453	6.25225	5.61704	5.61927	5.90062	5.98724	6.11564	5.72395	5.65304	5.85046	6.02509	5.69712
KCNC4	6.81467	6.49136	6.66177	6.87567	6.54246	7.20542	6.75697	6.7206	6.76209	6.66461	6.64315	6.76511	7.0946	6.59506	6.60622	6.97267	6.68998	6.5844	6.62926	6.48982	6.83304	6.90873	6.77518	6.72799	6.82862	6.68026	6.6579	7.05674	7.06613	6.84301	7.01179	6.84677	6.84203	6.89083	6.78334	6.83114	6.92611	6.9484	7.00499	6.64207	6.73013	6.85066	6.86826	7.09736	6.9146	6.87703	6.98054	7.20027	6.62456
RBM15	7.09893	7.11188	7.75909	7.37873	7.37859	7.06423	7.58004	6.98893	7.39256	6.61674	7.44966	7.31783	7.11602	7.21321	7.42717	7.73647	7.26993	7.58931	7.60795	7.89928	7.6612	7.23023	7.64542	7.51292	7.5093	7.58496	7.52916	6.94901	7.40399	7.56089	7.38142	7.60647	7.60202	7.09109	7.46388	7.38462	7.5067	7.55674	7.11803	7.42069	7.48589	7.41424	7.72212	7.64744	7.41623	7.43471	7.32134	7.46596	7.55376
SLC16A4	6.78715	7.54562	7.2224	6.69185	7.2264	6.6491	6.69519	6.77469	6.59306	6.38749	6.58209	6.76321	5.60294	7.14437	6.69868	6.6485	6.99773	7.20232	6.73355	6.34943	6.65823	6.80336	6.98848	6.6575	6.4502	7.57612	6.68344	6.29834	6.29963	6.78998	6.69581	6.89603	6.77199	6.73588	6.59597	6.98521	6.18425	6.7074	6.52062	6.61852	6.57801	6.3439	6.83748	5.85369	6.77029	6.50302	7.36534	7.41507	6.84804
LAMTOR5	9.19398	9.27926	9.23966	8.93832	8.83967	9.71037	8.93985	9.08515	8.24068	8.90461	9.5316	9.0757	9.83794	9.21218	9.88753	8.83695	8.80055	8.96269	9.7898	9.34154	9.20953	9.27719	9.15229	9.22101	9.61923	9.85408	9.43645	8.633	9.86174	9.72824	9.08185	9.77376	8.4074	9.1599	9.35108	9.38111	8.92426	9.24577	8.43445	9.29122	9.63925	8.73357	8.44904	9.57397	8.71592	9.41663	8.96853	9.22431	8.83893
PROK1	6.81848	6.41074	6.5328	6.68303	6.22702	6.72808	6.55047	6.67012	6.29251	6.78462	6.4088	6.70208	6.24643	6.42745	6.37683	6.55479	6.59266	6.187	6.32137	6.11026	6.35877	6.30959	6.21731	6.34765	6.43818	6.49158	6.18284	6.34839	6.27105	6.32801	6.42959	6.17308	6.11757	6.43253	6.46839	6.44475	6.5765	6.55546	6.68367	6.1746	6.29481	6.66415	6.21341	6.44607	6.59178	6.43436	6.56863	6.65847	6.35764
KCNA10	6.95992	6.8798	6.77387	7.26834	6.84569	7.18668	6.96364	7.0479	6.88722	7.02719	6.86329	6.92782	6.97532	7.44757	6.93473	6.68029	6.92487	6.91348	6.95358	6.55925	7.04846	7.03365	7.04815	7.02443	7.13649	7.06116	6.85795	7.02793	7.14493	6.96493	7.22347	6.95405	6.87961	7.00358	7.10305	7.07395	7.14791	7.28234	7.37885	6.83987	6.91911	7.02773	6.8337	7.09313	7.03763	7.06148	6.91319	7.16878	7.00951
KCNA2	5.53839	5.82623	5.53018	5.88399	5.5589	5.87393	5.66635	5.81724	6.0571	5.73577	5.80657	5.7958	5.71892	5.91455	5.64076	5.64307	5.61834	5.53766	5.44695	5.81522	5.34399	5.47872	5.75208	5.92814	5.66688	5.60583	5.55451	5.70726	5.40505	5.6753	5.94388	5.77268	5.32101	5.88396	5.70744	5.52822	5.55622	5.74269	5.79379	5.65977	5.59702	5.7886	5.33902	5.63688	5.47386	5.52098	5.40586	6.05895	5.75204
KCNA3	7.88932	8.801	7.17479	6.47888	7.47608	7.02982	7.39282	7.48999	8.5506	7.26733	7.43358	6.93167	6.4501	6.60957	7.12974	6.28201	7.88039	7.84114	6.96625	7.18953	7.25664	7.25608	7.60597	8.38509	5.78037	7.81302	8.00995	6.55989	6.27496	6.68293	7.41044	6.66766	7.5395	7.51775	6.82062	7.26712	6.84123	7.51983	7.30092	7.4945	6.92571	7.10268	8.07145	6.77716	7.66151	6.29318	7.3996	6.60709	7.44169
CD53	11.27898	11.40808	11.76827	11.74593	11.2407	11.23838	11.50082	11.54261	11.54881	11.44941	11.37876	11.38588	11.30344	11.56234	11.96092	11.23106	11.36972	11.5697	11.34972	10.66236	11.65657	12.00039	11.55465	11.29117	11.8174	11.7329	11.35507	11.49589	11.59222	11.80524	11.59747	11.81407	11.74446	11.70862	12.22954	11.75889	11.58056	11.55818	11.25553	11.02641	12.06893	11.38329	11.09342	11.65458	11.69514	11.59318	11.47283	11.84039	11.68608
LRIF1	6.61274	7.6945	7.51383	7.3076	7.14089	6.75642	7.35016	7.68546	7.15464	6.53805	7.4126	7.78491	7.34448	6.75848	7.92296	6.90825	6.83665	7.21993	7.02116	7.4651	8.10487	7.25141	7.12259	7.11173	7.89913	7.79668	7.79394	6.43879	7.94252	7.64587	6.7637	8.019	7.11278	6.74204	8.61704	7.26242	7.5373	6.78317	6.06151	6.87598	7.70687	7.34886	6.84593	7.23443	7.0045	6.70516	6.47899	7.39311	6.71729
DRAM2	7.24833	8.37603	8.53102	7.96873	7.82592	7.77832	8.40582	8.16309	7.86997	7.82822	8.39057	8.2068	7.84011	8.02379	8.70562	8.35151	8.09876	8.79789	8.29814	7.857	8.28854	8.15616	8.31843	7.55532	9.1175	8.65975	8.77923	7.58869	8.62367	8.49883	7.76895	9.01564	9.00783	8.20584	8.90238	7.92624	7.64095	8.17306	7.77575	8.37218	8.18236	7.51521	8.53092	7.99656	8.08472	8.70035	7.71101	7.05157	8.16772
CEPT1	8.35898	8.98171	9.32448	8.2683	8.46118	8.31641	8.5376	8.63071	9.0083	7.84668	9.29351	8.6057	8.83421	8.60563	9.59472	8.32818	8.34817	9.12749	8.77834	8.99404	8.75676	8.92555	8.7584	8.45703	9.2892	9.28246	9.25859	7.91652	8.72935	9.01748	8.15181	9.29159	9.38993	8.61866	9.09883	8.47971	8.63509	7.9679	8.06082	8.57872	8.88414	7.54683	8.74876	8.75	8.43605	9.09144	8.24057	8.02657	8.368
DENND2D	7.73951	7.66758	7.69675	6.81251	7.71974	7.88816	7.87802	7.4506	8.72174	7.61005	7.30363	7.40547	7.4337	6.94801	7.85094	6.49654	7.80523	7.98372	7.08347	6.99595	7.54999	8.45795	8.31244	8.6309	7.47474	8.29225	8.02419	8.06759	7.18829	7.8116	8.05314	8.16247	8.02749	8.13789	7.6895	7.82611	8.14767	7.82205	8.00398	7.79214	8.07629	7.64942	8.53192	7.57985	7.68402	7.8814	8.05127	7.83724	7.91494
CHI3L2	5.65498	5.14766	5.07137	5.36199	5.4613	5.34102	5.28125	5.36808	6.12792	5.04231	5.04428	5.28071	4.74955	5.31261	5.80804	5.11175	5.73578	5.72249	5.58255	5.49938	5.40005	5.58283	5.84263	5.7427	5.32854	5.40848	5.73923	5.94208	5.27447	5.35871	5.08831	5.31621	5.377	5.69779	5.34777	5.0177	5.57606	5.3825	5.73738	5.40563	5.48475	5.76147	6.07529	5.70439	5.35738	5.86984	5.09086	5.51285	5.58529
CHIA	5.25667	5.13334	5.18479	5.53286	5.2011	5.59765	5.35015	5.35502	5.16808	5.38531	5.05126	4.87256	5.17274	5.00927	5.19037	5.59533	5.21326	5.08903	5.34749	5.18418	5.14425	4.89638	4.88155	4.94706	5.08194	5.11117	4.92378	5.25785	5.05555	5.06454	5.12001	4.88938	4.73564	4.98134	5.12795	4.86219	5.11631	5.12013	5.18733	5.10929	5.2805	5.25613	5.12477	5.24652	5.09123	4.99619	5.1926	5.39362	5.14566
PIFO	4.6781	5.15194	4.99942	5.36997	5.04385	5.15733	5.00573	5.15626	5.01514	5.13873	5.09013	4.87208	5.14051	4.8267	4.81761	5.1262	4.83058	4.97386	5.41246	5.28094	5.0991	5.32109	4.90345	5.15626	4.8985	5.27726	4.91599	4.9952	5.12028	5.28552	5.09218	5.21841	4.93948	5.15811	5.14664	4.81746	5.1783	5.2355	5.29744	4.90251	5.09545	5.18908	5.3235	5.27115	5.14416	5.12806	5.05462	5.11124	5.1495
OVGP1	6.08763	5.07625	5.30997	5.55458	5.18119	5.45334	5.27763	5.62544	5.37597	5.61581	5.28786	5.42187	5.50413	5.35362	5.19634	5.73837	5.92885	5.25403	5.26989	5.14256	4.90566	5.3226	5.33734	5.22117	5.16202	5.26901	5.11701	5.14469	5.37133	5.22043	5.34996	5.25388	5.25892	5.60743	5.41486	5.22948	5.29766	5.61594	5.70507	5.147	5.28997	5.42921	5.01974	5.25961	5.24239	5.23007	5.2937	5.596	5.31048
WDR77	7.44675	6.49862	6.91237	6.76377	6.72631	6.90212	7.1912	6.65273	7.24101	6.83786	6.87479	6.58546	6.71991	6.71232	6.82288	6.63877	7.46453	7.00892	6.68365	6.98162	6.73891	6.568	6.88027	7.04171	6.63128	6.83172	7.07933	7.34531	7.02159	6.90205	7.05131	6.61327	7.00948	7.24952	6.56114	6.77132	6.7434	7.06135	7.13901	7.07934	6.71207	6.87853	7.30985	6.92085	6.84622	6.68403	6.9597	6.62062	6.8313
C1orf162	10.78957	11.09945	11.02042	11.12516	10.63707	10.69594	10.70941	10.90616	9.90513	10.74297	10.74816	10.58875	11.13275	10.8098	10.92387	10.51484	9.95336	10.69446	11.42028	11.16814	10.62435	10.79678	10.67097	10.89304	11.26719	11.39709	10.84054	10.98599	11.3928	11.48238	11.08631	11.42445	10.97467	11.06777	10.20585	10.80596	10.23267	10.78082	9.81797	10.32667	11.00817	10.68235	10.06581	11.02782	10.75401	11.37492	10.73369	10.92763	10.59307
ADORA3	6.34603	6.54956	6.40117	6.59927	5.95261	6.09113	5.88829	6.16727	5.90767	6.65065	6.25838	6.27104	6.09964	6.28279	6.32288	6.30991	6.30007	5.74383	6.02211	6.62065	6.70198	6.65896	6.13444	5.93499	6.36515	6.36422	5.9604	6.38991	6.82656	6.8524	6.02483	6.73371	6.25289	6.44732	6.33193	6.6386	6.2615	7.62762	6.67819	5.82899	6.9037	6.62694	5.78018	6.59656	6.2621	7.2792	6.04471	6.93515	6.15127
RAP1A	9.13098	9.10222	9.51834	9.72389	9.20701	9.21041	9.44666	9.44339	8.85231	9.44058	9.44678	9.63591	9.59252	9.88707	9.73938	8.78966	9.22425	9.5698	9.36154	9.53107	9.80346	9.66411	9.59167	9.35409	9.90493	9.88289	9.32267	8.96746	9.62082	9.58771	9.56912	9.93388	9.66091	9.19761	9.47539	9.80217	9.35077	9.30864	9.09565	9.40112	9.71874	9.63297	9.18872	9.73573	9.84113	9.76535	9.40572	10.04033	9.67623
DDX20	6.14546	6.05625	6.07442	5.69891	6.3107	4.93029	6.04642	5.85031	5.88764	6.05198	6.26823	6.00081	5.20397	5.84861	5.66841	5.32136	6.20817	6.02431	5.37708	6.13095	6.17472	5.95891	6.52289	6.13603	5.93039	6.53231	6.2196	5.71416	5.86346	6.09226	6.34064	5.91688	6.5508	6.30109	5.78606	6.25306	6.04658	5.69393	6.32949	6.27501	6.10864	5.9713	6.46778	5.96044	6.17821	5.89189	6.04367	5.83869	5.77137
KCND3	5.38803	5.23058	5.42944	5.58721	5.3421	5.54362	5.38434	5.37463	4.93796	5.49295	5.34982	5.21971	5.38951	5.11477	5.17242	5.2616	4.91919	4.78609	5.35055	5.06127	5.36946	5.53802	5.43319	5.48726	5.26755	5.26658	4.86814	5.38554	5.2692	5.41757	5.45257	4.92476	5.40367	5.71154	5.05669	5.37165	5.68694	5.72505	5.98594	4.93343	5.31429	5.50052	4.94153	5.50526	5.26235	5.29021	5.43418	5.34908	5.26701
CTTNBP2NL	5.89602	5.40534	6.18764	6.27019	6.19452	5.93194	6.14807	6.16052	5.94437	6.22919	6.25988	6.03973	5.62425	6.2144	5.62205	6.04228	6.42232	5.93353	5.96288	7.00284	6.56493	5.76796	6.35974	6.04875	6.10772	5.59128	6.51593	6.12998	5.55898	6.26657	5.74627	5.58562	6.56593	5.95522	5.64351	5.89499	6.05044	5.64254	5.69195	5.91523	5.95374	6.21751	5.42872	6.27641	6.34829	6.93729	5.82953	6.02651	5.97902
WNT2B	5.6942	5.66242	5.66498	5.92883	5.15563	6.02142	5.71027	5.75555	5.86591	5.6114	5.89617	5.81395	6.08847	5.85453	5.75454	5.80694	5.74047	5.52096	5.90582	5.88626	5.90382	5.78945	5.93472	5.92812	5.80086	5.82586	5.72901	6.25923	6.00473	5.93124	5.93411	5.82683	5.79702	5.88004	5.80695	5.64077	5.92579	5.86395	6.12232	5.77055	5.81535	5.80238	5.83725	5.91144	5.78548	6.17252	5.966	5.8612	5.7532
ST7L	6.24996	6.50665	7.39486	6.90832	6.45948	5.94628	6.65877	6.18396	6.77076	6.52744	6.5937	6.39961	7.0791	6.56185	6.80075	6.25294	6.21251	6.8579	6.5977	6.53983	6.45256	7.24915	6.4474	6.51396	7.2458	6.87415	6.77578	6.39858	6.88899	6.59345	6.6218	7.41498	7.00435	6.63049	6.88705	6.84499	6.38537	6.40012	6.40863	6.69589	6.71535	6.51656	6.65807	6.83705	6.94131	6.80146	6.37962	6.56281	6.58291
CAPZA1	8.73729	8.86497	9.12586	9.47032	9.19316	8.92387	9.23103	9.2693	8.80652	9.11737	9.44314	9.30991	9.28006	9.24551	9.69523	9.08976	8.58941	8.96135	9.27295	9.00361	9.24215	9.30957	9.03669	8.71861	9.72115	9.49091	9.50522	8.4761	9.56219	9.56606	9.14421	9.57903	9.33258	9.2742	9.48425	9.40267	8.7526	8.99807	8.11652	8.86168	9.08786	8.73194	9.24476	9.31374	9.34764	9.13171	9.20858	9.3411	9.34994
MOV10	6.67903	6.89886	6.7402	6.74051	6.76111	6.7947	6.87437	6.81456	6.98334	7.20624	6.2769	6.82435	6.60822	6.55928	6.78147	7.41795	6.78593	6.53946	6.55153	6.99892	6.52108	6.5513	6.72095	7.0015	6.76821	6.61189	6.83276	6.90088	6.843	6.95341	6.97244	6.85614	7.30732	6.83016	8.33854	6.80699	7.41987	6.74095	6.84805	6.50047	6.63915	7.11723	6.79138	6.9133	6.92533	6.82668	7.23449	6.88959	6.83697
RHOC	7.38882	7.55537	7.50509	7.17865	7.3382	7.20145	7.48564	7.48054	7.45857	7.49584	7.41218	7.61075	7.38685	7.29542	7.05151	7.5815	7.55173	7.54857	7.58858	8.42146	7.47333	7.5117	7.81064	8.08648	7.21378	7.32245	8.00015	8.18177	7.47121	7.30955	7.66965	7.36691	7.42603	7.36738	7.46807	7.48609	7.85191	7.27472	7.83589	7.47294	7.39805	8.06097	7.36048	7.77564	7.87294	7.88505	7.4862	7.55693	7.51969
PPM1J	5.82726	5.9873	6.07126	6.09119	5.80173	6.16101	5.69504	6.1483	5.83252	6.16853	6.02836	5.99435	6.21747	5.99216	6.04333	6.18364	5.78814	5.9801	5.90779	6.09236	5.94863	6.14777	5.96387	5.93089	5.9474	5.7122	5.62303	6.2831	6.17893	5.96185	6.13733	5.9868	5.69104	6.23168	6.1019	6.01362	6.40434	6.02985	6.27253	5.78134	5.71222	6.23499	5.57562	6.17281	5.99273	6.12319	6.16914	6.29539	6.13654
SLC16A1	5.55228	5.69309	5.68606	5.44895	5.74517	5.61779	5.00413	5.3625	5.32793	5.62136	6.16016	5.32692	5.25971	5.55673	5.39583	5.19403	6.23377	5.19466	5.19518	6.94822	5.56719	5.23773	5.68361	6.56466	4.81664	5.48461	6.0262	5.03634	5.77721	5.26061	5.29486	5.40726	6.06172	5.40885	5.40728	5.3627	6.12297	5.64205	5.33165	7.70922	5.68844	5.57748	6.39575	6.32511	5.56542	6.02259	5.27269	5.25789	5.55804
LRIG2	6.91542	7.41036	6.27425	6.60673	6.67699	5.99353	6.61835	6.19245	7.23198	6.45031	7.25262	6.52021	6.757	6.76233	6.37201	6.55491	7.33022	7.05156	6.80165	6.26345	6.79493	6.48841	6.67793	6.39791	6.39988	6.60699	6.9142	6.65257	6.81107	6.84938	6.33094	6.58996	7.13202	6.96144	6.2448	6.58117	5.86455	6.42207	7.22075	6.56287	6.65726	6.6391	7.28928	6.36166	6.48506	6.69189	6.70455	6.11346	6.39963
MAGI3	5.63681	5.63225	5.45968	6.28458	5.90401	5.81391	5.2754	5.8334	5.44312	5.7874	5.70529	5.4489	5.32916	5.34059	5.61207	5.37661	5.718	5.68623	5.47084	5.56252	5.69979	6.01291	5.86186	5.50688	5.63583	5.55443	5.40298	5.36209	5.91656	5.72231	5.63348	5.64829	5.66756	5.84644	6.02416	5.81123	5.57775	5.88813	6.06666	5.58043	5.54047	5.6536	5.3572	5.73628	5.6643	5.73743	5.87166	5.79449	5.90198
PHTF1	8.40176	8.48806	8.66032	9.24944	7.90417	8.93858	8.15531	8.74393	7.85314	8.13199	9.47663	8.60741	8.52946	8.65997	9.54599	8.7647	8.48735	8.2983	8.40524	7.28554	8.90723	9.33343	8.54173	8.22259	8.72972	8.73009	8.43987	7.66414	8.76402	9.51382	7.70932	8.77037	8.20343	9.137	9.44341	8.5453	8.21456	8.68007	8.11648	7.84295	9.61224	7.61839	8.45134	8.6396	8.25216	8.05943	8.46498	9.12668	9.09224
RSBN1	8.57204	8.29591	8.21634	8.54192	8.00068	9.07996	7.87894	8.4109	8.07727	7.8981	9.47748	8.33175	8.32073	8.33186	8.82532	8.71895	8.40245	8.21084	8.1503	7.38796	8.76972	8.95049	8.15623	8.06211	8.37608	8.59958	8.00618	7.75464	8.45144	8.96931	8.04493	8.47362	8.09614	8.66542	8.29723	8.07891	7.48542	8.29519	8.25132	7.8184	8.96761	7.4472	7.91268	8.33608	7.91814	8.14447	8.39487	8.79411	8.6277
PTPN22	7.5576	9.30221	8.47903	7.94592	7.28353	7.77997	7.85586	7.63204	8.13265	6.90644	9.16327	7.63919	8.70821	7.56767	8.06939	7.72751	6.88361	7.38767	8.73369	7.88438	7.39239	8.11248	7.43857	8.52446	8.62241	9.00137	8.5666	6.71708	9.52268	9.25145	7.49831	9.27002	7.92668	8.54023	7.9949	7.14349	7.44452	7.28956	6.51408	7.85381	8.90954	6.79541	8.16654	8.20562	7.29405	7.94269	7.35974	7.49566	7.73082
BCL2L15	5.72709	6.76528	6.7482	5.16586	7.1099	5.81073	6.52473	6.13144	5.83467	5.36476	6.76216	5.47378	7.3577	7.23835	5.67189	5.38855	5.33687	5.60958	5.51712	6.28264	5.50413	6.21411	6.35132	7.02819	5.68618	6.10026	7.37873	5.45658	8.22708	8.03289	6.31532	7.31248	5.49893	6.26346	5.56102	5.63116	6.11121	5.47303	5.83203	6.67506	6.37018	7.22512	5.81828	7.1745	5.94549	6.24964	6.2612	5.92581	6.56665
AP4B1	7.43737	8.82101	7.62524	7.35282	7.64905	7.38262	7.19897	7.11084	7.40338	7.57352	7.38305	7.15603	7.10778	7.49922	7.12861	6.4717	7.7254	7.68086	7.89479	7.58811	7.34715	6.69532	7.41656	7.85164	7.57641	7.95255	7.55883	7.30255	7.92718	7.65864	7.17304	8.10552	7.79273	7.65565	6.71191	7.25146	7.71215	7.13983	7.26932	7.56789	7.75797	6.52583	7.60938	7.22146	7.33145	7.65595	7.14133	6.81363	7.11613
DCLRE1B	6.36858	6.40648	6.3019	6.21959	6.09397	5.95812	6.28655	6.46256	6.02867	6.21823	6.46566	6.55341	6.67438	6.22371	5.99911	6.72863	6.50463	6.55149	6.97262	7.56536	6.32095	5.79345	6.95926	6.59072	5.91281	6.04264	6.04251	6.94646	6.122	6.4453	6.36215	6.08444	6.46983	6.04635	5.68022	6.03887	6.25462	6.31935	6.25684	7.07947	6.76098	6.70299	5.99363	6.42059	6.20551	6.85524	6.28769	6.42731	6.21778
HIPK1	8.64351	9.04248	8.6679	8.92744	8.72834	9.56118	8.87576	9.40691	8.41106	8.99241	9.03783	8.97756	8.75557	8.99055	8.45558	9.69442	9.28864	8.78325	9.08818	8.39248	9.62443	9.16806	8.91379	9.34568	9.22566	8.77294	8.90318	9.25529	9.11477	9.64837	9.47222	8.99623	8.72884	9.21253	8.8026	8.91645	8.49155	9.16339	9.42257	9.36411	9.44992	9.08987	8.14388	9.12361	9.05832	9.13283	8.71759	9.50157	9.19533
OLFML3	5.46491	5.28766	5.30166	4.99488	5.21863	5.68675	5.26639	5.47193	5.28368	5.41353	5.31859	5.57516	5.58377	5.60424	5.39037	5.49267	5.6826	5.26946	5.47935	5.43016	5.41	5.82779	5.39693	5.40244	5.6831	5.75263	5.45661	5.40222	5.80515	5.7009	5.49353	5.6044	5.24907	5.54523	5.34196	5.58157	5.50818	5.48407	5.47628	5.72222	5.50247	5.65803	5.56223	5.38952	5.53975	5.78764	5.58659	5.66708	5.56828
SYT6	5.82385	5.54654	5.71691	5.73036	5.28932	5.65891	5.71657	5.91732	5.61715	6.03622	5.71063	5.89728	5.57048	5.6615	5.82775	5.73341	5.43186	5.55523	5.7689	5.63053	5.6407	5.75818	5.77599	5.66904	5.4872	5.45091	5.4207	5.68986	5.75611	5.70713	5.69553	5.63801	5.36783	5.78976	5.65066	5.62496	5.90575	5.66038	6.00426	5.69882	5.62333	5.8348	5.56706	5.86999	5.63254	5.45735	5.7552	5.86209	5.72941
TRIM33	8.81852	8.97566	8.95619	9.33571	8.97162	8.69711	9.27279	9.13588	9.05941	9.03256	8.89786	9.10606	8.83827	9.32943	8.96971	9.01024	9.137	9.50212	8.89798	8.67458	9.32691	8.89872	9.06115	8.88458	9.5212	9.25009	9.01077	8.75607	9.04097	9.21288	8.99645	9.19129	9.62742	9.19664	9.08933	9.23029	8.56215	9.12433	8.88101	8.79538	9.22111	9.23101	9.26443	8.699	9.32902	9.04506	9.08235	9.07142	9.22435
BCAS2	8.12269	7.90699	8.16154	7.45838	8.10515	6.84227	7.56302	8.13237	7.99872	7.65174	7.56459	7.84466	8.16653	7.12836	7.69159	6.67898	7.94739	7.95097	7.91093	8.51243	7.63914	7.99742	7.9443	8.1982	8.18811	7.85628	8.16093	7.23153	7.57738	7.75287	7.31318	7.71585	8.00846	7.65818	7.02319	7.65196	7.95648	7.63336	7.31635	7.81481	8.12076	7.53658	7.80363	7.40235	7.59413	7.94774	7.6825	7.656	7.79591
DENND2C	4.83967	6.7583	4.54859	4.49416	4.09608	4.86795	4.29895	4.5565	4.2415	4.29236	6.13401	4.56905	4.59903	4.69961	4.72852	4.58528	4.26964	4.62361	6.08348	4.59266	4.67098	4.393	4.60464	6.15711	4.99133	4.62176	4.34913	4.14349	6.72519	6.49009	4.63815	5.70173	4.07607	4.12854	4.62364	4.3018	4.02769	4.21116	4.31545	4.31847	5.50138	4.55665	4.55824	5.83229	4.45253	4.53703	4.61167	4.42382	4.77657
AMPD1	4.07786	4.23381	4.56275	4.69597	4.68459	4.52328	4.47166	4.32641	4.20145	4.64013	4.26258	4.12678	3.98261	4.39581	4.4638	4.32979	4.41369	4.17981	4.64797	4.24616	4.29396	4.30968	4.2051	4.09065	4.4179	4.34333	4.07655	4.44263	4.30436	4.4831	4.27567	4.30641	4.27962	4.38038	4.36266	4.36165	4.41781	4.30203	4.45616	4.44615	4.29552	4.41986	4.69612	4.65733	4.54743	4.30255	4.21993	4.4436	4.31966
NRAS	9.60715	9.58934	9.75346	9.17656	9.00924	8.87367	8.92615	8.9736	9.43155	8.98319	9.58899	9.37599	10.41268	9.57414	10.0301	9.66331	9.15088	9.59241	9.73557	10.55884	8.97232	9.09404	9.56193	9.82236	10.18834	10.08572	10.1343	9.48679	10.39931	10.07025	9.45754	10.08502	9.81023	9.64486	9.52499	9.6296	9.72514	8.47051	7.75905	9.86768	9.99975	9.18735	9.81647	9.9219	9.64089	10.13463	9.52559	9.16322	9.23458
CSDE1	10.69137	10.60295	10.70078	10.50667	10.65839	10.4081	10.58646	10.92165	10.10748	10.57214	10.95489	10.69758	10.5953	10.69072	10.43343	10.70099	10.56165	10.77623	10.67094	10.89922	10.82326	10.74323	10.89691	10.90749	10.63492	10.7688	10.83399	10.91151	10.79858	10.83731	10.64772	10.61954	10.83793	10.66367	10.48518	10.66159	10.32192	11.06136	11.43371	11.16811	10.77031	11.10198	10.49655	11.015	10.83624	10.89849	10.37794	10.59067	10.63785
SIKE1	6.61172	6.89152	6.54335	5.85393	6.3875	5.22418	6.73154	6.70969	6.74566	6.15022	6.63372	6.52866	6.95135	6.50011	7.20981	6.26745	6.34586	7.1053	6.67202	6.32341	6.74803	6.33007	6.64348	6.63271	7.11054	6.95639	7.38831	6.15495	7.25571	6.92676	6.04162	7.47017	6.95751	6.53488	6.82073	6.69452	6.33853	6.34557	6.28032	7.02679	6.64486	5.96756	7.02852	6.89842	6.47718	6.95444	5.87728	6.08055	6.22707
SYCP1	2.90095	3.27632	2.96356	3.51652	3.29662	3.12806	3.76512	2.91109	3.36879	3.4949	3.54684	3.11818	3.34914	3.79527	3.46167	3.81928	3.29111	3.21724	3.1213	2.98946	3.50326	2.53993	2.94219	2.96417	3.1442	2.67131	2.65883	2.86722	3.09766	2.97519	2.8994	2.78089	2.96866	2.75129	2.94129	2.94761	2.80661	3.02507	3.07002	2.90298	2.84053	2.98701	3.10012	2.93593	2.8511	3.06971	2.85487	3.036	3.03604
TSHB	4.16719	4.46971	5.04711	4.72334	4.08505	4.62444	5.17205	4.28512	4.28997	4.67775	4.25993	4.37349	4.6981	5.14341	4.18775	4.37218	5.11404	4.23337	4.64054	3.99588	5.50471	3.78842	4.00325	3.91283	4.64499	4.32371	4.88087	4.49454	5.0688	4.38078	4.48833	4.03063	4.10988	4.63452	4.01998	4.46402	4.1852	4.26455	4.57665	4.80971	4.17843	4.73445	3.97708	4.10761	4.02746	4.29859	4.02188	4.66917	4.50122
TSPAN2	6.60668	9.0068	8.647	7.94195	8.00553	8.27307	8.51664	8.5087	7.30811	7.87022	9.07711	7.5625	9.48848	8.66506	7.90702	8.28384	8.05715	7.27454	8.55447	8.30015	9.32863	8.75421	7.55265	9.07695	8.66537	8.74639	8.35008	7.47978	10.19991	9.34173	8.57302	8.971	7.85107	8.20016	7.78696	8.76396	7.25897	8.20461	7.27936	8.82554	8.47232	8.20653	7.17868	8.5867	7.94803	8.30881	7.90217	8.77834	7.76415
NGF	7.18788	7.04098	7.04209	7.26235	7.14985	7.50955	7.30303	7.33062	7.29219	7.52511	7.13755	7.39413	7.07932	7.01759	7.10935	7.37467	7.06654	6.96988	7.03468	7.16045	7.13235	7.11938	7.09947	7.02962	7.00517	6.99022	7.01663	7.25881	6.9593	7.21725	7.25439	7.0299	7.08445	7.37662	7.17096	7.20619	7.45061	7.35802	7.54694	7.17417	7.1895	7.42104	7.27223	7.34798	7.28094	7.26187	7.36496	7.22456	7.26228
VANGL1	5.83855	5.43759	5.70855	6.00918	5.34461	5.66041	5.6751	5.46661	5.51323	5.90145	5.41307	5.62324	5.41141	5.72182	5.64287	5.5681	5.41138	5.37884	5.34585	5.41463	5.40738	5.52239	5.34883	5.56265	5.56796	5.45959	5.24862	5.46699	5.49807	5.43906	5.56762	5.2051	5.29067	5.51618	5.41056	5.36442	5.50073	5.6358	5.65446	5.47611	5.45055	5.48551	5.72152	5.2731	5.60554	5.55614	5.53639	5.36184	5.55006
CASQ2	5.12431	4.90058	4.61307	5.31288	5.04254	5.13858	4.88792	5.17648	4.95297	5.07604	5.24239	4.7966	4.84788	4.67928	5.01249	5.11094	4.75578	4.9343	5.03083	5.32065	5.24793	5.49553	5.1326	5.21158	5.24879	4.53291	4.78037	5.06868	5.08751	5.1885	5.09809	5.08432	5.07641	5.03338	4.87793	4.93102	5.00147	5.00724	5.3318	5.12414	5.12974	5.00153	4.82779	5.24302	5.27963	5.11748	5.03355	5.23044	4.79138
NHLH2	4.11963	4.08508	3.66571	4.20895	4.08421	4.43301	4.24963	4.37136	4.13188	4.19458	4.10145	4.08506	4.16712	4.05129	4.25723	4.24754	4.1647	4.00326	4.13964	4.41288	4.22008	4.13769	3.88243	3.91313	3.92913	3.6373	3.67907	3.46759	3.67636	4.05222	3.95762	3.93983	3.87017	3.86562	3.92611	3.93423	4.18558	3.90204	4.29823	3.94376	3.86046	4.00576	4.00795	4.03611	3.95882	4.22205	4.07738	3.95406	3.86703
SLC22A15	8.24182	7.59511	8.63689	8.81249	8.1429	8.00219	8.77019	8.78018	7.63541	8.5583	9.0701	8.45134	7.9411	8.81721	8.522	8.51833	8.39493	8.45843	9.32951	7.75628	8.96371	9.55594	8.83071	8.12913	9.37741	9.28941	8.79155	8.85755	8.8217	9.47536	9.05593	9.11304	8.52115	8.35904	9.16633	8.84017	9.03154	9.59898	9.24154	8.53619	9.03122	8.48864	7.92865	7.93918	8.33387	9.02341	8.79228	9.42672	9.19954
MAB21L3	5.42243	5.69281	6.2167	6.51246	5.37059	5.62998	6.37309	6.3377	5.60714	6.18937	6.03803	5.92648	6.07914	5.96042	6.07186	5.97658	6.03083	5.40557	6.17322	5.43697	6.62329	6.4552	6.55948	5.81457	6.57592	6.12558	5.67356	7.1523	6.55818	5.98916	6.75397	6.31642	6.04234	5.81586	6.18314	6.22582	6.52659	7.07807	6.74521	5.72673	6.03339	6.40335	5.45338	5.47673	5.89784	5.60994	6.02857	7.04442	6.89716
ATP1A1	9.26231	8.64584	9.59926	8.53937	9.10376	8.85061	8.49426	8.44463	9.17513	8.98384	8.20234	8.75474	8.83107	9.0757	8.75737	8.35963	9.71669	9.36805	8.59782	9.36828	8.28212	8.74442	9.0439	9.7084	9.01761	8.96129	9.34491	9.86417	8.65818	9.27262	9.08422	9.24056	9.11134	9.0093	8.0608	8.81583	8.04599	8.21575	7.75773	8.96014	9.94366	8.80868	8.62889	8.99304	9.16792	9.69668	8.81216	8.18717	9.33871
CD58	8.77518	9.06596	9.37481	9.60197	9.14987	9.41817	9.51247	9.5054	8.94652	9.02594	9.68493	9.41963	9.56123	9.40134	9.69167	9.12922	8.30494	9.34857	9.54472	9.3173	9.54141	9.72848	8.87443	8.47453	9.75635	9.5011	9.54899	8.12387	9.76557	9.25872	9.135	9.87308	9.39738	9.14774	9.21206	9.392	8.97157	8.5245	7.87517	9.24022	9.67739	8.47923	9.16609	9.60209	8.98627	9.16692	9.04541	9.11713	9.1433
IGSF3	6.44969	6.31863	6.1249	6.47959	6.24004	6.5216	6.18699	6.56408	6.30942	6.57462	6.45556	6.24723	6.35098	6.22137	6.59919	6.55794	6.06152	6.40791	6.48198	6.07933	6.23202	6.47404	6.3895	6.39971	6.54749	6.24051	6.05379	6.2164	6.30423	6.39999	6.30634	6.22593	6.43372	6.50604	6.48653	6.42941	6.56786	6.66996	6.80752	6.40034	6.42394	6.6743	6.39119	6.51129	6.76974	6.58444	6.60902	6.71696	6.40048
CD2	7.90329	9.06361	8.43436	6.50265	8.67624	7.18186	8.75517	7.88867	9.75684	8.09651	7.77768	7.29351	6.03382	6.37174	8.0851	7.30306	8.79831	8.56554	6.39816	6.94261	8.11987	7.76804	8.43107	9.29132	6.66605	8.30977	7.83896	7.39907	5.84894	7.26171	7.43895	7.50433	8.2134	7.91609	7.10457	7.53206	8.53078	8.05006	7.64397	7.67465	7.75404	7.92906	8.95824	6.90937	8.27039	6.75833	8.38218	7.66267	7.90112
PTGFRN	5.61646	5.55079	5.62745	5.73202	5.49727	5.89025	5.4431	5.91719	5.64148	5.62679	5.43596	5.44416	5.41849	5.57788	5.64171	5.7014	5.58841	5.54408	5.50951	5.51582	5.55537	5.77398	5.83534	5.6539	5.69896	5.43636	5.33945	5.65628	5.46389	5.53465	5.75934	5.60624	5.46662	5.66318	5.58044	5.68766	5.55675	5.69616	5.79405	5.59596	5.53203	5.78563	5.84785	5.66495	5.75301	5.49051	5.88643	5.7614	5.63936
CD101	6.42984	6.31279	6.60489	6.47311	6.7205	6.32707	6.67846	6.39842	7.10325	7.14932	6.23259	6.71788	6.12292	6.46067	6.3365	6.17436	6.21427	6.49083	6.51081	6.19906	6.37895	6.27251	6.5686	6.29606	6.4242	6.22994	6.51094	7.07546	6.27005	6.17125	6.69862	6.3055	6.87926	6.56647	6.25248	6.71137	6.63925	6.37377	6.0348	6.34498	6.56253	7.07327	5.98501	6.14422	6.54661	6.36369	6.95434	6.48633	6.55087
TTF2	6.63397	6.58129	6.7589	5.79298	6.24664	6.03458	6.46496	6.53207	6.91542	6.4858	5.95108	6.09806	6.04541	6.12856	6.02891	5.45567	6.67415	6.90036	6.0405	6.34297	6.10114	5.685	6.9774	6.28946	5.95117	6.32497	7.08401	6.37367	6.15949	7.00905	6.17435	6.05041	6.95411	6.4703	6.01665	6.21368	6.12013	6.15078	6.32107	5.96023	6.70667	6.47986	6.51324	6.1532	6.25965	6.74747	6.60868	6.26555	6.20406
TRIM45	6.23268	6.21141	6.18971	6.40369	6.00163	6.34416	6.09577	6.31442	5.98708	6.07174	5.96678	6.12572	6.22522	6.13269	6.10294	6.15332	5.90201	5.97199	6.10269	6.0743	6.05664	6.01475	6.13476	6.05982	6.00256	5.97448	5.91502	6.0899	6.01912	6.16264	6.04153	5.88421	6.02325	6.0883	6.23335	6.06481	6.24226	6.00445	6.19425	6.10144	6.03445	6.13709	6.28562	6.40791	6.17645	6.13769	6.10991	6.32037	6.33499
VTCN1	5.87375	6.09092	5.85665	6.69278	5.61374	6.24985	6.36579	5.7627	5.71492	6.14262	6.12326	6.17947	5.85713	6.05473	5.91818	6.09701	6.06931	5.91059	6.2296	5.59878	6.11764	5.90458	5.88278	5.77361	6.1937	5.88789	5.84668	6.09063	5.96482	6.0867	6.09308	5.8966	5.92534	6.19457	5.98694	6.01785	6.08464	6.39721	6.4198	5.8163	6.059	6.10412	6.23473	6.04324	5.86988	5.86413	6.3689	6.30324	5.97263
MAN1A2	6.83693	7.03434	7.1016	6.58293	7.36288	6.38231	7.25589	7.18797	7.60148	6.97965	7.58412	7.71593	7.31869	7.0607	7.0414	6.99749	7.18972	7.41032	7.44329	7.44597	6.98686	7.10305	7.53709	7.62957	7.42552	7.52125	8.01925	7.20584	7.33606	7.37416	7.13006	7.61364	7.89338	7.55823	7.2635	7.46302	7.4631	7.03362	7.59585	7.5882	7.68606	7.2599	7.95076	7.30711	7.22505	7.80828	7.06154	6.79346	7.27561
GDAP2	8.60922	8.41418	8.80758	8.40608	8.53081	8.35379	8.63408	8.35406	8.21585	8.25008	8.38582	8.70204	8.33702	8.99914	8.67125	8.48875	8.80646	8.9073	8.61253	8.07052	8.51555	8.5985	8.77427	8.14521	9.09102	8.99582	8.80399	8.2069	9.04956	9.14619	8.40985	9.02797	9.31468	8.66403	8.53246	8.67459	8.45238	8.38369	7.48058	8.30377	8.81638	8.21908	8.22908	8.35737	8.58327	8.87092	8.5825	8.33811	8.65795
WDR3	5.38348	5.5616	5.03375	4.56203	5.74658	4.84847	5.78516	5.11574	5.54279	5.19474	5.08817	5.39417	4.33365	4.89532	5.16128	4.40801	5.79021	5.50919	4.41725	4.9292	5.44634	4.78904	5.25924	5.18111	5.10977	5.09166	6.06407	5.50587	4.56586	4.93039	4.70827	4.93076	5.13064	5.32537	4.62852	4.88118	4.34381	4.97206	4.67973	5.12473	5.0962	5.18328	5.46284	4.79843	5.13003	4.93296	4.74882	4.92831	5.42574
SPAG17	3.71532	3.72437	3.79905	3.81166	3.74026	3.90037	3.79945	3.76188	3.81153	4.01975	3.95971	3.79466	4.09843	4.04592	3.6666	4.12089	3.67442	3.60647	3.70391	3.70446	3.72546	3.55794	3.48451	3.4998	3.77402	3.56546	3.37093	3.54723	3.46108	3.49362	3.61413	3.46259	3.5711	3.77787	3.75022	3.5312	3.69535	3.81562	3.82095	3.53239	3.62752	3.6251	3.78937	3.94743	3.77925	3.66535	3.75759	3.79597	3.72223
TBX15	4.68525	5.03938	4.68493	5.12935	5.07687	4.84501	5.05494	4.896	5.01964	4.93559	4.78493	4.8407	5.02363	4.95089	5.14104	5.14743	4.71063	5.04887	5.06911	4.82678	4.80017	5.19046	4.73098	4.64568	4.88531	4.76532	4.91473	4.89128	5.12222	5.06807	5.09181	4.94956	4.74102	5.05645	5.10322	5.12485	5.29847	4.98484	5.08651	4.93679	4.79695	5.05871	5.13095	5.07748	5.15164	4.62825	5.0073	4.71702	4.79456
WARS2	5.27017	5.06671	5.38587	5.44456	5.43247	5.61304	5.00125	5.17393	5.94256	5.41439	5.5007	5.38185	5.19716	4.63664	4.83522	4.98033	4.95191	5.41378	5.47078	5.48487	5.15865	5.17661	5.48822	5.27132	5.40833	4.77035	5.53189	5.36765	4.72388	5.26931	5.44968	4.93095	5.31456	5.16821	4.97967	5.15075	4.89372	5.20816	5.3859	5.2583	5.45733	5.17801	5.37279	5.20326	5.4681	5.40072	4.95518	4.9903	5.19687
HAO2	5.0779	5.10539	5.13018	5.54043	4.95014	5.26566	5.27097	5.31645	5.17263	5.17296	5.26481	5.38842	5.28126	5.3761	5.10369	5.3696	5.22754	5.00966	5.38418	5.40305	5.12029	5.27615	4.85782	5.27005	4.99545	5.01384	5.03868	5.18289	5.35427	4.96627	5.41151	4.86695	4.89813	5.08318	5.09949	5.2454	5.35562	5.22982	5.16324	5.38126	5.22699	5.25609	5.40542	5.45413	5.02559	5.13276	5.0888	5.18489	5.25648
HSD3B2	3.93155	4.17742	4.11418	4.32959	4.29662	4.65296	4.35249	4.66466	4.27043	4.55583	4.31313	4.20647	4.19371	4.48434	4.38658	4.76122	4.63406	4.58277	4.14869	4.53686	4.37484	4.39545	4.2603	4.33468	4.45072	4.39547	4.17089	4.57568	4.29178	4.22162	4.31331	4.31217	4.3317	4.26235	4.35518	4.19524	4.77755	4.2197	4.38492	4.25381	4.44136	4.43792	4.46436	4.5775	4.58146	4.48833	4.75203	4.72363	4.46784
HSD3B1	4.92514	4.81185	4.91678	4.8872	5.1977	4.87092	4.71347	5.03514	4.56848	5.01683	4.68121	5.06679	4.74726	4.95809	4.6052	4.85506	4.92254	4.82356	4.88043	4.82841	4.71642	4.73459	4.90047	5.19493	5.02217	4.6111	4.81727	5.11046	4.78396	4.69791	4.93496	4.91305	4.6635	4.90929	4.80187	4.95246	4.78956	4.96932	5.17511	4.70577	4.83102	4.96796	4.74133	4.88754	4.94203	4.93581	4.95666	5.05795	4.91387
ZNF697	6.39226	6.42765	6.25417	6.36852	6.50262	6.85718	6.30845	6.55355	6.66266	6.65298	6.22228	6.27364	6.37017	6.18924	6.46537	6.6699	6.40766	6.11261	6.31024	6.68812	6.45886	6.48793	6.53729	6.2576	6.3423	6.53774	6.01014	6.63101	6.21591	6.489	6.42331	6.59884	6.25502	6.63132	6.2745	6.58415	6.46896	6.58679	6.88462	6.61207	6.74189	6.64299	6.28672	6.55404	6.47744	6.42698	6.52788	6.56246	6.33317
PHGDH	6.32897	6.28449	6.29408	6.40514	6.18957	6.71372	6.3652	6.4224	6.21592	6.5152	6.28848	6.4313	5.92582	6.14314	6.35735	6.24909	6.38324	6.0438	6.52434	6.40214	6.36144	6.27366	6.34674	6.43263	6.36723	6.37003	6.64649	6.35291	6.46441	6.24366	6.54125	6.22368	6.20902	6.62952	6.52204	6.32192	6.51682	6.44922	6.50781	6.03458	6.33819	6.53945	6.59068	6.40128	6.55356	6.57477	6.41274	6.64574	6.26923
HMGCS2	5.21764	5.07372	5.28824	5.58847	5.21187	5.73124	5.46786	5.64933	5.27867	5.48868	5.38173	5.54895	5.05799	5.17449	5.32047	5.48377	5.44255	5.25791	5.59178	5.23091	5.25908	5.39271	5.449	5.29467	5.28847	5.33985	5.22112	5.37701	5.57526	5.64396	5.63049	5.30291	5.30192	5.33387	5.33618	5.53844	5.41865	5.737	5.76173	5.19346	5.44138	5.46535	5.34517	5.65143	5.50801	5.42148	5.55176	5.41771	5.42845
REG4	5.70046	5.83044	5.50912	5.76659	5.38983	5.67307	5.74883	5.55117	5.69566	5.9405	5.41163	5.94409	5.37144	5.79365	5.69194	5.79065	5.47845	5.61385	6.0096	5.52274	6.01649	6.06476	5.68325	5.70439	5.688	5.58046	5.60212	5.69791	5.47737	5.57229	5.5911	5.6058	5.83669	5.74277	6.09633	5.75357	5.69866	5.61484	5.77253	5.53063	5.70441	5.66347	5.70791	5.65372	6.16615	5.77197	5.71795	5.69924	5.89997
ADAM30	5.60249	5.42834	5.46779	5.59048	4.7925	5.21573	5.5189	5.14194	5.3181	5.35493	4.96017	5.01317	5.04309	5.29393	5.1189	5.65189	5.04943	5.28389	5.31008	5.18248	5.17878	5.2829	5.29378	5.02513	5.50698	5.22876	4.87846	5.36923	5.14763	5.36939	5.2862	5.08167	4.98709	5.38921	5.42578	5.18487	5.25564	5.11188	5.21575	5.10766	5.25555	5.0814	5.42723	5.25389	5.39558	5.12716	5.31578	5.52494	5.14675
NOTCH2	8.74968	7.75704	8.68802	9.03257	8.98903	8.76173	8.73594	8.84074	8.37644	9.22619	8.33833	9.05732	8.09345	9.2635	8.47376	8.36253	9.23693	9.13573	8.44638	7.72355	8.65237	8.85509	8.92692	7.89332	8.88223	8.46455	8.34239	9.30574	8.13855	8.54236	9.36142	8.32027	8.83855	8.69219	8.37022	9.18082	8.18889	8.43127	8.35146	8.41181	8.79148	8.97811	7.92334	8.56815	9.05934	8.57877	9.04612	9.02917	9.03587
FAM72B	5.30728	4.92811	5.96251	5.59716	5.99182	5.25981	6.0006	4.59968	5.97683	5.28876	5.85231	5.69413	5.83964	5.73122	5.31991	5.59058	5.76859	5.62249	5.47745	6.29334	6.01264	5.98062	5.82137	5.94609	5.45944	5.59531	7.1672	5.29357	6.25632	5.85686	5.38917	5.56251	6.35719	5.26839	5.69623	5.31944	6.90404	5.79605	5.05116	6.80915	5.49742	5.90635	6.31081	6.29894	5.92679	6.39016	5.30223	5.31076	5.71286
SRGAP2C	7.67581	7.29957	7.35824	7.6624	8.29823	8.12553	7.97288	7.38253	8.30831	7.87212	8.0258	7.79255	8.08771	7.75925	7.29919	8.78202	8.18927	8.17871	7.61188	8.74412	7.86869	7.79721	8.00977	7.74169	7.22294	7.39551	8.21986	8.53226	7.94508	7.9981	7.94704	7.28152	8.62188	8.01014	7.95889	7.21274	8.4643	8.66439	9.15966	8.16096	8.18579	8.62998	7.31631	7.79235	7.6889	8.04582	8.11309	7.44192	7.91556
GPR89A	7.5884	8.30788	7.24826	6.43784	8.00272	6.45713	7.87368	6.68463	8.02213	6.80069	7.7984	7.49129	6.28266	6.96786	6.85327	6.38845	8.10477	7.94301	7.31589	7.4144	7.27967	6.9984	8.00706	7.78695	7.62017	8.04225	8.43753	7.25517	7.33692	7.40674	7.408	7.75207	8.44576	7.61215	7.08154	7.53647	7.52581	7.25598	7.75017	8.2645	7.36373	7.25986	8.52699	6.76367	7.72663	7.49179	7.84678	6.67719	7.55462
PDZK1	5.22506	5.65017	5.65764	5.44998	5.71395	5.05169	5.6456	5.1776	6.39634	5.06352	5.27565	5.07239	5.27417	5.23398	5.23635	5.54469	6.00967	5.8844	4.47405	5.12864	5.42897	4.92437	5.26947	5.36667	4.8138	5.24726	5.76357	5.36706	5.03771	5.15177	4.69568	4.84184	5.25108	5.53125	4.90055	5.05603	4.94457	5.3278	4.71643	5.67594	5.02896	4.6408	5.63485	4.64025	5.18142	4.9563	5.35208	4.71636	5.00633
RNF115	7.34397	7.49852	6.90958	6.35764	6.52051	6.15494	7.06105	6.71399	6.97102	7.16818	7.67873	6.63743	6.9695	6.92586	6.41233	7.08352	7.40723	6.97271	7.00598	7.13454	6.44386	6.83146	6.76144	7.71908	6.95174	6.85384	7.06982	6.85173	7.20209	7.04612	6.4015	7.15064	7.03906	6.75625	7.37916	6.62695	6.41009	6.75895	6.89011	7.42657	6.76591	6.91777	7.14963	7.18049	7.10104	7.10451	6.1537	7.01162	6.68091
POLR3C	6.91078	7.12144	6.91382	6.62147	7.28013	6.06958	7.11681	7.07969	6.8127	6.4584	6.52109	6.83788	7.60989	6.8591	6.36833	7.41741	7.53182	7.14171	7.0173	6.65241	7.29785	6.8177	7.15758	7.01033	6.93336	6.87727	7.47862	8.05926	6.67666	6.58711	7.20455	7.13843	7.23382	6.92528	6.75508	6.82457	6.95979	6.93904	7.40807	7.97149	6.47759	7.24205	6.67621	6.5472	7.11136	7.07343	6.66659	6.0894	6.67138
NUDT17	6.43802	6.26428	6.18943	6.94926	6.72977	6.7318	6.45606	6.44733	6.55317	6.39757	6.33769	6.81017	6.58061	6.66138	6.3407	6.40185	6.76941	6.5785	6.59218	6.32679	6.44283	6.88174	6.50199	6.58533	6.4337	6.48214	6.40324	6.59629	6.53704	6.47042	6.77728	6.56591	6.61464	6.64821	6.48905	6.89368	6.73497	6.50406	6.87354	6.56627	6.637	6.74675	6.33011	6.70944	6.64406	6.8213	6.59988	6.52011	6.65636
PIAS3	5.74102	6.40748	5.59789	6.35821	6.17044	6.07229	6.08502	6.26654	5.92163	6.0814	6.19829	6.22584	6.0943	6.07497	6.04225	6.24914	6.47648	5.69207	5.93026	5.97469	6.15891	6.53011	6.25667	6.1109	6.3518	6.27789	5.74416	6.64642	6.32719	6.3364	6.46995	6.31328	6.07853	6.19318	6.11359	6.44202	6.2292	6.45914	6.118	6.03803	6.04433	6.45012	6.06895	6.29826	6.34818	6.42834	6.30136	6.34326	6.20911
ANKRD35	5.44148	5.81426	5.53852	5.73335	5.66872	5.84756	5.51787	5.81583	5.50835	5.54327	5.60851	5.44514	5.59113	5.57493	5.36024	5.21576	5.53181	5.48567	5.29023	5.27059	5.41925	5.73963	5.78328	5.53393	5.53697	5.36468	5.34218	5.63537	5.33262	5.47238	5.58274	5.6572	5.44712	5.57715	5.37941	5.56439	5.87761	5.79059	5.59916	5.12304	5.36487	5.44973	5.44596	5.71731	5.603	5.70163	5.54593	5.49909	5.60815
ITGA10	5.49241	5.74681	5.74533	5.72076	5.49698	5.71622	5.63039	5.48663	5.67785	5.57305	5.85718	5.78152	5.31125	5.55499	5.57114	5.69457	5.53474	5.42782	5.30776	5.45108	5.51316	5.81993	5.52355	5.57473	5.57106	5.43609	5.33918	5.50649	5.60201	5.43944	5.55864	5.58566	5.54117	5.63313	5.62454	5.53398	5.65562	5.51821	5.90653	5.57611	5.53494	5.73771	5.35856	5.61124	5.63418	5.60176	5.61784	5.50811	5.51358
PEX11B	7.98693	8.21729	7.95604	7.69877	7.8437	7.82251	7.60684	7.31682	8.07373	7.69134	7.76874	8.17774	7.89622	8.01385	7.46415	7.5737	8.13643	8.18343	7.94533	7.65865	7.49463	7.4852	8.01003	8.01162	8.03045	8.0425	7.97865	7.69051	8.27345	7.92764	7.48997	8.26466	7.79856	7.93896	7.28322	7.80546	7.86573	7.54634	7.47252	7.49473	7.99005	7.17232	7.704	7.6218	7.99122	8.11615	7.50448	7.53157	7.46422
RBM8A	6.61979	7.23486	7.48449	7.21689	7.44031	7.82516	7.03312	6.76008	8.40801	7.6418	8.42842	6.57429	8.08302	8.12153	7.40924	7.39413	8.10861	7.49962	7.41294	8.87701	7.53035	7.73325	7.72032	7.74264	7.39478	7.2547	7.7991	6.99173	7.34837	7.52532	7.19856	7.2596	7.81938	7.09309	7.29353	6.77901	6.4492	8.17184	7.32028	7.54795	7.75276	7.4152	7.39145	7.66146	7.83151	7.48892	7.11883	7.5843	7.34159
LIX1L	7.67135	7.38536	7.51212	7.38676	7.13984	7.47686	7.26764	7.5125	7.39551	7.51675	7.08817	7.41559	7.71515	7.63931	7.44119	7.82024	7.65404	7.38632	7.32912	7.25067	7.425	7.24615	7.57588	7.56077	7.45562	7.31999	7.44039	7.47161	7.39374	7.44877	7.23027	7.23537	7.41098	7.15473	7.08866	7.31628	7.65729	7.46376	7.52688	7.33945	7.40728	7.5203	7.34626	7.36229	7.4549	7.46106	7.30438	7.62512	7.40637
ANKRD34A	6.58941	6.50409	6.79695	6.92207	6.68369	6.8804	6.63024	6.8092	6.91498	6.58485	6.67667	6.32038	6.70034	6.53531	6.48877	6.68635	6.46958	6.39386	6.64614	6.45242	6.67126	7.02076	6.92622	6.46229	6.59878	6.52622	6.45323	6.63286	6.51552	6.55592	6.61835	6.36928	6.7234	6.98949	6.63196	6.8229	7.04156	7.11624	7.08574	6.77151	6.89031	6.70622	6.81642	6.7931	6.81803	6.6221	6.76836	6.73055	6.54312
POLR3GL	6.42899	6.77595	6.87888	6.57711	7.04341	6.73223	6.33607	6.8393	6.8356	6.73971	6.5886	6.67679	6.86751	6.42255	7.3415	6.31437	6.47154	6.72283	6.99842	7.51935	7.49156	6.42374	6.29189	6.53216	6.92868	6.60252	6.58054	6.61099	7.0266	6.21443	6.22454	6.97667	6.87894	6.61745	6.3703	6.48049	6.64003	6.8513	5.99081	6.49426	6.46025	5.77659	6.8389	6.37672	6.20569	6.92019	6.2855	6.79475	6.28191
TXNIP	12.29892	12.63737	12.52006	12.65431	12.40735	12.1324	12.53782	12.43765	12.61566	12.60843	12.45283	12.5619	12.05227	12.78127	12.66269	12.53906	12.99236	12.70966	12.02023	12.44132	13.02506	12.95483	12.84891	12.3036	12.61389	12.29378	12.41098	12.60756	12.32294	12.56154	12.59162	12.28783	13.04336	12.41217	13.03306	12.59475	12.00776	12.89057	13.00322	12.29258	12.55525	12.63625	11.89684	12.5376	12.88672	12.31407	12.48487	12.98592	12.613
NBPF10	11.90784	11.85397	11.70044	12.08551	12.03236	11.81449	12.0494	11.82771	12.09466	12.1712	11.32647	12.06601	11.16834	11.96994	11.4282	11.53768	12.14473	12.10042	11.54665	11.11131	11.71816	12.17263	11.97277	11.25061	12.02933	11.71117	11.84044	12.16361	11.48576	11.84716	12.18477	11.61055	12.22611	12.20022	11.86858	12.05353	11.56344	11.44655	11.49068	11.81442	11.63685	11.89605	11.61662	11.6359	12.13172	11.6257	11.95984	11.8652	11.87207
PRKAB2	7.30229	7.1254	7.13559	6.48845	6.95851	6.37149	6.8994	6.58841	7.20889	6.65847	6.42112	6.87206	6.50826	7.36476	7.01848	6.89376	7.00141	7.2246	6.66099	7.02733	7.2208	6.8881	7.4465	7.22235	7.30091	7.46957	7.48707	6.35573	7.44683	6.9833	6.75739	7.56009	7.47916	6.69482	7.0197	7.05362	6.43846	7.33764	6.83103	7.004	6.80205	6.39568	7.46853	7.13145	7.1968	7.02803	7.0332	6.51609	6.8834
FMO5	6.16247	5.78982	5.8526	5.76477	6.0172	5.4514	6.04698	5.48636	6.34058	6.37052	5.94545	5.85761	5.45309	6.2558	5.65834	5.92789	5.90679	6.19534	5.90486	4.71718	5.67338	5.9318	7.22778	6.44168	5.83652	5.99336	6.22254	6.35651	5.75693	6.51504	6.17748	5.95604	6.51269	6.67748	5.65417	6.07064	6.24833	5.99809	6.46091	5.93552	6.28829	6.14372	5.69975	5.78816	6.59389	5.88837	5.72068	5.46754	6.50031
CHD1L	6.53977	6.56277	6.43305	5.76857	6.68973	6.1091	6.06422	5.9488	7.03685	6.2598	6.66779	6.00477	7.02335	6.53879	5.86552	6.19377	7.07874	6.04438	6.24661	6.36229	6.16973	5.74832	6.61412	6.7198	5.98369	6.70179	6.8828	6.64622	7.57661	6.24268	6.07793	6.02456	6.43638	6.44584	5.95292	6.0536	6.50463	5.91169	6.51948	6.94773	6.42894	6.14396	6.72681	6.93169	6.47865	6.43568	6.27158	5.60834	6.22187
BCL9	7.05819	6.9731	6.47329	6.91294	6.89916	6.60397	6.68262	6.76225	6.9203	6.86409	6.86098	6.63212	7.18947	6.68293	6.35529	6.55187	7.08916	6.8787	7.27352	6.39994	6.72036	7.22784	6.92658	6.98801	6.63456	6.69767	6.55539	6.87328	6.99931	6.99944	6.99727	6.76999	6.80386	7.11461	6.87492	7.15004	7.0066	6.85538	7.01153	6.74517	6.97601	6.81509	6.91993	7.2413	6.88145	6.53078	6.97422	6.53216	6.82208
ACP6	6.41396	6.40197	6.01744	6.66252	6.18891	6.07046	6.39112	6.48855	6.11838	6.12151	6.35779	6.26371	7.74848	6.20047	5.86796	6.36075	6.47746	6.38882	6.85454	6.5662	5.9907	6.67363	6.1027	6.44675	6.13212	6.4869	6.07253	6.06283	7.07002	6.20162	5.67772	6.42801	5.93622	6.36705	6.03433	6.20663	6.18165	6.29424	5.97177	6.08146	6.25587	6.01878	6.2405	6.15495	6.14423	6.00101	5.936	6.25787	5.88076
GJA5	5.07348	4.79745	4.51031	5.01841	4.67107	5.02562	4.80408	4.89203	5.1622	5.29737	4.99872	5.08669	4.72167	4.75165	4.87294	4.96424	4.82983	4.65263	4.95904	5.03227	4.84797	4.7112	5.03593	4.89631	5.06952	4.86818	4.79961	4.58707	5.12738	5.04887	5.02233	4.8739	4.78793	4.84284	4.88407	5.10225	5.10494	5.29051	5.16973	5.00628	4.82478	4.84229	4.91948	5.19204	5.18703	4.69572	5.10325	4.98902	4.9196
GJA8	5.61648	5.72687	5.41246	5.73298	5.34487	5.68307	5.76175	5.74325	5.66329	5.80033	5.58593	5.69542	5.91389	5.60902	5.62066	5.96315	5.3422	5.34524	5.51737	5.85685	5.61073	5.36922	5.22646	5.59143	5.21896	5.52164	5.14863	5.84029	5.45404	5.42832	5.39846	5.45973	5.12786	5.37814	5.78893	5.3853	5.53821	5.62612	5.78229	5.72316	5.43604	5.70118	5.54963	5.99283	5.65643	5.46933	5.66145	5.60118	5.60545
PPIAL4G	7.67402	8.07848	8.0156	7.4156	8.208	7.00862	8.2804	7.73138	8.37854	7.49118	7.55376	8.18951	7.60277	7.97511	7.84429	7.20429	7.84705	8.31602	8.16604	7.94053	8.04609	7.70697	8.33854	8.29492	8.41556	8.35908	8.17506	7.89563	8.03992	7.87243	8.01407	8.207	8.23988	8.41847	7.68838	8.25529	7.93207	8.15702	7.90417	8.13604	7.78425	8.25281	8.50893	8.0088	8.18151	8.07478	8.13546	8.22269	8.30523
PDE4DIP	9.00706	9.59455	9.08047	9.62962	9.36649	7.94387	10.11884	9.5498	10.27789	9.13078	9.56316	9.54658	8.49521	9.53145	8.68129	9.43509	9.40943	10.18108	9.06116	7.84614	10.42917	9.51106	9.93821	8.91555	10.10246	9.92422	9.62219	8.63309	9.19014	9.61055	9.04915	9.54464	10.37429	9.59296	10.49984	9.81162	8.93718	9.98966	9.28567	9.1795	9.11493	8.97437	10.58801	8.589	9.59103	8.85365	9.68338	9.82828	9.40599
NBPF9	10.38256	10.29135	10.02659	10.45412	10.60793	10.11229	10.51052	10.21879	10.50844	10.73388	9.69153	10.55053	9.59488	10.40686	9.68892	10.02336	10.57108	10.56743	9.81761	9.381	10.08212	10.74965	10.37166	9.82905	10.47224	10.01373	10.28639	10.6482	9.7828	10.17134	10.69644	10.01076	10.52551	10.61803	10.17252	10.53947	9.68387	9.80787	9.63266	10.2183	9.99786	10.36817	9.90973	9.97108	10.43377	10.01691	10.4953	10.19372	10.28762
FCGR1A	9.62218	8.56889	10.49637	10.00695	9.73763	10.94823	8.57018	11.0496	9.59585	9.46783	10.51135	10.61242	8.63972	10.46717	11.6927	10.31785	9.17252	11.11698	9.8932	7.85923	9.63987	10.11251	10.0664	9.71977	11.20799	10.16378	10.37717	9.88089	8.63109	10.23551	10.64606	10.70067	11.17019	9.31884	12.04584	10.72864	10.54897	9.66569	8.20298	9.0367	10.35878	8.86014	10.43529	9.82192	10.04522	10.59392	10.67263	10.28761	10.71837
BOLA1	6.96542	6.33807	6.38506	6.67153	6.45463	6.47433	6.13624	6.52577	6.62937	6.4821	6.4297	6.67561	6.34645	6.69207	6.38207	6.488	6.37298	6.6761	6.46697	6.2702	6.66044	6.58639	6.50168	6.38759	6.27252	6.41257	6.44644	6.44746	6.46262	6.42672	6.70034	6.50569	6.27076	6.39405	6.61687	6.67748	6.53587	6.70069	6.88181	6.4624	6.79462	6.58995	6.56744	6.38185	6.64374	6.43264	6.41433	6.56958	6.55225
SV2A	5.74212	5.76495	5.63896	5.71097	5.55322	6.08725	5.75924	5.55961	5.73435	5.68552	5.42406	5.59499	5.60667	5.37856	5.81431	5.49148	5.7953	5.6498	5.5809	5.57617	5.63206	5.82323	5.55054	5.68152	5.36086	5.42516	5.46608	5.65395	5.61293	5.54432	5.60799	5.75734	5.26926	5.71685	5.47343	5.41956	5.6874	5.65698	5.75223	5.49311	5.66741	5.70791	5.83064	5.77367	5.67308	5.76692	5.65835	5.78937	5.48248
SF3B4	7.41653	7.28209	7.27059	7.32257	7.38232	7.52392	7.22838	7.31003	7.46249	7.36377	7.25131	7.4042	7.52948	7.26667	7.28822	7.34145	7.23408	7.2794	7.41815	7.26928	7.2139	7.35142	7.3837	7.39665	7.30017	7.08375	6.91021	7.51361	7.36842	7.1996	7.39377	7.10299	7.02837	7.18644	7.18809	7.20609	7.30339	7.13214	7.48442	7.04214	7.31146	7.42889	7.39385	7.53464	7.10801	7.28594	7.32182	7.21687	7.21493
MTMR11	6.46895	6.32898	6.31285	6.5327	6.60036	6.72791	6.53056	6.279	6.67179	6.5018	6.61867	6.60304	6.11907	6.52587	6.2192	6.75129	6.6885	6.42837	6.32596	6.03515	6.59211	6.69893	6.46523	6.59083	6.43891	6.47244	6.35594	6.86002	6.36048	6.38663	6.7619	6.48719	6.48698	6.78634	6.54812	6.65577	6.61414	6.47994	6.52538	6.62701	6.55013	6.74449	6.48992	6.36294	6.57457	6.80559	6.7279	6.72842	6.74694
OTUD7B	5.80893	5.21725	5.20285	5.41379	5.10251	5.03779	5.47429	5.21445	5.61919	5.6402	5.45838	5.07625	5.60961	5.20444	5.55873	5.45839	5.57369	5.59437	5.38941	5.72137	5.33013	5.42764	5.5084	6.08425	5.43729	5.14752	5.36853	5.08584	5.40286	5.3642	5.57905	5.05762	5.34486	5.50507	5.38549	5.01143	5.57726	5.67792	5.92664	5.6011	5.20556	5.55522	5.42104	5.44985	5.49886	5.25418	5.55345	5.45443	5.27901
VPS45	6.83017	7.1179	7.54101	6.11339	7.7399	6.07973	7.09227	6.63501	7.55512	6.83266	6.2572	7.31428	5.92266	6.85235	6.26374	6.12873	6.80307	8.00684	7.08376	6.40307	6.92453	6.31511	7.41482	6.87183	7.0155	6.80715	7.75869	7.57284	5.87314	6.78892	6.60054	6.87217	8.22901	6.84976	6.41247	6.91149	7.20546	6.21295	6.28952	7.55162	6.41998	7.13899	7.17561	5.56533	7.3775	7.25569	7.13134	6.05732	7.42813
PLEKHO1	6.67475	7.28877	7.24482	7.24822	7.49833	7.52819	7.40971	7.11445	6.70246	7.9213	7.33713	7.44932	6.98002	6.51628	7.12869	8.0778	7.48638	7.62225	7.28558	6.60957	7.05525	7.50127	7.98097	7.75504	7.0061	6.8879	7.54752	7.89134	6.80067	6.70195	7.62562	6.47341	8.34226	7.28115	7.44829	7.37026	7.64638	7.4694	7.60299	7.53385	7.20863	8.49469	7.42901	6.90032	7.60212	7.13922	7.7233	6.89005	7.63455
ANP32E	9.44507	9.14915	9.49562	9.30366	9.58787	8.73856	8.88209	9.29792	9.56387	9.59184	9.61585	9.38383	9.7799	9.66491	9.23908	9.4712	9.46247	8.97679	9.98624	10.38051	8.69547	9.27112	8.75323	9.66194	9.73142	9.772	9.88099	9.14262	9.97064	9.52917	9.21833	9.73872	9.18933	9.26771	9.1154	9.47706	10.09394	8.34088	8.9378	9.90773	8.98544	9.34202	9.62039	9.71631	8.93213	9.42778	9.00513	8.55736	8.8215
CA14	4.75649	4.91548	4.80712	5.15275	5.2798	5.28691	5.08079	5.16996	4.9827	4.90557	4.52449	4.9986	4.60832	5.10188	4.83626	4.78935	5.14363	4.8321	4.75872	4.70026	4.97696	5.3033	5.37041	5.15568	5.25058	5.16121	4.79195	5.01797	4.96008	5.09599	5.28565	4.89296	5.00169	5.37444	5.26045	5.63314	4.87414	5.40695	5.5543	4.83935	5.06443	5.22643	5.00106	5.12938	5.40345	5.022	5.28292	4.98317	5.15523
APH1A	7.61804	7.19022	7.2579	7.23465	7.23001	7.2294	7.22438	7.32925	7.11621	7.43484	7.6523	6.71032	7.58391	7.28432	6.78302	7.62258	7.38283	7.21346	7.34192	7.88798	7.17169	7.35556	7.16455	7.54771	7.47903	7.60169	7.27564	7.21162	7.2523	7.49102	7.2926	7.34416	7.09751	7.36	7.23133	7.68863	7.65612	7.71763	6.96515	6.96774	7.29817	7.49329	6.83031	7.33595	7.19672	7.55711	7.09195	7.29366	7.2412
C1orf54	4.984	5.44734	5.17443	5.03016	4.94454	5.32209	5.3245	5.53718	5.48548	5.58544	5.42681	5.40544	5.09957	4.99649	5.06031	6.25173	5.06971	5.41411	5.22882	6.19518	4.9387	5.34276	5.65861	5.09049	5.65226	5.50453	6.95958	5.19396	5.25032	5.2173	4.9387	5.68174	5.80181	5.62757	5.5937	5.80524	5.16571	4.88858	5.44813	5.54935	5.44452	5.12245	5.56155	4.91641	5.3839	6.51718	5.31519	5.33694	5.54363
CIART	5.07931	5.46394	5.25508	5.17687	5.27995	5.17628	5.01584	5.41289	5.20247	4.95805	5.00193	5.0513	4.94795	4.78261	5.29204	5.1661	4.93286	4.88774	5.07606	4.47641	4.96494	4.98624	5.01671	5.43787	5.36458	4.64818	5.1352	4.96798	4.95982	4.73706	5.02057	4.83698	4.85968	5.06946	4.99622	4.82721	5.12021	5.10547	5.19765	5.30862	5.00221	5.12593	5.08095	5.08776	5.16531	5.08404	5.23022	5.02101	5.13223
MRPS21	8.84441	8.28172	8.37431	7.5112	8.74115	7.61488	9.09938	7.90145	8.95714	8.33549	8.49182	7.85414	8.2688	8.37325	8.06115	7.52004	8.47845	8.37442	7.99459	9.55758	8.00014	7.32057	8.04528	8.65549	8.15698	8.60196	9.13011	8.03191	8.42013	7.94805	7.87639	8.38049	8.68167	8.10909	7.34537	8.4774	8.32129	8.17218	7.83741	8.37806	7.97877	8.34463	9.09418	7.82734	8.29288	8.81432	8.48111	7.66215	8.06023
PRPF3	8.99977	8.62559	8.52126	8.36421	8.70239	8.79776	8.60711	8.53067	9.22453	8.34985	8.47798	8.32556	8.37006	8.36862	8.90025	8.36388	8.99643	8.78789	8.4049	8.94605	8.25004	8.49371	8.70809	8.42703	8.50444	8.77909	8.64293	8.15016	8.50472	8.7414	8.06302	8.83095	9.00399	8.56116	8.6639	8.81263	8.5876	8.1726	8.20895	8.07414	8.77929	8.07475	8.47902	8.30811	8.68945	8.29754	8.8914	8.05944	8.65147
RPRD2	7.76372	7.32014	7.38213	7.85532	7.22124	6.20307	7.72761	7.51247	8.23123	7.1461	7.15898	8.09657	6.83349	7.79798	7.00431	6.33243	8.20008	8.27674	7.79605	7.302	7.08835	7.36578	7.82135	7.62349	8.01759	7.7129	7.46991	8.02086	7.87523	7.67792	8.00074	7.79263	7.97831	7.54215	7.5485	7.82014	7.85838	7.11772	7.56077	7.71263	7.10821	7.53724	7.27627	6.92299	7.82249	7.66919	7.51336	7.72364	7.51336
TARS2	6.58702	6.46464	6.42018	6.42909	6.58942	6.32699	6.12973	6.37826	6.44559	6.55605	6.02201	6.51177	6.37512	6.30719	6.46379	6.33778	6.59802	6.42803	6.18711	6.58653	6.37778	6.49959	6.33737	6.62818	6.32284	6.31702	6.37278	6.56358	6.22436	6.7141	6.35647	6.35908	6.42651	6.62378	6.48601	6.46277	6.4268	6.42311	6.47589	6.2986	6.3073	6.43047	6.33432	6.4915	6.47683	6.51766	6.34977	6.53219	6.44716
ECM1	6.5649	6.53567	6.36942	6.57498	6.67503	6.49185	6.48624	6.55378	6.33354	6.57981	6.2218	6.4327	6.40518	6.40192	6.33133	6.48884	6.19804	6.16354	6.41473	6.2444	6.2914	6.44114	6.41671	6.71161	6.27256	6.4641	6.33872	6.62669	6.6278	6.60901	6.55897	6.32126	6.67148	6.48731	6.5317	6.67073	6.65331	6.51256	6.76479	6.47855	6.38604	6.58007	6.19307	6.59706	6.55954	6.49533	6.5032	6.5909	6.47574
ADAMTSL4	6.95185	6.99322	7.01504	7.23763	6.88449	7.25973	7.01162	6.92419	7.27458	7.17267	6.99922	7.24911	7.30344	7.02731	7.0841	7.23289	7.04562	6.9994	6.97175	6.97319	7.03448	7.50353	7.25313	7.10217	7.19301	6.92116	6.93746	7.91682	7.2	7.09856	7.43774	7.01423	7.05454	7.24304	7.28088	7.36684	7.49774	7.43941	7.39473	7.01847	7.02601	7.58557	6.9489	7.28952	7.30964	7.39683	7.38238	7.3779	7.40477
MCL1	10.68166	10.65692	10.8976	11.08199	10.64333	10.77271	10.89997	11.08074	10.77696	10.97259	10.76137	10.89108	10.5112	11.03435	10.92807	11.23223	10.86935	10.94744	10.77196	10.38899	11.36552	11.23977	11.20498	10.22073	11.15969	10.91363	10.79	10.8345	10.82861	11.22803	11.04323	10.96209	11.04459	10.94945	11.26527	11.15849	10.79499	11.12968	11.01824	10.85498	10.78237	10.87753	10.53082	10.79134	11.03334	10.82705	11.07525	11.42134	11.06126
ENSA	7.33955	6.95637	7.00453	6.66591	7.26764	6.89174	7.14028	7.31392	7.13383	7.35281	6.9132	7.1149	7.30372	6.93178	6.94618	6.99108	7.04541	7.18769	7.30707	7.79043	7.10469	6.7924	6.96608	7.27277	7.14498	6.90162	7.1422	6.97945	7.55105	7.42244	6.66754	7.49127	6.84332	7.23179	6.93773	7.16931	7.21429	6.60894	6.94622	7.54102	7.0583	6.61732	7.1567	7.15476	6.99438	7.09316	6.95207	6.98049	6.56616
GOLPH3L	7.52867	7.88137	8.48778	7.23579	7.74668	7.40501	8.38112	7.38677	7.91328	6.899	7.78788	7.01193	6.79147	7.12706	7.21345	7.71671	6.94032	8.09398	8.06411	8.56293	8.32788	7.0635	8.01013	7.99272	7.86202	8.15557	8.07489	7.86232	7.36511	7.5421	8.66488	7.03056	8.06547	6.91788	8.17972	7.37051	8.41323	7.89429	7.3523	8.8583	7.35515	7.14731	8.45157	7.24386	7.51735	7.49473	7.92463	7.78876	7.72727
HORMAD1	5.34316	5.87847	6.29846	7.04876	6.4648	5.87817	7.31789	6.76374	6.15232	6.31284	6.99519	6.8435	5.31212	6.70042	6.24903	5.37304	5.83604	7.35583	6.6021	5.6659	8.12177	6.22309	7.28226	3.95939	7.80803	6.87438	6.65717	6.18437	5.97812	6.38147	8.08925	6.6518	8.28537	5.40742	8.22305	6.92221	6.50018	6.47815	5.83321	6.39454	5.22436	6.785	6.68385	5.03694	6.99777	6.5323	6.98946	7.2377	7.12547
CTSS	10.66947	10.47021	11.11645	10.98128	11.26275	10.8228	11.32894	11.13812	10.84419	11.09197	11.03057	11.00941	10.45823	11.39221	10.90955	11.05146	10.60678	11.3523	11.05173	10.00156	11.29577	10.83185	11.36761	10.03478	11.07741	10.77236	10.94425	11.10052	10.52765	10.88896	10.8439	10.67471	11.62	10.96156	11.18641	10.8589	10.86138	10.69209	10.16078	10.56528	10.67412	11.13931	10.93765	10.5025	11.02835	10.91408	11.19893	10.92032	11.24167
CTSK	6.1057	6.12208	6.09122	5.9997	6.37163	6.13401	6.41184	6.30563	5.68407	6.11062	4.94301	5.95184	6.45645	6.7624	5.9649	5.95921	6.46655	6.00551	5.83504	5.44775	6.29629	6.31282	6.00933	5.69399	6.67491	6.67933	5.69991	5.97266	6.45527	6.12923	6.74242	6.31031	6.51284	6.09163	5.87046	6.33415	6.45029	6.48423	6.09039	6.03801	5.5307	6.31119	5.63628	5.69402	6.16314	6.2662	6.05004	6.39186	6.22197
ARNT	8.72612	8.67522	8.71709	8.73562	8.65563	8.75518	8.31228	8.13199	8.27034	8.82756	8.21087	8.1985	8.5673	8.62478	8.32222	8.19691	8.94925	8.52014	8.97889	8.07672	8.36454	8.6515	8.64561	8.9679	9.00162	8.71817	8.23668	9.08462	8.86411	8.97587	9.11455	8.7983	8.80821	8.78948	8.41458	8.69176	8.24355	8.27385	8.27462	8.36841	8.80322	8.59081	7.73442	8.66663	8.72142	8.83129	8.47068	8.59625	8.78979
SETDB1	7.71529	7.29512	7.10106	7.31035	7.15572	7.30461	7.11435	7.10695	7.06871	7.68255	6.89141	7.16358	7.42894	7.18789	7.30967	6.97566	7.25706	7.29995	7.10227	7.0344	7.32054	6.99156	7.43133	7.4378	7.45594	7.26561	6.93029	7.44979	7.53651	7.40867	7.39442	7.46974	7.48384	7.22097	7.38554	7.41686	7.06621	7.15682	7.27718	7.1418	7.48117	7.135	7.13152	7.45923	7.37379	7.45144	7.32398	7.07553	7.2834
CERS2	8.40674	8.45992	8.01249	7.92037	8.40716	7.87623	7.84708	8.16309	7.87159	8.43659	8.379	8.23775	8.58317	8.49582	8.02489	8.1925	8.31064	8.38717	8.41062	8.08717	8.48962	8.54767	8.78374	9.16228	8.38115	8.51689	7.95205	8.70873	8.57101	8.31732	8.65178	8.26819	8.51618	8.23678	8.26164	8.86162	8.46143	8.29081	8.54077	8.5472	8.63378	8.84029	7.5106	8.25165	8.74578	8.50237	8.1916	8.90064	8.52483
ANXA9	7.3794	7.06148	7.26117	7.67138	6.8959	7.39642	7.58332	7.43442	7.29873	7.47901	7.03255	7.44685	7.23429	7.59764	7.29662	7.53902	7.04471	7.24631	7.19846	6.93742	7.31369	7.17645	7.27049	7.19436	7.40399	7.12024	7.10911	7.48969	7.11578	7.24305	7.66614	7.30691	7.27632	7.39239	7.31327	7.51541	7.4166	7.42257	7.37315	7.23264	7.22974	7.5956	7.10802	7.34138	7.4243	7.11167	7.46533	7.71506	7.32413
BNIPL	6.58715	6.51023	6.33896	6.60354	6.07364	6.35824	6.44846	6.35777	6.34193	6.60479	6.42832	6.63966	6.0162	6.61015	6.37993	6.47324	6.30821	6.55628	6.42932	6.32881	6.58037	6.59087	6.62477	6.23891	6.51383	6.29454	6.05782	6.55426	6.40215	6.46878	6.44445	6.20196	6.38445	6.48178	6.35967	6.72028	6.86768	6.49071	6.65212	6.17648	6.34931	6.54283	6.07346	6.50324	6.64332	6.30064	6.42045	6.60338	6.40036
C1orf56	7.92527	7.63428	7.59069	7.77465	7.98708	7.81714	7.82913	7.82019	7.68864	7.90464	7.50343	7.87854	7.77551	7.88812	7.85325	7.77119	7.99757	7.76801	7.62423	7.54434	7.67961	7.73633	7.86214	7.72089	7.74319	7.90279	7.6978	7.93241	7.744	7.75992	8.0383	7.73968	7.73088	7.82804	7.88904	7.8252	7.81513	7.8942	7.85156	7.70555	7.96285	7.72159	7.62212	7.85657	7.87676	7.59642	8.00817	8.0222	7.94651
CDC42SE1	9.69888	10.12567	10.09538	10.39172	10.21644	10.50766	9.99268	10.10063	9.89076	10.46472	10.04688	10.12896	10.15098	10.15413	10.18706	10.10702	10.33367	10.05258	10.07555	9.5377	10.43877	10.98794	10.94898	10.64687	10.77142	10.8378	10.46838	10.79655	10.61627	10.66845	11.11382	10.85073	10.44497	10.80094	10.73266	10.87199	10.78376	10.77035	10.6373	10.42605	10.86896	10.91553	10.00958	10.63482	10.77163	10.52159	10.89507	11.09289	10.77585
MLLT11	7.03251	6.7116	6.64542	6.99469	6.65955	7.06972	6.20071	6.33209	7.19447	6.69884	6.55325	6.83662	6.57555	6.51998	6.67963	6.8168	6.31214	6.73525	6.60755	7.07212	7.05302	6.45922	7.22991	7.14859	6.53667	6.91978	7.23233	6.6728	6.93645	6.52695	6.65288	6.47736	6.72447	6.892	6.60694	7.24144	8.32963	7.26214	7.19915	7.05134	6.90817	6.82648	7.41293	6.78395	6.84326	6.44821	6.78679	7.07978	6.6751
GABPB2	8.53728	8.29795	8.23417	7.0587	7.59478	7.5802	7.9976	8.38301	8.69287	7.65497	7.37635	7.32711	8.00129	7.72254	7.70316	7.45431	7.30386	8.43541	7.93826	7.92505	7.67545	7.74463	8.00289	8.64412	7.38062	7.54384	7.98644	8.21988	7.81006	7.56707	7.97155	7.94477	8.05528	7.60452	7.72212	7.46336	7.54685	7.45352	8.07569	8.20036	7.04127	7.58652	8.54609	8.04928	7.83341	7.92903	7.59142	7.66462	7.50863
SEMA6C	7.03875	6.93837	6.74893	6.86498	6.72015	7.26728	6.81535	6.8853	6.73748	7.0379	6.85524	6.96754	6.90223	6.59794	6.74711	6.67873	6.99421	6.65211	6.5517	6.70333	6.77185	7.02112	6.82329	6.67214	6.86934	6.96992	6.59608	6.92238	6.92308	6.84994	7.11102	6.90269	6.7332	7.03824	6.99513	6.9195	7.09756	6.97947	7.07766	6.86808	7.08007	6.93045	6.76491	6.97341	6.84485	6.89108	7.00391	7.1025	6.99582
TNFAIP8L2	8.05749	7.51363	7.91888	7.71739	7.85223	8.10503	7.66793	7.99115	7.42469	7.61496	7.91527	8.16626	8.17851	7.83336	8.12292	7.94953	7.46952	7.90249	8.18399	7.18282	8.04769	7.60457	7.81401	7.92528	7.97663	7.91675	7.51355	7.98844	7.89339	7.79137	8.15045	7.96554	7.94098	7.80279	7.88249	8.11291	8.00568	7.73713	7.74455	7.85873	7.64077	8.09845	7.24729	8.03489	8.0574	7.97046	7.90165	8.09352	7.74364
LYSMD1	6.87277	6.47491	6.78994	6.53808	6.96919	7.23518	7.14801	7.3025	7.08728	7.39217	6.85949	6.83733	7.29595	7.14749	7.1788	6.18962	6.82166	7.3946	6.63273	6.06983	6.59027	7.11223	7.26658	6.87319	7.05698	7.22926	6.95002	7.31204	7.07806	7.08335	7.26944	7.36088	7.14387	7.23541	7.40965	7.51018	6.8832	7.49327	6.71451	6.95651	7.24379	7.14418	7.14649	7.1084	7.06974	7.00074	7.21767	7.17938	6.8677
TMOD4	5.92183	6.44783	6.17995	6.38946	5.85607	6.07592	5.77907	5.9431	6.40745	6.03143	5.56176	5.95666	5.93896	6.02433	6.03603	5.84857	5.99713	6.25364	5.45633	5.5124	5.92018	5.60512	5.93965	5.68819	5.95355	5.81154	5.98262	5.57325	6.21806	5.82284	6.08438	5.77574	5.89839	6.16272	5.60942	6.06215	5.85671	6.26252	6.11832	6.27828	6.13489	6.17359	5.8869	5.50137	6.25031	5.76246	6.11615	6.13874	6.03098
VPS72	8.13607	8.17713	8.18613	7.71986	7.79705	7.91709	7.52453	8.03707	7.95456	7.96379	7.68291	8.12571	7.92649	7.60072	7.82868	7.72674	7.8538	7.70728	7.97387	8.22472	7.59133	7.40883	7.66949	8.02288	7.9484	7.86355	7.81931	7.96553	7.75815	7.77234	7.62582	7.6915	7.86215	7.82444	7.51382	7.82298	7.53521	7.40287	7.44381	7.6999	7.89651	7.48088	7.74832	7.33336	7.80652	7.61078	7.77594	7.47367	7.71027
PIP5K1A	8.01956	7.84268	7.95747	8.02858	7.57991	8.50149	7.63257	7.70228	8.34162	8.08097	8.18414	7.73266	8.27794	8.11209	8.50596	8.64699	8.51085	7.40507	7.9743	7.49104	7.89803	8.41078	8.16812	8.46798	8.31381	8.17357	7.76921	8.28253	8.41217	8.53095	8.25195	8.30041	8.16058	8.49003	8.55023	8.24204	8.29521	7.68423	7.27801	7.91157	8.60188	7.95983	7.75677	8.30964	8.00528	8.14583	8.03197	8.1369	7.93749
PSMD4	7.16621	7.32061	7.4547	8.06276	7.57227	7.84366	7.47958	7.68075	7.33789	7.67007	7.53299	7.36578	7.87546	7.42715	7.60895	6.78772	6.81432	7.0066	7.50579	7.67429	7.41358	7.75138	7.31895	7.78514	7.97106	8.01947	7.28641	7.90823	7.67405	7.71473	7.37915	7.68591	7.19983	7.30277	7.48252	7.59516	7.69577	7.64519	7.47067	7.52815	7.44142	7.55415	7.39196	7.7345	7.38613	7.96704	7.39039	7.68074	7.35727
ZNF687	6.59698	6.59541	6.48009	6.98622	6.74987	6.88291	6.54052	6.92928	6.84101	7.10363	6.77694	6.7913	6.59877	6.6248	7.02872	6.86918	6.88034	6.37378	6.87292	6.96006	6.86847	7.02523	7.0471	6.84929	6.81238	6.73397	6.60964	7.46959	6.90211	6.87316	7.084	6.90969	6.66646	6.79502	6.86377	7.16664	6.90043	6.91894	7.16416	6.65971	7.15057	6.89428	6.99443	7.13869	7.06911	7.01545	6.99575	6.94702	7.07216
PI4KB	7.29577	7.03148	7.14381	7.32352	7.37543	7.09052	7.32923	7.10608	6.95438	7.40498	7.38624	7.26521	7.35318	7.12764	7.07641	7.03052	7.05101	7.30857	7.42991	6.99951	7.05555	7.37518	7.34304	7.51845	7.24301	7.37196	7.15368	7.62279	7.37006	7.36514	7.61621	7.41842	7.38875	7.38933	7.13463	7.5474	7.48889	7.42507	7.6081	7.59071	7.37752	7.54866	6.89119	7.85133	7.42222	7.40738	7.43828	7.2746	7.30625
RFX5	6.26655	6.62107	6.47171	5.93089	6.44529	6.09205	6.67598	6.21009	6.8642	6.41884	5.76054	6.34521	6.33037	6.10794	6.52632	5.89678	6.71244	7.13023	5.87123	6.26486	6.30018	6.48561	6.86396	6.53489	6.5237	6.62564	7.10596	6.92676	6.14392	6.48746	6.29697	6.49457	7.61171	6.71956	6.83433	6.61908	6.48306	6.27323	6.56528	7.2202	6.68843	6.63226	7.32318	6.25685	6.61744	6.40434	6.71707	5.99552	6.41012
SELENBP1	8.94461	8.19129	8.21044	7.8319	8.99499	9.48359	8.83765	9.47122	7.06287	8.30968	10.16785	8.20217	9.50055	8.14194	7.70258	9.63981	8.6084	7.25386	9.01648	9.35815	9.06829	9.50349	8.96336	10.94501	7.39472	7.69147	8.84156	9.74325	8.60915	8.32201	9.47684	7.65482	7.58766	8.11915	9.01415	8.20225	9.52909	11.20666	10.93896	10.95628	8.9298	10.714	8.55861	10.79468	7.72558	9.58777	8.66257	9.94193	8.15173
PSMB4	10.78037	10.61904	10.41664	10.18788	10.36632	10.21876	10.59533	10.06769	10.22161	10.2995	10.39114	10.54546	10.89162	10.46614	10.63083	10.10088	10.52954	10.3267	10.76862	11.20606	10.34094	10.09904	10.42527	10.44441	10.39439	10.667	10.45432	10.21032	10.63633	10.20832	10.29325	10.61047	10.40552	10.30346	10.72875	10.37499	11.70975	9.62095	9.31009	10.26071	10.27522	9.99624	10.51524	10.40924	10.40024	10.5864	10.0705	9.69763	10.0578
POGZ	8.51961	8.26893	8.00614	8.43515	8.16236	8.41879	8.5602	8.41432	8.52924	8.32013	8.21421	8.17234	8.25478	8.1939	8.23823	8.57414	8.6095	8.48256	8.39885	7.97337	8.23923	8.61271	8.31159	8.44345	8.05807	8.14515	8.11096	8.36452	8.29776	8.45106	8.26151	8.24774	8.3466	8.61197	8.32261	8.30231	8.07047	8.13538	8.42415	8.21012	8.63332	8.19275	8.0864	8.31091	8.10028	7.94653	8.04771	7.80812	8.27862
CGN	6.03756	5.78118	6.05503	6.06627	5.80224	6.19463	6.17484	5.91053	5.8497	6.12821	6.0237	6.05233	6.04104	5.84252	6.03389	6.15165	5.7785	5.82455	5.81678	6.06406	5.79763	5.97325	5.8796	5.80766	5.84807	5.82417	5.60346	5.92848	5.96194	5.90888	5.81384	5.78812	5.59144	5.94495	5.97896	5.89286	5.98979	6.09225	6.32397	5.78387	5.90859	5.918	5.94462	5.93124	5.9386	5.94227	6.12176	5.89824	6.0897
TUFT1	5.48803	5.38847	5.86655	5.68684	5.82314	6.05237	5.69642	5.77464	6.11013	5.83268	5.28238	5.99585	5.46244	5.73992	5.48052	6.20325	5.6813	5.60369	5.688	5.87881	5.81051	5.5134	5.64344	5.38643	5.56131	5.29504	5.65716	5.7343	5.25935	5.81514	5.86913	5.48934	5.86807	5.67383	5.681	5.75632	5.58947	5.60084	6.02781	5.5138	5.34642	5.79283	4.90928	5.81905	5.78798	5.8487	5.7374	5.85719	5.57239
SNX27	9.0674	9.39545	9.31718	9.40398	9.33525	8.52803	9.25824	9.31483	9.19428	9.6989	8.91708	9.25356	9.2688	9.48173	8.95986	8.7818	9.22713	9.3624	9.54578	8.60365	9.20379	9.67691	9.65027	9.33252	9.5386	9.54384	8.97585	9.75371	9.69512	9.369	9.79991	9.58834	9.57546	9.32764	9.39846	9.45071	9.51267	9.3411	9.52887	8.95393	9.42118	9.33901	8.5748	9.38557	9.60603	9.41738	9.5005	9.74996	9.73747
CELF3	6.74705	6.39658	6.84689	6.94935	6.58633	6.96259	6.74616	6.64108	6.69181	6.72943	6.64074	6.72897	6.58313	6.75658	6.65612	6.85225	6.49468	6.47163	6.43642	6.66935	6.54031	6.791	6.70777	6.84979	6.84534	6.56828	6.52594	6.68384	6.75771	6.61929	6.8265	6.68578	6.51719	6.84007	6.72574	6.72698	6.78162	7.03939	7.03586	6.75239	6.77975	6.97272	6.78197	6.8619	6.76851	6.88061	6.90948	6.95051	6.74415
RIIAD1	5.73147	5.56285	6.05659	5.89004	5.43639	5.71149	6.077	5.79667	5.55299	5.65501	5.98214	5.81138	5.38582	5.5517	5.61929	5.87657	5.74386	5.5424	5.4853	5.7668	5.63206	5.56874	5.4581	5.47101	5.716	5.80488	5.42757	5.57116	5.50866	5.708	5.91822	5.50476	5.47235	5.63728	5.81671	5.69528	5.853	5.98256	5.97927	5.46069	5.67596	5.78285	5.85341	5.81993	5.83648	5.83979	5.82283	6.04466	5.82226
MRPL9	7.20265	6.81308	7.06429	6.37274	7.5916	6.87172	6.74803	6.25978	8.14579	6.77491	7.12875	6.45925	7.24239	6.4282	7.21475	6.25049	6.8755	7.02521	6.08874	7.33242	6.73608	6.24825	6.9535	7.28515	6.69665	6.97892	7.53838	7.13378	6.52783	7.02364	6.96593	6.3915	6.94853	6.86605	6.13378	6.6908	7.50684	6.87557	6.17947	6.9585	6.56568	6.91511	7.46958	6.38937	6.75452	7.23548	6.97505	6.5274	6.82966
OAZ3	4.45515	4.92053	4.83833	5.11109	5.15778	4.45574	4.22212	4.62863	4.62898	4.33832	4.42865	4.29119	4.5095	4.75406	4.66417	4.77556	4.62647	4.27999	4.39188	4.60174	4.36143	4.64459	4.54805	4.45331	4.49343	4.28937	4.5543	4.5956	4.34449	4.18644	5.04263	4.34024	4.41971	4.89352	4.4691	4.59104	4.75192	4.72999	4.87963	4.57119	4.28143	4.55552	4.80358	4.36403	4.65413	4.68771	4.52363	4.51803	4.74259
TDRKH	6.08079	6.14555	5.82153	5.83415	6.10538	5.78133	6.12592	5.82244	7.03065	6.25861	6.02323	5.77771	6.12519	5.80561	5.99882	5.71772	6.11109	6.50202	5.49855	5.90065	6.26522	5.65741	6.02394	6.12715	5.68095	5.95073	6.16007	6.2761	6.10528	5.83855	6.01055	5.79919	6.00392	6.09702	5.85844	5.92036	5.98903	6.24385	5.85576	5.96953	5.93682	5.99778	6.52753	5.56409	6.08736	6.16788	6.29187	6.06117	5.8565
LINGO4	7.13853	7.18793	7.12109	7.44998	7.24839	7.38762	7.16971	7.10013	7.15348	7.21031	7.17968	7.19877	7.07356	7.04273	7.34842	7.24091	7.17359	7.22325	7.10433	7.1015	7.24837	7.38614	7.25964	7.04599	7.55946	7.21988	7.03554	7.18478	7.2876	7.19889	7.3456	7.26141	7.19901	7.33884	7.25703	7.38929	7.37667	7.4566	7.57319	7.06802	7.24006	7.55056	7.35957	7.31826	7.53637	7.34625	7.3321	7.53655	7.27667
RORC	6.51237	6.35815	6.51416	6.57143	6.44641	6.57553	6.51257	6.50942	6.5521	6.53926	6.32898	6.61883	6.57685	6.36259	6.27104	6.52426	6.54474	6.41056	6.58181	6.23891	6.36328	6.6053	6.43746	6.29788	6.43855	6.38746	6.42586	6.63352	6.49701	6.56069	6.38087	6.3613	6.50992	6.73349	6.48419	6.47419	6.62341	6.67653	6.8239	6.5485	6.5689	6.49877	6.26699	6.56593	6.52393	6.45034	6.50679	6.75205	6.58259
THEM5	6.03901	5.53911	5.21647	5.59248	5.49193	6.71144	6.08364	5.63283	5.60361	5.74309	6.02076	5.51496	5.59347	5.33714	6.04465	6.27531	6.00733	5.55371	5.78844	5.57608	6.18314	6.19965	5.73011	6.626	5.65643	5.63736	5.38846	5.99047	5.7261	5.29024	5.61113	5.62292	5.39818	5.75209	6.08714	5.56111	5.7867	5.81345	6.67003	5.83289	6.05752	5.95087	5.55086	6.28663	5.75504	5.87825	5.71367	6.13771	5.73247
THEM4	6.9439	7.27959	6.87892	6.37701	7.18575	7.21021	7.21925	6.07546	7.3501	7.21932	6.85337	6.85398	6.17623	6.34036	6.27955	7.86094	7.80985	7.18929	6.76682	7.08346	7.2947	6.52105	6.72853	7.42353	6.4533	7.07332	7.08338	7.14103	6.19494	6.42042	7.41133	6.36841	6.73963	7.08873	6.514	6.66992	6.44544	6.63544	6.73838	7.15449	6.92	6.89538	7.52572	6.31033	6.92152	6.23589	6.85142	6.63024	6.74575
[truncated: 15,730 more rows]
[truncated: 8 more columns]
