# Supplementary material for: Integrating single-cell sequencing and transcriptome analysis to unravel the mechanistic role of sialylation-related genes in sepsis-induced acute respiratory distress syndrome
Source: Front Immunol. 2025 May 1;16:1528769. doi: 10.3389/fimmu.2025.1528769 (PMC12078151; doi:10.3389/fimmu.2025.1528769)
Supplement: Supplementary Table 1 — The primer sequences for PCR. [file DataSheet1.zip › Original data/00_rawdata/GSE66890/02.group.csv]

	sample	group
1	GSM1633778	Sepsis
2	GSM1633780	ARDS
3	GSM1633781	ARDS
4	GSM1633782	Sepsis
5	GSM1633783	Sepsis
6	GSM1633784	ARDS
7	GSM1633785	Sepsis
8	GSM1633786	Sepsis
9	GSM1633787	ARDS
10	GSM1633788	Sepsis
11	GSM1633789	ARDS
12	GSM1633790	Sepsis
13	GSM1633791	ARDS
14	GSM1633793	ARDS
15	GSM1633794	ARDS
16	GSM1633795	Sepsis
17	GSM1633796	ARDS
18	GSM1633797	Sepsis
19	GSM1633798	Sepsis
20	GSM1633799	ARDS
21	GSM1633800	Sepsis
22	GSM1633801	Sepsis
23	GSM1633802	Sepsis
24	GSM1633803	ARDS
25	GSM1633804	Sepsis
26	GSM1633805	ARDS
27	GSM1633806	ARDS
28	GSM1633807	ARDS
29	GSM1633809	ARDS
30	GSM1633810	Sepsis
31	GSM1633811	ARDS
32	GSM1633812	ARDS
33	GSM1633813	Sepsis
34	GSM1633814	Sepsis
35	GSM1633815	ARDS
36	GSM1633816	Sepsis
37	GSM1633817	ARDS
38	GSM1633818	ARDS
39	GSM1633819	ARDS
40	GSM1633820	ARDS
41	GSM1633821	Sepsis
42	GSM1633822	ARDS
43	GSM1633823	Sepsis
44	GSM1633824	ARDS
45	GSM1633825	Sepsis
46	GSM1633826	Sepsis
47	GSM1633828	Sepsis
48	GSM1633829	Sepsis
49	GSM1633830	Sepsis
50	GSM1633831	ARDS
51	GSM1633832	ARDS
52	GSM1633833	Sepsis
53	GSM1633834	ARDS
54	GSM1633835	ARDS
55	GSM1633836	ARDS
56	GSM1633838	Sepsis
57	GSM1633839	Sepsis
