# Supplementary material for: Integrating single-cell sequencing and transcriptome analysis to unravel the mechanistic role of sialylation-related genes in sepsis-induced acute respiratory distress syndrome
Source: Front Immunol. 2025 May 1;16:1528769. doi: 10.3389/fimmu.2025.1528769 (PMC12078151; doi:10.3389/fimmu.2025.1528769)
Supplement: Supplementary Table 1 — The primer sequences for PCR. [file DataSheet1.zip › Original data/01_DEGs/DEG_all(GSE32707).xls]

logFC	AveExpr	t	P.Value	adj.P.Val	B	change
CX3CR1	-0.618881152675891	7.58866959944294	-4.67782471296433	2.42995558100461e-05	0.39540237214107	0.689437622409527	DOWN
TCIRG1	-0.50534618953874	7.76070781533847	-4.22691375959989	0.000106718792957334	0.859280720404009	-0.177900835666704	DOWN
PIK3CG	-0.84914500465664	8.50427796678836	-3.96672095188071	0.000244466983574722	0.859280720404009	-0.669227312169701	DOWN
ANKRD9	0.967622843593608	7.39950466731103	3.95929682318875	0.000250241043551637	0.859280720404009	-0.683113408037907	UP
TAAR8	0.228414085795064	6.74418635378773	3.70571305969467	0.000549291645828505	0.859280720404009	-1.1520912527835	NOT
SCG5	0.138098047821872	6.36491860021849	3.60823825957353	0.000738572780018877	0.859280720404009	-1.32927782148825	NOT
MFHAS1	0.44140658496421	6.8303974127403	3.57755807070118	0.000810108333455301	0.859280720404009	-1.3846517567288	NOT
SLC9A5	0.176637574647614	6.73172508004866	3.52512964075516	0.000947948882010699	0.859280720404009	-1.4788181352912	NOT
KLHDC8A	0.29571247868324	6.56631495228008	3.50296600965857	0.00101272453636113	0.859280720404009	-1.51844646137434	NOT
GFRA4	0.170650208826234	6.52509596720235	3.50107206141203	0.00101845165456246	0.859280720404009	-1.52182776965114	NOT
KANK2	0.448253193145731	6.94012007985523	3.46618106844655	0.00112965485887211	0.859280720404009	-1.58397502018944	NOT
PTPRC	-0.885473498476876	8.06481097882099	-3.46220507493853	0.00114303811586989	0.859280720404009	-1.59103942310837	DOWN
FCRL5	0.548093172203647	7.10740373126675	3.46159642023543	0.00114510015153964	0.859280720404009	-1.59212053856153	UP
KNDC1	0.20173094778961	6.73061506294788	3.41957022440123	0.00129637649274304	0.859280720404009	-1.66656089067517	NOT
CTRB1	0.112329826768707	6.30766701619183	3.3941544130132	0.00139690131540894	0.859280720404009	-1.71137701093065	NOT
EMID1	0.254997899213231	6.46659304536918	3.38624350384493	0.00142967479828864	0.859280720404009	-1.72529472225655	NOT
TRIM52	-0.270919011989638	7.11437813604501	-3.3604407312279	0.00154172650037197	0.859280720404009	-1.77058352023641	NOT
LRRC8A	0.432013121144592	6.76847794119201	3.34825954141906	0.00159747811745523	0.859280720404009	-1.79190674100431	NOT
DNAJC6	0.156258251804267	6.67110647901236	3.34280868921245	0.00162304113322828	0.859280720404009	-1.80143649714741	NOT
ZC3H12D	0.127075442590808	6.56762894291533	3.3361652574289	0.00165472218815845	0.859280720404009	-1.81304117273501	NOT
CIAO1	-0.492319563844877	7.96251557294105	-3.31503187340403	0.00175945079552587	0.859280720404009	-1.84988256636615	NOT
MRO	0.133112921890413	6.18003461250203	3.29738096513042	0.00185170884171284	0.859280720404009	-1.88056561301961	NOT
RHBDD1	0.664283662685905	7.82023156979601	3.27558738545065	0.00197194958194281	0.859280720404009	-1.91833866682182	UP
CACNA1D	0.159012241933916	6.69935888303946	3.25880308693734	0.00206955324974504	0.859280720404009	-1.94734461918099	NOT
CCL5	-1.19455681255779	10.234509091217	-3.22935376624361	0.00225194264830056	0.859280720404009	-1.99805644427439	DOWN
ZNF202	0.12703496251437	6.41952461275124	3.21201597289385	0.002366319464007	0.859280720404009	-2.02780262467857	NOT
MYH3	0.187176843488166	6.34747147917303	3.19371253613735	0.00249300770127773	0.859280720404009	-2.05911617347593	NOT
MSI2	0.591761690267271	6.92983423266703	3.19235431635735	0.00250265946079914	0.859280720404009	-2.06143613004377	UP
OTOP3	0.153477564848862	6.3434147281596	3.18684254561037	0.00254219015889602	0.859280720404009	-2.07084545215848	NOT
TBCEL	0.447641351967202	6.64617578410151	3.17434345718312	0.00263402748956004	0.859280720404009	-2.09215166075504	NOT
ITFG1	-0.471716709546142	8.73884122035576	-3.17185303215457	0.00265269583269698	0.859280720404009	-2.09639166347802	NOT
ZBTB24	0.364408763667948	7.46137473532141	3.14785876866417	0.00283906026707409	0.859280720404009	-2.13715267670259	NOT
MBOAT7	-0.929966616202561	10.9834665677883	-3.13858154500442	0.00291436922458597	0.859280720404009	-2.1528687324327	DOWN
TPBG	0.0877182414955469	6.61061070762244	3.1211449045767	0.00306102847573565	0.859280720404009	-2.18234023576255	NOT
PID1	-0.388897226882302	6.95450923553356	-3.11559568717791	0.00310914080415544	0.859280720404009	-2.19170108439487	NOT
CDR2	0.468426760204054	7.71095143962483	3.1122247719645	0.00313871329852251	0.859280720404009	-2.19738302703589	NOT
AQP1	0.185929314676631	6.527599579402	3.10989873738059	0.00315927322635521	0.859280720404009	-2.20130180754299	NOT
GPR21	0.172365974212744	6.7106267739733	3.10588078655637	0.0031950866521386	0.859280720404009	-2.20806731234783	NOT
FGFBP2	-0.973767318179562	7.58091486804238	-3.10324309279874	0.00321880448810699	0.859280720404009	-2.21250614142081	DOWN
ZNF592	0.166816509418229	6.60474711032733	3.10219514355054	0.00322827338116564	0.859280720404009	-2.2142691106159	NOT
STK32B	0.127973065516186	6.38626519489435	3.0989685746926	0.00325759215739593	0.859280720404009	-2.21969515380898	NOT
MRGPRG	0.139270725949129	6.65208998608709	3.09890384382219	0.00325818289808871	0.859280720404009	-2.21980397882485	NOT
COL4A1	0.109953614034907	6.38918161201406	3.0975021238661	0.00327099986094964	0.859280720404009	-2.22216023649816	NOT
C2CD4B	0.132994925984381	6.51175081322013	3.09441123103035	0.00329942979053227	0.859280720404009	-2.22735390733807	NOT
ISY1	-0.304521366553709	7.50185712774748	-3.09372649716618	0.00330575928532317	0.859280720404009	-2.22850409398889	NOT
FAM174A	-0.360464737572462	7.60713676882072	-3.08738425062623	0.0033649298958745	0.859280720404009	-2.23915094132425	NOT
WDR46	0.485655332245114	7.69696070961957	3.06121782773847	0.00361972880998823	0.859280720404009	-2.28295042268101	NOT
STK16	0.121160477099086	6.26438762381954	3.06096456235274	0.00362228122790287	0.859280720404009	-2.28337335650158	NOT
SLC26A2	0.216062532492696	6.87645145010465	3.0524835303831	0.00370873469150894	0.859280720404009	-2.29752485636737	NOT
GPR65	-0.608874215098581	7.75989051898213	-3.04773435139072	0.00375798796025501	0.859280720404009	-2.30543986003243	DOWN
NEIL2	0.379242673091588	7.19831127544542	3.03944939503584	0.00384538136111826	0.859280720404009	-2.31923120144943	NOT
PPOX	0.582851724150646	8.10789690514245	3.03752325279018	0.00386597026728696	0.859280720404009	-2.32243450819334	UP
MAP3K9	0.0992693793542605	6.44965896607854	3.03245828480313	0.00392060470992727	0.859280720404009	-2.33085248569237	NOT
SLC5A3	-0.107902684823053	6.60037524742144	-2.98833511150823	0.00442808520677491	0.859280720404009	-2.4038501283555	NOT
PPM1K	-0.568886284967324	8.22157342997065	-2.98780886787905	0.00443449276638168	0.859280720404009	-2.40471708581168	DOWN
CCDC124	0.290556407807606	6.968184704598	2.97141772797934	0.0046384648913552	0.859280720404009	-2.43167684111884	NOT
TTLL8	0.174615377618611	6.71915264624432	2.95482560520547	0.00485383749552506	0.859280720404009	-2.45888027121192	NOT
PPP4R2	-0.114798992324563	6.36052228732883	-2.9495494279147	0.0049242570601804	0.859280720404009	-2.46751231337432	NOT
TDRD1	-0.563412012374873	8.17333583694399	-2.94831331626326	0.00494089232762666	0.859280720404009	-2.46953334937714	DOWN
GJB5	0.0954379918095745	6.08419751691351	2.93739743669561	0.00509008769627708	0.859280720404009	-2.48735937263955	NOT
GMCL1	-0.286610590011165	7.3243632499545	-2.91606442592164	0.00539386116158751	0.859280720404009	-2.52208534633377	NOT
SETX	-0.354975352892352	7.3860584974812	-2.91524840774562	0.00540580963199452	0.859280720404009	-2.52341071432505	NOT
SPANXA1	0.114213071995263	6.23553092025618	2.91455290834969	0.00541601287099008	0.859280720404009	-2.52454016467356	NOT
NKG7	-1.02176880068563	11.5707211392902	-2.90051806147616	0.00562578073989166	0.859280720404009	-2.54729794694829	DOWN
KLRD1	-0.548588405341806	7.4261938046097	-2.89313724670773	0.00573910611836417	0.859280720404009	-2.55923999091916	DOWN
DOK7	0.106872117545459	6.36456224648236	2.892386293515	0.00575075454626428	0.859280720404009	-2.56045400932993	NOT
MYT1	0.162129501110422	6.61061619510814	2.88735538499458	0.00582936054107461	0.859280720404009	-2.56858232678625	NOT
CHST3	0.601258036128179	7.02238300888735	2.88300832453535	0.00589808516937786	0.859280720404009	-2.5755989808762	UP
HPSE	-0.481760774103357	8.73138236658384	-2.88070856886298	0.00593474698619544	0.859280720404009	-2.57930850006314	NOT
SENP6	-0.346963178075253	7.47462053534613	-2.86874929342161	0.00612883583543101	0.859280720404009	-2.5985703337065	NOT
C14orf119	0.0963409991625186	6.26595093323024	2.86810816326667	0.00613940556986652	0.859280720404009	-2.59960159392245	NOT
ATG4D	0.528201136183853	7.66519056785153	2.86799019795554	0.00614135220106895	0.859280720404009	-2.59979132649371	UP
CBLN3	0.194966042525684	6.81344738664252	2.86742422477851	0.00615069971232476	0.859280720404009	-2.60070155900539	NOT
SLC6A9	0.490182587441026	6.83185613445139	2.85683499650955	0.00632804451332497	0.859280720404009	-2.6177118802505	NOT
TSPY2	0.117856594044964	6.71573156353445	2.84066969485762	0.00660795016834503	0.859280720404009	-2.64360619533367	NOT
OR56A3	-0.182295140664169	6.68306641086873	-2.83774475790629	0.00665980705533648	0.859280720404009	-2.64828197830399	NOT
ATAD3A	0.353801836430648	7.36781456735971	2.83057242548714	0.00678856854481998	0.859280720404009	-2.6597352188241	NOT
ZNF611	0.307797214604002	6.83071210055063	2.82843081528099	0.00682746099155568	0.859280720404009	-2.66315165711738	NOT
PBX1	0.441334810845892	6.8387968188769	2.82803185518392	0.00683472903921328	0.859280720404009	-2.66378793045695	NOT
RSC1A1	0.28385500557692	6.60625881528672	2.82237603567778	0.00693853821864296	0.859280720404009	-2.67280210415187	NOT
NCF2	-0.721786972434851	11.5226872405091	-2.82130177834143	0.00695841992578446	0.859280720404009	-2.67451299594295	DOWN
SIGLEC10	-1.21779744236228	9.72165744005693	-2.81580748217015	0.00706093291704068	0.859280720404009	-2.6832571299864	DOWN
NBAS	0.211205821062261	7.24391129225534	2.80791888545201	0.00721056668067921	0.859280720404009	-2.69579349582392	NOT
FBN1	0.103177154841947	6.37848964351854	2.80769104748846	0.00721493170028248	0.859280720404009	-2.69615524938243	NOT
MBNL2	0.352324264377077	6.92010464365569	2.80100513411349	0.00734411771691396	0.859280720404009	-2.70676287615231	NOT
UBE2D4	-0.193877249532288	7.0501708817613	-2.79506782675954	0.00746063027046427	0.859280720404009	-2.71616971880919	NOT
GZMM	-0.395392871597476	7.4646448941648	-2.7938642699393	0.00748445612182082	0.859280720404009	-2.71807508542724	NOT
FEM1B	0.446081147181676	6.70690051179221	2.79129411414639	0.007535571263829	0.859280720404009	-2.72214223402824	NOT
CD84	-0.394291088296687	7.77756221982266	-2.78757385821754	0.00761013167047163	0.859280720404009	-2.72802525677636	NOT
TBC1D22B	0.565232310465361	7.38314641777067	2.78453343681296	0.00767157297558312	0.859280720404009	-2.73282961297021	UP
KMO	0.251895277635958	6.82204183091498	2.78338459523244	0.00769490809496784	0.859280720404009	-2.73464412132197	NOT
ZNF562	-0.352066401935235	7.04034322033946	-2.77767297195762	0.00781189895694617	0.859280720404009	-2.74365829312456	NOT
IRF2BP2	0.577065335793161	7.23103211630086	2.77607974427102	0.00784482495953167	0.859280720404009	-2.74617069568664	UP
TUBG2	0.625253181136204	6.82054049178799	2.77566031085774	0.00785351436486274	0.859280720404009	-2.7468319620667	UP
SEC14L4	0.274261308935722	6.40955481884176	2.77547847398907	0.00785728424374228	0.859280720404009	-2.7471186213961	NOT
SCLT1	-0.276469652804504	7.13659383436398	-2.76869620577441	0.00799909567295403	0.859280720404009	-2.75780226436481	NOT
PTGDS	-0.438602973603691	7.3040769566404	-2.76853593918791	0.00800247512676724	0.859280720404009	-2.75805452415433	NOT
BAZ1A	-0.453664263763569	7.69353232502671	-2.76757949991884	0.00802267047234646	0.859280720404009	-2.75955977109992	NOT
APPL2	0.368161657931408	8.57955288037654	2.76198987516055	0.00814164058659541	0.859280720404009	-2.76835023774111	NOT
ERRFI1	0.0912370579875388	6.16913441370649	2.7617257260405	0.00814730286988962	0.859280720404009	-2.76876537410886	NOT
SLC6A19	0.0953407557171539	6.5586862238218	2.76037993148102	0.0081762077269675	0.859280720404009	-2.77088003695025	NOT
KLHL5	-0.553202329881905	7.72318077098141	-2.75995947343515	0.00818525767956321	0.859280720404009	-2.77154057531181	DOWN
UGT1A5	0.106197565557784	6.52153618229565	2.75881188487111	0.00821000549982085	0.859280720404009	-2.77334311281324	NOT
TROAP	0.427343201932379	7.03920117363517	2.75745060581815	0.00823945112571648	0.859280720404009	-2.77548068859194	NOT
SCN11A	0.0993733627620292	6.18706393421693	2.75556539824058	0.00828039077107	0.859280720404009	-2.77843988125714	NOT
ZDHHC23	0.154267111062675	6.39713296476666	2.75426414856472	0.00830875847054439	0.859280720404009	-2.78048170001569	NOT
SETD3	-0.220747545261884	7.08445006128933	-2.75391619899769	0.00831635907664582	0.859280720404009	-2.78102757257322	NOT
CDK2AP1	-0.752683875754247	9.38660226233463	-2.75262498311131	0.00834462050146406	0.859280720404009	-2.78305288798885	DOWN
PRAMEF14	0.0943652314639305	6.62501750880237	2.75111264269615	0.00837783445859262	0.859280720404009	-2.78542428601297	NOT
SPTA1	0.72859584183031	7.16096550768384	2.7436465331618	0.00854359956535546	0.859280720404009	-2.79711936870749	UP
ZNF777	0.474629207783558	7.18732602333485	2.74276955126809	0.00856326790167619	0.859280720404009	-2.79849177928229	NOT
ZDHHC24	-0.283735512356677	7.3028015110284	-2.73910767047478	0.00864584603488759	0.859280720404009	-2.80421935645135	NOT
CDC42BPA	0.120951338039537	6.6092571321208	2.73561919239809	0.008725196120472	0.859280720404009	-2.80967121911292	NOT
CLIC3	-0.645684593476377	7.10796333117907	-2.73068805402973	0.00883850699652867	0.859280720404009	-2.81737020441922	DOWN
TTC5	-0.313635860200524	7.36814749349797	-2.7306863076419	0.00883854736528372	0.859280720404009	-2.81737292949669	NOT
PGM3	0.304099643900868	7.16281044055053	2.71490283437239	0.00921041045130678	0.859280720404009	-2.84195638413101	NOT
WFDC5	0.359325695961146	6.8896580630811	2.7137081611616	0.00923913567597377	0.859280720404009	-2.84381344963256	NOT
GUCY2C	0.0900815226039997	6.22967656774159	2.71022975142649	0.00932324230976822	0.859280720404009	-2.84921751244358	NOT
SPATA13	-0.553331888603466	7.4274634274701	-2.70413702001459	0.00947226235249723	0.859280720404009	-2.85867252290038	DOWN
PTGS1	-0.318426365865938	7.13110077457114	-2.70298954255078	0.0095005721687424	0.859280720404009	-2.86045171438455	NOT
FKBP1B	0.354505236626218	7.04922592216316	2.69969487600413	0.00958228917883172	0.859280720404009	-2.86555748771201	NOT
SCGB2A1	0.099968400088069	6.16329439027037	2.69737925146867	0.00964010951679106	0.859280720404009	-2.86914364361853	NOT
PIWIL3	0.0898294352699862	6.1303811255124	2.69065582430203	0.00980981419329921	0.859280720404009	-2.87954487291977	NOT
GPR139	0.125740728673585	6.55720420699464	2.69057271687053	0.00981192896941279	0.859280720404009	-2.87967333686522	NOT
GCAT	0.265906501700935	6.64660799838486	2.68967576706305	0.00983477970138813	0.859280720404009	-2.88105964152223	NOT
DHRS7B	-0.394784058672933	8.00549160577601	-2.68785691604356	0.00988126706537327	0.859280720404009	-2.88386990248379	NOT
SH3BP1	-0.617757617692358	8.21875691269612	-2.68747365814089	0.00989108834245966	0.859280720404009	-2.88446190861363	DOWN
LLPH	-0.617906061414565	9.20825948836321	-2.68605894647539	0.00992741914049121	0.859280720404009	-2.88664669763729	DOWN
SLC7A1	0.615511143240524	7.54878242147438	2.6807078196293	0.0100659518085103	0.859280720404009	-2.89490392642367	UP
RBPMS2	-0.394635830149101	6.82172569737848	-2.68059782039138	0.0100688180629709	0.859280720404009	-2.89507355291955	NOT
USP45	0.0792112302232484	6.40098837186555	2.67985576946169	0.0100881733104339	0.859280720404009	-2.89621772985796	NOT
CTDSP1	-0.417892418272835	7.61071300187142	-2.67776018189183	0.0101430181571772	0.859280720404009	-2.89944783647757	NOT
VWA1	0.130356353009928	6.80347556776676	2.67576423895563	0.0101955096518949	0.859280720404009	-2.90252283479246	NOT
TECPR1	-0.517983450715698	7.5575286272193	-2.6703021070565	0.010340436860089	0.859280720404009	-2.91093034604293	DOWN
HDGFL1	0.105126633737393	6.56262378565922	2.66673617931467	0.0104360697666671	0.859280720404009	-2.91641314820371	NOT
DOHH	0.373706259808422	7.05753757090104	2.66524262194111	0.0104763654396855	0.859280720404009	-2.91870816001294	NOT
FBXO3	0.12952676095011	6.8314774686014	2.66446630272929	0.0104973666215294	0.859280720404009	-2.91990072864838	NOT
PEX1	-0.147506087204081	6.85850153947226	-2.66151154781971	0.0105776532280343	0.859280720404009	-2.92443771089386	NOT
POLR2K	0.107552722002898	6.47465841356544	2.66070284507912	0.0105997252936239	0.859280720404009	-2.92567889197098	NOT
LSM6	-0.339416727239921	7.33269094590798	-2.65789262450857	0.0106767540821027	0.859280720404009	-2.92999005669477	NOT
SDR16C5	0.101548677752787	6.30741140723457	2.65590156543609	0.0107316398793222	0.859280720404009	-2.93304275038328	NOT
SPANXD	0.101355056469758	6.42353733894941	2.65484899594676	0.0107607595981722	0.859280720404009	-2.93465594921391	NOT
AAK1	-0.329924089896434	7.17105439863615	-2.6517651585267	0.0108464927471462	0.859280720404009	-2.93937993045925	NOT
SLC39A13	0.210787006884078	6.63545482008602	2.65034739920969	0.0108861173651579	0.859280720404009	-2.94155052628435	NOT
CXorf38	-0.567279206371273	7.92441268831009	-2.64620908858152	0.0110025383037476	0.859280720404009	-2.94788196525677	DOWN
STX18	0.105659171106989	6.34931229017117	2.64002305673793	0.0111786957709634	0.859280720404009	-2.95733427158075	NOT
C16orf72	-0.561496907346402	9.12920561128716	-2.63770075854955	0.0112454915014112	0.859280720404009	-2.96087902342734	DOWN
SLC29A2	0.105412399171754	6.43212676145018	2.63072277587519	0.0114484034203377	0.859280720404009	-2.9715178941785	NOT
FTH1	-0.681024627253484	8.76211264535981	-2.62686816805768	0.0115619232345654	0.859280720404009	-2.97738682388413	DOWN
ZNF14	-0.87167962763799	11.5720887923152	-2.62307431800887	0.0116746589850801	0.859280720404009	-2.98315771656521	DOWN
TMCC2	1.04187681862917	7.64342144261725	2.62110955143563	0.0117334373675146	0.859280720404009	-2.98614419876984	UP
USP8	-0.330444451848623	7.4672031907023	-2.62003139525876	0.0117658066685541	0.859280720404009	-2.98778238971282	NOT
IGSF6	-0.988138895076309	8.98247952356706	-2.61771942491165	0.0118354941874168	0.859280720404009	-2.99129378554742	DOWN
MYOT	0.107995906209768	6.27953856019935	2.61626062151433	0.0118796595897131	0.859280720404009	-2.99350834793527	NOT
CD19	0.555298624826147	7.07518554668958	2.61589018179179	0.0118908986610903	0.859280720404009	-2.99407057077742	UP
TM7SF2	0.616061858345311	7.39177070022608	2.6158228775572	0.01189294170267	0.859280720404009	-2.99417271394754	UP
TMEM50A	-0.271871575868574	7.74656146546997	-2.61245208085734	0.0119956749665894	0.859280720404009	-2.99928612724155	NOT
PLA2G2D	0.19525096776706	6.77643311499356	2.61139039050196	0.0120282002445732	0.859280720404009	-3.00089578206351	NOT
MYL12A	-1.27762519158359	12.7206140636266	-2.60746681065262	0.0121491014718	0.859280720404009	-3.00684066124367	DOWN
PRG2	0.762610684489258	7.32255686187886	2.60608796912926	0.0121918522300875	0.859280720404009	-3.00892843100957	UP
LNX2	0.217800876505157	6.93613676574092	2.60569797516253	0.0122039688526658	0.859280720404009	-3.00951880674866	NOT
YPEL4	0.555565410002832	6.67686527116097	2.60317392389531	0.0122826544643079	0.859280720404009	-3.01333831785353	UP
PI3	-1.65311275097911	9.92179338612456	-2.60255142697108	0.0123021315333219	0.859280720404009	-3.01427993161019	DOWN
MRPL33	-0.614279622641551	10.1086024920793	-2.59871887142543	0.0124226700108025	0.859280720404009	-3.02007391520497	DOWN
SSTR1	0.417777964558917	7.32502823835805	2.59469209438954	0.0125504786113007	0.859280720404009	-3.02615540661612	NOT
SIK1	0.123447492542987	6.35862782860383	2.59435789469384	0.0125611397941187	0.859280720404009	-3.02665985411343	NOT
GRIP2	0.312168879028435	6.87769202918873	2.59176426490171	0.0126441598325729	0.859280720404009	-3.03057325898933	NOT
CHST7	-0.520616657125085	8.16357430404695	-2.58951010482486	0.0127167203708002	0.859280720404009	-3.03397233670495	DOWN
MFGE8	0.674239432890871	8.20830867195432	2.58886145859289	0.01273767037099	0.859280720404009	-3.03495007375456	UP
GH2	0.172334186100231	6.76331447394406	2.5863965668194	0.012817569236922	0.859280720404009	-3.03866403931423	NOT
GPR146	0.673394016080023	7.66395838965092	2.58178063066009	0.0129684253604133	0.859280720404009	-3.04561273028956	UP
CST7	-0.912879317665999	12.1046391223656	-2.57802344618105	0.0130924103117729	0.859280720404009	-3.05126255815953	DOWN
SNAP29	-0.314595643282713	7.73575982261883	-2.57342758776553	0.0132455410571095	0.859280720404009	-3.05816604477852	NOT
ARL4A	0.370157691043754	6.82093263184008	2.56499575397424	0.0135307378231742	0.859280720404009	-3.07081010517275	NOT
LCP2	-0.315098341925983	7.92358964841269	-2.56327489320405	0.0135896272214173	0.859280720404009	-3.07338721808947	NOT
SPAG11B	-0.114890265926177	6.08022042813703	-2.56232630935461	0.0136221883852436	0.859280720404009	-3.07480729343416	NOT
BANK1	0.174696863857565	6.65810269929175	2.559382657354	0.013723685558221	0.859280720404009	-3.07921182913441	NOT
CYP2C8	0.089889165048799	6.31076980646762	2.55636578821726	0.0138284217439034	0.859280720404009	-3.08372238010947	NOT
U2AF1L4	-0.266043493351462	6.97752869394191	-2.55343489401156	0.013930869905098	0.859280720404009	-3.08810095427832	NOT
RAB35	-0.389631059605364	8.43311988601434	-2.55330375289563	0.0139354700021163	0.859280720404009	-3.08829679177445	NOT
TXNDC15	-0.201463670887786	7.12150689857651	-2.55192839735577	0.0139837973750883	0.859280720404009	-3.09035024813001	NOT
STIM2	-0.185220975469575	7.02827835602453	-2.55090001415104	0.0140200324654431	0.859280720404009	-3.09188517397623	NOT
SH3BGRL	-0.762423531746997	9.92793262022758	-2.5505454793548	0.0140325443055635	0.859280720404009	-3.09241424234885	DOWN
WDR82	-0.538134131784542	9.3043859868304	-2.54551026227391	0.0142113423383368	0.859280720404009	-3.09992287547183	DOWN
HES6	0.629879442982523	7.10443227245363	2.54234658824622	0.0143247409908788	0.859280720404009	-3.10463548451179	UP
TSPAN13	0.244531238723488	6.77189667324717	2.53980707132944	0.0144163624422952	0.859280720404009	-3.10841547682519	NOT
COL13A1	0.147891686232788	6.79927528924845	2.53967806946376	0.01442103080868	0.859280720404009	-3.1086074237786	NOT
SLC7A5	0.854707223126701	8.0631397444237	2.53897741458813	0.0144464103914066	0.859280720404009	-3.10964984030068	UP
FAM117A	0.556569279540096	7.76454759427941	2.53769826128073	0.0144928495576111	0.859280720404009	-3.11155242898568	UP
FARP2	0.447301400688053	7.11086610470102	2.53604301557119	0.0145531441585058	0.859280720404009	-3.11401344499895	NOT
PDE9A	0.108973354103935	6.37714366316677	2.53581658219977	0.0145614100221435	0.859280720404009	-3.11435002094957	NOT
MST1	0.269615923952756	7.16259244247868	2.53517417303102	0.0145848841705921	0.859280720404009	-3.11530480217921	NOT
MRPS7	0.309854578331864	7.57994490381489	2.53233925306608	0.014688886024289	0.859280720404009	-3.11951624230079	NOT
ABCC3	-0.680572200441632	8.12094240174082	-2.52941450357917	0.014796889686361	0.859280720404009	-3.12385777283941	DOWN
OR5H2	-0.0945853138620665	6.15954315554745	-2.52906924824936	0.0148096866279322	0.859280720404009	-3.12437004850486	NOT
TXNL4B	-0.226885680779176	7.3978796370375	-2.52824794966802	0.0148401686279409	0.859280720404009	-3.12558846637102	NOT
ZSCAN5A	0.127718522563832	6.29985803870124	2.52651573976121	0.0149046456185386	0.859280720404009	-3.12815736180952	NOT
ABCB6	0.493409549077882	7.4524648876678	2.52528161429561	0.0149507379274584	0.859280720404009	-3.12998685858285	NOT
ZNF264	-0.249733054719199	7.09670010553708	-2.52308934517323	0.0150329346898115	0.859280720404009	-3.13323522834893	NOT
CTNS	0.114427870642043	6.35170312877789	2.52258225727469	0.0150520057850032	0.859280720404009	-3.1339863262212	NOT
GLYATL2	0.0972468901993127	6.14617778864184	2.51719785247006	0.0152558683527957	0.859280720404009	-3.14195534489731	NOT
INSRR	0.170284614220075	6.71969830967592	2.51547079675193	0.0153217868381331	0.859280720404009	-3.14450895632834	NOT
TMEM87A	-0.757204427071285	10.7294653115695	-2.51525251468385	0.0153301366430746	0.859280720404009	-3.14483162128193	DOWN
PARP2	0.285598166898377	6.98059395555776	2.51518267772926	0.0153328089440395	0.859280720404009	-3.14493485035552	NOT
ZIC1	0.124499669679709	6.72339881428023	2.51316994207284	0.0154100079975384	0.859280720404009	-3.14790912135751	NOT
TEAD4	-0.100160902552023	6.16100223801952	-2.51228689108984	0.0154439889249405	0.859280720404009	-3.14921351445622	NOT
SLC10A5	0.0827168161772169	6.16025056316502	2.51131578092018	0.0154814370192234	0.859280720404009	-3.15064762151251	NOT
RHOBTB3	-0.142222565243673	6.51308155357559	-2.51092823359415	0.0154964046767403	0.859280720404009	-3.15121983412701	NOT
PHGDH	0.778443162114179	8.10880886221172	2.50912569352131	0.0155661942686214	0.859280720404009	-3.15388048528234	UP
FHL1	-0.279398674350013	6.99860580870796	-2.50591904471953	0.0156910528124961	0.859280720404009	-3.15861044479929	NOT
NCAPH	0.0956530621990757	6.51240539261485	2.50530266911922	0.0157151567595141	0.859280720404009	-3.1595191530593	NOT
PNOC	0.244992085046689	6.84527599164571	2.50407241914011	0.015763367329127	0.859280720404009	-3.16133242372177	NOT
RGPD3	0.119231497576317	6.56452438183856	2.50395142565201	0.0157681160169887	0.859280720404009	-3.16151072354085	NOT
CNN2	-0.493290932050485	7.69989469105111	-2.50255286301052	0.0158231003493506	0.859280720404009	-3.16357126045682	NOT
MAPKAPK5	-0.21120004436969	7.09434197187159	-2.5022452591298	0.0158352170746099	0.859280720404009	-3.16402435486447	NOT
RD3	0.214308276258212	6.81971764569165	2.50187313678203	0.0158498864772127	0.859280720404009	-3.1645724325921	NOT
PPTC7	-0.537426232374107	7.97304207747713	-2.49862897235877	0.0159782975829381	0.859280720404009	-3.16934820531928	DOWN
AKAP13	-0.351450604719894	7.87760673529547	-2.4963632880462	0.0160685371504031	0.859280720404009	-3.17268102016976	NOT
GYPE	1.1838890131174	10.0007896548385	2.49429055967633	0.0161514960441059	0.859280720404009	-3.17572817592401	UP
GNA12	0.386246052039843	6.91176102140777	2.49322845896701	0.0161941558786639	0.859280720404009	-3.17728891456285	NOT
SNX18	-0.121332776114101	6.56230767226136	-2.49111140057155	0.0162794935236939	0.859280720404009	-3.18039852977866	NOT
TAL2	0.0881248832302939	6.36278216440086	2.48882704027862	0.0163720320938967	0.859280720404009	-3.18375184275291	NOT
YOD1	0.705125956450564	8.94591970114205	2.4868218899789	0.0164536525934192	0.859280720404009	-3.18669354292721	UP
FLCN	0.532775444797177	7.39824948338533	2.48253206797835	0.0166295111653423	0.859280720404009	-3.19298152564809	UP
UNC13D	-0.543910001871698	8.36177418340518	-2.48117286633363	0.0166855849700812	0.859280720404009	-3.19497226686718	DOWN
HIPK1	0.309759435391975	6.44420218857109	2.47848754327081	0.0167968715494878	0.859280720404009	-3.19890308305156	NOT
GATM	0.0993334780508031	6.19695351778011	2.47795558271197	0.016818996947284	0.859280720404009	-3.19968142551669	NOT
RHOQ	-0.771196226424207	9.57820187385248	-2.47746989534216	0.0168392207870559	0.859280720404009	-3.20039196203021	DOWN
ZMAT4	0.0922913137007457	6.53707585862582	2.47728817946874	0.0168467930267151	0.859280720404009	-3.20065777855701	NOT
CABLES1	0.0927134238919995	6.43611619585754	2.47674339563094	0.0168695130685962	0.859280720404009	-3.20145461512117	NOT
RALGPS2	0.51501428087612	7.08786691141904	2.47672596759775	0.0168702403571114	0.859280720404009	-3.20148010450303	UP
GZMB	-0.887948323180692	8.31522641590147	-2.47518158881165	0.0169348016036619	0.859280720404009	-3.20373834369802	DOWN
TEKT3	0.0952406802222381	6.19741141745461	2.47431068545421	0.0169713074280377	0.859280720404009	-3.20501137581601	NOT
PER2	-0.341739195506519	7.81197846823833	-2.47087020380603	0.0171162204054763	0.859280720404009	-3.21003742103412	NOT
GYPA	0.409180624136262	6.51941034674121	2.46607493407093	0.0173200653344261	0.859280720404009	-3.21703452142037	NOT
TBC1D3C	0.469809259062446	7.41154480986191	2.46340585617558	0.0174344758485451	0.859280720404009	-3.22092506257023	NOT
PIGQ	0.642818598199813	7.74376882130092	2.46332717797265	0.0174378587530526	0.859280720404009	-3.22103970223702	UP
HDAC5	0.0923400268440568	6.38539078298939	2.4619390297318	0.0174976423004997	0.859280720404009	-3.22306191298952	NOT
VDAC2	-0.109565118502664	6.47065108271326	-2.458897942218	0.0176292615433611	0.859280720404009	-3.22748930200381	NOT
GZMH	-0.937892518622768	8.51489189254016	-2.45797045565041	0.0176695812403726	0.859280720404009	-3.22883883193345	DOWN
FECH	0.826274745896832	8.54927869804247	2.45731633764797	0.0176980671748497	0.859280720404009	-3.22979038649994	UP
IFI27	1.34388416527246	8.38359343547299	2.45370860217781	0.0178559263600364	0.859280720404009	-3.23503543844622	UP
ZNF641	-0.575783153786281	7.80999182048478	-2.45316721843177	0.0178797245223326	0.859280720404009	-3.2358220574614	DOWN
SH3GL1	0.373275047140866	7.19425103565078	2.45289162825383	0.0178918499305844	0.859280720404009	-3.23622243760284	NOT
CRK	-0.218401524177375	7.26358892023197	-2.45141414062771	0.0179569831999162	0.859280720404009	-3.23836841116111	NOT
FCRLA	0.538434008480826	6.99797949839167	2.4497327786385	0.0180313646289736	0.859280720404009	-3.2408094037708	UP
SPSB4	0.0960580322716993	6.26117234511804	2.44881222502248	0.0180722066422452	0.859280720404009	-3.24214536335173	NOT
CRH	-0.106896246586036	6.56634954069359	-2.44858326763835	0.0180823777181612	0.859280720404009	-3.24247758482789	NOT
KIAA0586	0.157635579249611	6.93256976705522	2.4472954604798	0.0181396829623759	0.859280720404009	-3.24434581296698	NOT
CCNF	0.37020635257789	7.39656769757198	2.44458629799709	0.0182607720337658	0.859280720404009	-3.24827376551883	NOT
SGK1	-0.574092200457219	8.38524746725883	-2.4439860181735	0.0182877008232839	0.859280720404009	-3.24914368574179	DOWN
C3orf38	-0.251970510111417	7.14354659544659	-2.44377944616715	0.0182969760163034	0.859280720404009	-3.2494430135091	NOT
DCLK2	0.0981839054564899	6.23193304165808	2.44270485119565	0.0183452944716701	0.859280720404009	-3.25099984171022	NOT
TTYH3	-0.473543391644907	7.85234125757572	-2.43974323673174	0.0184790584789214	0.859280720404009	-3.25528802378636	NOT
CHST5	0.0974653901653122	6.28119104001962	2.43961781466027	0.0184847426673756	0.859280720404009	-3.25546954455767	NOT
SIGLEC9	-0.470575997265761	8.1203414740165	-2.43939985867155	0.0184946242925782	0.859280720404009	-3.2557849722044	NOT
F2R	-0.201866392283286	6.80119934069003	-2.43899581918608	0.0185129551328876	0.859280720404009	-3.25636964915119	NOT
GCLC	0.586578919227304	7.63039286468011	2.43881107702896	0.0185213421505414	0.859280720404009	-3.25663696299244	UP
INPP5F	0.10498493998414	6.53507383742106	2.43702379807517	0.0186026592289098	0.859280720404009	-3.25922234492421	NOT
ICA1L	-0.077451758495279	6.26004940311454	-2.4350252679884	0.0186939692788846	0.859280720404009	-3.26211173755838	NOT
PSMD3	0.206694518797431	7.08801773064897	2.43466090579387	0.0187106600075415	0.859280720404009	-3.26263833823878	NOT
GDNF	0.0867072704323446	6.3444538131538	2.43410049468489	0.018736357609075	0.859280720404009	-3.26344817404179	NOT
DDX4	0.112792409295952	6.59403730019134	2.43380010793592	0.0187501449240638	0.859280720404009	-3.26388220142004	NOT
PON1	0.0881774058577163	6.21153884174504	2.4332761972942	0.0187742135712327	0.859280720404009	-3.26463910744165	NOT
MAGEA6	0.123472925791486	6.79904802823074	2.4290752179473	0.0189682183540979	0.859280720404009	-3.27070422320942	NOT
ZNF653	0.562798001147549	7.55524644543274	2.42855271785878	0.0189924738790337	0.859280720404009	-3.27145806183026	UP
CS	0.536838995896984	10.5156914179211	2.42832894768314	0.0190028703031786	0.859280720404009	-3.27178087207997	UP
TCL1A	0.296377989727466	6.9242412330644	2.42802169321415	0.0190171537938093	0.859280720404009	-3.27222408247614	NOT
APC	0.0866113590730038	6.64965305019238	2.42594858586262	0.0191137807189136	0.859280720404009	-3.27521348084975	NOT
SYCP2L	0.0727819764220499	6.29431439106652	2.42075823572772	0.0193576462080344	0.859280720404009	-3.28269002583356	NOT
PFN3	0.158279427211743	6.2166227127986	2.42031193256431	0.0193787458962584	0.859280720404009	-3.28333238560238	NOT
FHDC1	0.504838019734666	6.68975774269109	2.42019821955696	0.0193841251714852	0.859280720404009	-3.2834960382763	UP
CLIC4	0.179010747090975	7.01943861778743	2.41951499172202	0.0194164741015068	0.859280720404009	-3.28447920712508	NOT
MYCN	0.169840107185594	6.71981467155587	2.41620037660845	0.0195741035569304	0.859280720404009	-3.28924617894843	NOT
CTBP2	-0.180393193307252	6.95714008631617	-2.41578510699927	0.0195939331433	0.859280720404009	-3.28984308121256	NOT
TUBA1B	-0.89308118808367	11.4463866695705	-2.41556347891911	0.0196045235375041	0.859280720404009	-3.29016161643254	DOWN
TREH	0.0833626363795039	6.41397930372699	2.41500276533468	0.0196313400087048	0.859280720404009	-3.29096741058034	NOT
SERPINF2	0.0994708130877306	6.36960467702229	2.41339534380692	0.0197083992069291	0.859280720404009	-3.29327668293218	NOT
CRTAC1	0.0916900843184347	6.14556925678521	2.41219213515289	0.0197662588061527	0.859280720404009	-3.29500453963612	NOT
RCL1	0.233069092214857	6.47146089049836	2.41171935397997	0.0197890356333235	0.859280720404009	-3.29568330607939	NOT
TMEM39B	0.514134788770662	8.53084522647178	2.41154068419849	0.0197976494282081	0.859280720404009	-3.29593979573149	UP
RAB3IP	0.290900933246391	7.85720664422981	2.40948815261717	0.0198968459345164	0.859280720404009	-3.29888534673934	NOT
RNH1	-0.3589225060584	8.12537865485969	-2.40852819017953	0.0199433932746901	0.859280720404009	-3.30026236276928	NOT
SUPT16H	0.576084903015843	9.05402728311059	2.40650707516262	0.0200417152485292	0.859280720404009	-3.3031602776242	UP
PPIG	-0.286178259190651	7.03601640761819	-2.40339643521869	0.0201938927014373	0.859280720404009	-3.30761700939346	NOT
SCHIP1	-0.093327447978143	6.20526415285513	-2.40335096782689	0.0201961247307026	0.859280720404009	-3.3076821219719	NOT
KREMEN1	-0.372744892174095	7.54936660365607	-2.40231427902828	0.020247076874568	0.859280720404009	-3.30916649811955	NOT
SPNS2	0.130573639595182	6.71965677716047	2.40172733641281	0.020275975744846	0.859280720404009	-3.31000670686379	NOT
CNTLN	0.105907192476078	6.45108025974762	2.40149784376574	0.0202872852005429	0.859280720404009	-3.3103351861638	NOT
MCTP1	-0.421297236052356	7.33524230132314	-2.39690196228703	0.0205149698885611	0.859280720404009	-3.31690871296496	NOT
PDIK1L	0.146890861018743	6.44379024508488	2.39683553905036	0.0205182773507943	0.859280720404009	-3.31700365315145	NOT
MAGEB18	0.191012980269157	6.72325640145139	2.39683460368251	0.0205183239296946	0.859280720404009	-3.31700499007985	NOT
LCN8	0.0841381447423348	6.17290066388728	2.39651605745104	0.0205341922422928	0.859280720404009	-3.31746026909683	NOT
CCL1	0.106551322552153	6.65970123492696	2.3955345217847	0.0205831566758178	0.859280720404009	-3.3188628489465	NOT
SIRPD	-0.293071514742088	7.52401855448483	-2.39394648897477	0.02066259900432	0.859280720404009	-3.32113122747025	NOT
PPFIBP1	0.167183268814223	6.73568293254791	2.38616010407278	0.0210561226503958	0.859280720404009	-3.33223797429793	NOT
MAOA	0.847347108424082	7.10326789728336	2.38615845844968	0.0210562065273973	0.859280720404009	-3.33224031894456	UP
ELMO3	0.564007374179045	7.22570824042607	2.38595168374962	0.0210667481726035	0.859280720404009	-3.33253491770306	UP
LYPD6B	0.115104605241099	6.36773902810392	2.38460529747579	0.0211355047902655	0.859280720404009	-3.33445271397082	NOT
ISG20L2	-0.504699462372468	8.82442630035283	-2.38283152532703	0.0212263947967876	0.859280720404009	-3.3369781020304	DOWN
SEMA3G	0.0937106759052462	6.09987985953363	2.37950053590575	0.0213980278895445	0.859280720404009	-3.34171693858193	NOT
PWP2	0.124384127161641	6.37798920462303	2.37810187620047	0.0214704663560316	0.859280720404009	-3.34370533327317	NOT
RAB3B	0.0991306856284861	6.44390335498599	2.3768397487864	0.0215360226170936	0.859280720404009	-3.3454989111789	NOT
AIG1	-0.342286365009768	7.11495690113765	-2.37576306541218	0.0215920887486111	0.859280720404009	-3.34702842153139	NOT
KIR2DL1	-0.303439368547778	7.23600162693117	-2.37535421730743	0.0216134130103052	0.859280720404009	-3.34760909153382	NOT
EPB41	0.0779430247082074	6.18469677212849	2.37485579584154	0.0216394347234959	0.859280720404009	-3.34831688225326	NOT
RNF26	0.293317391016755	6.88500335431437	2.37317158318086	0.0217275727953254	0.859280720404009	-3.3507077875043	NOT
PITPNM2	0.0773985740350334	6.43950795333691	2.37086345574615	0.0218488850461451	0.859280720404009	-3.35398243033396	NOT
SIGLEC1	0.15436837466406	6.29976091051509	2.37066420081716	0.0218593860897067	0.859280720404009	-3.3542650152338	NOT
FAM13B	-0.378007627282106	8.19498053909615	-2.36808262745135	0.0219958491834177	0.859280720404009	-3.35792468546242	NOT
TNKS2	0.30637245861418	6.93267656141325	2.36730800134132	0.0220369451229237	0.859280720404009	-3.35902224797206	NOT
BLK	0.38367054880176	6.84645889517026	2.36657002375402	0.0220761608402188	0.859280720404009	-3.36006764413527	NOT
MAGEB10	0.0903934249285046	6.20051448985633	2.3653285471478	0.0221422735175629	0.859280720404009	-3.36182575436891	NOT
GFPT2	0.0842195655657116	6.12856175315298	2.36219543820037	0.0223099123413288	0.859280720404009	-3.36625974775484	NOT
SUMO1	0.685082058055134	6.9517334623649	2.36184182880555	0.0223289037383598	0.859280720404009	-3.36675991297297	UP
TEP1	-0.101124794386717	6.69091166670553	-2.3617632844636	0.0223331241086621	0.859280720404009	-3.36687100325937	NOT
PLCXD2	0.0852493288595175	6.21495075637266	2.36040794800238	0.0224060622741582	0.859280720404009	-3.36878752462561	NOT
CIZ1	0.114464255022727	6.55295751040243	2.35871895702432	0.0224972552071089	0.859280720404009	-3.37117474651305	NOT
SLA	-0.802236235684109	11.0007221353707	-2.35769516148529	0.0225526944267642	0.859280720404009	-3.37262118284833	DOWN
RGN	0.204452371364127	6.71165627298023	2.35734959856592	0.022571434525312	0.859280720404009	-3.37310929836775	NOT
PTPRS	0.145417220563721	6.79845151337463	2.35427602476915	0.0227387317442184	0.859280720404009	-3.37744852829772	NOT
TNFSF15	0.148609139390289	6.71746271596703	2.3522254116607	0.0228509656611383	0.859280720404009	-3.38034129139739	NOT
RXFP4	0.107678193235563	6.66495038461167	2.35129645785122	0.0229019722579606	0.859280720404009	-3.38165115278245	NOT
NAALADL1	-0.237346234653534	7.25523596571633	-2.34932210061129	0.0230107184239482	0.859280720404009	-3.38443383670993	NOT
PANK3	0.117887534717624	6.44401909079639	2.34910445110963	0.0230227346695811	0.859280720404009	-3.38474049162237	NOT
LACTB	-0.279850725524386	7.35388981492702	-2.34734685120704	0.0231199764782712	0.859280720404009	-3.38721609283633	NOT
TMEM219	-0.57412912660973	8.60723481509595	-2.34723110560142	0.023126393169534	0.859280720404009	-3.38737907508734	DOWN
TNFSF13B	-0.715599109863996	10.9583931018517	-2.34614615114897	0.0231866183560384	0.859280720404009	-3.38890652585908	DOWN
NSUN4	0.503098063230397	7.82277018685725	2.34574780042473	0.0232087658072076	0.859280720404009	-3.3894672152658	UP
ANXA11	-0.55212738726507	8.39381658055373	-2.34540606609354	0.0232277806061294	0.859280720404009	-3.38994816085516	DOWN
ZNF518B	-0.207859206541626	7.52603968141918	-2.34534092944242	0.0232314065258757	0.859280720404009	-3.39003982628843	NOT
GAD2	0.0960012343524621	6.27906986448866	2.34373983727451	0.0233206930194768	0.859280720404009	-3.39229243210695	NOT
CACNA1C	0.0790099452095463	6.64994702480113	2.34265832138398	0.0233811786104597	0.859280720404009	-3.3938134084237	NOT
GGT7	0.0976592643154248	6.17541437144181	2.34237299940098	0.0233971591228799	0.859280720404009	-3.39421458294814	NOT
S1PR5	-0.488095486633645	6.90828518170061	-2.34141279526373	0.0234510107707613	0.859280720404009	-3.39556441060659	NOT
JAM2	0.10907707435267	6.68901199954984	2.3410109336185	0.0234735815184894	0.859280720404009	-3.39612921765216	NOT
ARPC5	-1.01438228136981	11.6596669642482	-2.340682856838	0.0234920225237909	0.859280720404009	-3.39659026990341	DOWN
IRS1	0.0807991806383326	6.20057773749119	2.33905811590622	0.0235835395777877	0.859280720404009	-3.39887285981742	NOT
EHF	0.0887429682585168	6.34949318865856	2.33882042943432	0.0235969545102167	0.859280720404009	-3.3992066882623	NOT
GREB1	0.0797677236662997	6.45518835338038	2.33750564137777	0.0236712841120966	0.859280720404009	-3.401052852953	NOT
ANK1	0.471035893300134	6.82744382902195	2.33687735525109	0.0237068772856254	0.859280720404009	-3.40193479832925	NOT
OR52A5	-0.0960230269097524	6.47530474573771	-2.33667858528206	0.023718147816447	0.859280720404009	-3.40221378241127	NOT
POLR3E	0.288973637286679	7.19311195726902	2.33603768230825	0.0237545205638053	0.859280720404009	-3.40311320649305	NOT
OR51A2	-0.0910284371947316	6.08612331638078	-2.3346466757388	0.0238336352474679	0.859280720404009	-3.40506468952682	NOT
B4GALT1	-0.462455554363375	8.00516817563481	-2.33308879980479	0.0239225206075455	0.859280720404009	-3.40724927986268	NOT
IL12RB1	-0.206536166790377	6.67947773135458	-2.33099658835109	0.0240423593311633	0.859280720404009	-3.41018150131503	NOT
RHBDL2	-0.256885335938109	6.87134393167612	-2.32969836917381	0.0241169890958925	0.859280720404009	-3.41199998947317	NOT
TPM4	-0.421836933275699	7.89128300756431	-2.32923402048033	0.0241437330353405	0.859280720404009	-3.4126502504057	NOT
PDE4C	-1.05584918986215	12.9227628631924	-2.32862810751574	0.0241786701879715	0.859280720404009	-3.41349861271868	DOWN
LCE1F	0.0926236149017265	6.68562890682122	2.32525629733281	0.0243739170861874	0.859280720404009	-3.41821669177944	NOT
LMNB2	0.377381835158719	7.32837212164594	2.32523052909144	0.0243754146254957	0.859280720404009	-3.41825272945965	NOT
TYMS	0.506709461669402	7.57154063643176	2.3248954125237	0.0243948976514053	0.859280720404009	-3.41872137392387	UP
ICAM4	0.195041955654886	6.74154313935318	2.32398538739042	0.0244478750013186	0.859280720404009	-3.41999375317103	NOT
IRX5	0.286285696401787	6.80944054261455	2.32374820834238	0.0244616993270805	0.859280720404009	-3.42032531285575	NOT
RUNDC1	-0.372396665470737	7.96276797633037	-2.32109229945468	0.024616980768007	0.859280720404009	-3.42403640910798	NOT
PPA2	-0.41586079508984	8.14250809040115	-2.31641162078283	0.0248927888249872	0.859280720404009	-3.43056920408247	NOT
SLC15A1	0.075846338865361	6.12383536732093	2.31557463676594	0.0249423978958029	0.859280720404009	-3.43173636676599	NOT
LRRC24	0.116762716452059	6.61865571005604	2.31528925414858	0.0249593330538433	0.859280720404009	-3.43213425872908	NOT
ELMOD3	0.149726117730443	6.82590826337264	2.31425326945992	0.0250208967494974	0.859280720404009	-3.43357837042848	NOT
RMND5A	0.327353867975044	7.13490934373218	2.31390063833738	0.0250418828782578	0.859280720404009	-3.43406981354439	NOT
KCNK17	0.140048762695403	6.28006141254552	2.31357166398678	0.0250614752955796	0.859280720404009	-3.43452823832599	NOT
CCNY	-0.471008635313868	8.22645273716739	-2.3133753200717	0.025073175289288	0.859280720404009	-3.43480182037449	NOT
NAP1L1	-0.391558460730793	8.01807473020795	-2.31306310506687	0.0250917900051248	0.859280720404009	-3.4352368202796	NOT
ASTL	0.0732291710985358	6.33249540947282	2.31283366409382	0.0251054774789688	0.859280720404009	-3.43555646632701	NOT
C4B	-0.0982018758759269	6.58344232046611	-2.31196244899499	0.0251575112223713	0.859280720404009	-3.43676999066069	NOT
MFSD2B	0.15449225529189	6.44431065325015	2.31166242504934	0.0251754525790206	0.859280720404009	-3.43718781996001	NOT
ITGA6	0.114903224586736	6.65099507045281	2.31149962396725	0.0251851928242824	0.859280720404009	-3.43741452886968	NOT
PRF1	-0.6198163265316	8.87457398145798	-2.30945739295113	0.0253076638907017	0.859280720404009	-3.44025745250204	DOWN
YIPF2	0.112883497093078	6.54723405123621	2.30920130227439	0.0253230589166676	0.859280720404009	-3.44061381879721	NOT
ODF3L2	0.071107360924163	6.24999085257339	2.30897305593573	0.0253367871118521	0.859280720404009	-3.44093141366103	NOT
OPN3	0.0976669586657035	6.35780373653519	2.30832366166127	0.0253758821901787	0.859280720404009	-3.44183489237215	NOT
BASP1	-0.722995379190225	13.4940738569561	-2.30811008905936	0.0253887515313034	0.859280720404009	-3.4421319876944	DOWN
C1orf56	-0.203965190557025	7.08039623586674	-2.30683280471833	0.0254658391223768	0.859280720404009	-3.44390836637577	NOT
NOL12	-0.313019694672578	8.35473757222292	-2.30671838328823	0.025472754953337	0.859280720404009	-3.44406746256849	NOT
CPSF4L	0.171027940076198	6.77488975349631	2.30419224538275	0.0256258667979689	0.859280720404009	-3.44757843989391	NOT
DUSP19	-1.02000286120369	11.2810657480112	-2.30384406019635	0.0256470349414263	0.859280720404009	-3.44806214824187	DOWN
UGT2A1	0.0811077436323133	6.24328818393533	2.30281077431301	0.0257099461160331	0.859280720404009	-3.4494973028755	NOT
POLL	0.467580271791929	7.28563768085486	2.30204915707364	0.0257564049728675	0.859280720404009	-3.45055482959906	NOT
RANGAP1	0.385258409698817	8.43591180096649	2.30120804552362	0.0258078000302418	0.859280720404009	-3.45172243939709	NOT
SLC16A13	0.154057726416047	6.81511071923056	2.30109491984824	0.0258147194073265	0.859280720404009	-3.45187945381364	NOT
STK3	-0.374278831343085	7.6667571824984	-2.29973840115178	0.0258978204190969	0.859280720404009	-3.45376181410691	NOT
ZNF586	-0.391100720875592	8.81728079389876	-2.29926254198787	0.0259270282768653	0.859280720404009	-3.4544219433062	NOT
GAD1	0.122909627866216	6.35772879046942	2.29746465984895	0.0260376462508732	0.859280720404009	-3.45691512925307	NOT
RBPJ	-0.490087826684444	7.97367048512448	-2.29703844985729	0.0260639312362833	0.859280720404009	-3.4575059603471	NOT
SLC6A5	0.119387567595991	6.69887306504276	2.29364040762274	0.0262743412006092	0.859280720404009	-3.46221360652922	NOT
ZNF791	-0.228024592825348	7.95275723803628	-2.29305225391245	0.0263109135824802	0.859280720404009	-3.46302791633196	NOT
HOXD11	0.124670314705364	6.80576409226769	2.28624428052612	0.0267375592102198	0.859280720404009	-3.4724425394907	NOT
HPRT1	-0.346872901536672	7.7359966183963	-2.28602556530706	0.0267513673838667	0.859280720404009	-3.47274465634659	NOT
PTGR2	-0.586568751896341	8.38942721367671	-2.28492104379622	0.0268211963657699	0.859280720404009	-3.47427003566722	DOWN
ARHGAP15	-0.733297822747732	10.3177615968946	-2.28448147269067	0.0268490316389815	0.859280720404009	-3.47487694677344	DOWN
DGKG	0.139548615259877	6.74745544028602	2.28334330344333	0.0269212243452902	0.859280720404009	-3.47644800633954	NOT
TMEM132A	0.0802672883777005	6.29510564079809	2.2831582816052	0.0269329763811642	0.859280720404009	-3.47670334488425	NOT
LGI1	0.0917188517683485	6.56505710767059	2.28089680196205	0.0270769884935275	0.859280720404009	-3.47982306089884	NOT
LHX9	-0.091940869971272	6.14368542790371	-2.27639810062867	0.027365508156318	0.859280720404009	-3.48602226900009	NOT
GALNT11	-0.393449177967647	7.36562128219526	-2.27627475218659	0.0273734573841876	0.859280720404009	-3.48619211624351	NOT
ARL11	-0.165197823557603	6.97684481324999	-2.27390247583157	0.027526739837544	0.859280720404009	-3.48945735384541	NOT
BRAF	0.12055877005801	6.34604023119469	2.27048111444081	0.0277491531096008	0.859280720404009	-3.49416215030879	NOT
MSR1	0.11211522763654	6.60788512463775	2.27005415855864	0.0277770202374574	0.859280720404009	-3.49474890111963	NOT
PSEN1	0.180933021157367	6.60003965647381	2.26918756550241	0.0278336587473264	0.859280720404009	-3.49593957999652	NOT
ALDH5A1	0.394847913408012	7.39647547168967	2.26872305995483	0.0278640600197626	0.859280720404009	-3.49657766186692	NOT
KBTBD7	-0.286087431642478	7.2665123367825	-2.2681590068545	0.0279010162521598	0.859280720404009	-3.49735236063707	NOT
RAB33A	-0.200999407875639	7.21874122998593	-2.26786037404119	0.027920600039946	0.859280720404009	-3.4977624603533	NOT
ARRDC4	-0.306345643534422	7.22307005300547	-2.26421843848492	0.028160416919402	0.859280720404009	-3.50276056787518	NOT
SEMA4C	0.135396795807144	6.74940874962367	2.26404456766058	0.0281719117615627	0.859280720404009	-3.50299903578605	NOT
C19orf44	0.0848714408666078	6.44786423847222	2.26317156007149	0.0282296905861368	0.859280720404009	-3.50419618165977	NOT
RHOC	-0.50450997700812	8.16452873926884	-2.26315569322327	0.0282307416859949	0.859280720404009	-3.50421793654109	DOWN
FBXO43	0.0950528856407953	6.4272071803971	2.2628047611659	0.0282539980870612	0.859280720404009	-3.50469906726168	NOT
KLF1	0.770238655686907	7.72607515919845	2.26143517538137	0.028344924071934	0.859280720404009	-3.50657625303221	UP
EOMES	-0.625799479614678	7.61082170309603	-2.2607117149791	0.0283930590785075	0.859280720404009	-3.50756750538372	DOWN
GPR142	0.276421977570336	6.70706986491423	2.25997618362664	0.0284420716829046	0.859280720404009	-3.50857505638024	NOT
SLC27A5	0.0965499366075724	6.46770138567935	2.25969583841035	0.0284607724482603	0.859280720404009	-3.50895901711862	NOT
ADORA1	0.415919596389734	7.53632957044673	2.2596630543418	0.0284629600625187	0.859280720404009	-3.50900391587003	NOT
TMEM154	-0.782946076722416	9.98661707510986	-2.25966046238626	0.0284631330248176	0.859280720404009	-3.50900746560925	DOWN
HOXA5	0.11379771252283	6.69173341243448	2.25934417227776	0.0284842462111852	0.859280720404009	-3.50944060915232	NOT
LARP1	0.328547894489811	7.06493632317841	2.25921852936056	0.0284926370638603	0.859280720404009	-3.50961265842056	NOT
RGS19	-0.790814783378348	9.90223097718234	-2.25911968229631	0.0284992399438952	0.859280720404009	-3.50974800978347	DOWN
CMTM5	-0.552721028101955	7.80213405035873	-2.25896672872613	0.0285094597615574	0.859280720404009	-3.50995744059359	DOWN
CST4	0.22249377847667	6.79148774368807	2.258799176679	0.0285206587354872	0.859280720404009	-3.51018684824624	NOT
POLD1	0.158889994175912	6.59252110615	2.25866038060739	0.0285299386553094	0.859280720404009	-3.51037687447526	NOT
PTHLH	0.0855569382195771	6.33893448425509	2.25855292600712	0.0285371249236604	0.859280720404009	-3.51052398504381	NOT
FEZ1	0.0877791857299073	6.12026766748235	2.2566696804735	0.0286633325858179	0.859280720404009	-3.51310139885226	NOT
CA14	-0.0971816390821196	6.26327125896237	-2.25598556350925	0.0287093020391684	0.859280720404009	-3.51403728870841	NOT
RBM12B	-0.344881313658236	7.1717011735463	-2.25398071650954	0.0288443957835494	0.859280720404009	-3.51677876144676	NOT
SERPINC1	0.0938846683331427	6.38458477197192	2.2531648872358	0.0288995307026815	0.859280720404009	-3.51789382783086	NOT
DEFB118	-0.0813355593401806	6.18225276515011	-2.24899774297589	0.029182614850646	0.859280720404009	-3.52358476608869	NOT
KRTAP4-11	0.259490029900765	6.76577263277774	2.24889201733149	0.029189828959542	0.859280720404009	-3.52372905065741	NOT
ZNF860	-0.401328520067411	7.39669739712495	-2.24886614223296	0.0291915947683311	0.859280720404009	-3.52376436182922	NOT
OR1S1	0.203140267721738	6.68994475565453	2.24813941801164	0.0292412277636819	0.859280720404009	-3.52475598309467	NOT
OPRD1	0.233188540882987	6.69999771463641	2.24801374966074	0.029249818112594	0.859280720404009	-3.52492743449086	NOT
YKT6	0.292050699965516	6.78757223153798	2.24757154581455	0.0292800637856862	0.859280720404009	-3.52553068391718	NOT
SEMA7A	0.364953584236208	7.01566126288522	2.24632353883979	0.0293655742295027	0.859280720404009	-3.52723272562915	NOT
HEMGN	0.436043910506201	6.73225900501171	2.24454036998052	0.0294881372561971	0.859280720404009	-3.52966340731333	NOT
ITM2B	-0.916999843877619	13.0898757693193	-2.24410242743257	0.0295183078260991	0.859280720404009	-3.53026015836102	DOWN
MAP2K6	0.189460408580388	6.78065606325636	2.24244131802858	0.0296329934643701	0.859280720404009	-3.53252283949384	NOT
LDHA	-0.741753279759084	11.6462624185363	-2.23928218652997	0.0298521962174844	0.859280720404009	-3.53682261504341	DOWN
GSTT2B	0.0644595468511318	6.56479727241223	2.23908727145081	0.0298657677806739	0.859280720404009	-3.53708775899175	NOT
C8orf76	-0.397421938732862	8.70211184538715	-2.23848379973139	0.0299078210640926	0.859280720404009	-3.53790855567983	NOT
ZDHHC2	0.132187450106308	7.00259548773818	2.23686668174297	0.0300207699026644	0.859280720404009	-3.54010722574017	NOT
PCDHB15	0.105430295760138	6.58615681340352	2.23605502246197	0.0300776033019887	0.859280720404009	-3.54121033016448	NOT
SLC25A17	0.225015368417344	6.83689663699311	2.23601012317202	0.0300807499892335	0.859280720404009	-3.54127134288834	NOT
LIPM	0.0918814815241138	6.55212876839522	2.2325612591182	0.0303233315106344	0.859280720404009	-3.54595520600104	NOT
C15orf40	0.293755375886381	7.16185035403666	2.23214025160198	0.0303530622033615	0.859280720404009	-3.54652660254769	NOT
JOSD2	-0.355742663883904	7.20023161825067	-2.23211677118699	0.030354721102783	0.859280720404009	-3.54655846808904	NOT
PRKAR1B	0.191840536977971	6.69328663187485	2.23189373389246	0.0303704827718844	0.859280720404009	-3.54686114210803	NOT
TMEM191B	0.205483963794935	6.86069901228792	2.23165927854158	0.0303870591553914	0.859280720404009	-3.5471792867567	NOT
ADAMTS7	0.100564503020787	6.62133856577558	2.23138787864073	0.0304062575929171	0.859280720404009	-3.54754753226896	NOT
LAMP3	0.227147468685991	7.15776458492549	2.23107067680576	0.0304287096164712	0.859280720404009	-3.54797788123376	NOT
RBM26	-0.406506198174031	7.57635629935414	-2.23093877911108	0.0304380498578812	0.859280720404009	-3.54815681392162	NOT
KIF24	0.0825100091244462	6.47235879972781	2.23090915891642	0.0304401477402165	0.859280720404009	-3.54819699565491	NOT
DENND5B	0.147965788960935	6.47286006573835	2.22998854187712	0.0305054153521493	0.859280720404009	-3.54944567458897	NOT
TBC1D23	-0.218436996909719	7.15750385704612	-2.22990008817078	0.0305116928474897	0.859280720404009	-3.5495656285342	NOT
CRYAA	0.32313570387946	6.90448003087054	2.22749467329476	0.0306828427785347	0.859280720404009	-3.55282630165291	NOT
SEMA3D	0.174485342098385	6.72346995534194	2.22677910687672	0.0307339205898783	0.859280720404009	-3.55379578469243	NOT
KLK3	0.125856318562324	6.67180661240227	2.22545851266708	0.0308283836662332	0.859280720404009	-3.55558437718035	NOT
ZNF320	-0.0940777044370087	6.6157776123019	-2.22423956397014	0.0309158041019438	0.859280720404009	-3.55723459924102	NOT
MAMLD1	0.149228134338159	6.79051815196241	2.22317930455079	0.0309920221339025	0.859280720404009	-3.55866943724924	NOT
WDR74	0.247309166718789	6.85612136869529	2.22309784948915	0.0309978845065096	0.859280720404009	-3.55877964838854	NOT
GPR25	-0.0856139471021233	6.27912899540495	-2.22292478824561	0.0310103430938278	0.859280720404009	-3.55901379542009	NOT
NUDT8	0.146782976764397	6.68271504426903	2.22159670090319	0.0311060990630819	0.859280720404009	-3.56081020703879	NOT
KLHL14	0.189459384402272	6.65334741450692	2.22086794389906	0.0311587540832599	0.859280720404009	-3.56179560503177	NOT
PRMT2	-0.510447783204004	9.05673654833312	-2.21984580330106	0.0312327399569624	0.859280720404009	-3.56317729799352	DOWN
SIGLEC14	-1.02744579662801	10.7117871999999	-2.21920588478554	0.0312791384672003	0.859280720404009	-3.56404207469752	DOWN
PRRT3	0.229246618770652	6.63337620232813	2.2175649587948	0.0313983958632553	0.859280720404009	-3.56625874599342	NOT
ZNF281	-0.651920023910694	9.0217367896723	-2.21739808092993	0.0314105465418504	0.859280720404009	-3.5664841069015	DOWN
ACR	-0.0790299995054564	6.24912784186759	-2.21712776193018	0.0314302377864746	0.859280720404009	-3.56684913338435	NOT
MYF5	0.132673104168717	6.83078872916951	2.21483201610408	0.031597911014633	0.859280720404009	-3.56994786093323	NOT
NEIL3	0.228971583406631	6.84891930068803	2.21414456041162	0.03164827411597	0.859280720404009	-3.57087529981361	NOT
ITGAX	-0.284350683419368	7.44907950018818	-2.21307206564005	0.0317269870632169	0.859280720404009	-3.57232175987705	NOT
MMADHC	-0.543200611261858	9.29856315145153	-2.21260148726201	0.0317615785616209	0.859280720404009	-3.57295625718132	DOWN
ANKRD16	0.126734052625364	6.81760899970893	2.21199174316203	0.0318064495374528	0.859280720404009	-3.57377824607816	NOT
MARCKSL1	-0.491494100088854	8.31093035519218	-2.21132847034213	0.0318553233463853	0.859280720404009	-3.57467220355831	NOT
ARFGAP3	-0.311037792895944	8.05807918676122	-2.2092256059944	0.0320107140580729	0.859280720404009	-3.57750510977361	NOT
F13A1	-0.761663049216319	8.35890043177925	-2.20686796932416	0.0321857277983513	0.859280720404009	-3.58067883179602	DOWN
CD44	-0.29515171075518	7.61999491049578	-2.2067080208262	0.0321976317926458	0.859280720404009	-3.58089405361467	NOT
APOBEC1	0.0649288965673369	6.27908258679528	2.20365527149327	0.0324255766016801	0.859280720404009	-3.58499949437764	NOT
GZMK	-0.598126497091918	8.20735309568157	-2.2035953379131	0.0324300660033871	0.859280720404009	-3.58508005235471	DOWN
HFE	0.0799046221031787	6.68597082590595	2.20346560705679	0.0324397855410957	0.859280720404009	-3.5852544206701	NOT
AQP12B	0.0881744007401721	6.56882316034717	2.20264700650808	0.0325011751325584	0.859280720404009	-3.58635450526705	NOT
ACE2	0.090362834543388	6.59840618642036	2.20191764584215	0.0325559587890996	0.859280720404009	-3.58733440513126	NOT
EDC4	0.557464154219357	8.36812000174348	2.20190576594663	0.032556851785431	0.859280720404009	-3.58735036381387	UP
FABP3	0.0728238405422488	6.2033130488194	2.20010680944901	0.0326923270543659	0.859280720404009	-3.58976621834697	NOT
PTPN12	-0.418048827761289	8.00168926444059	-2.19946898012769	0.0327404799726562	0.859280720404009	-3.59062241545414	NOT
MAPKAPK3	-0.704383727398836	10.5467435570497	-2.19933766445994	0.0327504014218196	0.859280720404009	-3.59079866528412	DOWN
SENP1	0.0691173483482528	6.52389085562589	2.1990541555559	0.0327718307655495	0.859280720404009	-3.59117915949347	NOT
PSG4	0.178765423735716	6.64624130468807	2.19900127018101	0.0327758295374003	0.859280720404009	-3.59125013229467	NOT
BBX	-0.451349090848545	8.13731780920347	-2.19840275908647	0.0328211142404255	0.859280720404009	-3.59205325178417	NOT
KLRG1	-0.497206355568629	7.67140064668156	-2.19792487184349	0.0328573119426274	0.859280720404009	-3.59269439255673	NOT
DIO2	0.14130839459355	6.60933703753817	2.19792369714417	0.0328574009639821	0.859280720404009	-3.59269596842191	NOT
CA13	0.148883494371999	6.81619560659069	2.19760661988648	0.0328814375820596	0.859280720404009	-3.59312130601918	NOT
TGFBR3	-0.414148798626456	7.67675114903783	-2.19684906394272	0.0329389283774354	0.859280720404009	-3.59413732884294	NOT
MAN1A1	-0.259960167440791	7.45834699996179	-2.19666310717651	0.0329530541690487	0.859280720404009	-3.59438669099749	NOT
BPGM	0.224109185220708	6.74102558849514	2.19664137248625	0.0329547055455403	0.859280720404009	-3.59441583549394	NOT
TMCO5A	0.13033307826073	6.62817718200744	2.19606398893795	0.0329986012435387	0.859280720404009	-3.59518998156467	NOT
NKD2	0.119041900452899	6.33276880078576	2.19410787515929	0.0331476992040128	0.859280720404009	-3.5978115665493	NOT
STAG1	-0.230306499663912	7.08890558595854	-2.19362733634258	0.0331844174869499	0.859280720404009	-3.59845531572741	NOT
PAQR9	0.120043408858112	6.22817037572423	2.19299784759867	0.0332325714593424	0.859280720404009	-3.59929844348577	NOT
CD160	-0.255016858191823	6.50733107746618	-2.19079209589919	0.0334017918874992	0.859280720404009	-3.60225135481845	NOT
TSPAN15	0.0927050786930339	6.71368068348749	2.18947939092455	0.0335028603285709	0.859280720404009	-3.60400765197168	NOT
TM4SF5	0.0815348112656569	6.17906334188081	2.18906191718694	0.033535059191926	0.859280720404009	-3.6045660329486	NOT
LAMA5	0.379325797772037	6.96645050054129	2.186794900293	0.033710386619067	0.859280720404009	-3.60759681871251	NOT
ZNF454	0.125544882598839	6.58820464588953	2.18646539261217	0.0337359374140468	0.859280720404009	-3.60803714181678	NOT
WDTC1	0.240087781057865	7.11977577673532	2.18611582766551	0.0337630621720679	0.859280720404009	-3.60850421280597	NOT
SRD5A3	-0.0966025097435717	6.19986184985093	-2.18444581945291	0.0338929134206898	0.859280720404009	-3.61073481497987	NOT
SUSD1	-0.442452844180272	7.94800060215727	-2.18365097533698	0.0339548709876356	0.859280720404009	-3.611796022779	NOT
CDC26	-0.359755486722804	8.86148805785895	-2.18356634528275	0.0339614737244341	0.859280720404009	-3.61190899639322	NOT
RGS11	-0.098985116926519	6.58305758013258	-2.18257065535122	0.0340392413518879	0.859280720404009	-3.61323790566817	NOT
SNX15	0.0856527178198307	6.36679763600105	2.18207969617387	0.0340776451337899	0.859280720404009	-3.61389300149019	NOT
LAT	-0.439663913848464	7.92386057501454	-2.18171039839021	0.0341065574989154	0.859280720404009	-3.61438568887632	NOT
SH2D1A	-0.330791331717997	7.65428081616732	-2.18080866434025	0.0341772452679534	0.859280720404009	-3.61558844498317	NOT
PRKCI	-0.0981732700456144	6.93027038714813	-2.18069393467191	0.0341862482900932	0.859280720404009	-3.61574144741213	NOT
SLC22A1	0.141564727432799	6.78577601471683	2.17969592908915	0.0342646516463676	0.859280720404009	-3.61707212168338	NOT
ANKRD39	0.444724179137705	7.60699782791184	2.1761473953837	0.0345447099459012	0.859280720404009	-3.62179976778106	NOT
FHL2	0.542477599365568	7.77974766169563	2.17522732664686	0.0346176523903425	0.859280720404009	-3.62302460650445	UP
SP5	-0.0886994527996103	6.24102188422382	-2.17509048584567	0.0346285126254194	0.859280720404009	-3.62320674190194	NOT
PKN2	-0.351598704445934	7.44633438618311	-2.17353128406189	0.0347524692910332	0.859280720404009	-3.62528142995746	NOT
CCDC121	0.227498724099445	6.75823768790744	2.17326062559828	0.0347740264365037	0.859280720404009	-3.62564145576435	NOT
TREML4	0.265740775852827	6.45901906563013	2.17185041494029	0.034886536249989	0.859280720404009	-3.62751674703355	NOT
REEP4	0.228784047511538	7.36511967231715	2.1714174077591	0.0349211468352135	0.859280720404009	-3.62809237274276	NOT
CHRNA5	-0.0745789910497416	6.65037431437139	-2.17049412048843	0.034995046890604	0.859280720404009	-3.62931947033527	NOT
ACAD8	-0.158649144515318	6.73307302544914	-2.16921072298402	0.0350979990159546	0.859280720404009	-3.63102451609092	NOT
F2	0.2220612512476	6.65145293295879	2.16889774138502	0.0351231463260701	0.859280720404009	-3.63144020885526	NOT
CYP1A2	0.0780597568282531	6.24431797282593	2.16863964638836	0.03514389556694	0.859280720404009	-3.63178296865035	NOT
CXCL14	-0.229472293529057	7.10637182088445	-2.16840928386088	0.0351624244048605	0.859280720404009	-3.63208887255473	NOT
LCE4A	0.0769053111923803	6.43056603296991	2.16830871558157	0.0351705161491513	0.859280720404009	-3.63222241184486	NOT
TMEM26	0.0838077347428188	6.53952240139832	2.16816419242955	0.0351821473828044	0.859280720404009	-3.63241430825324	NOT
PHYHD1	0.0788668021326782	6.25793180712846	2.1666572853698	0.0353036252910604	0.859280720404009	-3.6344145862762	NOT
FCAR	-0.667526049400433	9.17758559573342	-2.16649919746167	0.0353163907787065	0.859280720404009	-3.63462437199782	DOWN
RPL13	0.100041325155877	6.48350547247833	2.16619976697483	0.0353405807189908	0.859280720404009	-3.635021690217	NOT
LTA4H	-0.972294227964596	11.6920382922504	-2.16541741718884	0.0354038528767916	0.859280720404009	-3.63605960357815	DOWN
KAAG1	0.0817309985402899	6.60391842522327	2.16410789293538	0.0355099831818017	0.859280720404009	-3.63779626191438	NOT
ATG9B	0.0778697416092688	6.32102174803394	2.16194608631097	0.0356857994321541	0.859280720404009	-3.64066144955615	NOT
GDPD5	0.46180546398896	7.24159990782363	2.16186177364419	0.0356926719392406	0.859280720404009	-3.64077315071304	NOT
TRIP13	0.228242809188319	6.91640083197212	2.16126394724775	0.0357414354721685	0.859280720404009	-3.64156508263984	NOT
CAPRIN2	0.450476709746406	7.64139025330105	2.16047694212648	0.0358057193208842	0.859280720404009	-3.64260736300182	NOT
ZDHHC21	0.0795809898401725	6.1777197103777	2.16002651394191	0.0358425567759621	0.859280720404009	-3.64320376350339	NOT
HES3	0.212515433890352	6.6893830571734	2.1586557735907	0.0359548655094144	0.859280720404009	-3.64501814412013	NOT
OCLN	0.186184598344691	6.75348237856201	2.15780703309468	0.0360245603585759	0.859280720404009	-3.64614114038083	NOT
C6	0.535357031401347	6.9622926258125	2.15539579978631	0.0362232090042417	0.859280720404009	-3.64932968816737	UP
PPP2CA	-0.499712473836523	10.8473246981028	-2.15517634325747	0.0362413365931596	0.859280720404009	-3.64961975663202	NOT
PATZ1	0.126774604163315	6.64360138068015	2.15500541363712	0.0362554612792775	0.859280720404009	-3.64984566867889	NOT
SYT8	-0.084314568803884	6.28253689286462	-2.15474514472216	0.0362769777716138	0.859280720404009	-3.6501896313239	NOT
MTPN	-0.546085897066439	9.60475569376781	-2.15400101778501	0.0363385568747194	0.859280720404009	-3.65117286992478	DOWN
LYZL6	0.191510373073061	6.8216108200632	2.15354269941899	0.0363765300392791	0.859280720404009	-3.65177833184752	NOT
EPYC	-0.0761291958201493	6.16108516595725	-2.15333892645179	0.0363934244922068	0.859280720404009	-3.65204749480645	NOT
NDUFC1	-0.353162211147854	7.78774248223195	-2.15324130429798	0.0364015206144525	0.859280720404009	-3.65217643667445	NOT
RBM10	-0.207174797530445	7.52434651889319	-2.15296055174122	0.0364248131615491	0.859280720404009	-3.65254723709932	NOT
ZNF577	0.354404852912881	6.843705766691	2.15111119582116	0.0365785720737955	0.859280720404009	-3.65498883011096	NOT
CNOT7	-0.422206959016087	7.70651128088721	-2.15070164243667	0.0366127001700363	0.859280720404009	-3.65552932244079	NOT
NRK	0.229420421337012	7.2547491067742	2.14981790018905	0.0366864378036133	0.859280720404009	-3.65669533997677	NOT
CXCL5	-0.180957865382598	6.80199765246129	-2.14919839683447	0.0367382056711893	0.859280720404009	-3.65751250046367	NOT
PUS7	-0.180414321386842	7.1960808105452	-2.14893209041508	0.036760478889131	0.859280720404009	-3.65786371872074	NOT
ARHGAP20	0.249863234317267	6.76825563718361	2.14725481213981	0.0369010352638483	0.859280720404009	-3.66007503436465	NOT
TMEM9	0.174342988487348	6.7155108900408	2.1468017978886	0.0369390788791486	0.859280720404009	-3.66067206023032	NOT
DCLK3	0.195837885855643	6.72773977090366	2.14609881952926	0.0369981824179687	0.859280720404009	-3.66159832256704	NOT
SCARF2	0.104101385175049	6.67354542453957	2.14473262159836	0.0371132843964626	0.859280720404009	-3.6633977977149	NOT
CXCL6	-0.0647715680677319	6.5796009335462	-2.14387486903005	0.0371857105503056	0.859280720404009	-3.66452713158603	NOT
DSP	0.298269297049031	6.88181136133419	2.1434245030158	0.0372237878355595	0.859280720404009	-3.66511995419476	NOT
DEPDC7	0.0854900939119734	6.14431554904761	2.14208982290997	0.0373368327795064	0.859280720404009	-3.66687625210174	NOT
SLC48A1	0.358595797765667	7.40092393629234	2.14169185583689	0.0373705981515675	0.859280720404009	-3.66739977292758	NOT
KIF2C	0.167691690386811	6.60079766496362	2.1416182536305	0.0373768458412639	0.859280720404009	-3.66749658758696	NOT
FAAH2	0.116340144778561	6.74796716582568	2.14101089977894	0.037428435814897	0.859280720404009	-3.6682953898941	NOT
PF4V1	-0.572485836004181	7.32807337184947	-2.14059442030469	0.037463848624871	0.859280720404009	-3.66884305082809	DOWN
C1QTNF9B	0.250379357762124	6.72674815229056	2.14001891324478	0.0375128317919042	0.859280720404009	-3.66959969535432	NOT
LEPROT	-0.690218327278682	9.25323449684723	-2.13787308090199	0.0376959661494399	0.859280720404009	-3.67241954435464	DOWN
MORN3	0.0772087721020158	6.25292732551677	2.1369056611725	0.0377787861429082	0.859280720404009	-3.67369012777313	NOT
FRS3	0.325162551267883	7.11074974677803	2.13666923197288	0.037799050915656	0.859280720404009	-3.67400058070847	NOT
VPS35	-0.490183057442486	8.48299984963117	-2.13616134436071	0.0378426151380023	0.859280720404009	-3.67466739422472	NOT
TREX2	0.173821472906103	6.69541382045237	2.13482485942932	0.0379574631482389	0.859280720404009	-3.67642150629277	NOT
ZRANB3	0.180112792823547	6.74278123002902	2.1332399252252	0.0380940574198447	0.859280720404009	-3.67850061409107	NOT
ABCA12	0.0789413221254334	6.09654962253339	2.1304380999083	0.0383365821162421	0.859280720404009	-3.68217313895018	NOT
ASCL4	-0.0921889918722778	6.11832877757484	-2.12892596156989	0.0384680339021591	0.859280720404009	-3.68415365468957	NOT
PDPK1	-0.332449807896997	7.21660052563445	-2.12876553143281	0.0384820034277745	0.859280720404009	-3.68436371401145	NOT
CARTPT	0.0938167072703404	6.35813695352117	2.12780120017274	0.0385660667665168	0.859280720404009	-3.68562610608703	NOT
TRA2A	-0.275566295275889	7.84220602576101	-2.12759942513479	0.038583676391745	0.859280720404009	-3.68589019136651	NOT
PLXNA1	0.100162210114774	6.28158132815642	2.12672923392132	0.038659701858181	0.859280720404009	-3.68702888664637	NOT
C17orf49	-0.447770520997038	9.93310273203932	-2.12578345333764	0.0387424801955132	0.859280720404009	-3.6882660896525	NOT
GPR31	0.117557369367916	6.53873641112505	2.12546961385728	0.0387699829393953	0.859280720404009	-3.6886765388613	NOT
HCRTR2	0.0751502585428945	6.30922488358969	2.12530058553176	0.0387848025142001	0.859280720404009	-3.68889758018734	NOT
CACNG1	0.149454730944359	6.6162967600297	2.12380876597195	0.0389158133747607	0.859280720404009	-3.69084787385751	NOT
ZNF628	0.337483390897169	6.85500107745625	2.12354271793646	0.0389392182889014	0.859280720404009	-3.69119557475433	NOT
DEPDC5	0.381784416164927	7.35764280133698	2.12236721247645	0.0390427781806249	0.859280720404009	-3.69273145443947	NOT
FGR	-0.938718481241464	12.0817738952344	-2.12097874677931	0.03916541028971	0.859280720404009	-3.69454473998938	DOWN
ARG2	0.104359609544816	6.4873388813085	2.12083597381535	0.0391780394019031	0.859280720404009	-3.69473114457765	NOT
VPREB3	0.500143357947868	7.02449156742512	2.12027495332203	0.0392276995389947	0.859280720404009	-3.69546352035717	UP
AMHR2	0.0624766070376213	6.36667837166573	2.12020002600136	0.0392343360912713	0.859280720404009	-3.69556132183171	NOT
SPRR2D	0.113900124325574	6.65540315845973	2.11983577696237	0.0392666128079066	0.859280720404009	-3.69603673263275	NOT
NFE2L2	-0.558346766575209	8.41478020009092	-2.11967660279602	0.0392807247986702	0.859280720404009	-3.69624446396462	DOWN
CALML6	-0.0810837020484323	6.21267407255869	-2.1196632057609	0.039281912749582	0.859280720404009	-3.6962619473097	NOT
CCNH	-0.160872359900367	7.32692540415868	-2.11927166988951	0.0393166451845881	0.859280720404009	-3.69677287036787	NOT
PDIA4	0.154982397803536	6.44309059341885	2.11884924600893	0.0393541478026846	0.859280720404009	-3.69732401844489	NOT
AKAP1	-0.0838194939094894	6.50362974522715	-2.11826209381558	0.0394063269738952	0.859280720404009	-3.69808995178832	NOT
C1orf210	0.0712604518438935	6.46830462719712	2.11813980070018	0.0394172025670583	0.859280720404009	-3.6982494612254	NOT
EPHB6	0.189528252940266	6.71487500718254	2.11808244378202	0.0394223042544783	0.859280720404009	-3.69832427059935	NOT
ERN1	0.30017774618639	7.68964325114804	2.11774723340405	0.0394521315553027	0.859280720404009	-3.69876144700857	NOT
GNL3L	-0.436497301808084	7.75740930289518	-2.11693971162387	0.0395240666896014	0.859280720404009	-3.69981438644299	NOT
SLC22A8	-0.0889750235530871	6.15901190977268	-2.1157245742151	0.0396325292362686	0.859280720404009	-3.70139823968032	NOT
CDC25A	0.14250544154579	6.38328110467638	2.11386438996142	0.0397990731902371	0.859280720404009	-3.70382151420842	NOT
SPI1	-0.751114879595395	11.5774955701113	-2.11371647023121	0.0398123428340111	0.859280720404009	-3.70401413981563	DOWN
PCDHAC2	0.176037641570186	6.92487465499805	2.11360858719366	0.0398220232920615	0.859280720404009	-3.70415462187019	NOT
LRRC2	0.0886028158582191	6.47459242008698	2.11307091561633	0.0398702998571108	0.859280720404009	-3.70485467934936	NOT
GIMAP2	-0.352835947634113	7.56062914258343	-2.11245679198534	0.0399255035823031	0.859280720404009	-3.70565411091617	NOT
PPCS	-0.460413655283153	8.36562582568564	-2.11188246876057	0.0399771901652494	0.859280720404009	-3.70640157062282	NOT
EPN2	0.892940076840583	7.28460822062366	2.11179039673192	0.039985481690389	0.859280720404009	-3.70652138428715	UP
TFDP2	0.284406300740592	7.02917669486402	2.10984061760845	0.0401614223547252	0.859280720404009	-3.70905769395655	NOT
DHX32	0.279316090792792	6.87433806595156	2.10954467856917	0.0401881858973127	0.859280720404009	-3.70944249927893	NOT
TPPP2	-0.0707540048595687	6.28624440648057	-2.10887346265918	0.0402489458221602	0.859280720404009	-3.71031511759049	NOT
ALDH9A1	-0.686890345937996	10.0119868170418	-2.10841078235069	0.0402908754324666	0.859280720404009	-3.7109165033004	DOWN
ACBD3	-0.484132113680639	7.90263663771045	-2.10585266931656	0.0405233904528739	0.859280720404009	-3.71423966803632	NOT
PHF6	-0.0799060483496534	6.1970400005591	-2.10511862532182	0.0405903263771687	0.859280720404009	-3.7151926670589	NOT
IFT57	0.128401944569231	6.42159320736658	2.10328946320274	0.0407575446602482	0.859280720404009	-3.71756632706956	NOT
MCL1	-0.492682661997531	8.43264020956668	-2.10322451391412	0.0407634932499079	0.859280720404009	-3.71765058093153	NOT
MYO18A	-0.281026296028367	7.41294279718481	-2.10302878419023	0.0407814243778594	0.859280720404009	-3.71790447433943	NOT
SAGE1	0.281831115189069	6.71769170502991	2.10292823367614	0.0407906386601282	0.859280720404009	-3.71803489768023	NOT
N6AMT1	0.47055042275866	6.89672736223027	2.10206182681487	0.0408701101931923	0.859280720404009	-3.71915850823977	NOT
AMFR	0.243865394711319	7.08864574525385	2.1013185799257	0.040938392661333	0.859280720404009	-3.72012211232681	NOT
EXTL2	0.113411429410735	6.74092897300927	2.09958278144849	0.0410982498890265	0.859280720404009	-3.72237151359979	NOT
EFR3B	0.159071734239214	6.81151653794705	2.0994682802839	0.0411088139546093	0.859280720404009	-3.72251984384818	NOT
HTRA4	0.137653429215365	6.80605487601829	2.09913682826662	0.0411394076420804	0.859280720404009	-3.72294918730045	NOT
KLF2	-1.03218336607122	12.3952877875725	-2.09911615083966	0.041141316869393	0.859280720404009	-3.72297596988752	DOWN
NAB2	0.343844853965576	7.2562624539322	2.09863396839044	0.0411858606146617	0.859280720404009	-3.72360046238504	NOT
ANAPC13	-0.569690582310628	9.27131790921674	-2.09851952500865	0.0411964390171245	0.859280720404009	-3.72374866600135	DOWN
S100A12	-1.17674116153191	12.0964152396965	-2.09798817072384	0.0412455850646678	0.859280720404009	-3.7244366853503	DOWN
HEY1	-0.103758882663022	6.33545202796266	-2.09756997909236	0.0412843004877325	0.859280720404009	-3.72497808233578	NOT
ZFYVE16	-0.198722130541759	7.14111184590977	-2.09660391805228	0.0413738580965789	0.859280720404009	-3.72622844001273	NOT
SOBP	0.0841546189379176	6.30848471927954	2.09646780915591	0.0413864895523933	0.859280720404009	-3.72640456782996	NOT
YIPF4	-0.381077992385539	8.46515213072602	-2.09634575958069	0.0413978191115171	0.859280720404009	-3.72656249506602	NOT
PHOSPHO1	0.54998551637695	8.28009023600027	2.09562944126497	0.0414643677996212	0.859280720404009	-3.72748923878737	UP
GIPC1	-0.28712119091437	7.49363598355929	-2.09514404287407	0.0415095162571256	0.859280720404009	-3.72811708838371	NOT
GIT2	-0.324761030262675	8.21608975436717	-2.09504243593654	0.0415189724773163	0.859280720404009	-3.7282484999492	NOT
PROP1	0.126430994033846	6.70181456401789	2.09375294030511	0.0416391451373168	0.859280720404009	-3.72991581831001	NOT
OR4S1	0.181481190444633	6.69451433804263	2.0925532092063	0.0417512250305517	0.859280720404009	-3.7314663576776	NOT
RIMS4	0.112993397745839	6.82553977303418	2.09220542115855	0.0417837649037513	0.859280720404009	-3.73191571233292	NOT
DEFB107A	0.0698130095428464	6.35356298857297	2.09213411077712	0.041790439607295	0.859280720404009	-3.73200784076489	NOT
ZNF613	-0.225628175704476	7.47274774385202	-2.08954208274056	0.0420336881651781	0.859280720404009	-3.73535492381964	NOT
PSME4	0.484874951627337	9.42461152094143	2.0889039934921	0.0420937588420455	0.859280720404009	-3.7361783947664	NOT
TMEM44	0.14413595901086	6.39394449742619	2.08834569051921	0.0421463797770676	0.859280720404009	-3.73689873957759	NOT
GAK	0.126846419304121	6.64771164798895	2.0880806607421	0.042171379343572	0.859280720404009	-3.73724063935981	NOT
ANKRD30B	-0.825122077280128	11.0772329804478	-2.08790099124731	0.0421883344584804	0.859280720404009	-3.73747240158919	DOWN
FIGNL1	0.0912616247057016	6.62847063754985	2.08713594201897	0.0422605975237262	0.859280720404009	-3.73845909342743	NOT
KCNH7	-0.0667413758158553	6.12285795043856	-2.08647467981682	0.0423231443570138	0.859280720404009	-3.7393117042146	NOT
ACSS1	0.325211855028636	7.94209037931154	2.08603941712655	0.0423643586424333	0.859280720404009	-3.73987280398581	NOT
HEPHL1	-0.0698800057908988	6.47279994594734	-2.085729346879	0.0423937400261458	0.859280720404009	-3.74027246205597	NOT
FAM102B	-0.283511674641683	7.253014072162	-2.08538243884301	0.0424266331298757	0.859280720404009	-3.74071954675821	NOT
MSLNL	0.0823384893121943	6.30612155376854	2.08495616767847	0.0424670817752573	0.859280720404009	-3.74126883330966	NOT
C2orf69	-0.910403886707455	11.3788932677166	-2.08386132043672	0.0425711254848235	0.859280720404009	-3.74267923767943	DOWN
TGM2	0.650811730361582	8.02735954984351	2.08374395166898	0.0425822922666737	0.859280720404009	-3.74283040039291	UP
LIPA	-0.689556632027415	8.60898610886387	-2.08287809777493	0.0426647509407536	0.859280720404009	-3.74394535513689	DOWN
LY9	0.248907309390588	7.15993619017241	2.08247446672114	0.0427032378941229	0.859280720404009	-3.74446498547651	NOT
MAPK14	0.152742159380715	6.79782373319521	2.08200333502712	0.0427481994588624	0.859280720404009	-3.74507141656246	NOT
EXT1	0.526378962056535	7.93856666388157	2.08140295779782	0.0428055551616684	0.859280720404009	-3.74584405551316	UP
SATB1	0.572109075485407	7.48958171812072	2.08133367177358	0.0428121785658796	0.859280720404009	-3.74593321012138	UP
C2orf16	0.074436591853102	6.303814318768	2.08132410665091	0.0428130930149247	0.859280720404009	-3.7459455179747	NOT
HTRA1	0.261883744111806	6.63378052946677	2.08107918011023	0.0428365143931975	0.859280720404009	-3.74626066049384	NOT
ZNF486	-0.965985911378556	12.1381713619196	-2.07972429360078	0.042966278948158	0.859280720404009	-3.74800344799803	DOWN
GLI3	0.158766273064181	6.76493019332745	2.07962969394564	0.0429753520405197	0.859280720404009	-3.74812509840348	NOT
RHAG	0.509153596456839	6.66880581152273	2.07839532716183	0.0430938938907151	0.859280720404009	-3.74971203812335	UP
ZFP14	-0.132405417141747	6.76959148546105	-2.0779675945401	0.0431350374594331	0.859280720404009	-3.75026177349789	NOT
WASF3	-0.0788227475657814	6.6670644510742	-2.07765002584881	0.0431656065170006	0.859280720404009	-3.75066986586688	NOT
ITM2C	0.647224759269317	8.11562035798389	2.07741960553201	0.0431877985228941	0.859280720404009	-3.75096593767684	UP
CASP1	-0.07633608125421	6.18971213167618	-2.07736940032146	0.0431926351552964	0.859280720404009	-3.75103044399991	NOT
CAMK1	-0.364603252509342	7.72447091981474	-2.07524471259986	0.0433977550664677	0.859280720404009	-3.75375924489318	NOT
FBXO48	0.299729823601615	6.91256552756352	2.07480734656911	0.0434400841279224	0.859280720404009	-3.75432069790058	NOT
ZNF764	0.303561673207475	6.81882712205922	2.07415489842618	0.0435032960947147	0.859280720404009	-3.7551580838329	NOT
SLC6A8	0.64221193991576	7.73710655929721	2.07355405643269	0.0435615791234976	0.859280720404009	-3.75592905456057	UP
ID4	-0.0692974335089342	6.1213362671541	-2.07301494193543	0.0436139323514652	0.859280720404009	-3.75662067171679	NOT
PGAM4	-0.421177967511909	8.40140286580204	-2.07238443959408	0.0436752297688966	0.859280720404009	-3.75742935065143	NOT
SHROOM4	-0.763413188027775	9.71096559206005	-2.07206954973444	0.0437058714471146	0.859280720404009	-3.75783315503192	DOWN
LCP1	-0.844511946286728	13.4608700078587	-2.07110698314837	0.0437996541907554	0.859280720404009	-3.75906722259674	DOWN
RNF144A	0.193576184168991	6.91583122752515	2.07098705009749	0.04381135152688	0.859280720404009	-3.75922095262606	NOT
RNF130	-0.667244452551548	10.4605806299182	-2.07003236896116	0.0439045607832166	0.859280720404009	-3.76044441451738	DOWN
GPATCH8	0.15006983076448	6.75933418994051	2.06891938005949	0.0440134442800368	0.859280720404009	-3.76187019956208	NOT
PAPSS1	-0.598047313462342	9.0608198472346	-2.0682313447112	0.0440808722193008	0.859280720404009	-3.7627513027349	DOWN
SLC25A38	0.375776370104305	7.17289069418785	2.06780548014607	0.0441226522992078	0.859280720404009	-3.76329655367751	NOT
ATP1B2	0.157556429414434	6.64939093872952	2.06741095961641	0.0441613880923342	0.859280720404009	-3.76380159557965	NOT
CAPN5	0.12632575935549	6.7631492614194	2.06630870381209	0.0442697694909356	0.859280720404009	-3.76521224044784	NOT
BTLA	0.539506134092851	7.26249630127046	2.06630023249151	0.0442706033456541	0.859280720404009	-3.76522307960387	UP
MYH10	0.153935175951262	6.25224559394764	2.06429436386576	0.0444684317259225	0.859280720404009	-3.76778863731898	NOT
GJC2	0.319421706394158	7.09202204917808	2.06348177406528	0.0445487919808818	0.859280720404009	-3.76882740768648	NOT
CFB	0.682226368540086	7.22378698047244	2.06315979018157	0.0445806692036693	0.859280720404009	-3.76923892604352	UP
SLC39A14	0.091385244639584	6.33238258150413	2.06252263902243	0.0446438073045484	0.859280720404009	-3.77005310301409	NOT
PSMD9	0.15110758111306	6.93418023816368	2.06229065571848	0.0446668148650434	0.859280720404009	-3.77034949174688	NOT
RNF10	0.766792611593434	9.741682457982	2.06180462789865	0.0447150514244324	0.859280720404009	-3.77097037093912	UP
MPST	0.0837894925290081	6.5862318954216	2.06060016729675	0.0448347853342022	0.859280720404009	-3.77250852430513	NOT
CAPN12	0.38641476845233	7.14460858224958	2.06056363318545	0.0448384214992305	0.859280720404009	-3.77255516913856	NOT
KRCC1	-0.329455897828302	7.54338893531333	-2.0603363480736	0.0448610484834759	0.859280720404009	-3.77284534032647	NOT
CCDC78	0.0842702906783499	6.32231241824716	2.05944859042974	0.0449495229039856	0.859280720404009	-3.77397848661252	NOT
C19orf33	-0.332057628026203	7.20651867509157	-2.05922448706427	0.0449718811529208	0.859280720404009	-3.77426447501761	NOT
UGT1A7	0.634432110075043	7.01368075432708	2.05920608876168	0.0449737171366019	0.859280720404009	-3.77428795284146	UP
LILRB4	0.0847901187277484	6.59978837012516	2.05842777942954	0.0450514450955276	0.859280720404009	-3.77528099277964	NOT
CAPZB	-0.685083311614015	10.6152739915041	-2.05837435246584	0.0450567850068605	0.859280720404009	-3.77534914915152	DOWN
IFIT1	0.21133791105512	6.80663662462466	2.05791469486896	0.0451027495551175	0.859280720404009	-3.77593547378356	NOT
SUMO2	-0.685491519467625	8.50177032297674	-2.05743550152426	0.0451507110452906	0.859280720404009	-3.77654660870884	DOWN
POU2AF1	0.466429860238473	6.98931555108403	2.0551317979677	0.0453819037992552	0.859280720404009	-3.7794830640966	NOT
CDT1	0.190610702113846	6.39419415734749	2.05483008366808	0.045412259047068	0.859280720404009	-3.77986745902072	NOT
RAP1GAP	1.02886445283731	9.05155562252125	2.05459236403435	0.045436188273322	0.859280720404009	-3.7801702913568	UP
GALNT3	-0.452933947017899	7.80195029838544	-2.05450787104702	0.045444696108714	0.859280720404009	-3.78027792083666	NOT
PDE6H	0.136172933828161	6.39719772157449	2.05430260332535	0.0454653708604983	0.859280720404009	-3.78053938206541	NOT
RANBP3	0.111766078612592	6.80897180850671	2.05318303766905	0.0455782785324577	0.859280720404009	-3.78196507733767	NOT
LIAS	0.68462709031751	7.80761659592658	2.05293319927126	0.0456035078599237	0.859280720404009	-3.782283147624	UP
CLEC4A	-0.550528071566825	9.11879057463461	-2.0523398685975	0.0456634725820877	0.859280720404009	-3.78303839802892	DOWN
MAGEA11	0.138344295004701	6.69967797910333	2.05197953460091	0.0456999230323954	0.859280720404009	-3.7834969837114	NOT
DMRTB1	0.226243059618734	6.61719437896169	2.05136529922543	0.0457621157883176	0.859280720404009	-3.78427855645426	NOT
SYNPO	0.214081533898761	6.43425822473594	2.05098134109747	0.0458010297927654	0.859280720404009	-3.78476702408345	NOT
ZNF704	0.0695853105980859	6.28558615469998	2.0482176752952	0.0460819756625971	0.859280720404009	-3.78828082038771	NOT
TNFRSF13C	0.126334622608042	6.42366158586893	2.04794451570959	0.0461098253785169	0.859280720404009	-3.78862792115024	NOT
ANKRD34A	0.152627195222485	6.89906977036854	2.04764787708287	0.0461400854380143	0.859280720404009	-3.78900481540646	NOT
OR2K2	0.0792107729927416	6.02512212227053	2.04718452237746	0.0461873866999475	0.859280720404009	-3.78959344525821	NOT
ACTR3	-0.743991297908538	9.0982056058888	-2.04686546238063	0.0462199822166676	0.859280720404009	-3.78999870743284	DOWN
ELOVL5	-0.607543966083815	8.360723298895	-2.04594017163507	0.0463146239579151	0.859280720404009	-3.7911737092251	DOWN
COMMD9	-0.457257398118793	9.06426858714053	-2.04511029690192	0.0463996493796828	0.859280720404009	-3.79222719074893	NOT
ZC3H4	-0.411872082222807	8.0554567138715	-2.04430930931831	0.0464818436856613	0.859280720404009	-3.79324368396728	NOT
CREB1	-0.886091932450954	10.7341376370439	-2.04363207532522	0.0465514374893518	0.859280720404009	-3.79410288422628	DOWN
POLK	-0.116197567512245	6.58822805215301	-2.04352587279601	0.046562359258582	0.859280720404009	-3.79423760211501	NOT
ANKRD36B	-0.238739817214836	6.97541010524691	-2.04265384341634	0.0466521221212835	0.859280720404009	-3.79534356367363	NOT
SLC7A7	-0.837196203220484	10.1390177651136	-2.04229411453882	0.0466891947787269	0.859280720404009	-3.79579968624621	DOWN
TOMM20L	0.227376994167811	6.76547543599396	2.0417411000902	0.0467462367941143	0.859280720404009	-3.79650076473657	NOT
TSPAN1	0.284245660024378	7.02801702676045	2.04144381079864	0.0467769264161365	0.859280720404009	-3.79687758870261	NOT
BFAR	-0.338186944695805	7.67240417418412	-2.04118499489402	0.0468036586132197	0.859280720404009	-3.79720561134288	NOT
SAP30L	-0.415191917553569	8.994795951172	-2.0399387601564	0.0469325636276954	0.859280720404009	-3.79878462943712	NOT
CGB8	0.200767318301964	6.80535574824503	2.03944793513595	0.0469834169183757	0.859280720404009	-3.79940631230628	NOT
C1orf109	0.129400622069138	6.54441613875483	2.03942620864988	0.0469856690562667	0.859280720404009	-3.79943382853313	NOT
ABI3	-0.426408711428365	7.51431636008692	-2.03871446241319	0.0470594995287474	0.859280720404009	-3.80033511589439	NOT
FCRL2	0.461220150894581	6.91776001543729	2.0385908478372	0.0470723325049206	0.859280720404009	-3.8004916244074	NOT
PCDHB4	0.0623613136574663	6.14965490854836	2.0365546044629	0.0472841613924986	0.859280720404009	-3.80306864168642	NOT
CAMK1D	-0.181490762444968	7.0789255220278	-2.03559319247719	0.0473844634758623	0.859280720404009	-3.8042846771987	NOT
PAQR6	0.138995714216043	6.57958124583085	2.03533509434809	0.0474114217162648	0.859280720404009	-3.80461105410508	NOT
ZEB2	-0.305223225526921	7.82436467203678	-2.03493977220067	0.0474527387434779	0.859280720404009	-3.80511089404107	NOT
MYH14	-0.0933357056268376	6.34335413033717	-2.03437668715892	0.0475116434072598	0.859280720404009	-3.80582271939925	NOT
NQO2	-0.667746714566995	9.31092077798811	-2.03409809558984	0.0475408104836569	0.859280720404009	-3.80617484439538	DOWN
IL32	-0.344618431246238	7.45803583028648	-2.03325087339183	0.0476296056545594	0.859280720404009	-3.80724545556461	NOT
GPR15	0.653614475020635	6.94839173210847	2.03297873246786	0.0476581585475357	0.859280720404009	-3.80758927811837	UP
COL3A1	0.263490117246313	6.71996672428984	2.03217391826293	0.0477426861418645	0.859280720404009	-3.80860586785773	NOT
LCOR	-0.273998286924204	8.23970056222091	-2.03135880130035	0.0478284282903499	0.859280720404009	-3.80963514884207	NOT
PARK7	-0.571916888116689	9.30027915088557	-2.03082919082787	0.0478842095440037	0.859280720404009	-3.81030373528738	DOWN
PVALB	-0.40119471233305	7.22101970259828	-2.03073210082585	0.0478944416698518	0.859280720404009	-3.81042628797068	NOT
CCNI2	0.230837463884662	6.83757696380622	2.02950121893603	0.0480243263563283	0.859280720404009	-3.81197957960563	NOT
LSM14B	-0.0681363643259996	6.31234647926008	-2.02922151722325	0.0480538834830413	0.859280720404009	-3.81233244139836	NOT
RUNDC3A	0.855920799884422	8.02266755516099	2.02762635019486	0.0482227523404604	0.859280720404009	-3.81434411631304	UP
ZNF148	-0.575546017120814	9.13379336267204	-2.02727905078052	0.0482595865352098	0.859280720404009	-3.81478193270431	DOWN
ZFP36L1	-0.770606056632577	9.2970978158254	-2.02698960915729	0.0482903030222468	0.859280720404009	-3.81514676667718	DOWN
E2F5	0.632392397382742	7.1976241671423	2.02621056425818	0.0483730619874643	0.859280720404009	-3.81612852969818	UP
RNF208	0.0747332360939916	6.20466651914756	2.02607540790695	0.0483874323283767	0.859280720404009	-3.81629882533456	NOT
ZNF579	0.328711267224472	7.08593648250135	2.02595391819253	0.048400352737022	0.859280720404009	-3.81645189351402	NOT
DAZL	0.0857838001328739	6.62707335210876	2.0259174022226	0.0484042367879246	0.859280720404009	-3.81649789956042	NOT
C1orf115	0.125773317853535	6.45505142724076	2.02590568459055	0.0484054832006452	0.859280720404009	-3.81651266233059	NOT
CEACAM18	0.0821092714316931	6.42564766227945	2.0253122018809	0.0484686487575557	0.859280720404009	-3.81726028935976	NOT
WDR70	-0.185175387189121	7.15451784910591	-2.02527388050069	0.0484727298325338	0.859280720404009	-3.81730855796295	NOT
PABPC3	-0.339715114469867	7.51728121079393	-2.02491099964063	0.0485113899652856	0.859280720404009	-3.81776559750456	NOT
PIGB	-0.517952596401661	7.86839743400772	-2.02416092441808	0.0485913851967758	0.859280720404009	-3.81871009439852	DOWN
PSKH1	0.119776868815135	6.42602151193249	2.02393449423567	0.0486155563330766	0.859280720404009	-3.81899516178023	NOT
RBM46	0.141654113921477	6.67168007408519	2.02139469315722	0.0488873913234337	0.859280720404009	-3.82219095753203	NOT
CBX7	0.402489957939384	9.01887868216587	2.02078031428083	0.0489533457022397	0.859280720404009	-3.82296354671892	NOT
PPFIA1	-0.118616295811396	6.4919356755178	-2.02073790586033	0.0489579011434369	0.859280720404009	-3.82301686901195	NOT
GIMAP7	-0.678945298381301	9.34493298125276	-2.02036294626509	0.0489981946463351	0.859280720404009	-3.82348828665492	DOWN
HNMT	0.307219466323864	6.95442269304011	2.01901222719461	0.0491435822880558	0.859280720404009	-3.82518590528136	NOT
KRTAP15-1	0.102232794940789	6.64422453917897	2.01897517625518	0.0491475756055864	0.859280720404009	-3.82523245924287	NOT
SLC7A10	0.0784642397388762	6.28208330488958	2.01805369738837	0.0492469822011962	0.859280720404009	-3.8263900671273	NOT
CNIH2	0.293197449614318	6.92677556758681	2.01780448498393	0.0492738964306698	0.859280720404009	-3.82670306860974	NOT
PRSS2	0.114360101290738	6.60455805169318	2.01724700805005	0.049334148453097	0.859280720404009	-3.8274031284272	NOT
FZR1	0.0917423665690471	6.46480865402074	2.01612053849338	0.049456091760331	0.859280720404009	-3.82881724321936	NOT
ZNF695	0.287836979914085	6.77155962900749	2.01595173463205	0.0494743876811282	0.859280720404009	-3.82902909762535	NOT
HS3ST5	0.0826090807764128	6.28254913753165	2.01592952126147	0.0494767957284208	0.859280720404009	-3.82905697509468	NOT
DUSP15	0.0852336390527473	6.25481440882285	2.01493359730733	0.0495848634441926	0.859280720404009	-3.83030659658622	NOT
ITIH2	0.0837104972407721	6.68640634015058	2.01428498577014	0.0496553540662828	0.859280720404009	-3.8311201706032	NOT
VWA3B	0.0685929472451585	6.40932230094612	2.01387434296043	0.049700027235311	0.859280720404009	-3.83163514597891	NOT
FIP1L1	-0.177446564116538	7.24489963102931	-2.0135726152413	0.0497328738659667	0.859280720404009	-3.83201348121862	NOT
ARMCX6	-0.333497535690781	7.10429721517657	-2.01303612686362	0.0497913233587748	0.859280720404009	-3.8326860713828	NOT
EZH1	0.17309544647694	7.05388440217728	2.0129293733468	0.0498029610589383	0.859280720404009	-3.83281989032288	NOT
SIN3B	-0.180134549932066	7.46871558644372	-2.01226899783999	0.0498750039969348	0.859280720404009	-3.83364756749849	NOT
CXCL2	-0.0888120432717567	6.62346426011701	-2.01178476266516	0.0499278883727368	0.859280720404009	-3.8342543440401	NOT
GPRC5B	0.480991219325066	7.23134315498399	2.01156323104502	0.0499520984892678	0.859280720404009	-3.83453189835827	NOT
IGFBP1	0.303500146755131	7.00553549979743	2.01061933749175	0.0500553658768397	0.859280720404009	-3.83571422061696	NOT
MAFG	0.250087701000852	7.70496720804051	2.0098095874765	0.0501441042829448	0.859280720404009	-3.83672816500361	NOT
SKA1	0.177303016267167	6.80357694078219	2.00937824276146	0.0501914297459262	0.859280720404009	-3.8372681499646	NOT
UBQLN2	-0.591600471915553	8.52028113331946	-2.00823955209366	0.0503165480582307	0.859280720404009	-3.83869319566504	NOT
ADRB2	-0.390962989899442	8.35109076326551	-2.00821709405669	0.0503190184366496	0.859280720404009	-3.83872129496905	NOT
CA3	0.247930011230897	6.72321875096437	2.00800389444435	0.050342475564039	0.859280720404009	-3.83898803612588	NOT
SH3BGRL3	-0.651937461612414	12.4703801164265	-2.00795319909919	0.0503480546724796	0.859280720404009	-3.83905145946988	NOT
CNGA4	0.0903542341494958	6.63151936001182	2.00768604848191	0.0503774638814285	0.859280720404009	-3.83938566224338	NOT
ORAI2	-0.212960053029385	7.2239140031326	-2.00749015734339	0.0503990379452494	0.859280720404009	-3.83963069776698	NOT
GFER	0.0910846488322301	6.66219107899849	2.00729390407189	0.0504206599010941	0.859280720404009	-3.83987616731094	NOT
SUSD5	0.149193634581701	6.94834186184745	2.00698435443364	0.0504547804408777	0.859280720404009	-3.84026330703069	NOT
GSTM3	0.394612255418178	6.92604633359275	2.00628826728133	0.0505315805349375	0.859280720404009	-3.84113369919802	NOT
CDH20	0.246417630802229	7.04324741706446	2.00581486096465	0.0505838697108495	0.859280720404009	-3.84172551324148	NOT
PRAMEF7	0.125260310518526	6.6882045462484	2.00495733600719	0.0506787050574742	0.859280720404009	-3.84279723974427	NOT
SEMA4F	0.206312515258535	6.92286463024198	2.0035912959547	0.0508300954433475	0.859280720404009	-3.84450375440341	NOT
PFN1	-0.992578412170783	12.7008257392912	-2.00285557768107	0.0509117926792862	0.859280720404009	-3.84542246309277	NOT
C16orf89	0.129463457441595	6.28430815589384	2.00222482271783	0.0509819246569401	0.859280720404009	-3.84620988891145	NOT
BCL9	-0.191531089462643	7.32026710405883	-2.00221834709878	0.0509826450965527	0.859280720404009	-3.84621797196661	NOT
STEAP4	-0.271862257127691	7.25616507930369	-2.00218000104917	0.0509869114346766	0.859280720404009	-3.84626583619153	NOT
ASCL2	-0.417745936266847	7.83642400709698	-2.00192190089471	0.0510156353919061	0.859280720404009	-3.84658798253174	NOT
ZNF195	0.164141466880814	7.02085225478388	2.0018867074539	0.0510195531516214	0.859280720404009	-3.84663190649014	NOT
GPR19	0.546801787020024	7.02744974650408	2.00145644791939	0.0510674709772718	0.859280720404009	-3.84716885204911	NOT
OR4C12	0.138071513733153	6.77173702969933	2.00140426083913	0.0510732856737605	0.859280720404009	-3.84723397308411	NOT
ZNF830	0.212202643197537	7.01106896752727	2.00119661721501	0.0510964270397319	0.859280720404009	-3.8474930654185	NOT
CIB2	0.114428467503782	6.61486872049195	2.00092363905111	0.0511268635588377	0.859280720404009	-3.84783364809947	NOT
NDN	0.206647356044913	6.89418482202417	2.00084401147772	0.0511357448239474	0.859280720404009	-3.84793298893754	NOT
RGS2	-0.78019430523257	11.8148693807656	-1.999485258667	0.0512874988976506	0.859280720404009	-3.84962764313708	NOT
ATP6V1A	-0.6297675328849	10.2271744368937	-1.99868559834463	0.0513769916956155	0.859280720404009	-3.85062456344895	NOT
OR11L1	-0.0657077048950052	6.51577707238149	-1.99845758174315	0.0514025345313885	0.859280720404009	-3.85090876921014	NOT
NEFL	0.438176930894057	6.94255648656186	1.99802020218231	0.0514515612821473	0.859280720404009	-3.85145385841341	NOT
TRPV1	0.074954683693691	6.18732675176722	1.9978167320961	0.0514743824096261	0.859280720404009	-3.85170740306467	NOT
GLIS3	0.0639459744397426	6.55051138631716	1.99752754269601	0.0515068328220374	0.859280720404009	-3.85206772757122	NOT
RAB30	0.0953579992284519	6.63838120572827	1.99732043706616	0.0515300833349308	0.859280720404009	-3.85232575184242	NOT
TGFBRAP1	-0.275629298045405	7.15406070399516	-1.99555414248788	0.0517287431543593	0.859280720404009	-3.85452544255302	NOT
FANCM	0.065738454155583	6.26628956088496	1.9954287095907	0.0517428760332194	0.859280720404009	-3.85468159425003	NOT
ZNF407	0.266965897281175	7.76235587070548	1.99487562415167	0.0518052334910573	0.859280720404009	-3.85537003869751	NOT
GSC	0.433734339414495	6.9199910590526	1.99451351044929	0.0518460950243585	0.859280720404009	-3.85582069204528	NOT
FASTKD2	0.265879306746394	6.86637096097493	1.99390974816829	0.051914286458904	0.859280720404009	-3.85657193459887	NOT
THAP1	-0.194062323362773	7.12649348897923	-1.99367753365884	0.0519405343400623	0.859280720404009	-3.85686082380353	NOT
ALDH3B1	-0.22373129477111	6.78841106647992	-1.99320418588792	0.0519940736851568	0.859280720404009	-3.85744961499883	NOT
CLDND2	-0.258819263774149	7.32229283969754	-1.99301207990542	0.0520158159613989	0.859280720404009	-3.85768854150003	NOT
BTNL9	0.072129513441709	6.20364898737448	1.99216574470207	0.0521116964014817	0.859280720404009	-3.85874092982599	NOT
TMEM161B	0.491204092397988	7.00562265570422	1.99048330958772	0.0523027507132342	0.859280720404009	-3.86083192520609	NOT
ANO8	0.113325064185825	6.74319620127637	1.98981791610538	0.0523784781912445	0.859280720404009	-3.86165851475829	NOT
GZMA	-0.773691182528857	8.49956631892735	-1.98977666731189	0.0523831757690859	0.859280720404009	-3.86170974912484	NOT
KLHL4	0.0654993997940476	6.20093954147443	1.98880160579976	0.0524943255598888	0.859280720404009	-3.86292060935086	NOT
DGKK	0.0780758244324131	6.10550056679144	1.98853504219411	0.0525247472213771	0.859280720404009	-3.86325155384191	NOT
MYB	0.458735948378314	7.66743111997509	1.98750582256218	0.0526423499977237	0.859280720404009	-3.86452902148928	NOT
TCP11L2	0.312543162606481	7.05653204139888	1.98658909269729	0.0527472903743192	0.859280720404009	-3.86566642418468	NOT
UNCX	0.109509470610856	6.55863321181342	1.98638353805292	0.052770845474784	0.859280720404009	-3.86592140215519	NOT
PGBD2	-0.0868189576419693	6.67325089163833	-1.98595522221004	0.0528199565654511	0.859280720404009	-3.86645263438171	NOT
TNFRSF14	-0.667422127936231	10.5524019980996	-1.98594047700379	0.0528216479658754	0.859280720404009	-3.86647092096679	NOT
PTGER2	-0.495032154179392	7.96020370244691	-1.98538990141027	0.052884837098404	0.859280720404009	-3.86715365187031	NOT
TOMM7	-0.697565520917362	10.3649285551712	-1.98510659567324	0.0529173772649815	0.859280720404009	-3.86750490115898	NOT
IRF2BP1	0.154617543155183	6.75965033604168	1.98327315830611	0.0531283813360331	0.859280720404009	-3.86977707712126	NOT
CUL4A	0.138394682986891	6.80124295663866	1.98322240490153	0.0531342326733492	0.859280720404009	-3.86983995197557	NOT
ART4	0.279164194391693	6.92777446740755	1.98270265746791	0.0531941860984457	0.859280720404009	-3.870483757147	NOT
NANP	0.107064619364297	6.6623594498992	1.98183263982338	0.0532946740491003	0.859280720404009	-3.87156113747829	NOT
PDE5A	0.117185849786108	6.63140398136296	1.9817764064351	0.0533011746891505	0.859280720404009	-3.87163076075757	NOT
NEK1	0.10174037189646	6.35505949052919	1.98170979274576	0.0533088761872677	0.859280720404009	-3.87171323398622	NOT
NAF1	0.215416193593078	6.81162005566348	1.98080922075375	0.0534130893803029	0.859280720404009	-3.87282799963873	NOT
KLF3	0.199946819174116	6.74675006838346	1.98060057659167	0.0534372584818271	0.859280720404009	-3.87308621055068	NOT
ENO1	-0.720637968846889	11.9660034460252	-1.98001192180678	0.0535054983818351	0.859280720404009	-3.87381459293549	NOT
SYT12	0.0723741684060411	6.37935211888263	1.98001106911772	0.0535055972843819	0.859280720404009	-3.87381564790031	NOT
COG1	0.214264417478817	7.17751789761704	1.97909041197115	0.0536124753145853	0.859280720404009	-3.87495449318296	NOT
SS18	0.0667693651693098	6.51231226447955	1.97903694313572	0.0536186880969818	0.859280720404009	-3.87502062073052	NOT
C20orf173	0.0684772497940287	6.36809999934864	1.97901027708505	0.0536217867760847	0.859280720404009	-3.87505359941963	NOT
PKDCC	0.0919051671127837	6.62685112834277	1.97894535852225	0.0536293311625474	0.859280720404009	-3.87513388463594	NOT
DKKL1	0.0932892407987671	6.40147096199108	1.97798678375899	0.0537408365685755	0.859280720404009	-3.87631911620976	NOT
BRCA1	0.183260760931795	6.84796955650003	1.97757040206	0.0537893339962343	0.859280720404009	-3.87683380963441	NOT
ADAM29	0.0996451088004155	6.67182250562648	1.97750889187059	0.053796501496953	0.859280720404009	-3.87690983565294	NOT
CXCL3	0.295433401341676	7.10512672281453	1.97714771852874	0.0538386039701826	0.859280720404009	-3.87735620451215	NOT
OR9G1	0.128519582650638	6.60434955545081	1.97713752041995	0.0538397931895923	0.859280720404009	-3.87736880726284	NOT
TMPRSS13	0.0941764513396395	6.68586323233631	1.97694266222965	0.0538625202922394	0.859280720404009	-3.87760960168562	NOT
MPP4	-0.0785568684807378	6.18313605082492	-1.9767073786091	0.0538899733877973	0.859280720404009	-3.87790032630134	NOT
GNGT2	-0.204535378224674	7.3430771941367	-1.97667511123071	0.0538937393127661	0.859280720404009	-3.87794019484504	NOT
TRNT1	0.0960646988106575	6.71559588125618	1.97608553726592	0.0539625883882528	0.859280720404009	-3.87866856231923	NOT
UBE2T	0.556201415681494	7.24153103395083	1.97577474717629	0.0539989122080802	0.859280720404009	-3.87905244680313	NOT
NEK10	0.0866751520402449	6.22193244828962	1.97530339659462	0.0540540418317096	0.859280720404009	-3.87963456198499	NOT
OR51B5	0.104096898827537	6.68578470640736	1.97428464938675	0.0541733610829137	0.859280720404009	-3.88089233048825	NOT
ALG11	-0.136041736810254	6.86006243995017	-1.9715662049029	0.0544928652442608	0.859280720404009	-3.88424605114544	NOT
TSPYL2	0.111934852866696	6.57313199444319	1.97156322162067	0.0544932167642787	0.859280720404009	-3.88424972956911	NOT
S1PR4	-0.622434395613702	10.8894916670912	-1.97149920966623	0.0545007597603207	0.859280720404009	-3.88432865602598	NOT
FCGR1A	-0.714911096190393	8.77664793411475	-1.9711938790884	0.0545367514583207	0.859280720404009	-3.88470509914163	NOT
RHOBTB2	0.681407476228668	7.2247649178117	1.97095056831922	0.0545654470400579	0.859280720404009	-3.88500504451379	NOT
TMPRSS9	0.408707093861524	7.42138355750618	1.96991169755718	0.0546881155841816	0.859280720404009	-3.88628539718605	NOT
NSD1	0.227369382103909	7.34066352164055	1.96940126618004	0.0547484735590602	0.859280720404009	-3.88691427916664	NOT
EXOC7	0.0855040301728103	6.53571738333321	1.96735027733091	0.0549915790091881	0.859280720404009	-3.88943990817708	NOT
ZNF277	-0.246377590006448	7.45335915764308	-1.96675698914861	0.0550620748775961	0.859280720404009	-3.8901701032937	NOT
RNF14	0.418458023121277	8.00552328874096	1.96665839286539	0.0550737978438365	0.859280720404009	-3.89029143456741	NOT
SMC4	0.338149282941839	6.78505111433212	1.96644748298409	0.0550988819541663	0.859280720404009	-3.89055096114591	NOT
TNFRSF9	-0.135526307853059	6.71246987611818	-1.96633375214971	0.0551124123622518	0.859280720404009	-3.89069089877192	NOT
KEL	0.439133491430728	7.26608764713454	1.96628033250624	0.0551187686133724	0.859280720404009	-3.89075662557602	NOT
LRP12	0.0949572677561479	6.40801654141342	1.96594633514693	0.0551585243029244	0.859280720404009	-3.89116753904957	NOT
NOLC1	0.102190522777472	6.41038296630969	1.96578566745357	0.0551776573535884	0.859280720404009	-3.89136518697311	NOT
KLRB1	-0.452947842394128	8.56257181994945	-1.96522100650013	0.0552449450700565	0.859280720404009	-3.89205971125314	NOT
LIG1	0.425899892018878	7.53292794353948	1.96515291885939	0.0552530634861512	0.859280720404009	-3.89214344723155	NOT
MITD1	-0.366006963636157	7.52057443243286	-1.96427938852241	0.0553573097415824	0.859280720404009	-3.89321753221891	NOT
NAT2	0.081566992198268	6.5261331478845	1.96398705971339	0.0553922337207003	0.859280720404009	-3.89357689183609	NOT
EGLN1	-0.405728646851491	7.87159364941918	-1.96270062603853	0.0555461467511395	0.859280720404009	-3.89515779583824	NOT
PICALM	-0.67448601154075	10.3415360707255	-1.96206918097537	0.0556218292725353	0.859280720404009	-3.89593347841343	NOT
KIF26A	0.127679905650212	6.62490233270106	1.96168186137376	0.0556682957214753	0.859280720404009	-3.89640917253008	NOT
PRMT6	0.176277494141845	7.14621385921747	1.9614146445384	0.0557003729759144	0.859280720404009	-3.89673731630945	NOT
CYLD	-0.256376625625439	7.85196635810298	-1.96056140671323	0.0558029037555251	0.859280720404009	-3.897784857801	NOT
DYNLRB2	0.078791181357901	6.16892599543489	1.96001889761044	0.0558681796032131	0.859280720404009	-3.89845072021826	NOT
CHKB	-0.232476413064847	7.97221107991213	-1.9597338150649	0.0559025076327592	0.859280720404009	-3.89880056447438	NOT
YWHAB	-0.882944817719782	10.743155979779	-1.95898715035747	0.0559925026917464	0.859280720404009	-3.89971665472514	NOT
FER1L6	0.0862697095206819	6.54298321742411	1.95884122483997	0.0560101055427615	0.859280720404009	-3.8998956595386	NOT
ARF1	0.156169054502736	6.73428065718103	1.95821515940013	0.0560856811674898	0.859280720404009	-3.90066352423543	NOT
CYP2D6	0.426967590868895	6.88667362605926	1.95611690717643	0.0563396113098718	0.859280720404009	-3.90323558234349	NOT
ZHX2	0.185647409100963	7.4991064067025	1.95609811907247	0.0563418894963955	0.859280720404009	-3.90325860301137	NOT
IDH1	-0.264805557484939	7.65016865707502	-1.95589030114548	0.0563670941243316	0.859280720404009	-3.90351322612623	NOT
EGLN2	-0.383212350119662	9.14665995495386	-1.95573263661518	0.0563862224947515	0.859280720404009	-3.90370638573773	NOT
SOX18	0.105409074727104	6.65414802384721	1.95565366516319	0.0563958056619269	0.859280720404009	-3.90380313137786	NOT
SEZ6L	-0.0776015691373138	6.1870838010195	-1.95551423979609	0.0564127283123953	0.859280720404009	-3.90397392972111	NOT
SLC5A2	0.0793856534630635	6.56035055308161	1.95537228137135	0.0564299628912912	0.859280720404009	-3.90414782108039	NOT
ATOH7	0.0780081844253191	6.60877724909128	1.9548407199399	0.0564945377151426	0.859280720404009	-3.90479886513772	NOT
TSPAN8	0.101146784523388	6.65257183783733	1.95452662320532	0.0565327244429615	0.859280720404009	-3.90518349685256	NOT
LCE2A	0.529732968577913	6.9342114118929	1.95448153059759	0.0565382084556847	0.859280720404009	-3.90523871159535	NOT
CBLB	-0.299013718288906	7.44655881936986	-1.95431882739957	0.0565579996745247	0.859280720404009	-3.90543792900784	NOT
PRX	0.434281181808323	6.86327818521421	1.95414971285674	0.0565785770742672	0.859280720404009	-3.90564498253034	NOT
HSF1	-0.075497696125483	6.41616739612976	-1.95396552796197	0.0566009955066503	0.859280720404009	-3.90587047093975	NOT
RAB27A	-0.391277080692191	8.97543380754455	-1.95372248505573	0.0566305896319681	0.859280720404009	-3.90616799022391	NOT
AIM2	-0.582207329144795	8.59635507618898	-1.95348310455635	0.0566597507902023	0.859280720404009	-3.9064609972099	NOT
PCDHA11	0.509682931648094	6.99342365586294	1.95325545203861	0.0566874952140094	0.859280720404009	-3.90673962219821	NOT
BTC	0.505990118168397	6.87023916990851	1.9526654401449	0.0567594553242031	0.859280720404009	-3.90746161940952	NOT
CD4	-0.366383304660803	7.18399400487088	-1.95210842569519	0.0568274628910679	0.859280720404009	-3.90814307723267	NOT
SRM	0.350101131870725	8.00608200617144	1.95156631956431	0.0568937174107146	0.859280720404009	-3.90880614640025	NOT
OR1I1	0.080567226209924	6.26458314123355	1.95119987773044	0.0569385403368847	0.859280720404009	-3.90925427072686	NOT
ELOVL6	0.200360335823595	6.72220434418974	1.95073590857159	0.0569953362233381	0.859280720404009	-3.90982156511574	NOT
TNFSF18	0.07532446822285	6.28718611440749	1.95073110435659	0.0569959245762768	0.859280720404009	-3.90982743865629	NOT
PEX5L	0.595846432576836	6.97122974447283	1.95071830443223	0.0569974921571137	0.859280720404009	-3.9098430875402	NOT
ZNF675	0.225353734490074	6.73995084830034	1.9504457224367	0.0570308835081813	0.859280720404009	-3.91017632027517	NOT
MYCBP2	-0.332987765854105	7.39364975891981	-1.95036324842964	0.0570409898989713	0.859280720404009	-3.91027713776707	NOT
ARHGAP23	0.0936355614715234	6.58484891251977	1.95026342056947	0.0570532248925599	0.859280720404009	-3.91039916430186	NOT
PSMB7	-0.430106889642371	9.42885361778993	-1.9496117582529	0.0571331485723838	0.859280720404009	-3.9111956133831	NOT
LRRC4C	0.146115839025823	6.66793067912408	1.94943908207805	0.0571543426847412	0.859280720404009	-3.91140661908592	NOT
RHOA	-0.902295999104519	11.6989484104439	-1.9491668109005	0.0571877747006119	0.859280720404009	-3.91173929678425	NOT
CDC20	0.504485638071139	7.19587311559189	1.94798569405657	0.0573329976937099	0.859280720404009	-3.91318202649403	NOT
PITRM1	0.299547025707743	7.7086694264415	1.94742851558	0.0574016147568883	0.859280720404009	-3.91386237429531	NOT
GFOD2	0.519753760231582	7.53609664426866	1.9473247626379	0.0574143998091384	0.859280720404009	-3.91398904551138	NOT
ATXN1	-0.336781397914714	8.16063781642473	-1.94718468297165	0.0574316651312026	0.859280720404009	-3.91416005916959	NOT
FBXL17	-0.0767054050747404	6.55536262130109	-1.94670453115185	0.057490879370808	0.859280720404009	-3.91474616867536	NOT
OR1J2	0.492804839754426	7.09321034091531	1.94669255193383	0.0574923573651675	0.859280720404009	-3.9147607899286	NOT
HPX	0.114903660443149	6.61167687297602	1.94635998271603	0.0575334027271486	0.859280720404009	-3.91516667897316	NOT
LAD1	-0.106903601539912	6.84233664175703	-1.94515000519865	0.057682949101963	0.859280720404009	-3.91664294428712	NOT
AIF1	-0.774023239248274	10.5034641447767	-1.94396816628684	0.057829339420972	0.859280720404009	-3.91808416671884	NOT
DDB1	0.265057295925419	7.162669401159	1.94290967936871	0.0579607208764438	0.859280720404009	-3.91937436732185	NOT
CEBPD	-0.897781925165676	12.1327931845281	-1.94197497575213	0.0580769508006261	0.859280720404009	-3.92051321781661	NOT
GDI2	-0.552280519565812	9.85449838977965	-1.94106831309208	0.0581898847008392	0.859280720404009	-3.92161748223768	NOT
SSNA1	-0.179086850107189	7.46427693826243	-1.94081855170955	0.0582210280293059	0.859280720404009	-3.92192160482783	NOT
LIPC	0.262959689068398	6.64266077952964	1.94073456708446	0.0582315034770796	0.859280720404009	-3.92202386185609	NOT
DHRS7C	0.178514843493243	6.74410421189198	1.94023162148864	0.0582942699654027	0.859280720404009	-3.92263615810728	NOT
STK17B	-0.443561039220082	8.62687527655624	-1.94015631426727	0.0583036731280269	0.859280720404009	-3.92272782767774	NOT
ZNF761	0.45546304172037	6.88535527934785	1.94013332611693	0.0583065437799327	0.859280720404009	-3.92275581000025	NOT
SULT1A2	-0.0788326900596985	6.6340057038654	-1.93945277677222	0.0583915824690605	0.859280720404009	-3.92358408783828	NOT
WDR1	-0.467597647410401	8.25174979130692	-1.9390009370635	0.0584481012216292	0.859280720404009	-3.92413388043202	NOT
RNF182	0.440652302181723	7.03774124286456	1.93896288097687	0.0584528636392364	0.859280720404009	-3.9241801818729	NOT
APBB1	0.442014878295041	6.90794511644748	1.93833910160908	0.0585309720906946	0.859280720404009	-3.92493900713095	NOT
OR2M2	-0.0780406404169502	6.29745955740053	-1.93732184115983	0.0586585433337971	0.859280720404009	-3.92617607940014	NOT
TUSC1	0.0620899968360558	6.33062033673444	1.93707894497636	0.0586890393419722	0.859280720404009	-3.92647138385774	NOT
IRGC	0.284103433746776	6.65732495470798	1.93681017211035	0.0587228000390143	0.859280720404009	-3.92679811354106	NOT
CYP4F8	0.192706894625095	6.71232028082121	1.93619404273246	0.0588002551548291	0.859280720404009	-3.92754696428313	NOT
GNG4	0.0900060945981256	6.61135068625276	1.93615323060721	0.0588053888349511	0.859280720404009	-3.92759656104053	NOT
CST8	0.112304641657007	6.39703518055317	1.93604815781409	0.0588186075097666	0.859280720404009	-3.92772424642391	NOT
CCDC57	0.532337722098239	6.99512158112609	1.93589260586517	0.0588381813841653	0.859280720404009	-3.92791326428438	NOT
KRTAP4-4	0.291799029025164	6.83338268142177	1.9358041864252	0.0588493101285207	0.859280720404009	-3.9280207010995	NOT
AZU1	0.879453703006281	8.52921534671498	1.93528745456109	0.0589143836642498	0.859280720404009	-3.92864849339154	NOT
TBX15	0.0668676527620704	6.29932037633951	1.93497243561427	0.0589540851414685	0.859280720404009	-3.92903115272156	NOT
ARMCX3	0.150229038316193	6.74296651026048	1.93418148081272	0.0590538692772956	0.859280720404009	-3.92999171912767	NOT
ELOVL3	0.490039311903775	7.20101892371763	1.93379448353351	0.0591027441959686	0.859280720404009	-3.93046158855661	NOT
SOCS5	0.0997087037467912	6.52084586686844	1.93299307815854	0.0592040659653503	0.859280720404009	-3.93143436732804	NOT
TLX1	0.0694018848134395	6.25184078998084	1.93298865111474	0.0592046260897969	0.859280720404009	-3.93143974015399	NOT
MC5R	0.103086735207113	6.56182193041381	1.93225826413072	0.0592970992527275	0.859280720404009	-3.93232602943861	NOT
BLZF1	-0.611528214144231	8.79402772363884	-1.93223668474603	0.0592998332648693	0.859280720404009	-3.93235221087579	NOT
TFRC	0.619056507324387	8.24930408216549	1.93210841338238	0.0593160869041328	0.859280720404009	-3.932507832726	NOT
SMPD4	0.127800252723078	6.60435693830248	1.93198426487742	0.0593318217559891	0.859280720404009	-3.93265844470266	NOT
SCG2	0.156432664282761	6.71042861627554	1.92929849846083	0.0596730975100658	0.859280720404009	-3.93591479969261	NOT
TBX4	-0.0818126806672952	6.31768723155059	-1.92901516192241	0.0597091983750478	0.859280720404009	-3.93625811795353	NOT
SNX5	0.172135924068175	6.94782192450367	1.92827429364323	0.0598036832463658	0.859280720404009	-3.93715563434176	NOT
RTN4RL2	0.471887002036813	6.82770538811426	1.92725250978624	0.0599342038997155	0.859280720404009	-3.93839300667907	NOT
ASF1B	0.31612922256679	7.56165661804888	1.92701959729524	0.059963989768132	0.859280720404009	-3.93867498789428	NOT
THTPA	0.0819971670320205	6.33574738047068	1.92680509078655	0.059991433001099	0.859280720404009	-3.93893466114673	NOT
TBC1D10A	-0.207505997984669	7.39259551015596	-1.92622960783453	0.0600651114209703	0.859280720404009	-3.93963120330404	NOT
GDF15	0.366898221465982	6.5103393667725	1.92522590514704	0.0601937995653509	0.859280720404009	-3.94084564435842	NOT
TMEM184C	-0.207239837174468	7.40873047540339	-1.92468302397446	0.0602635024340308	0.859280720404009	-3.941502296595	NOT
PRR20C	0.183730228859591	6.63950751089464	1.92409146757389	0.0603395335105489	0.859280720404009	-3.94221765476633	NOT
NFIX	0.569482915643904	7.61565991174976	1.92335968999039	0.0604337003160725	0.859280720404009	-3.94310233428471	NOT
RGS16	0.236617565693852	6.34954662884673	1.92330855038185	0.0604402857727898	0.859280720404009	-3.94316414915256	NOT
PCSK1N	0.433089319778965	7.38933324902569	1.92328353784871	0.0604435069625276	0.859280720404009	-3.94319438250341	NOT
BMPER	-0.0751402650999333	6.29664492129414	-1.92292252266939	0.0604900159431959	0.859280720404009	-3.94363071633927	NOT
CAP1	-1.03999477589151	12.6844176466875	-1.92213981996915	0.0605909553204049	0.859280720404009	-3.94457648736962	NOT
PDIA3	0.0594208415940711	6.32031040442382	1.92144710554654	0.0606804096690226	0.859280720404009	-3.94541326266657	NOT
CLIC6	0.191769674697769	6.7751593911652	1.92022130523569	0.0608389812586513	0.859280720404009	-3.94689339064848	NOT
AGTPBP1	-0.498270238086054	9.50170373372575	-1.92020304184815	0.0608413465166402	0.859280720404009	-3.9469154375359	NOT
DLAT	0.236510266057987	6.95332468850881	1.91929632863127	0.0609588721466708	0.859280720404009	-3.94800977533256	NOT
SLC22A2	0.146114692041918	6.80180853101419	1.91685639844251	0.06127609302895	0.859280720404009	-3.95095252206051	NOT
IL10RB	-0.630543143698352	9.62793170369334	-1.91647794161856	0.0613254231955946	0.859280720404009	-3.95140869958011	NOT
TDGF1	0.0995588853813292	6.61002158774036	1.91618155608432	0.0613640794198274	0.859280720404009	-3.95176590063664	NOT
ZNF175	0.156533719586833	6.53673779777337	1.91579876090304	0.0614140364661682	0.859280720404009	-3.95222717569548	NOT
HSD17B11	-0.413314645916994	8.73869161728169	-1.91576256085368	0.0614187625853916	0.859280720404009	-3.95227079354816	NOT
CDK3	0.380536372225168	6.83818499492008	1.91572581727247	0.0614235599834579	0.859280720404009	-3.95231506562712	NOT
ASMT	-0.0792142183466034	6.19712131381697	-1.91572179038177	0.0614240857708783	0.859280720404009	-3.95231991755727	NOT
ZNF81	0.0930722602984133	6.31640767504601	1.91528265021707	0.0614814469744093	0.859280720404009	-3.95284898037633	NOT
IFNAR2	-0.434412967289957	8.39179924998676	-1.91494808339905	0.0615251793410345	0.859280720404009	-3.95325199056086	NOT
SDCBP	-0.869524646494845	10.4222122923375	-1.91484412327196	0.0615387737324923	0.859280720404009	-3.95337720653843	NOT
STARD3NL	-0.23861972955262	7.1015527116696	-1.91465025057638	0.0615641324339359	0.859280720404009	-3.95361070406411	NOT
WASF1	-0.0778295170026411	6.50148368563609	-1.91415402464081	0.0616290798389173	0.859280720404009	-3.95420826444605	NOT
MS4A7	-0.474094753295673	7.58773096731431	-1.91372667111848	0.0616850599237678	0.859280720404009	-3.95472278755769	NOT
MAGEC3	0.13077367046415	6.67104463810272	1.91360348379479	0.061701204593832	0.859280720404009	-3.95487108480659	NOT
DDX17	-0.497878093313147	8.67945977100348	-1.91244013533525	0.0618538486108442	0.859280720404009	-3.95627118391103	NOT
RAB6A	-0.234771934712356	8.13729796319402	-1.91197026018468	0.0619155927150652	0.859280720404009	-3.95683648707533	NOT
PSMC6	-0.39813567737971	8.38617308282825	-1.91171955146678	0.0619485587039824	0.859280720404009	-3.95713806681002	NOT
OSR2	0.10861421341831	6.56552075311869	1.91171688739702	0.0619489090861496	0.859280720404009	-3.95714127127127	NOT
ASAP3	0.266214386311416	6.94389290029259	1.91129845331059	0.0620039631271436	0.859280720404009	-3.95764453748516	NOT
SYN2	0.0747603427059254	6.62638329194507	1.91067332581336	0.0620862899623017	0.859280720404009	-3.95839623543253	NOT
LMOD3	-0.682050777701994	9.42464648131215	-1.91063678814299	0.0620911047149694	0.859280720404009	-3.95844016478031	NOT
OIP5	0.226517080736892	6.75649928779919	1.90959718722931	0.0622282317696893	0.859280720404009	-3.95968979504401	NOT
SLCO3A1	-0.466912509716831	9.43852720067307	-1.9095524562382	0.0622341377419976	0.859280720404009	-3.95974355062918	NOT
TAF15	-0.473262470310321	8.46841802192819	-1.90933754866686	0.0622625193303563	0.859280720404009	-3.96000180214741	NOT
TATDN3	-0.214294922250295	7.35809597126629	-1.90932460109238	0.0622642295936993	0.859280720404009	-3.96001736032069	NOT
MOS	0.166586542845513	6.90427330511734	1.9092568731433	0.0622731765272931	0.859280720404009	-3.96009874275599	NOT
GPR137B	-0.571037333952033	7.48686834711673	-1.90894933712915	0.0623138161635957	0.859280720404009	-3.96046825103926	NOT
PPP1R1C	0.761971381497311	7.00907115172563	1.90845819918447	0.0623787649872908	0.859280720404009	-3.96105825933161	NOT
ANGPTL6	0.0935777201848307	6.61987223524222	1.90833686347733	0.0623948195006458	0.859280720404009	-3.96120400203475	NOT
VANGL2	0.265831646683394	6.77683171674532	1.90749914037224	0.0625057589306349	0.859280720404009	-3.96221003055674	NOT
IFNA7	0.452564477974057	6.8948062270823	1.90715135605442	0.0625518653256958	0.859280720404009	-3.96262758247944	NOT
GRM1	-0.0749534545554464	6.15714449727917	-1.9070208855823	0.0625691695152117	0.859280720404009	-3.96278421019587	NOT
SDHAF2	-0.490184455171502	9.88642766313412	-1.90685347491653	0.0625913790341766	0.859280720404009	-3.96298517130879	NOT
AKTIP	-0.250271213771325	7.31540622054322	-1.90673946972466	0.06260650737092	0.859280720404009	-3.96312201587938	NOT
IL17B	-0.0633509899763229	6.19570284675614	-1.90659705385373	0.0626254101494405	0.859280720404009	-3.96329295350706	NOT
JAKMIP3	0.0737635921716819	6.44162802144559	1.90620275531996	0.0626777705770812	0.859280720404009	-3.9637661645994	NOT
FCN1	-0.675181162437047	13.0376704630204	-1.90567412333551	0.0627480282608814	0.859280720404009	-3.96440046940058	NOT
UBQLNL	0.151881526888014	6.57875083550151	1.90562172648248	0.0627549957078246	0.859280720404009	-3.96446333254777	NOT
DENND2D	-0.381180923840299	8.51370177698083	-1.90531011219081	0.0627964461070659	0.859280720404009	-3.9648371629927	NOT
ZNF57	0.0883121377137241	6.65976579496936	1.9049643882173	0.0628424610441347	0.859280720404009	-3.96525185539653	NOT
FBXL7	0.097805632479731	6.30429017115516	1.90423697638036	0.062939371538669	0.859280720404009	-3.96612417934136	NOT
LSG1	0.406675468600274	7.44031495071981	1.90387326060563	0.0629878758800812	0.859280720404009	-3.96656025185284	NOT
PSMD6	-0.335491480548386	8.43325208266789	-1.90378492357979	0.0629996611233314	0.859280720404009	-3.96666615224058	NOT
MATN1	0.115460010814403	6.74518559542657	1.90365035675049	0.0630176176039254	0.859280720404009	-3.96682746628656	NOT
BYSL	0.149134747075293	6.54726616161918	1.90306645112002	0.0630955840310693	0.859280720404009	-3.96752732500304	NOT
SNX8	0.467249065476374	7.9440259214173	1.90268171994326	0.063147000485862	0.859280720404009	-3.96798836168118	NOT
DPYD	-0.393945139368206	8.33113967194417	-1.90212519388894	0.0632214392625498	0.859280720404009	-3.96865513234239	NOT
OR56A1	-0.0774578858737787	6.17217636724241	-1.90186528518184	0.0632562292700563	0.859280720404009	-3.96896647327553	NOT
PAG1	-0.209701306364853	6.86728896098209	-1.90132884805672	0.0633280855248316	0.859280720404009	-3.96960895454256	NOT
EPHX2	0.179433622884841	6.63562441243646	1.90110766984206	0.0633577328084531	0.859280720404009	-3.96987381297702	NOT
FAM156A	0.206495934708427	6.96315613387755	1.90056295714773	0.0634307979242982	0.859280720404009	-3.97052599373956	NOT
TMEM202	0.0989969745542894	6.60332715887838	1.90031613694546	0.0634639288273676	0.859280720404009	-3.97082145995089	NOT
PSORS1C1	0.117059825916136	6.76775124313527	1.89954421137797	0.0635676403293988	0.859280720404009	-3.97174532403058	NOT
RHOU	-0.514845588663674	8.29725162018003	-1.8991391518121	0.0636221195798324	0.859280720404009	-3.97222998982496	NOT
DIAPH3	0.0886665483200915	6.23945498299044	1.89867847963719	0.0636841269112954	0.859280720404009	-3.97278109580043	NOT
TAL1	0.207540528053804	6.66839654382665	1.8978802578187	0.0637916909889119	0.859280720404009	-3.97373575829765	NOT
PRCC	0.248493159577239	7.73245677944946	1.89733808686337	0.0638648392850927	0.859280720404009	-3.97438400157179	NOT
TMEM70	-0.137738350602055	6.92730815136322	-1.89727120572372	0.0638738676646287	0.859280720404009	-3.97446395716439	NOT
TRPV4	0.0784386983187062	6.63461433081715	1.89707045454351	0.063900973881409	0.859280720404009	-3.97470393902564	NOT
TNS1	0.669685845052102	8.9187264254184	1.89704941389471	0.0639038154402336	0.859280720404009	-3.97472909023223	NOT
CAD	0.241043542065546	6.98289933941591	1.89660373900121	0.063964029537971	0.859280720404009	-3.97526178015859	NOT
DAZ3	0.134888230375992	6.60059960468015	1.89539853112839	0.0641271045253947	0.859280720404009	-3.97670178767062	NOT
BMP7	0.0716212271120096	6.20426852133136	1.89476259991349	0.0642132941326192	0.859280720404009	-3.97746131188605	NOT
ZNF26	0.276634817938677	7.25044121388373	1.89468688264593	0.0642235628846054	0.859280720404009	-3.97755173098287	NOT
CTSA	-0.670895333938075	9.58291603342259	-1.89460695766303	0.0642344038030243	0.859280720404009	-3.97764717161161	NOT
BRSK2	0.168263042871553	6.659221555188	1.89436502214935	0.0642672291147087	0.859280720404009	-3.97793605355117	NOT
PRAMEF19	0.21342780544344	6.78485248949467	1.89404219967502	0.0643110512519331	0.859280720404009	-3.97832147149619	NOT
ZFP36L2	-0.344599577708154	7.93850428617305	-1.89369675556354	0.0643579723891064	0.859280720404009	-3.97873383831292	NOT
APOBEC3D	0.10352798667889	6.51119084789194	1.89275990177594	0.064485370556406	0.859280720404009	-3.97985188060753	NOT
LMBR1L	0.15836964146948	6.98652533466491	1.8926175963111	0.0645047407554536	0.859280720404009	-3.98002166876041	NOT
PDLIM4	0.0748101963928463	6.11124817139775	1.89130793445896	0.0646832407776172	0.859280720404009	-3.98158377131716	NOT
OMA1	-0.277825031308526	7.7415965217422	-1.89092554752111	0.0647354373556411	0.859280720404009	-3.98203969850905	NOT
OR13H1	-0.0744841742811611	6.11374033126487	-1.89089421236153	0.0647397162564042	0.859280720404009	-3.98207705669057	NOT
MAGEA8	0.0872374204601938	6.63810220802082	1.8903768628294	0.0648103965437437	0.859280720404009	-3.98269377470893	NOT
SPAG9	-0.134941629880451	7.15606993522162	-1.8901322407678	0.0648438396727996	0.859280720404009	-3.98298533409233	NOT
CCNA2	0.284732972237085	7.15286462168201	1.88911058037561	0.0649836732329156	0.859280720404009	-3.98420269577082	NOT
DNAH5	0.066908784094033	6.19113904735494	1.88891275241799	0.0650107793706835	0.859280720404009	-3.98443835623526	NOT
IFNA6	-0.0726580070887035	6.13450286442514	-1.88851645259619	0.065065108820055	0.859280720404009	-3.98491038381504	NOT
LAIR2	-0.313623895584993	7.25198348534856	-1.8878298861476	0.0651593228921769	0.859280720404009	-3.98572795347921	NOT
FCER1G	-1.06450165554426	12.5555343300154	-1.88777240830837	0.0651672155512724	0.859280720404009	-3.98579638764789	NOT
PMP2	0.45199500836602	6.88240695916663	1.88704523568013	0.0652671386628168	0.859280720404009	-3.98666202628384	NOT
ELMOD2	-0.218789748642969	7.26499068430147	-1.88645174337243	0.0653487889225275	0.859280720404009	-3.98736832842849	NOT
MIDN	-0.464365839930554	9.77476062040966	-1.88608280360866	0.0653995899449535	0.859280720404009	-3.98780730437788	NOT
CDC42	-0.297255514684307	7.79665785982777	-1.88601544889182	0.0654088679530946	0.859280720404009	-3.98788743756006	NOT
B3GALT4	-0.381189597959056	7.99064469694266	-1.88567111718959	0.0654563166086932	0.859280720404009	-3.98829705911033	NOT
DTX1	0.198333100336045	6.81314600140235	1.88541635651104	0.0654914412858417	0.859280720404009	-3.98860008659515	NOT
FSIP1	0.318907871209692	6.95582843149525	1.88533983935361	0.0655019940837518	0.859280720404009	-3.98869109413831	NOT
VPS26B	-0.250806094671614	7.84629929260499	-1.88495984233735	0.0655544224751799	0.859280720404009	-3.9891430082861	NOT
SIGLEC12	-0.160394547553006	6.34694005081929	-1.88434493675518	0.0656393369377056	0.859280720404009	-3.98987413198362	NOT
SERPINB5	0.0766040738664833	6.29591021120634	1.88401238319834	0.0656852993863249	0.859280720404009	-3.9902694577441	NOT
FYN	-0.503452380628771	8.61003450797835	-1.88399699724109	0.0656874265520416	0.859280720404009	-3.9902877465513	NOT
C15orf62	0.117946793547907	6.78992163080251	1.88391299944042	0.0656990405928631	0.859280720404009	-3.99038758997065	NOT
CLN8	0.0919337172595833	6.28028125383116	1.88371884761635	0.0657258918744707	0.859280720404009	-3.99061835335225	NOT
SLC43A1	0.3825944819989	7.26364632935935	1.88369291192825	0.0657294794979267	0.859280720404009	-3.99064917831293	NOT
IRX2	0.0717353742434454	6.58187955546854	1.88341823619877	0.0657674849756811	0.859280720404009	-3.9909756133882	NOT
DYRK1B	0.43245025256888	7.55541099978888	1.88306154760642	0.0658168660429752	0.859280720404009	-3.99139945779712	NOT
NEUROD2	0.181029570489768	6.73030396679047	1.88300630617802	0.0658245166553515	0.859280720404009	-3.99146509399967	NOT
C5	0.204762076199136	6.73269772476901	1.88300361840972	0.0658248889147163	0.859280720404009	-3.99146828748504	NOT
REG4	0.092370709218633	6.20442741102738	1.88226766664137	0.0659268865568699	0.859280720404009	-3.99234257255122	NOT
CENPH	0.0873848756448554	6.68393248142934	1.88216153100153	0.0659416072777515	0.859280720404009	-3.99246863502097	NOT
SERF1B	0.190716037527633	7.07681704017961	1.88187622829186	0.065981191831577	0.859280720404009	-3.99280747423771	NOT
CDY2B	0.0649718044535899	6.32805182371287	1.88181802893469	0.0659892692286645	0.859280720404009	-3.99287658945318	NOT
TCF3	0.290654205364106	7.02681514624372	1.88117606659439	0.0660784219644058	0.859280720404009	-3.9936388425374	NOT
CYTIP	-0.18262731490409	7.00550951244353	-1.88058373317592	0.0661607732727386	0.859280720404009	-3.99434197923707	NOT
ZDHHC5	0.269534611757877	8.26025275122009	1.88035157393121	0.066193073845678	0.859280720404009	-3.99461751750541	NOT
CETN1	0.193031262930241	6.75152604975626	1.88031719150274	0.0661978586504484	0.859280720404009	-3.9946583219436	NOT
TRIM71	0.09602901879596	6.36657083954402	1.88005860670062	0.0662338538307694	0.859280720404009	-3.99496518617718	NOT
NFKBIE	-0.227094105578913	6.87808729442549	-1.87921708613003	0.0663511092509522	0.859280720404009	-3.99596358583988	NOT
BEND5	0.115327911675398	6.76692921180471	1.87921458497589	0.0663514580184443	0.859280720404009	-3.99596655272442	NOT
CRBN	-0.324852534832948	8.03708435375495	-1.87881857724285	0.0664066980307749	0.859280720404009	-3.99643625894205	NOT
LRRC25	-0.426159908155119	9.16938547459157	-1.87864696008499	0.0664306494314368	0.859280720404009	-3.99663978961039	NOT
C11orf80	0.138418985894404	6.41419236816996	1.87859916857528	0.0664373206632914	0.859280720404009	-3.99669646561468	NOT
BCCIP	0.248119283543185	6.90348347191202	1.87844653495328	0.0664586306513581	0.859280720404009	-3.9968774661226	NOT
BRMS1L	0.275768889307422	6.77147190806732	1.87800324644226	0.0665205534412759	0.859280720404009	-3.99740307159858	NOT
SLC22A17	0.110861811718465	6.61001800827493	1.8778373915658	0.0665437342405558	0.859280720404009	-3.99759969907911	NOT
SCGB1C1	-0.21066649267414	6.64627488747124	-1.87754303835826	0.0665848915816537	0.859280720404009	-3.99794863151271	NOT
STK33	0.129377291933457	6.60719229104826	1.87739602577789	0.0666054554155811	0.859280720404009	-3.99812288658752	NOT
DSCAML1	0.118914108846681	6.56746662521092	1.87683688280124	0.0666837165449782	0.859280720404009	-3.99878554113737	NOT
PM20D2	-0.105939602667076	6.68587724572413	-1.87646774204406	0.0667354265848453	0.859280720404009	-3.99922293098801	NOT
ZNF66	0.151525809961129	6.6539124006194	1.87628843216904	0.0667605569921332	0.859280720404009	-3.99943536748696	NOT
IL17REL	0.079210437241696	6.36037654953646	1.87625459722939	0.0667652998846374	0.859280720404009	-3.99947545140907	NOT
HBS1L	-0.0826177060423641	6.68412960932815	-1.87590555476608	0.0668142444453912	0.859280720404009	-3.99988892417942	NOT
MAP3K13	0.0727338043453472	6.24588767213791	1.87544274598805	0.0668791889115941	0.859280720404009	-4.00043706678285	NOT
GPR149	0.0631405618488463	6.32467258035123	1.87536844635696	0.0668896201332914	0.859280720404009	-4.00052505568246	NOT
ARHGDIB	-1.09518524807968	13.2120717325235	-1.87531479787349	0.0668971529171208	0.859280720404009	-4.0005885868139	NOT
SLC2A6	-0.425698180706683	7.67753214368754	-1.87480835766376	0.0669682977023407	0.859280720404009	-4.00118824586406	NOT
ATP6V1E1	-0.648199255771036	10.5951079770928	-1.8746361891623	0.0669924985877239	0.859280720404009	-4.00139207476886	NOT
MORF4L2	0.431449963776738	7.83177793352967	1.87383258360269	0.0671055557655416	0.859280720404009	-4.00234325484374	NOT
ARHGEF4	0.0767402513160826	6.07025196656771	1.87381097918851	0.0671085974696613	0.859280720404009	-4.0023688221079	NOT
SYTL1	-0.406567507304423	8.35449869937844	-1.87371664718575	0.0671218799254795	0.859280720404009	-4.00248045440238	NOT
NUP188	0.128196531950059	6.90151660184333	1.87323757980998	0.0671893696646565	0.859280720404009	-4.00304731091771	NOT
ATXN7	0.122915607437035	6.43223825591074	1.87314782819542	0.0672020200405846	0.859280720404009	-4.00315349636202	NOT
RAP1B	-0.259291096078099	6.88073061838486	-1.87188949506798	0.0673795935508133	0.859280720404009	-4.00464179720386	NOT
CRIP3	0.179812094071307	6.78213064922688	1.87111057023207	0.0674897133942457	0.859280720404009	-4.00556266581262	NOT
FTMT	0.339773838846697	6.70838658292006	1.86977608185589	0.0676787306495384	0.859280720404009	-4.00713961084362	NOT
ACOT2	0.364332820260596	7.03807514190024	1.86960000111897	0.0677037042888477	0.859280720404009	-4.00734761418355	NOT
CDH4	-0.0682751687344156	6.31340551022047	-1.86952373591544	0.0677145234567453	0.859280720404009	-4.00743770093945	NOT
CYB5A	0.397494465393925	7.68527997575516	1.86931865679848	0.0677436237588625	0.859280720404009	-4.00767993167672	NOT
SLC31A2	-0.600118512055751	9.51033211084525	-1.8691041662717	0.0677740708749583	0.859280720404009	-4.00793325553979	NOT
TRIP4	-0.268040260385018	8.06436551199669	-1.86833442164199	0.0678834324286884	0.859280720404009	-4.00884216621284	NOT
COL9A2	0.513464908914339	7.10966055835265	1.86745341941101	0.0680087846533881	0.859280720404009	-4.00988207376607	NOT
ZNF143	-0.288136521882866	8.16397426771226	-1.86722546213373	0.0680412512138341	0.859280720404009	-4.01015108213292	NOT
PEA15	-0.421297432237977	7.91244398284837	-1.86698348561738	0.0680757288353534	0.859280720404009	-4.01043660498239	NOT
KCNK5	0.107654914967582	6.74237674902216	1.86622507831148	0.068183885278946	0.859280720404009	-4.01133130000336	NOT
BMP1	0.605209968872658	7.05581116963838	1.86619220530428	0.0681885765917255	0.859280720404009	-4.01137007365225	NOT
ACADS	0.200156654720392	6.76825542556259	1.86574929417172	0.068251811221005	0.859280720404009	-4.0118924320265	NOT
TAS1R1	0.0696529223005129	6.17417637118392	1.86533361970013	0.0683112024991684	0.859280720404009	-4.01238257592394	NOT
SFXN2	0.077953060448495	6.33984223258144	1.86448255673691	0.068432938539835	0.859280720404009	-4.01338583089767	NOT
HSFX1	0.340690485066908	6.87712597398467	1.86431496032053	0.068456933200855	0.859280720404009	-4.01358335373911	NOT
EIF5A2	0.160483680593616	6.86023560176366	1.86348457438947	0.0685759242473391	0.859280720404009	-4.01456180111878	NOT
KCTD20	-0.489126801760227	8.69535858633005	-1.86301145403208	0.0686437989346582	0.859280720404009	-4.01511912141159	NOT
SSBP1	-0.490795535851607	8.63913078954218	-1.86275798590828	0.0686801853491603	0.859280720404009	-4.01541765092608	NOT
CTSW	-0.444144535743505	7.37576999394783	-1.86197711301747	0.0687923857444141	0.859280720404009	-4.01633713791297	NOT
AP2B1	0.179416745733717	6.84769725730173	1.86171488680007	0.0688300987815163	0.859280720404009	-4.01664584158562	NOT
EFNB3	-0.0764706798767021	6.21297740569918	-1.86130427317064	0.0688891879144375	0.859280720404009	-4.01712916163089	NOT
SOHLH2	0.534559705578852	7.00686281570404	1.86109333539377	0.0689195595165986	0.859280720404009	-4.01737741574518	NOT
OR14I1	0.087407860192716	6.66951670995428	1.86072834507718	0.068972138984938	0.859280720404009	-4.01780692093905	NOT
CDCA4	0.231897466374297	7.34680271979682	1.86064255104895	0.0689845031631589	0.859280720404009	-4.01790786971795	NOT
PTPRF	0.421246783770529	6.91044212008427	1.86062566473518	0.0689869369499848	0.859280720404009	-4.01792773839975	NOT
DIP2A	0.189476888196144	6.84848548950964	1.86030993969961	0.0690324550998194	0.859280720404009	-4.01829919787176	NOT
KLF8	-0.0713971437904011	6.48089172276996	-1.86010239907083	0.069062390143134	0.859280720404009	-4.01854334720074	NOT
C11orf53	0.0653378960127586	6.33961037359879	1.86007318654354	0.0690666045543655	0.859280720404009	-4.01857771082073	NOT
TMLHE	-0.295635077742006	7.46297579753459	-1.85955922603068	0.0691407878880469	0.859280720404009	-4.01918222654576	NOT
MFAP2	0.134372886233566	6.56855128854286	1.85951878535022	0.069146627824564	0.859280720404009	-4.0192297867041	NOT
MRPL42	-0.164051539272602	7.04810420648541	-1.85928098678676	0.0691809761710236	0.859280720404009	-4.01950943195907	NOT
KIR2DL3	-0.604519265562045	7.75944831625084	-1.85877556196769	0.0692540292938659	0.859280720404009	-4.02010370181237	NOT
PLD6	0.274052309109615	7.30049257376386	1.85866495516097	0.0692700249019922	0.859280720404009	-4.02023373375444	NOT
ATG10	-0.390837979329119	8.58886851617703	-1.85865821920953	0.0692709991352034	0.859280720404009	-4.02024165249134	NOT
SLC5A11	0.0714395872501941	6.60576037823981	1.85859239480587	0.0692805200524851	0.859280720404009	-4.02031903395777	NOT
KCNA4	0.0775663495555667	6.6115652937844	1.85855782925924	0.0692855200968154	0.859280720404009	-4.02035966742151	NOT
PYCR1	0.130502756502921	6.79725851891119	1.85852052281871	0.0692909169654864	0.859280720404009	-4.02040352224335	NOT
SLC17A7	-0.0653307433769283	6.29794174031682	-1.85830025353955	0.0693227890827919	0.859280720404009	-4.02066244058418	NOT
IPMK	0.106194859464262	6.39419256891325	1.85813141709559	0.0693472274756873	0.859280720404009	-4.02086088452197	NOT
PRDM13	0.255492246367842	6.84251050384405	1.85776290372016	0.0694005936523484	0.859280720404009	-4.0212939698301	NOT
ST3GAL2	-0.222298065313253	7.70319652417661	-1.85757553159361	0.0694277412429361	0.859280720404009	-4.02151414683114	NOT
PCGF5	0.145909618534628	6.78656590042042	1.85747752505166	0.069441944598283	0.859280720404009	-4.02162930498688	NOT
CORO2A	0.132169638412269	6.73080512090174	1.85672231332534	0.0695514743791031	0.859280720404009	-4.02251651539189	NOT
CCDC92	-0.34573176215284	7.33504803437721	-1.85621639466241	0.0696249305455201	0.859280720404009	-4.02311069500613	NOT
OR11A1	0.165944347274574	6.79939294485129	1.85540021262707	0.0697435734953055	0.859280720404009	-4.0240689858013	NOT
DGCR2	-0.262656375675855	8.77723318092862	-1.85529463657757	0.0697589328828128	0.859280720404009	-4.02419291889177	NOT
SELPLG	-0.307649311458284	8.06334815316021	-1.85486008562396	0.0698221822781211	0.859280720404009	-4.02470296654782	NOT
IGSF9	0.0709383450298473	6.53350164913961	1.8546843759937	0.0698477708042133	0.859280720404009	-4.02490917527856	NOT
ZNF529	0.204545804428607	7.11873791409527	1.85381166067897	0.0699749817084157	0.859280720404009	-4.0259331363198	NOT
KRTAP10-12	0.218365998808103	6.72335248194955	1.85329123912251	0.0700509340256841	0.859280720404009	-4.02654356132365	NOT
OR4D9	-0.0707295464702558	6.26896339108194	-1.85320705003841	0.0700632274602989	0.859280720404009	-4.02664229714256	NOT
GATA1	0.435587336557872	7.91423747736323	1.85303641235797	0.070088149870541	0.859280720404009	-4.02684240742232	NOT
SHISA4	0.0937011853231686	6.74041406916062	1.85296360339245	0.0700987862358482	0.859280720404009	-4.02692778737794	NOT
ACOT7	-0.0752014283030933	6.35692946512797	-1.8523041603061	0.0701951838472402	0.859280720404009	-4.02770096272365	NOT
SLCO2A1	-0.0691789881734834	6.07998078258645	-1.85206138425705	0.0702307011831652	0.859280720404009	-4.02798555281058	NOT
RPL18	-0.934931312915481	12.7777453384708	-1.85152347700462	0.0703094494390747	0.859280720404009	-4.02861599641016	NOT
GULP1	-0.0675198075819612	6.17925878203057	-1.85124863989709	0.0703497137356934	0.859280720404009	-4.02893805583609	NOT
CGB5	0.317322356850727	6.84770014290521	1.85046200984782	0.0704650648157616	0.859280720404009	-4.02985962729068	NOT
AMDHD1	0.085167430011472	6.35830264961503	1.85029030918171	0.0704902641972314	0.859280720404009	-4.03006073938655	NOT
RPS6KA5	-0.497766577939039	8.4787142412897	-1.85009007927057	0.0705196602614129	0.859280720404009	-4.03029524829587	NOT
SDHD	-0.47253285811505	7.93824358136922	-1.84917395949502	0.0706542895823314	0.859280720404009	-4.03136794045091	NOT
LRRFIP1	-0.698229453659936	10.9154519101032	-1.84875683127894	0.0707156611069048	0.859280720404009	-4.0318562148089	NOT
FRMPD4	0.0694667144372261	6.19862929066449	1.84824055112882	0.0707916831809928	0.859280720404009	-4.03246042740662	NOT
GPRIN2	0.0873521217353446	6.47786197337123	1.84804091924428	0.0708210974390477	0.859280720404009	-4.0326940233003	NOT
PRKAR1A	-0.5722464145744	10.399134366326	-1.8479622715083	0.0708326884308234	0.859280720404009	-4.03278604593791	NOT
ACTN3	0.0748373188208653	6.29411469656919	1.84783803937938	0.0708510008556157	0.859280720404009	-4.03293139853828	NOT
ETV6	-0.400986298543037	8.80271267083056	-1.84753337697839	0.070895926542789	0.859280720404009	-4.03328782205737	NOT
GNLY	-0.681391304382206	8.97366689750847	-1.84671772979116	0.0710163209683752	0.859280720404009	-4.03424180740199	NOT
BBS5	0.237095644554726	6.79697601149742	1.84664806140332	0.0710266124529619	0.859280720404009	-4.0343232758869	NOT
IQCJ	0.0740611310930737	6.54413129860111	1.84657994798376	0.0710366754556323	0.859280720404009	-4.03440292359009	NOT
KCNQ4	0.111890257767977	6.73412283507682	1.84649597019618	0.0710490839027522	0.859280720404009	-4.03450111880211	NOT
MTHFSD	0.09166339220016	6.40081782623586	1.84617375903134	0.0710967104124484	0.859280720404009	-4.03487784622425	NOT
SIGLEC5	-0.235530312619437	7.40906855660866	-1.84617265306177	0.0710968739339396	0.859280720404009	-4.03487913922446	NOT
DKK2	0.502144610550116	6.89554498694172	1.84596762663826	0.0711271933077389	0.859280720404009	-4.03511882669689	NOT
USP54	-0.143246127897235	6.68564218839808	-1.84500195301773	0.0712701445244279	0.859280720404009	-4.03624745965731	NOT
ATOH1	0.0716187452439536	6.18146144628161	1.84494181119088	0.0712790555091214	0.859280720404009	-4.03631773448728	NOT
PADI3	0.233845672221945	6.7853090380098	1.84466978743922	0.0713193719980291	0.859280720404009	-4.03663556668514	NOT
PI4K2A	0.156644980839729	6.71895936234352	1.84463137039905	0.0713250673198154	0.859280720404009	-4.03668045000183	NOT
CALM1	-0.637783346643479	10.4029082123913	-1.8443251928341	0.0713704718567277	0.859280720404009	-4.03703813528568	NOT
SPATA19	0.104865720272808	6.70143350195737	1.843188053641	0.0715393176711895	0.859280720404009	-4.0383661462911	NOT
NFIA	0.142762021289467	6.41055204079271	1.84273660361425	0.0716064439020509	0.859280720404009	-4.03889318671496	NOT
UTP15	0.155630569388477	6.64159876451424	1.84248802476762	0.0716434278858091	0.859280720404009	-4.03918334208138	NOT
CNN3	0.0830415883532485	6.39836665468515	1.84240006509606	0.0716565185426151	0.859280720404009	-4.03928600590471	NOT
SLC30A9	-0.279524690262003	7.75082373338794	-1.84087077916877	0.0718844389046488	0.859280720404009	-4.04107029731003	NOT
EIF4EBP1	0.267006305083199	6.97579466450455	1.84020236589936	0.071984249538969	0.859280720404009	-4.04184978455132	NOT
ITGB4	0.0683413477453847	6.39404225695507	1.84011142172104	0.0719978388011535	0.859280720404009	-4.04195582343893	NOT
MCF2L	0.0715501372207701	6.47705308113601	1.84004913071666	0.0720071478362731	0.859280720404009	-4.04202845087628	NOT
MAP2K7	0.171651174978732	6.91723117599055	1.83945361962298	0.0720961949222537	0.859280720404009	-4.04272267769499	NOT
SKA2	0.232334738314904	6.63481754045713	1.83914734513349	0.072142028528276	0.859280720404009	-4.04307965021902	NOT
PVRIG	-0.389465029913134	7.39215496954239	-1.8388331355728	0.072189075189396	0.859280720404009	-4.04344582049936	NOT
TEX12	0.386961300694153	6.80041613482059	1.83877720383494	0.0721974525770426	0.859280720404009	-4.04351099625151	NOT
CMTM6	-0.677262581369794	10.0982415974197	-1.83804176221776	0.0723076825522507	0.859280720404009	-4.04436783488583	NOT
PPP2R5E	-0.302251328947362	8.54783119280022	-1.83799065869637	0.0723153473660134	0.859280720404009	-4.04442736342351	NOT
PSMC1	-0.633410359342815	9.41896240370369	-1.8373632411142	0.0724095071871656	0.859280720404009	-4.04515810715717	NOT
HAUS4	-0.60012600005224	8.88078889364985	-1.83679602365693	0.0724947215745618	0.859280720404009	-4.04581855999511	NOT
AKAP9	0.0805897851166808	6.20747588768311	1.83674096279221	0.0725029980036033	0.859280720404009	-4.04588266245638	NOT
HLA-DOB	0.298676377822438	7.28664860767512	1.83658726403849	0.0725261053298285	0.859280720404009	-4.04606159185759	NOT
COPB1	-0.533461814512401	8.83720085893637	-1.83615782385847	0.0725907010507348	0.859280720404009	-4.04656146209966	NOT
SEH1L	0.0944397117715861	6.32504432916881	1.8359939764592	0.0726153595228532	0.859280720404009	-4.0467521558255	NOT
PKHD1	0.0661760112376975	6.0710066897392	1.83533285598482	0.0727149277564071	0.859280720404009	-4.04752145829545	NOT
DNAI2	-0.114070832268211	6.56282678063582	-1.83463967460852	0.072819448313506	0.859280720404009	-4.04832782293593	NOT
OLFM2	0.0839913570663455	6.37831601089267	1.83420021969814	0.0728857766970651	0.859280720404009	-4.04883890250837	NOT
RASL12	0.0711370923646024	6.27817040821718	1.83411447349034	0.0728987246014748	0.859280720404009	-4.04893861232565	NOT
STARD3	-0.299728430353881	7.571235314492	-1.83397879771593	0.0729192159699766	0.859280720404009	-4.04909637480295	NOT
ACTR5	0.129164055950293	6.73217281495758	1.83396872120131	0.072920738038988	0.859280720404009	-4.04910809129318	NOT
MYOD1	0.24549875529284	6.78176397084593	1.83366892620936	0.0729660346857783	0.859280720404009	-4.04945665434507	NOT
ADORA2B	-0.178742400675906	6.62196238380103	-1.83286080600455	0.0730882535712211	0.859280720404009	-4.05039599877368	NOT
TCHHL1	-0.0862697999229312	6.1037675357513	-1.8315571246678	0.0732857846082237	0.859280720404009	-4.05191065548538	NOT
BMX	-0.172603208265309	7.0045530283822	-1.83137409738332	0.0733135525493588	0.859280720404009	-4.05212323107378	NOT
PRKCB	-0.330448217695049	8.15309247452836	-1.83105250849535	0.0733623638378995	0.859280720404009	-4.05249669553397	NOT
NDUFAB1	-0.491935238662293	8.53913701695108	-1.83083640965484	0.073395179077773	0.859280720404009	-4.05274762296052	NOT
RRP1B	0.115451206029063	6.47405187568583	1.8305884741295	0.0734328440683816	0.859280720404009	-4.0530354881131	NOT
MSC	-0.1206847031951	6.30752853134133	-1.82981503799363	0.073550445013289	0.859280720404009	-4.05393327844459	NOT
LMAN2L	-0.239388022674667	7.48238583830772	-1.82959448200699	0.0735840096488906	0.859280720404009	-4.05418923843626	NOT
SLC6A17	0.0783126391455804	6.62432226112076	1.82957498685699	0.0735869770799575	0.859280720404009	-4.05421186175588	NOT
NCOA3	-0.239883574240476	8.97152354468733	-1.82945613264791	0.0736050705161831	0.859280720404009	-4.05434978287722	NOT
C1orf162	-0.640992528800778	12.5109091873596	-1.82926492552758	0.0736341862703699	0.859280720404009	-4.05457164845777	NOT
ENTPD8	0.0654405663361572	6.17870943859072	1.82805999615959	0.0738178885624096	0.859280720404009	-4.05596933824776	NOT
FKBP10	0.0807130445009046	6.37504285684879	1.82795082041495	0.073834552468014	0.859280720404009	-4.05609594202629	NOT
USP6NL	-0.0717684140012773	6.0664420940549	-1.82782781563024	0.073853330953365	0.859280720404009	-4.05623857494317	NOT
LRRC14	0.266105987561401	7.24306721415225	1.82768165266218	0.0738756501124869	0.859280720404009	-4.05640805115174	NOT
MFSD11	-0.422676876610131	8.60665419787514	-1.8275082467752	0.0739021366573504	0.859280720404009	-4.05660910107397	NOT
TULP3	0.279999603746209	6.88034366789448	1.82721313637888	0.0739472311346874	0.859280720404009	-4.05695122123302	NOT
CD3G	-0.304607385653415	7.12176018444174	-1.82686649624614	0.0740002292735465	0.859280720404009	-4.05735302137989	NOT
FCER2	0.232142816036413	6.67792308644864	1.82680543194847	0.0740095687697603	0.859280720404009	-4.05742379617858	NOT
PILRA	-0.615410580262306	9.12985759614552	-1.82652899428488	0.0740518610431129	0.859280720404009	-4.05774416880021	NOT
SETD4	0.30323982578707	6.75255636587981	1.82558140330503	0.074196987944852	0.859280720404009	-4.05884205932194	NOT
ARHGEF10L	0.153532512159162	6.99036049134442	1.82534105068346	0.0742338369026086	0.859280720404009	-4.0591204600761	NOT
DTX2	0.434824717333124	7.67980760704557	1.82520266746627	0.0742550597185486	0.859280720404009	-4.05928073581571	NOT
AVP	0.260308302639661	7.42624963761687	1.82516556802232	0.0742607502568225	0.859280720404009	-4.059323702767	NOT
TNFRSF10C	-0.318607845853077	7.44882832668582	-1.82506889218391	0.0742755807121624	0.859280720404009	-4.05943566510333	NOT
BHMT	-0.124977886103672	6.65983954300808	-1.82485350983327	0.0743086301941302	0.859280720404009	-4.05968508636839	NOT
HK1	0.135117113048144	6.34381557839967	1.82433838653019	0.0743877239055788	0.859280720404009	-4.06028152095694	NOT
SULF2	-0.511022963486521	8.17566146120278	-1.82405040940484	0.0744319717727112	0.859280720404009	-4.06061489418794	NOT
RRAGD	-0.461931922186038	9.0724899159271	-1.82390788924158	0.0744538782918857	0.859280720404009	-4.0607798648599	NOT
ZNF781	0.0626770671884449	6.36717261284397	1.82280473933853	0.0746236254000683	0.859280720404009	-4.06205642865511	NOT
TAGLN2	-0.677248074221669	10.0260431844651	-1.82244383728624	0.0746792299398575	0.859280720404009	-4.06247392566543	NOT
ZNF501	-0.0646317774319094	6.31250817580911	-1.82222399085859	0.0747131190098025	0.859280720404009	-4.06272821391803	NOT
BDH1	0.0741429596277738	6.15928887463368	1.82222242762627	0.0747133600266358	0.859280720404009	-4.06273002196049	NOT
STOX2	0.576970376466469	7.13363871372538	1.82210994918417	0.0747307035052895	0.859280720404009	-4.06286011173757	NOT
DCAKD	-0.355075558726878	8.01302052228844	-1.82207122340235	0.0747366755659433	0.859280720404009	-4.06290489948206	NOT
BTBD17	0.109969760428868	6.67001023468629	1.82160793649382	0.0748081521204981	0.859280720404009	-4.06344064632172	NOT
VNN2	-1.00805104713641	12.166813821461	-1.82058563490438	0.0749660780595835	0.859280720404009	-4.06462244189285	NOT
ACY3	-0.0683035444021414	6.19618557366948	-1.81981768785867	0.0750848957898987	0.859280720404009	-4.06550983944256	NOT
MPPE1	-0.204787658956429	7.38626027352323	-1.81972146413763	0.0750997948235357	0.859280720404009	-4.06562100849915	NOT
SRP19	-0.360303892335936	7.68789642106278	-1.81942973664244	0.075144980381298	0.859280720404009	-4.06595801702399	NOT
KLHL22	-0.265865506005934	8.38424292722379	-1.81925214559179	0.0751724986026078	0.859280720404009	-4.06616315134188	NOT
ZNF493	0.654944548297366	6.9426663664164	1.8189686120105	0.075216450505088	0.859280720404009	-4.06649062492331	NOT
LGALS2	-0.337536877771372	7.34746631955716	-1.81824021396693	0.0753294622282076	0.859280720404009	-4.0673317115051	NOT
TMSB10	-0.949201015505153	12.5502887141539	-1.81801935452862	0.0753637570451872	0.859280720404009	-4.06758668451766	NOT
EGR4	0.0651582213265707	6.22260014010627	1.81801290153007	0.0753647592575704	0.859280720404009	-4.06759413385053	NOT
UBA1	-0.597014653881233	10.7613576584414	-1.81605186735163	0.0756698470631961	0.859280720404009	-4.06985693644017	NOT
C4orf46	0.16871678769209	6.73368854905166	1.81600406054953	0.0756772975695257	0.859280720404009	-4.06991207465143	NOT
ELFN1	0.716262111047255	7.23077961331215	1.81592573013027	0.0756895063992998	0.859280720404009	-4.07000241483299	NOT
KNCN	0.140489510540085	6.80056119429514	1.81515374983687	0.0758099184478594	0.859280720404009	-4.07089258417669	NOT
TAP2	-0.217745534217897	7.3723307802257	-1.81491378356015	0.075847380780004	0.859280720404009	-4.07116922516485	NOT
PRDM7	0.107004106018578	6.77085985329325	1.81394157448669	0.0759993166900459	0.859280720404009	-4.07228971008499	NOT
TBCA	-0.599539782896867	9.3793156189055	-1.81377563577463	0.0760252750107449	0.859280720404009	-4.0724809072168	NOT
KCNS2	0.059983703711687	6.25178279686111	1.81287147956031	0.076166846182708	0.859280720404009	-4.07352243564967	NOT
UPK1A	0.0711226886684999	6.35858925561963	1.81280003647752	0.0761780420650999	0.859280720404009	-4.07360471506025	NOT
ALK	0.129864070904794	6.63997964489841	1.81273151883147	0.0761887808017651	0.859280720404009	-4.07368362278986	NOT
ARHGAP1	-0.506642113630475	9.12918042762448	-1.81202314909152	0.076299877924415	0.859280720404009	-4.07449926576257	NOT
MYOF	-0.304535396304622	7.13839479740416	-1.81128796240383	0.0764153249997035	0.859280720404009	-4.07534550774861	NOT
MEAF6	0.246140190948415	6.96581873211217	1.81120541977877	0.0764282959195428	0.859280720404009	-4.07544050129015	NOT
UBOX5	0.18125312951725	6.8451360028249	1.81109980375036	0.076444895343367	0.859280720404009	-4.0755620434537	NOT
SYNGAP1	0.0813366580281709	6.17764140294836	1.81083459738676	0.0764865905773663	0.859280720404009	-4.07586721516151	NOT
IFNK	0.093036419974637	6.53463367186297	1.81019710337327	0.0765868944326243	0.859280720404009	-4.07660062515753	NOT
SULT4A1	0.101351334618109	6.21263344713572	1.80982106041811	0.0766461132224179	0.859280720404009	-4.07703314647706	NOT
KIAA0408	-0.276878118829892	7.49861287303087	-1.80981145683831	0.0766476260867859	0.859280720404009	-4.0770441914563	NOT
CCM2	-0.334764787423171	7.47095703899405	-1.80973787832708	0.0766592178384292	0.859280720404009	-4.07712881174196	NOT
ZDHHC22	0.0780513842521717	6.37581069086739	1.80965638010269	0.076672059003605	0.859280720404009	-4.07722253691071	NOT
ZNF487	0.0720690979772023	6.50048186884674	1.80942982459347	0.0767077654432508	0.859280720404009	-4.07748306353022	NOT
UNKL	0.266983902054776	6.68769540994355	1.8092992535404	0.07672835053793	0.859280720404009	-4.07763320093202	NOT
PWWP2B	0.0629326206070697	6.52477387019931	1.80884278284863	0.0768003516462293	0.859280720404009	-4.07815800421377	NOT
EFNA2	0.144514970552089	6.69950357391895	1.80884082053331	0.0768006612933855	0.859280720404009	-4.07816026004636	NOT
SLC17A9	0.139891700065181	6.85814668273666	1.80852617002304	0.0768503257332862	0.859280720404009	-4.07852194882408	NOT
EDAR	0.33075852777354	6.90093663908057	1.80849542771231	0.0768551795479687	0.859280720404009	-4.07855728412201	NOT
NPTXR	0.248961417644204	6.71549252519649	1.80783394315412	0.0769596819058145	0.859280720404009	-4.07931747580365	NOT
PGAM1	-0.262267071289271	8.83936267972698	-1.80777273219292	0.0769693581456423	0.859280720404009	-4.07938780905713	NOT
RSPO1	-0.0862811448735128	6.20145702686001	-1.80758477880529	0.0769990762447777	0.859280720404009	-4.0796037608797	NOT
CD79B	0.363180336752754	7.73550714818026	1.80716081525129	0.077066146330442	0.859280720404009	-4.08009081177186	NOT
SLC5A1	0.110419628022855	6.77402646578924	1.80597317615815	0.0772542897530729	0.859280720404009	-4.08145467194993	NOT
OXT	0.45468117165753	6.99850523284788	1.80588087757379	0.0772689276676173	0.859280720404009	-4.08156063462317	NOT
OSCP1	0.0730977440639391	6.26816748540663	1.80531875544283	0.0773581266818979	0.859280720404009	-4.08220587767169	NOT
SPATA16	0.185704814107374	6.70446830485189	1.80525055005097	0.0773689555782201	0.859280720404009	-4.0822841572595	NOT
IGBP1	-0.371401715724142	8.53472156051007	-1.80523207593653	0.0773718889126866	0.859280720404009	-4.08230535964909	NOT
RNASE13	0.0707115218631591	6.59858381926855	1.80488720826078	0.0774266644369827	0.859280720404009	-4.08270112470476	NOT
STATH	-0.0946834031777346	6.55156044581143	-1.80480983238898	0.0774389585653729	0.859280720404009	-4.08278991150539	NOT
LILRB3	-0.723179714829543	12.2694108004551	-1.80469896701357	0.0774565766469548	0.859280720404009	-4.0829171211416	NOT
CA5B	-0.20409089683793	7.10840108630242	-1.80436772823808	0.0775092352595753	0.859280720404009	-4.0832971540051	NOT
CENPA	0.162174499684274	6.41708643593176	1.80419368206513	0.0775369162680597	0.859280720404009	-4.08349681537943	NOT
AATK	0.299975565334077	7.40927609727494	1.80403477782021	0.0775621962978462	0.859280720404009	-4.08367909237328	NOT
GLIPR1	-0.641944375564439	9.6125862099905	-1.80365943250199	0.0776219373799767	0.859280720404009	-4.08410959325841	NOT
CSTF2	-0.199582332641932	7.21775535601815	-1.80345740657754	0.0776541084339419	0.859280720404009	-4.08434127537942	NOT
HJURP	0.1999067499609	6.66940202035436	1.80315889803802	0.0777016641003842	0.859280720404009	-4.08468356380032	NOT
ACTG1	-0.789451356071952	11.5006229405062	-1.80311490326289	0.0777086750166442	0.859280720404009	-4.08473400696815	NOT
RINL	-0.362490983122381	7.78902927100346	-1.8030877722279	0.077712998827161	0.859280720404009	-4.08476511413862	NOT
OR14C36	-0.106460030386204	6.74524932068023	-1.80292378678205	0.0777391371134289	0.859280720404009	-4.08495312388673	NOT
GPR156	0.404442238462996	7.01877887943274	1.80252945215005	0.0778020219046559	0.859280720404009	-4.08540517154093	NOT
PLEKHH3	0.177472833538555	6.73867930054468	1.8018786103231	0.0779059055406362	0.859280720404009	-4.08615108824808	NOT
SLC39A8	-0.253711251400201	7.10884420987431	-1.80174683497815	0.0779269529439835	0.859280720404009	-4.08630208611975	NOT
CNTROB	0.084771617115952	6.40713147129463	1.80144297920038	0.0779755035619059	0.859280720404009	-4.0866502314825	NOT
ARID3C	0.436324009840372	6.89204513366328	1.80135842669658	0.0779890180300039	0.859280720404009	-4.08674709957669	NOT
SRPX	-0.0811329069990689	6.22857594969565	-1.80120541510355	0.078013479673934	0.859280720404009	-4.08692238865791	NOT
MGAT5	-0.074541100109168	6.42593688638314	-1.8007896170786	0.078079984991469	0.859280720404009	-4.08739866176955	NOT
IKBIP	-0.170329603601743	7.02515686856198	-1.8005835308288	0.0781129653527057	0.859280720404009	-4.08763468809779	NOT
TPH2	-0.0681309336591305	6.31055222245128	-1.80051045344193	0.0781246628710242	0.859280720404009	-4.08771837673836	NOT
GBP5	-0.768218751483002	8.26286823938717	-1.80004341731082	0.0781994562328084	0.859280720404009	-4.08825316262461	NOT
NUDT19	0.0845314542310369	6.65399766510514	1.79950213255976	0.0782862153471456	0.859280720404009	-4.08887282385038	NOT
ZNF446	-0.117957009696805	6.97787763943534	-1.79920088708706	0.0783345350843682	0.859280720404009	-4.08921762181681	NOT
TNFRSF1B	-0.845322971537465	10.6607371597784	-1.79876720494743	0.0784041416255424	0.859280720404009	-4.08971391932264	NOT
ASB2	0.10558781488806	6.35644298517415	1.79833750404547	0.0784731603887437	0.859280720404009	-4.09020556284004	NOT
OR2A1	0.348701254654344	6.95513991089955	1.79828441220449	0.0784816915653499	0.859280720404009	-4.09026630125479	NOT
CLEC4F	0.360692380004182	6.75598466533643	1.79827217229136	0.0784836584725618	0.859280720404009	-4.09028030381521	NOT
NUFIP2	-0.188101491415058	7.59716625849032	-1.7980914838037	0.0785126992369007	0.859280720404009	-4.09048700371437	NOT
MYRIP	0.42121258455403	6.78902343978039	1.79752911784135	0.0786031420272693	0.859280720404009	-4.09113021597708	NOT
MMP7	0.164589101949151	6.59190949867674	1.79736955795501	0.0786288192503531	0.859280720404009	-4.09131268393562	NOT
REEP2	0.0624646322304505	6.11924826530795	1.79727396986385	0.0786442051655291	0.859280720404009	-4.09142198920353	NOT
TRIM42	0.0714342274606912	6.21053989610265	1.79687701193531	0.0787081267909178	0.859280720404009	-4.0918758601417	NOT
FHIT	0.157133135092813	6.82101364799446	1.79677963985203	0.0787238131519823	0.859280720404009	-4.09198718002943	NOT
IDH3A	0.394641638364186	7.72057064514346	1.79614586321084	0.0788259768775027	0.859280720404009	-4.09271161790796	NOT
ZNF717	0.107262685132453	6.75341161720102	1.79548820389337	0.0789321080797406	0.859280720404009	-4.09346313047058	NOT
SPATC1	0.0697787828752867	6.18425924512508	1.79540622293892	0.0789453463372496	0.859280720404009	-4.09355679474072	NOT
OR4F3	-0.0556137177068203	6.35093557973928	-1.79534669651234	0.0789549598126635	0.859280720404009	-4.09362480220477	NOT
ADAM10	-0.240215346552945	7.3221970510375	-1.79427083503731	0.0791288800863662	0.859280720404009	-4.09485362438565	NOT
NOL9	0.0751831478851628	6.18818791422766	1.79426587047651	0.0791296833856865	0.859280720404009	-4.09485929336504	NOT
DDRGK1	0.254265069275396	8.50157794362348	1.79425222622684	0.0791318911522771	0.859280720404009	-4.0948748735221	NOT
KCNH2	0.128599552926194	6.34682515664088	1.79419600257616	0.0791409892075842	0.859280720404009	-4.09493907339829	NOT
PKHD1L1	0.0742656207300136	6.71848106800844	1.79418335350416	0.079143036188794	0.859280720404009	-4.09495351671348	NOT
PITPNM1	-0.511164132510975	9.058685425294	-1.79385240301672	0.0791966092214479	0.859280720404009	-4.09533138174123	NOT
ATP10A	0.163558798456338	6.57885023790283	1.7935348712902	0.0792480386737551	0.859280720404009	-4.09569387136471	NOT
WFDC10B	0.0746726840379992	6.53409502439289	1.79318835528145	0.0793041945755779	0.859280720404009	-4.09608938818337	NOT
SYCN	0.0690082350248105	6.67153121784976	1.79309949225881	0.0793186009705321	0.859280720404009	-4.09619080709056	NOT
RGS14	-0.295758770495856	8.04717924930513	-1.79308156874964	0.0793215069801194	0.859280720404009	-4.09621126259255	NOT
MARK3	0.220780115562446	7.69601764882126	1.79295275178718	0.0793423952127939	0.859280720404009	-4.09635827208769	NOT
XAGE1B	0.391845861039101	6.83366949662343	1.79254161446567	0.0794090937939221	0.859280720404009	-4.09682741470711	NOT
GSDMB	0.410842958849074	8.49083796794678	1.79250064868182	0.0794157422265226	0.859280720404009	-4.09687415524907	NOT
CYP21A2	0.0644006201356708	6.44295278162822	1.79230332670973	0.0794477726112393	0.859280720404009	-4.09709928035525	NOT
SLC12A8	0.451160411988224	7.01201584391003	1.79208951428634	0.0794824920487864	0.859280720404009	-4.09734319620437	NOT
AKAP3	0.07815393879517	6.53566183436282	1.79189902251327	0.0795134353360138	0.859280720404009	-4.09756048763125	NOT
TMIGD1	0.281860313591458	6.86260283722448	1.79176324814425	0.0795354965516982	0.859280720404009	-4.09771535192565	NOT
M6PR	-0.483167073720374	8.50731393416132	-1.79114104316171	0.0796366608326887	0.859280720404009	-4.09842491437821	NOT
OR5K2	0.0742241483637969	6.35759896231135	1.79113401574859	0.0796378040355173	0.859280720404009	-4.09843292726891	NOT
APOM	0.0997418288156959	6.4878535003527	1.79045389723553	0.079748509237965	0.859280720404009	-4.09920829739943	NOT
XPO7	0.543150413170321	8.1076644009462	1.78956084390796	0.0798940705231664	0.859280720404009	-4.10022605234493	NOT
NID2	0.0725721947157902	6.18571947544504	1.78897739367468	0.0799892889883453	0.859280720404009	-4.10089074467416	NOT
AKR1B1	0.366529542978434	8.86482905313574	1.7888822857362	0.0800048195192183	0.859280720404009	-4.10099907875989	NOT
PLXDC2	-0.320731981414383	8.39379120863337	-1.78866466112557	0.0800403657662557	0.859280720404009	-4.1012469492281	NOT
TMEM45B	-0.237251059313858	6.61320645469222	-1.78862421826028	0.0800469730590948	0.859280720404009	-4.10129301015138	NOT
CNTNAP2	0.0809074265623417	6.24402117868643	1.7886160091604	0.0800483142643786	0.859280720404009	-4.10130235949989	NOT
PIK3C2A	0.0689054830623013	6.64100393140365	1.78849431779428	0.0800681984472515	0.859280720404009	-4.10144094967969	NOT
SLC8A2	0.0595945123028701	6.27462264456985	1.78845279902721	0.0800749834975211	0.859280720404009	-4.10148823220433	NOT
VWA2	-0.0680080807338124	6.24121438241052	-1.78784724342686	0.0801739989675139	0.859280720404009	-4.10217774904206	NOT
CREB3L3	0.0795933564548568	6.19075026357433	1.7877936827189	0.0801827617120567	0.859280720404009	-4.1022387266762	NOT
IL27RA	-0.36011627253913	8.48732204611538	-1.78765729986526	0.080205078113386	0.859280720404009	-4.10239398855656	NOT
VAPA	0.362201786461854	7.32708831364377	1.78761036202281	0.0802127597824978	0.859280720404009	-4.10244742156979	NOT
SYDE2	0.227606287173329	6.77730855663845	1.78750077064797	0.0802306974917416	0.859280720404009	-4.10257217344987	NOT
CSRP2	0.0679234399172239	6.75424170655827	1.78724669078986	0.0802722977374561	0.859280720404009	-4.10286137739015	NOT
TRIML2	-0.0765892004553166	6.28029465644771	-1.78697007977669	0.0803176075408823	0.859280720404009	-4.10317618831002	NOT
CLCN4	0.165005633828855	6.7407621924327	1.78687526095826	0.0803331441109787	0.859280720404009	-4.10328409225096	NOT
AVPR1B	0.0824620909973968	6.17698877059675	1.78587662652566	0.0804969287166501	0.859280720404009	-4.10442025021083	NOT
RAB3IL1	0.418473652057785	7.57658817828972	1.78575172221009	0.080517433769879	0.859280720404009	-4.10456231810677	NOT
ZNF23	0.274207704599095	7.0559679691867	1.78573504497449	0.0805201719376477	0.859280720404009	-4.10458128639937	NOT
OTOF	0.391037660657328	6.89783031914737	1.78565045663999	0.0805340613553075	0.859280720404009	-4.10467749289628	NOT
RANBP17	0.0723477503361449	6.24583095263105	1.78529472227365	0.080592494970468	0.859280720404009	-4.10508204566847	NOT
PRDM1	-0.426566450210464	7.67327378970496	-1.78487247981967	0.0806618994381404	0.859280720404009	-4.1055621465369	NOT
FATE1	0.0739373205932088	6.64886595959149	1.78448210781734	0.0807261098681064	0.859280720404009	-4.10600592575554	NOT
CBX8	-0.133913046374878	6.73329431779236	-1.78431349714205	0.080753857074332	0.859280720404009	-4.10619757924993	NOT
CUEDC2	-0.379706357545366	8.97629760281793	-1.7842515499829	0.0807640533384277	0.859280720404009	-4.10626798849862	NOT
SMCP	0.170224374477718	6.60960573161261	1.78374049250235	0.0808482125932868	0.859280720404009	-4.1068487796635	NOT
MAS1	0.0710834674297809	6.33306277024713	1.78347003652194	0.080892780107527	0.859280720404009	-4.10715608324999	NOT
SNRNP35	-0.227490891126112	7.60676905344211	-1.7831798936495	0.0809406146365941	0.859280720404009	-4.10748571277924	NOT
PTAFR	-0.506807720473883	9.63442598383953	-1.78294734754056	0.0809789705535286	0.859280720404009	-4.10774987473894	NOT
MOGAT2	0.0875411770698822	6.56888194664783	1.78279758934143	0.0810036795756335	0.859280720404009	-4.10791997815497	NOT
HAPLN2	0.162745216629467	7.02467065854865	1.78247910487446	0.0810562482095051	0.859280720404009	-4.10828169037705	NOT
CD226	-0.146294814594078	6.49301321934024	-1.78236176538218	0.0810756233156557	0.859280720404009	-4.10841494273878	NOT
PPT1	-0.911033537299387	11.244236975722	-1.78179640492428	0.0811690300532382	0.859280720404009	-4.10905687153727	NOT
PIR	0.0990336441818283	6.34639164538335	1.78144387258103	0.0812273197318222	0.859280720404009	-4.10945706244904	NOT
SLC5A8	-0.376688168031199	7.7739883201549	-1.78140951932236	0.0812330017665212	0.859280720404009	-4.10949605637033	NOT
PMAIP1	0.493728041767209	6.95396416651667	1.78121194013962	0.0812656878586334	0.859280720404009	-4.10972031367778	NOT
INSR	0.161916371714502	6.62391931080988	1.78114277940535	0.0812771319196092	0.859280720404009	-4.10979880794232	NOT
VIM	-0.76803196170512	12.7400352208893	-1.78109730657027	0.0812846570674638	0.859280720404009	-4.10985041614305	NOT
ZNF182	0.0567419270918874	6.36292399477074	1.77992200979453	0.0814793555040453	0.859280720404009	-4.11118390750473	NOT
PSMD7	-0.28706882872204	9.07995466253351	-1.77973485402709	0.0815103955409967	0.859280720404009	-4.11139618668237	NOT
HEPACAM2	0.125450149659461	6.57620752933494	1.77913337719515	0.0816102183230252	0.859280720404009	-4.11207827858171	NOT
MRPS18B	-0.389218632366936	7.27697371090152	-1.77895950874311	0.0816390930781231	0.859280720404009	-4.11227541456864	NOT
STX7	-0.359392549923331	8.18345514498526	-1.77827782232712	0.081752384896934	0.859280720404009	-4.11304817114766	NOT
MIA	0.160925874692489	6.95717604191754	1.77823063283724	0.0817602323485973	0.859280720404009	-4.11310165579917	NOT
KALRN	0.102451171059631	6.86617684035115	1.77789608839628	0.0818158840314005	0.859280720404009	-4.11348079513424	NOT
CEL	-0.104968116704065	6.84439462171231	-1.77733088251986	0.0819099784170258	0.859280720404009	-4.1141212080404	NOT
GPR157	-0.0838962630331901	6.60615130996297	-1.77707783991524	0.0819521338006656	0.859280720404009	-4.11440786580478	NOT
COL17A1	0.589494383823493	8.07958908223968	1.77697679972298	0.0819689715632869	0.859280720404009	-4.11452231905996	NOT
OR5AN1	0.471124555188076	6.93193474707283	1.77690496159514	0.0819809447317681	0.859280720404009	-4.11460369038264	NOT
ALAD	0.109062566987853	6.63900358221459	1.77688396568913	0.0819844443688053	0.859280720404009	-4.11462747200782	NOT
RNF112	0.0848347575135291	6.51879403214594	1.77631754183903	0.082078904147502	0.859280720404009	-4.11526896006468	NOT
MTNR1A	-0.100913186925123	6.59079638587416	-1.77602617224143	0.0821275299111276	0.859280720404009	-4.11559887641057	NOT
PSD2	0.0625464502958728	6.32573588021747	1.77599972037021	0.0821319455745657	0.859280720404009	-4.11562882549793	NOT
FKTN	0.063531935765841	6.52293903161693	1.77582843585186	0.0821605432473662	0.859280720404009	-4.11582274663071	NOT
MTMR3	0.294395722215167	7.09860636617865	1.7754587515248	0.0822222941579822	0.859280720404009	-4.11624123451962	NOT
TMBIM6	-0.688407567984795	12.1391104699255	-1.77534178838569	0.0822418393976447	0.859280720404009	-4.11637362331428	NOT
FCGR1B	-0.744294838909815	9.29623695744102	-1.77487216569481	0.0823203552940473	0.859280720404009	-4.11690510883148	NOT
ICOS	0.709746606340866	7.64004155582699	1.77481432240122	0.0823300304105838	0.859280720404009	-4.11697056363847	NOT
CHRNG	-0.0611743510285159	6.20123113767639	-1.77475327704203	0.082340242149929	0.859280720404009	-4.11703963993608	NOT
TNFRSF13B	0.318292434505453	6.610468240048	1.77463130143674	0.0823606495459203	0.859280720404009	-4.11717765633731	NOT
KIF1B	-0.25654701161182	7.11786189490571	-1.77402923771469	0.0824614411254249	0.859280720404009	-4.11785878045477	NOT
LILRB2	-0.267206308935424	7.19167819878547	-1.7740175988266	0.0824633906094849	0.859280720404009	-4.11787194581125	NOT
FRAT2	-0.748866412627368	12.0409525652673	-1.77390835170492	0.0824816911027436	0.859280720404009	-4.11799551744487	NOT
UBE2W	-0.270893710046554	7.61538629161259	-1.77371802410664	0.082513581877403	0.859280720404009	-4.1182107856816	NOT
LCE2D	-0.0652756977700975	6.33257097438381	-1.77279992510506	0.0826675609349198	0.859280720404009	-4.11924892216619	NOT
ULK3	0.330422050237503	7.24096796759123	1.77276501899183	0.0826734199552152	0.859280720404009	-4.11928838325187	NOT
PCDH7	0.0596098623850843	6.06938030377272	1.77240877690969	0.0827332353450126	0.859280720404009	-4.11969107503476	NOT
ITLN1	0.320356292405115	6.75639103401841	1.77235655534232	0.0827420067302642	0.859280720404009	-4.11975009999244	NOT
POLR2G	-0.528862336088162	9.7888077250979	-1.77226885944633	0.0827567383034529	0.859280720404009	-4.11984921758462	NOT
ZNF540	0.0853434837793232	6.56449219859581	1.77225107791603	0.0827597255967897	0.859280720404009	-4.1198693145193	NOT
OR6C76	-0.0761635833486389	6.15924993191679	-1.77202275170451	0.0827980923650022	0.859280720404009	-4.12012735704691	NOT
COX18	0.0564508047936743	6.11677136059552	1.77185882615306	0.0828256467462785	0.859280720404009	-4.12031260015025	NOT
CARD11	0.508416498291038	7.81993877988123	1.77171001005201	0.0828506680066501	0.859280720404009	-4.12048075652007	NOT
PNPLA7	0.286891111893578	7.50276063989844	1.77088772948841	0.0829890364696769	0.859280720404009	-4.12140968880386	NOT
STRA8	0.0652932785785501	6.13890878756919	1.77022028638954	0.0831014918044861	0.859280720404009	-4.12216343610401	NOT
ZNF354B	-0.115244434547481	6.69558373139531	-1.76866374412025	0.0833642435593862	0.859280720404009	-4.12392032619279	NOT
CNPY2	-0.314546194161696	8.05818069045044	-1.76866125221806	0.0833646647603346	0.859280720404009	-4.12392313780122	NOT
DNAH10	-0.0737891693264796	6.46890907105701	-1.76859181109185	0.0833764029620789	0.859280720404009	-4.12400148675853	NOT
KLHL8	-0.352975795356008	8.21337828687196	-1.76839857803267	0.0834090739965552	0.859280720404009	-4.12421949401737	NOT
PTH1R	0.0844276928362655	6.26281614599018	1.76811500648676	0.0834570384517375	0.859280720404009	-4.12453938593405	NOT
SCPEP1	-0.648768000335814	9.58313007614229	-1.76706402658188	0.0836350065499758	0.859280720404009	-4.12572460350647	NOT
COTL1	-0.661322266691178	9.8993911641202	-1.76696890623703	0.0836511294264471	0.859280720404009	-4.12583184415372	NOT
PGF	0.220247290941581	6.67061604983245	1.76681286569545	0.0836775838858965	0.859280720404009	-4.12600775704529	NOT
DYDC1	0.281580081699786	6.75638962885348	1.76667382685211	0.083701161836797	0.859280720404009	-4.12616449207102	NOT
NSF	-0.446253832701094	9.31411514383926	-1.76664006304888	0.0837068882777961	0.859280720404009	-4.12620255161016	NOT
PCM1	-0.349222154293059	8.32326571760043	-1.76653965907979	0.0837239190220125	0.859280720404009	-4.12631572628738	NOT
SRP14	-0.547229040211946	10.1542554460999	-1.76633291605886	0.0837589963491445	0.859280720404009	-4.12654874869709	NOT
ACTL8	0.0757918139547318	6.35132238706515	1.76630536906995	0.0837636710720482	0.859280720404009	-4.12657979550075	NOT
ZNF677	0.0548351759418306	6.29485238385127	1.76587652119882	0.0838364746497616	0.859280720404009	-4.12706307583624	NOT
AS3MT	0.300573629963432	6.86534670770735	1.76568779837924	0.0838685300195788	0.859280720404009	-4.12727572163828	NOT
CTSZ	-0.455096142051085	8.50488596742618	-1.76535190139188	0.0839256088707125	0.859280720404009	-4.12765415078398	NOT
KRTCAP3	0.101401125971949	6.31056813712518	1.76516248645989	0.0839578103845995	0.859280720404009	-4.12786752339459	NOT
SIK2	0.0647142501654354	6.25840568935114	1.76512604692376	0.0839640064768091	0.859280720404009	-4.12790856970011	NOT
NPC1	-0.243634232690131	7.06621219673149	-1.76507257806105	0.0839730988866093	0.859280720404009	-4.12796879693637	NOT
RGS17	0.139655752029483	6.85430092747248	1.76500558240261	0.0839844926962262	0.859280720404009	-4.12804425857974	NOT
SIRT2	-0.252123950201582	7.67585568213552	-1.76498648627011	0.0839877405714522	0.859280720404009	-4.12806576737889	NOT
RAC2	-0.957950538995149	12.7700783487936	-1.76494693409701	0.0839944679490728	0.859280720404009	-4.12811031608172	NOT
E2F2	0.643523181882543	10.092652605511	1.76490766381193	0.0840011478259611	0.859280720404009	-4.12815454646065	NOT
PI4KA	0.121368988881386	6.85771022153974	1.76482163601766	0.0840157827073698	0.859280720404009	-4.12825143725273	NOT
RABGAP1	-0.389982306275027	8.09496001917542	-1.76472458350671	0.0840322956483457	0.859280720404009	-4.12836074014714	NOT
IRF2	-0.338876990988119	8.5328776658934	-1.76458112239307	0.0840567097174917	0.859280720404009	-4.12852230033247	NOT
SPATS2L	0.379125306162591	7.07317572008044	1.76455635995916	0.0840609243631898	0.859280720404009	-4.12855018568684	NOT
QRFPR	-0.367020930972085	10.5092637055096	-1.76367673039166	0.0842107546573036	0.859280720404009	-4.12954053771211	NOT
BACH1	0.07128301820382	6.25270588660384	1.76324965983081	0.0842835794139991	0.859280720404009	-4.13002121643118	NOT
NUDT5	-0.551029064558932	8.92199336630704	-1.76318522243299	0.0842945719465129	0.859280720404009	-4.13009373390033	NOT
MIS12	0.257186338402046	7.94636856959029	1.76194113334544	0.0845070388913481	0.859280720404009	-4.13149338994055	NOT
ETFDH	-0.218980465566446	7.69710472983806	-1.76170645672806	0.084547167305573	0.859280720404009	-4.13175731902224	NOT
CD48	-0.747364410775914	10.2021247066583	-1.76148208816705	0.0845855479706147	0.859280720404009	-4.13200962764747	NOT
UNC5D	-0.0714131432689316	6.21348421500643	-1.7612731618107	0.0846213001547913	0.859280720404009	-4.13224454691598	NOT
MYO5C	-0.10096386700191	6.7329942294563	-1.76038631325239	0.0847732011081166	0.859280720404009	-4.13324147041438	NOT
RPH3AL	0.509395063768042	7.14727575812225	1.75989454200618	0.0848575305699344	0.859280720404009	-4.13379409883515	NOT
ATG9A	0.491798889290678	8.73371873555873	1.75987491690731	0.0848608973550077	0.859280720404009	-4.13381614987824	NOT
RBM47	-0.556772905183424	9.30624006276455	-1.75981385575311	0.0848713734181347	0.859280720404009	-4.13388475775236	NOT
BANP	-0.323274486423902	10.8469880263678	-1.75949519111461	0.0849260631847631	0.859280720404009	-4.13424277472258	NOT
PRTG	0.133959274345991	6.67923099198067	1.75930007257517	0.0849595642727472	0.859280720404009	-4.13446196193302	NOT
LRRN3	0.468567160969435	7.0686882733477	1.75911555852318	0.0849912547552552	0.859280720404009	-4.13466921783267	NOT
SCT	0.0726855236743384	6.3529769635551	1.75910800809693	0.0849925517589333	0.859280720404009	-4.13467769848154	NOT
CCDC42	0.102566146360251	6.658817282765	1.75850649856268	0.0850959314620373	0.859280720404009	-4.1353532168956	NOT
TJP2	-0.142833952094475	6.98151370309897	-1.75831392399912	0.0851290508564749	0.859280720404009	-4.13556944469246	NOT
ABT1	0.13854101096795	6.80599663727218	1.75794530323274	0.0851924770551676	0.859280720404009	-4.1359832865152	NOT
NDUFAF1	-0.316527501926294	7.64538665285991	-1.75753177571591	0.0852636769818789	0.859280720404009	-4.13644745762777	NOT
PIGX	-0.372517100358058	7.70523617804782	-1.75726772575794	0.0853091662723091	0.859280720404009	-4.13674379723939	NOT
NAV3	0.070519488051354	6.29577570323853	1.75688538872485	0.0853750693818753	0.859280720404009	-4.13717282272199	NOT
SGPP2	0.099445893457407	6.697670395065	1.75628728557503	0.0854782490807484	0.859280720404009	-4.13784380543828	NOT
LIX1	0.451500497796293	7.00536942163569	1.75617526564262	0.0854975853706553	0.859280720404009	-4.13796945385691	NOT
USP49	-0.739065353669943	10.1314689225233	-1.75566953655636	0.0855849270732604	0.859280720404009	-4.13853662702356	NOT
RBM12	0.217049333951075	7.32945878095293	1.75516000702893	0.0856730003624404	0.859280720404009	-4.13910792399648	NOT
ODF3	0.339231303519707	6.77120058861165	1.75494255137903	0.0857106110476757	0.859280720404009	-4.13935169829981	NOT
MAEA	-0.168825028080119	6.84712643903828	-1.75476098856357	0.0857420243266274	0.859280720404009	-4.13955521627661	NOT
VAPB	0.115365588490405	6.6314803215116	1.75431456157078	0.0858193041765591	0.859280720404009	-4.14005555164782	NOT
KLC3	0.495918707366497	7.24283354687439	1.75416462746968	0.0858452719135584	0.859280720404009	-4.14022356714388	NOT
RNF19B	-0.332934183630346	8.9188827602977	-1.75379990885154	0.085908466461433	0.859280720404009	-4.14063221899506	NOT
IFNG	-0.148390733772806	6.28457613391268	-1.75332517500255	0.0859907813619935	0.859280720404009	-4.14116403161871	NOT
ANKRD28	0.276830446303717	6.97055685336861	1.75331655772328	0.085992276133863	0.859280720404009	-4.14117368386626	NOT
NDUFB6	-0.497006369566025	9.29770035986942	-1.75319513892492	0.0860133400035092	0.859280720404009	-4.14130968130135	NOT
ASB9	0.210676323676092	6.79399784323271	1.75284481181387	0.0860741392521742	0.859280720404009	-4.14170202760626	NOT
KRT78	0.241626738074024	6.80099591830791	1.75281541124291	0.0860792433483298	0.859280720404009	-4.14173495157352	NOT
ADAP1	-0.29656997331088	7.97492165987104	-1.75264075638265	0.086109569565882	0.859280720404009	-4.14193052772013	NOT
ZNF319	-0.41521318081247	8.45234574128503	-1.75190463436449	0.0862374840761446	0.859280720404009	-4.14275464767379	NOT
CLDN4	0.142628551163667	6.686584949723	1.75124540516186	0.0863521714388863	0.859280720404009	-4.14349243651564	NOT
CDCA2	0.110639558459057	6.36028935765913	1.75122680846132	0.0863554085847434	0.859280720404009	-4.14351324598902	NOT
CHGA	0.618991893482537	7.06354393268646	1.7511157456491	0.0863747435024974	0.859280720404009	-4.14363752001813	NOT
LCN10	0.0736624155433283	6.31119434376023	1.75089536628378	0.0864131200124461	0.859280720404009	-4.14388409452977	NOT
PTPDC1	0.0676126293977148	6.09118128547709	1.75084699312475	0.0864215455381789	0.859280720404009	-4.14393821402771	NOT
BAG5	0.647745775870967	7.28879596436852	1.75071699794329	0.0864441911918199	0.859280720404009	-4.14408364537093	NOT
CD74	-0.895522204082187	10.8645447744176	-1.7506597127912	0.0864541720519409	0.859280720404009	-4.14414772992325	NOT
KCNJ16	0.122049673772926	6.83154093856005	1.75047686254358	0.0864860366918378	0.859280720404009	-4.1443522716236	NOT
BCAR1	-0.0607873766218674	6.20355139881649	-1.75015966982398	0.0865413359101673	0.859280720404009	-4.14470705029677	NOT
TFCP2L1	0.356412907247512	6.78939282672886	1.75009129666286	0.0865532599110868	0.859280720404009	-4.14478351831602	NOT
QRSL1	0.0742143364939345	6.43820847902681	1.74965773524622	0.0866289031194901	0.859280720404009	-4.14526835176961	NOT
C1QTNF1	0.195712864904114	6.69300601242123	1.74948141215875	0.0866596818551859	0.859280720404009	-4.14546549762826	NOT
ZNF304	0.181845926952553	7.13868170946336	1.74902490673033	0.0867394111933301	0.859280720404009	-4.145975836375	NOT
OR51I2	0.134207525905858	6.65325851026417	1.74860143296282	0.0868134261246897	0.859280720404009	-4.14644914832931	NOT
ADH6	0.0708707194233336	6.42325915117112	1.74854120475914	0.0868239571082923	0.859280720404009	-4.14651645691859	NOT
SLC35E3	-0.353903166704399	7.64539409938818	-1.74828622368203	0.0868685526859161	0.859280720404009	-4.1468013918478	NOT
CDC14C	0.115182511883157	6.84932756549434	1.74803181822755	0.0869130666000236	0.859280720404009	-4.14708564879184	NOT
TM9SF2	-0.598688083933498	9.31046631328146	-1.74717862111517	0.0870624911931545	0.859280720404009	-4.14803870517978	NOT
SNX10	-0.456422107243511	8.27563781236151	-1.74708559740604	0.0870787958173889	0.859280720404009	-4.14814259289898	NOT
APOD	-0.0651591391272675	6.17871976424727	-1.74691030174929	0.0871095274733712	0.859280720404009	-4.14833834828998	NOT
KRTAP5-9	0.0544165390936078	6.28811673071	1.74689395771719	0.0871123932594084	0.859280720404009	-4.14835659908523	NOT
DNAH3	0.138372585207913	6.62488790401404	1.74651500410017	0.0871788615455924	0.859280720404009	-4.14877972283931	NOT
CDCA8	0.298752215417823	7.18895898454108	1.74578691064328	0.0873066873061641	0.859280720404009	-4.14959246532264	NOT
APBA1	0.408031528764835	6.87678158381655	1.74571957068636	0.087318517542924	0.859280720404009	-4.14966761993474	NOT
C1orf174	-0.228721824244761	7.99030545784502	-1.74509299592371	0.0874286577528082	0.859280720404009	-4.15036679067537	NOT
LYN	-0.929710456436066	11.7528760289083	-1.74487882656063	0.0874663312610455	0.859280720404009	-4.15060572573529	NOT
IL1B	-0.671101034135026	9.11238623241284	-1.7448051049216	0.0874793024078497	0.859280720404009	-4.15068796655711	NOT
TPM3	-0.443776677306161	8.48407882745836	-1.74477209804858	0.0874851104074571	0.859280720404009	-4.15072478671878	NOT
NRIP2	0.224207733068497	6.71876049574868	1.74453718217431	0.087526456261523	0.859280720404009	-4.15098682556549	NOT
UBR1	0.101201932004951	6.39184720889715	1.74430350365178	0.0875676004731193	0.859280720404009	-4.15124745480946	NOT
SIM2	0.184798414741078	6.66177315821016	1.74340222134968	0.0877264417304699	0.859280720404009	-4.15225240964986	NOT
PAK4	0.110233746128284	7.03456171959596	1.74320905990766	0.0877605155286096	0.859280720404009	-4.15246773327783	NOT
COX4I2	-0.0687783506185271	6.1726091142693	-1.74310590374279	0.0877787168509477	0.859280720404009	-4.15258271675569	NOT
MRPL55	0.103974943156162	6.75048351128327	1.74275561533467	0.0878405467070492	0.859280720404009	-4.15297312463829	NOT
C22orf39	-0.111674811710273	6.93775645486832	-1.7420150457574	0.0879713848968576	0.859280720404009	-4.15379829670013	NOT
C9orf40	0.184206256273939	6.76387531788981	1.74099984005494	0.0881510071556388	0.859280720404009	-4.1549290004811	NOT
DUSP7	0.149177034433064	6.67366887458418	1.74087668235079	0.0881728184169706	0.859280720404009	-4.15506613194584	NOT
CFP	-0.355953213143234	9.33814084870889	-1.7399344606398	0.0883398347207316	0.859280720404009	-4.15611499059984	NOT
E2F8	0.0730557877974123	6.33994509192613	1.73903763692294	0.0884990481977685	0.859280720404009	-4.15711287003292	NOT
CSPP1	0.0811861345767806	6.33736027520402	1.73892198159869	0.0885195978945388	0.859280720404009	-4.15724152613082	NOT
TAS1R2	0.452761581268429	7.04134519044175	1.73860465082225	0.0885760017686447	0.859280720404009	-4.15759449100712	NOT
TAS2R50	-0.0697563509540471	6.15452731378851	-1.73854855915537	0.0885859748744897	0.859280720404009	-4.15765687575734	NOT
CPS1	-0.156504407855717	6.61694052611668	-1.73854584212142	0.0885864579871957	0.859280720404009	-4.15765989758007	NOT
NOX1	0.49085835169222	6.99369579416579	1.73834349297944	0.0886224436149439	0.859280720404009	-4.15788493449024	NOT
TTC34	-0.0752502459358597	6.53913277958953	-1.73785054864305	0.0887101593605252	0.859280720404009	-4.15843305651624	NOT
GJD2	0.0628074615667309	6.16603675510516	1.73756409175026	0.088761165367943	0.859280720404009	-4.15875151790076	NOT
REG3G	-0.0643337733306737	6.24085783882642	-1.73720745054412	0.0888247023422922	0.859280720404009	-4.15914794327919	NOT
CARD14	0.249123443503081	7.13907841559035	1.7371693562042	0.0888314912269183	0.859280720404009	-4.15919028308854	NOT
CPZ	0.142725099321647	6.74580245750064	1.73716666778538	0.0888319703528458	0.859280720404009	-4.15919327109193	NOT
RNF150	0.0645964679348934	6.19512694738597	1.73702715664359	0.0888568367656388	0.859280720404009	-4.15934832335369	NOT
NUMA1	0.160716584962447	7.09630143930844	1.73672962952812	0.0889098872150709	0.859280720404009	-4.15967895911375	NOT
STX19	0.291139480212633	6.79695958283382	1.73672550097356	0.088910623540454	0.859280720404009	-4.15968354675645	NOT
CCL21	-0.0610782029072752	6.47174794858344	-1.7364557296313	0.088958748095927	0.859280720404009	-4.15998329632744	NOT
C2CD2L	0.102254037394048	6.40337145883929	1.73581554296287	0.0890730377664235	0.859280720404009	-4.16069446674256	NOT
RPS26	0.0755939474704812	6.59974009675669	1.73568683601316	0.0890960299721061	0.859280720404009	-4.16083741806025	NOT
IL18	-0.928966975643204	12.4317144415515	-1.73535153586151	0.089155951145592	0.859280720404009	-4.1612097849754	NOT
PPP2R2B	-0.286388688269822	6.63077846913288	-1.73532631912647	0.0891604589583116	0.859280720404009	-4.16123778692368	NOT
EDEM2	-0.471703624466763	8.86198426815835	-1.73425863275311	0.0893514953662755	0.859280720404009	-4.16242308623651	NOT
LRRC18	0.0918861686568517	6.76260648910109	1.73390710027551	0.089414467897382	0.859280720404009	-4.16281320811345	NOT
DOK2	-0.476927703584716	8.18741093252248	-1.73380572804628	0.0894326342797004	0.859280720404009	-4.1629256960954	NOT
DUSP3	-0.606435095293348	9.51984812991297	-1.73242825677267	0.0896797877208902	0.859280720404009	-4.16445366245454	NOT
WDR41	-0.247925240371265	6.85393346371512	-1.7322066507132	0.0897196024264182	0.859280720404009	-4.16469938455618	NOT
ENTPD4	-0.206852357324927	7.10967029878505	-1.73220451175023	0.0897199867933103	0.859280720404009	-4.16470175616058	NOT
C9orf64	-0.193599818387897	7.10898934019995	-1.73195086163175	0.0897655768551839	0.859280720404009	-4.16498297671595	NOT
RFPL2	0.0819297167195465	6.62236873841678	1.73187582596028	0.0897790671552871	0.859280720404009	-4.16506616172705	NOT
DNAJC22	0.0647426214227789	6.23266907325625	1.73183192958886	0.0897869598520513	0.859280720404009	-4.16511482411036	NOT
HOMER1	0.0707739806452228	6.17689571938506	1.73154170652777	0.0898391573148854	0.859280720404009	-4.16543653177317	NOT
UQCRC2	-0.321150284876932	8.02659634981024	-1.73132414272555	0.0898783033242735	0.859280720404009	-4.16567766803368	NOT
CTF1	-0.0720650424338842	6.35343467305209	-1.73130276777107	0.0898821500598563	0.859280720404009	-4.16570135753139	NOT
LAMB1	0.0706021577989056	6.6937308914974	1.73128285761533	0.0898857333064866	0.859280720404009	-4.16572342339614	NOT
GAGE12G	0.357160737185279	6.82487363619866	1.73048670386326	0.0900291149830497	0.859280720404009	-4.166605603092	NOT
ANKRA2	-0.349276193694905	8.41724149563344	-1.73009528387592	0.0900996765729014	0.859280720404009	-4.16703919148444	NOT
AURKA	0.227354871928243	6.79744255717018	1.72995356359339	0.0901252359205026	0.859280720404009	-4.16719615919158	NOT
CD247	-0.63126915534543	9.24921863752143	-1.72994767205152	0.0901262985943396	0.859280720404009	-4.16720268435918	NOT
KRTAP12-4	-0.0601520266827045	6.277605297063	-1.72994456246432	0.0901268594834487	0.859280720404009	-4.16720612836987	NOT
SH2B3	-0.399059858537006	9.10552354756346	-1.72903192999402	0.0902916000720959	0.859280720404009	-4.16821668546043	NOT
MORF4L1	-0.53739540214367	9.48754615147425	-1.72868897869257	0.090353571288059	0.859280720404009	-4.16859631902076	NOT
STON1	0.0724240882353584	6.23615554621971	1.72852872783087	0.0903825406811921	0.859280720404009	-4.16877368865764	NOT
FGL2	-0.662085114303114	10.7579470934783	-1.72781570479663	0.0905115311037155	0.859280720404009	-4.16956271234929	NOT
UAP1L1	0.590594794556489	7.64590779724035	1.72773716646147	0.0905257485279008	0.859280720404009	-4.16964960526651	NOT
PARD3	0.0543979818722722	6.18402016166503	1.72766593217147	0.0905386453382561	0.859280720404009	-4.16972841428677	NOT
RHD	0.353640572334157	6.85822559262783	1.72685156889898	0.0906861924032747	0.859280720404009	-4.17062917869166	NOT
ZNF433	0.304323819131641	6.81565310412574	1.72684752538056	0.090686925509116	0.859280720404009	-4.17063365032064	NOT
OR4K2	0.203197416637906	6.61630986921336	1.72665171194118	0.0907224331445569	0.859280720404009	-4.1708501850964	NOT
S100A3	-0.0724999124311818	6.16704221497184	-1.72642416366626	0.0907637098773807	0.859280720404009	-4.17110178695239	NOT
SIAH2	0.695613969571585	9.62728111275402	1.72633993142246	0.0907789933639219	0.859280720404009	-4.17119491609768	NOT
ARPC1B	-0.574632456059829	10.443620757578	-1.72612356813301	0.0908182611044449	0.859280720404009	-4.17143411487694	NOT
SOSTDC1	-0.0694085900879866	6.36062008529788	-1.72610091340492	0.0908223735226348	0.859280720404009	-4.17145915917699	NOT
ADRB3	0.210832515051644	6.75324720630271	1.7259635782011	0.0908473067163681	0.859280720404009	-4.17161097427278	NOT
PPP1R11	-0.690675004066923	10.1092691156021	-1.72588325552274	0.0908618919233868	0.859280720404009	-4.17169976102805	NOT
GPR26	0.0700475817832098	6.12920658479751	1.72561555568361	0.0909105156058813	0.859280720404009	-4.17199564484208	NOT
FAM135A	0.519432203371623	7.02275263047751	1.72544380016398	0.0909417238018198	0.859280720404009	-4.17218546275453	NOT
CDC123	-0.498098715655102	8.77879406485614	-1.72538057426219	0.090953214266461	0.859280720404009	-4.17225533369638	NOT
CLCN2	-0.0864653303694283	6.84081148026098	-1.72518112058094	0.0909894702073107	0.859280720404009	-4.17247573581031	NOT
OXER1	-0.38151160473035	7.80005729884558	-1.72496756339772	0.0910283031209606	0.859280720404009	-4.17271169889446	NOT
DPP7	-0.204784789358278	7.28000501980604	-1.72479529354155	0.0910596384279576	0.859280720404009	-4.1729020249424	NOT
SYT5	0.069796012603744	6.65500470910149	1.72446263729783	0.0911201728027744	0.859280720404009	-4.17326950267555	NOT
EBI3	-0.170571050323779	6.47154582304542	-1.7243630609647	0.0911382994734593	0.859280720404009	-4.1733794907495	NOT
B3GALT6	-0.170439460498962	7.26892776282968	-1.72308800218933	0.0913706730358325	0.859280720404009	-4.17478739686756	NOT
TMEM139	0.0671248334574077	6.17842802453498	1.72289258431512	0.0914063304273559	0.859280720404009	-4.17500309756243	NOT
IFFO1	-0.0762481905796131	6.43361655870814	-1.72288776177723	0.0914072105291969	0.859280720404009	-4.17500842038054	NOT
CLEC2L	0.305494326810154	7.1392772138455	1.7228034684985	0.0914225949896099	0.859280720404009	-4.17510145604251	NOT
LMOD2	0.565145285861245	6.97626742731779	1.7222120747232	0.0915305913191597	0.859280720404009	-4.17575407761313	NOT
PTCRA	0.513836120770789	7.2720686570102	1.72132513235166	0.0916927570137762	0.859280720404009	-4.17673249205573	NOT
CD248	0.117037790791803	6.77836075038181	1.72130234447916	0.0916969266119149	0.859280720404009	-4.17675762448328	NOT
HSD17B7	-0.55879731483674	11.3103179736312	-1.72121228965145	0.0917134058814739	0.859280720404009	-4.17685694195356	NOT
OR4D5	-0.0765642911540168	6.59208895679322	-1.72107435927016	0.0917386507315045	0.859280720404009	-4.17700905074718	NOT
ADRA2C	-0.0788902520233759	6.4569258398294	-1.72077032349241	0.0917943175381754	0.859280720404009	-4.17734430325364	NOT
RRAS	-0.398234286843085	8.3761604770367	-1.72064859738045	0.0918166125794876	0.859280720404009	-4.17747851352808	NOT
YJEFN3	0.061903162603925	6.27394652826275	1.71984038361917	0.0919647568073234	0.859280720404009	-4.17836941407221	NOT
TNR	0.181034593269844	6.67799945183289	1.71893974601752	0.0921300755198349	0.859280720404009	-4.1793617780441	NOT
MAN2C1	0.205528689007288	7.05151066502802	1.71891139869409	0.092135282876723	0.859280720404009	-4.17939300530884	NOT
RSAD2	0.660503434095183	7.67587807304977	1.71869069219042	0.0921758346432682	0.859280720404009	-4.1796361195847	NOT
RNF187	0.458264011160535	7.71946977198461	1.71865628255171	0.0921821582709012	0.859280720404009	-4.17967402037268	NOT
DMRTA2	0.409879648119052	6.82322193891987	1.71854878981856	0.0922019150521257	0.859280720404009	-4.17979241502844	NOT
AHR	-0.763771191245937	11.2166626622044	-1.71822591358644	0.0922612796531002	0.859280720404009	-4.1801479998124	NOT
ZNF699	-0.120499437636922	6.95766660903596	-1.71818256029953	0.0922692530772777	0.859280720404009	-4.18019574065236	NOT
MAPK8IP1	0.227690135901831	6.5471973471281	1.71755448222462	0.0923848316412258	0.859280720404009	-4.18088726905178	NOT
UBE2O	0.356244783588354	7.11070014651005	1.71747522419508	0.0923994251780991	0.859280720404009	-4.18097451879753	NOT
SCGN	0.12888305999909	6.4475555260124	1.7174424944097	0.0924054521698788	0.859280720404009	-4.18101054778879	NOT
NR1D1	0.311932946688414	7.22809834867605	1.71740568104648	0.0924122315169997	0.859280720404009	-4.18105107129531	NOT
ADCY6	0.275796340357203	6.88819425387394	1.71739647769398	0.0924139264203202	0.859280720404009	-4.18106120207022	NOT
KRT20	0.0471472840661908	6.59559922874017	1.71686023133425	0.0925127268399026	0.859280720404009	-4.18165140686688	NOT
HLF	0.324782679759064	6.74842722751366	1.7168564134943	0.0925134305693606	0.859280720404009	-4.18165560830942	NOT
ELP4	0.110927267169556	6.41154845494939	1.71679101852108	0.0925254852910073	0.859280720404009	-4.18172757270535	NOT
GDPD3	0.0652253431176133	6.16819573417242	1.71660518203876	0.0925597489581619	0.859280720404009	-4.18193206524201	NOT
SPAG4	0.238198836596776	6.74285640574169	1.71643199958558	0.0925916889956181	0.859280720404009	-4.18212261658989	NOT
ACHE	0.190340612877314	6.91836705040166	1.71634526284816	0.09260768928213	0.859280720404009	-4.18221804626688	NOT
DHX15	-0.331158297753857	8.39771673420619	-1.7161628405253	0.0926413481193193	0.859280720404009	-4.18241873805226	NOT
TLR5	-0.49986882102046	10.3847903794163	-1.71616030516034	0.0926418159922088	0.859280720404009	-4.18242152720525	NOT
DPP9	-0.269617284572505	8.02980358268461	-1.71570479587033	0.0927259068444288	0.859280720404009	-4.18292257614083	NOT
PRMT7	0.0739001402380151	6.41808142599619	1.71559110844052	0.09274690435765	0.859280720404009	-4.18304761198097	NOT
CXCL16	0.145409155839143	6.56941546170318	1.71551046119404	0.0927618018979765	0.859280720404009	-4.18313630528592	NOT
MBD4	-0.638493905103998	9.52912476175908	-1.71545065070812	0.0927728516534206	0.859280720404009	-4.18320208070279	NOT
TMED9	-0.447943868858157	9.24700931383306	-1.71529429693482	0.0928017425570768	0.859280720404009	-4.18337401856955	NOT
TMEM199	-0.176802526858636	7.31261684869568	-1.71467801761233	0.0929156906511998	0.859280720404009	-4.18405159476845	NOT
IL2RG	-0.263489407502341	7.85112154665462	-1.71445422047174	0.092957098701254	0.859280720404009	-4.18429760049602	NOT
OR14J1	-0.0621159352355924	6.10059902808932	-1.71440599604712	0.0929660234229534	0.859280720404009	-4.18435060693587	NOT
EPHA2	-0.0798867160221315	6.67462424496883	-1.71433516491333	0.092979133173886	0.859280720404009	-4.18442845952062	NOT
ARL6IP5	-0.727138401979177	10.2864466289069	-1.71386446828713	0.093066290757097	0.859280720404009	-4.18494574701159	NOT
IL9R	0.598539019369223	7.08063431885103	1.7137011305646	0.0930965513547015	0.859280720404009	-4.18512522430901	NOT
SSR1	-0.462588459810222	8.54821397245194	-1.71353496272271	0.0931273446309335	0.859280720404009	-4.18530779654251	NOT
TMEM67	0.593211445831678	7.18746931932057	1.71285555046857	0.0932533371774614	0.859280720404009	-4.18605412598702	NOT
SIX1	0.0593021506854239	6.24389057433031	1.71235708568389	0.0933458639220771	0.859280720404009	-4.18660152687961	NOT
MUC13	0.0676068172966868	6.56747903991266	1.71196697434948	0.0934183307292934	0.859280720404009	-4.18702984294045	NOT
SYF2	-0.422338918189897	8.66887802509261	-1.71193031140414	0.093425143605485	0.859280720404009	-4.18707009215353	NOT
MAL2	0.0717647980103946	6.08515497058133	1.71177576005411	0.0934538675653827	0.859280720404009	-4.1872397532796	NOT
IL26	0.0662090557298827	6.19200371600595	1.7115256247168	0.0935003716640813	0.859280720404009	-4.18751431576673	NOT
HOXD8	-0.0639203980842282	6.32114744239147	-1.71117798412948	0.0935650353312118	0.859280720404009	-4.18789584912652	NOT
TMEM177	0.0884057540522551	6.67110791903799	1.71103429165948	0.0935917739802863	0.859280720404009	-4.18805353157261	NOT
UBE2E1	-0.517606726005805	8.94765974460286	-1.71044814908938	0.093700910355176	0.859280720404009	-4.18869662533232	NOT
GRAMD1C	0.076524975999952	6.21573243156248	1.70896611091819	0.0939773271858015	0.859280720404009	-4.19032183123774	NOT
LEF1	0.492316062778798	8.43860615330281	1.70881944208667	0.094004719224892	0.859280720404009	-4.19048260377557	NOT
CDC25B	0.192341065664476	6.94173768137647	1.70874308237525	0.0940189828665346	0.859280720404009	-4.19056630163379	NOT
FIG4	0.56035383624233	9.27181062324167	1.70842392145097	0.0940786200368547	0.859280720404009	-4.19091609959072	NOT
UGT1A9	0.31773684126289	6.90570540360523	1.70841857384436	0.0940796195363438	0.859280720404009	-4.19092196005632	NOT
KRTAP20-3	0.731981290680961	7.18285403498137	1.70825827163244	0.0941095850520424	0.859280720404009	-4.19109762875205	NOT
PLEKHG3	-0.395979978452591	8.01268393967514	-1.70767677116056	0.0942183520188762	0.859280720404009	-4.19173475451719	NOT
SCUBE1	0.155516686901104	6.66334567605496	1.70764221573524	0.0942248187225971	0.859280720404009	-4.19177260967662	NOT
RAB34	-0.21383136945135	7.40493737033	-1.70707620194197	0.0943307948324743	0.859280720404009	-4.19239258048349	NOT
TADA2A	0.0861689420994436	6.36172169537487	1.70676082204719	0.0943898869148325	0.859280720404009	-4.19273794950465	NOT
BUB1B	0.15367156993941	6.81696292684273	1.70627329247424	0.0944812945652409	0.859280720404009	-4.1932717314833	NOT
TXNDC12	-0.559280364780903	9.17101373864889	-1.70576625157382	0.0945764380638193	0.859280720404009	-4.19382673895866	NOT
BLID	0.549687792137778	7.081771978273	1.70570913184346	0.094587161237354	0.859280720404009	-4.19388925352418	NOT
LIN52	-0.172170791166651	6.94782059366876	-1.70551570689278	0.0946234806626372	0.859280720404009	-4.19410093388635	NOT
ARHGAP4	0.29669605947397	10.0529460818049	1.70517172749842	0.0946880981992013	0.859280720404009	-4.19447732780198	NOT
FZD4	0.0640667544133287	6.15350340736075	1.70511047766485	0.0946996079854219	0.859280720404009	-4.19454434270705	NOT
ABCB10	0.299399824216468	7.23416216152368	1.70506831012289	0.0947075325876803	0.859280720404009	-4.19459047803718	NOT
N4BP1	0.58933119404702	7.30140540241906	1.70496432211934	0.0947270775346837	0.859280720404009	-4.19470424674697	NOT
CDK5R2	0.131258923606497	6.78802723720832	1.70482115300308	0.0947539921791496	0.859280720404009	-4.1948608721831	NOT
OR4E2	-0.0752377555727817	6.243952556094	-1.70473124006797	0.0947708983208395	0.859280720404009	-4.19495923025251	NOT
UNC93B1	-0.246566643226342	7.68551509106119	-1.70403583870136	0.0949017374325855	0.859280720404009	-4.19571979935378	NOT
TREM1	-0.49215404846886	8.36227708336216	-1.70403563436737	0.0949017758997662	0.859280720404009	-4.1957200227978	NOT
FAM98B	0.430246328235174	6.9298125547193	1.70380003793005	0.0949461370106189	0.859280720404009	-4.19597763794156	NOT
BAIAP2L1	0.0717191705832461	6.02170652909564	1.70373692977912	0.0949580227306282	0.859280720404009	-4.19604663902304	NOT
ITGB3	-0.363851450490569	7.3586566557211	-1.70364641293306	0.0949750727212741	0.859280720404009	-4.19614560439894	NOT
PRAMEF1	0.220637067963354	6.70539426276069	1.70359648913449	0.0949844775815989	0.859280720404009	-4.19620018600778	NOT
APOBEC3F	0.331972305173347	7.32871005808969	1.70339542035139	0.0950223635790906	0.859280720404009	-4.19642000047544	NOT
NPFFR2	0.422270575088652	6.96640593327711	1.70310250410177	0.0950775781082802	0.859280720404009	-4.19674018605678	NOT
DNAJA3	0.301707893377815	8.12286446271513	1.70303161141017	0.0950909453207716	0.859280720404009	-4.19681767156709	NOT
DMGDH	0.346811195996587	6.72215015294439	1.70239624294101	0.0952108169432178	0.859280720404009	-4.19751200556513	NOT
FRS2	0.0648528726441029	6.16511179972583	1.70228429348504	0.0952319507914581	0.859280720404009	-4.19763432178355	NOT
CNRIP1	0.0919595341878576	6.58037299676236	1.70223333766795	0.095241571527941	0.859280720404009	-4.19768999396391	NOT
DDR1	-0.321497618751302	7.33779162106534	-1.70139054672918	0.0954008115876305	0.859280720404009	-4.19861058713426	NOT
OBSCN	0.227007187783908	6.79510388983057	1.70119009233161	0.0954387185534648	0.859280720404009	-4.1988294896321	NOT
CCNL2	0.0712608816673121	6.65846480093695	1.70111564399983	0.0954528002877524	0.859280720404009	-4.19891078398489	NOT
RNF24	-0.468469206736966	10.9614091617072	-1.70092620804868	0.0954886394124671	0.859280720404009	-4.19911762624591	NOT
SLC2A3	-0.924303367985988	12.5615897114816	-1.70018213925016	0.0956295163589321	0.859280720404009	-4.19992987490441	NOT
PSMB10	-0.757267301005433	11.4893587236357	-1.69949589184796	0.0957595979429479	0.859280720404009	-4.20067873701123	NOT
GDAP2	-0.160710937704858	6.76155169010073	-1.69934651083903	0.0957879332115494	0.859280720404009	-4.20084171391834	NOT
LAMC1	0.256807887020631	7.21422869005379	1.69829441906728	0.0959876949529462	0.859280720404009	-4.20198921786644	NOT
RRM2	0.120577531653841	6.36632013725967	1.69814067935778	0.096016914456659	0.859280720404009	-4.20215684949839	NOT
CHEK2	-0.0844748268550326	6.26019236033306	-1.69804996481595	0.0960341589510653	0.859280720404009	-4.20225575497373	NOT
CDC5L	-0.253903067221001	7.04380137965825	-1.69787084624088	0.0960682162309932	0.859280720404009	-4.20245103364045	NOT
HOXB2	0.2819654605031	6.98560488300799	1.69783083145825	0.0960758259316204	0.859280720404009	-4.2024946561738	NOT
GLIPR1L2	0.165204704200601	6.70117923662426	1.69718056924672	0.0961995575266749	0.859280720404009	-4.20320342416584	NOT
FBLN5	0.320897408359008	6.95151650807629	1.6962842369669	0.0963703268482716	0.859280720404009	-4.20418002447803	NOT
TMED5	-0.501635563428048	8.28299852078854	-1.69578330110812	0.0964658741569531	0.859280720404009	-4.20472562942099	NOT
HSPB3	-0.135522122635891	6.76532670244371	-1.69556759951726	0.0965070406397814	0.859280720404009	-4.20496052330723	NOT
PCNT	0.357943682763715	7.78086703859129	1.69522725675779	0.0965720242816208	0.859280720404009	-4.20533109692012	NOT
ADAP2	-0.466024038306563	8.26209597430511	-1.69495995366715	0.096623087347002	0.859280720404009	-4.20562209890279	NOT
AMPH	0.320183175188103	6.90366046359104	1.69427517347702	0.0967540029737949	0.859280720404009	-4.20636741362261	NOT
LILRA5	-0.60609807910156	9.26856735091801	-1.6937301131576	0.0968583116782011	0.859280720404009	-4.20696047464395	NOT
LIF	0.115923892838163	6.73534310611045	1.69371248928959	0.0968616859223173	0.859280720404009	-4.20697964785515	NOT
LRRC61	-0.131520734424861	6.86624308331732	-1.69230903688448	0.0971307007447216	0.859280720404009	-4.20850593662101	NOT
ACACB	0.151846147254986	6.58894439599811	1.69175543421851	0.0972369850911702	0.859280720404009	-4.20910769776656	NOT
DRAM1	-0.355475886289122	8.42455632336041	-1.69113561853193	0.097356095260239	0.859280720404009	-4.20978123360751	NOT
GAS1	0.0800842304657241	6.70896705565514	1.69105984665414	0.0973706646159258	0.859280720404009	-4.20986355835345	NOT
HS3ST6	-0.109326035430348	6.64316024673038	-1.69099784131155	0.0973825882910312	0.859280720404009	-4.20993092368383	NOT
SLC15A4	-0.528718049721164	9.33601524366438	-1.69054665427152	0.0974693881715134	0.859280720404009	-4.21042104998538	NOT
CRLF1	0.498398778800971	7.08475786848535	1.6899194216433	0.0975901618916881	0.859280720404009	-4.21110223085809	NOT
STXBP4	0.229996448789692	6.77101369391466	1.68989359529222	0.0975951374025918	0.859280720404009	-4.21113027393231	NOT
PRY	0.0710997114755143	6.63860459791357	1.68982950316705	0.0976074858138575	0.859280720404009	-4.21119986563039	NOT
MAGEL2	0.31089516778382	7.85914318257606	1.68940838717725	0.0976886528395433	0.859280720404009	-4.2116570607173	NOT
MSX2	0.0676998323902103	6.37125546923248	1.68936431713241	0.0976971502338422	0.859280720404009	-4.21170490086947	NOT
WDR88	0.212713991444125	6.74638420759894	1.68929201385651	0.0977110927569712	0.859280720404009	-4.21178338725584	NOT
CNP	0.158701820732036	6.73039195905626	1.68910055050306	0.097748021307158	0.859280720404009	-4.21199121007487	NOT
OR4A5	0.330386336740257	6.82843248267443	1.68856179047441	0.0978519965509712	0.859280720404009	-4.2125758967826	NOT
CISD1	-0.330042912088484	8.40832163698957	-1.68820479300614	0.097920943666121	0.859280720404009	-4.21296323930052	NOT
TAF9B	-0.062354613659136	6.09958251229988	-1.68811935507536	0.0979374502774354	0.859280720404009	-4.21305592920389	NOT
SAMD8	-0.162637016779929	7.0204920312127	-1.68796250649853	0.0979677593984045	0.859280720404009	-4.21322608071929	NOT
MFSD1	-0.538557643574546	9.19628274870435	-1.6875982932338	0.0980381690988433	0.859280720404009	-4.21362113253748	NOT
SPRED2	0.0822675607211236	6.36731738594514	1.68719313477551	0.098116543322352	0.859280720404009	-4.21406051137037	NOT
DGCR8	0.193504900463108	8.02530087972268	1.68715949816071	0.0981230523407018	0.859280720404009	-4.21409698496236	NOT
YWHAH	-0.544550345387291	10.9764996064355	-1.68704791328139	0.098144647669281	0.859280720404009	-4.21421797670307	NOT
MRPS18C	-0.299403248507883	8.65536978958324	-1.68690158235127	0.0981729734327623	0.859280720404009	-4.21437663336403	NOT
TBL1X	-0.614002235330187	9.75068001301785	-1.68687427794691	0.0981782595826447	0.859280720404009	-4.21440623637576	NOT
RASSF2	-0.722935100971085	11.0928040112989	-1.68687409433124	0.0981782951315482	0.859280720404009	-4.21440643544764	NOT
BEST2	-0.0650222363184048	6.26774006886599	-1.68677050160063	0.0981983528886669	0.859280720404009	-4.21451874536738	NOT
CYB5R4	-0.411753450991494	9.08930065121448	-1.6866898032496	0.0982139801465148	0.859280720404009	-4.21460623031626	NOT
USP12	0.166778058849355	6.75975658803251	1.6865090674949	0.0982489871100007	0.859280720404009	-4.21480215274937	NOT
ARPC3	-0.841242890657337	11.3893509596249	-1.6864164785354	0.0982669247788662	0.859280720404009	-4.21490251476975	NOT
ITIH5	0.344118658801376	6.79672201955185	1.68554979934669	0.0984349612635022	0.859280720404009	-4.21584172671106	NOT
TGFBR2	-0.511530344442271	10.2048659545972	-1.68464877854423	0.0986099070142903	0.859280720404009	-4.21681771936481	NOT
NEXN	-0.276682750924725	7.13134719704052	-1.68424105147483	0.0986891570439777	0.859280720404009	-4.21725922670143	NOT
BCL10	0.24711003982889	7.07419697043579	1.68376386588564	0.0987819743689065	0.859280720404009	-4.21777583184713	NOT
FRMD7	0.0854861828564024	6.68265398889756	1.68354991662617	0.0988236129585446	0.859280720404009	-4.21800741471945	NOT
MRPL43	0.0912920898101506	6.7906984025076	1.68259762304748	0.0990091227759456	0.859280720404009	-4.21903789246078	NOT
ARPC2	-0.956743189731762	12.1665483577401	-1.68250877327732	0.0990264456098747	0.859280720404009	-4.21913401159529	NOT
AQP4	-0.0682462505343482	6.34709264466031	-1.68241677098514	0.0990443857137979	0.859280720404009	-4.21923353663177	NOT
TRIM6	0.0535202771556671	6.16658394630418	1.68182992243837	0.0991588819816792	0.859280720404009	-4.21986826107902	NOT
PPP1R10	-0.253720065156813	8.27415185048479	-1.68181796850099	0.0991612153700366	0.859280720404009	-4.21988118827801	NOT
NHEJ1	0.0653215101501532	6.29070858659249	1.68176839911348	0.0991708917130692	0.859280720404009	-4.21993479265537	NOT
KIR2DL4	-0.269595449345633	7.02173994167055	-1.68146679850372	0.0992297833339091	0.859280720404009	-4.22026091485211	NOT
DBP	-0.150532746908663	7.02383718285924	-1.68117459983205	0.0992868665556911	0.859280720404009	-4.22057682324828	NOT
MLST8	-0.266428434907652	7.69455066969374	-1.68104041404644	0.0993130898209154	0.859280720404009	-4.22072188155671	NOT
MYL6	-0.649590500722539	13.3520678630038	-1.68095556287122	0.0993296748093923	0.859280720404009	-4.22081360279182	NOT
C1QB	-0.575014386711644	7.74202740613798	-1.68081088563029	0.0993579586430971	0.859280720404009	-4.22096998488879	NOT
CALM2	-0.834862543835781	11.1112984044613	-1.68071694035355	0.0993763281265985	0.859280720404009	-4.22107152451143	NOT
TTC28	0.105073290185103	6.62018812874012	1.6801015441964	0.0994967280679926	0.859280720404009	-4.22173654866299	NOT
TEKT2	0.527996497607627	7.14409280421039	1.67982353411451	0.0995511590528712	0.859280720404009	-4.22203691064969	NOT
SNN	-0.343593573580669	8.0917235346837	-1.67952479314316	0.0996096762084554	0.859280720404009	-4.22235962314988	NOT
MTMR7	-0.0602354034384396	6.31190265912141	-1.67949621750527	0.0996152750659377	0.859280720404009	-4.22239048919119	NOT
RTN2	-0.0693732864651055	6.50567959074703	-1.67944407069516	0.0996254929177824	0.859280720404009	-4.22244681453706	NOT
KRTAP10-1	0.160572939794106	6.73594967359966	1.67908440043767	0.0996959916219486	0.859280720404009	-4.22283526473161	NOT
HLA-B	-0.685907846816633	13.2196530341077	-1.67895510414905	0.099721344922866	0.859280720404009	-4.22297488969679	NOT
GPR155	0.123508650013371	6.66119490894505	1.67858464841388	0.0997940157985666	0.859280720404009	-4.22337488818044	NOT
GLRX3	-0.23348818307075	7.53607842916991	-1.67806787408327	0.0998954622189463	0.859280720404009	-4.22393274826839	NOT
SNRNP25	0.224001301856031	6.93203804033596	1.67788859044184	0.0999306766724319	0.859280720404009	-4.22412625156961	NOT
TNFRSF19	0.55016406870573	7.23889633611632	1.67759269887656	0.0999888173062924	0.859280720404009	-4.22444557292532	NOT
TFPT	-0.217995116652697	8.0529352419081	-1.67735940335466	0.100034677872294	0.859280720404009	-4.22469730785853	NOT
MOAP1	-0.258365664633366	7.39001026525668	-1.67704560346756	0.100096391046597	0.859280720404009	-4.22503586313453	NOT
ERMAP	0.335943561875585	7.16062548514571	1.67700590226274	0.100104201079989	0.859280720404009	-4.22507869248943	NOT
THY1	0.0580529946484125	6.18647961651215	1.67664498235949	0.100175224351596	0.859280720404009	-4.22546801052394	NOT
CEBPZ	-0.296272804949916	7.72260642640047	-1.67625246678509	0.100252512193326	0.859280720404009	-4.22589132928945	NOT
BRPF1	-0.201507812391941	7.0540543335891	-1.67620846390313	0.100261179588338	0.859280720404009	-4.22593878009765	NOT
ECM1	0.158539358596978	6.85347640048615	1.67593134935932	0.100315777932059	0.859280720404009	-4.22623758409046	NOT
GMFG	-0.718091108399419	11.365780890991	-1.6758722532428	0.100327424475549	0.859280720404009	-4.22630130015373	NOT
WDR12	0.163605021032358	7.11394041469668	1.67531286895574	0.100437721896547	0.859280720404009	-4.22690432057828	NOT
RAD18	0.0589003563508523	6.72206951034812	1.67529264412297	0.100441711624923	0.859280720404009	-4.22692611988789	NOT
SERPINB2	0.185879514502906	7.02335317677018	1.67528149933582	0.100443910199346	0.859280720404009	-4.22693813218643	NOT
LIPF	0.209041681760149	6.81162766345515	1.67504131221815	0.100491302441134	0.859280720404009	-4.22719699895927	NOT
LIPG	0.328765011882825	6.91491877619284	1.67503035581193	0.100493464730148	0.859280720404009	-4.22720880670531	NOT
PRAMEF12	0.154927090974633	6.69037504831383	1.67498706303787	0.100502009100316	0.859280720404009	-4.22725546279151	NOT
FAM156B	0.677064351428148	8.58409263274249	1.67493420240326	0.100512442617405	0.859280720404009	-4.22731242865017	NOT
SAMD12	0.0615104923464909	6.1456985631439	1.67438891998152	0.100620121267284	0.859280720404009	-4.22789996904945	NOT
HSPD1	-0.435170752404876	9.14917403995785	-1.67430080971525	0.100637529579534	0.859280720404009	-4.2279948923442	NOT
MAP3K3	-0.352421292234807	8.5724187506202	-1.67404891674792	0.100687310782134	0.859280720404009	-4.2282662391903	NOT
WFDC2	0.0664187508783716	6.66843584919509	1.67367184918505	0.100761867875186	0.859280720404009	-4.22867236297525	NOT
KPNA2	-0.20621115420569	6.94436868911422	-1.67352233313198	0.10079144405995	0.859280720404009	-4.22883337892118	NOT
ATG7	-0.337719817850308	8.95303099223088	-1.67347119262132	0.100801561944006	0.859280720404009	-4.22888845004618	NOT
CACNA2D4	-0.161476659247938	6.89844346234786	-1.67319430037526	0.100856358135181	0.859280720404009	-4.22918659909297	NOT
PABPC4	-0.412124211246786	9.51013292649484	-1.67308067071403	0.100878852208573	0.859280720404009	-4.22930893985276	NOT
LMO2	-0.531970895883108	9.09620806115087	-1.67270926090221	0.100952405089352	0.859280720404009	-4.22970877337836	NOT
ERLIN2	-0.132035836723496	6.91037375893448	-1.67263787002281	0.100966548173994	0.859280720404009	-4.22978561908337	NOT
PEG3	0.192058651177944	6.71992822492431	1.67247079759154	0.10099965287887	0.859280720404009	-4.22996544624381	NOT
AMZ1	-0.0652284605544429	6.26737995448536	-1.67231195095685	0.101031135949682	0.859280720404009	-4.23013640543803	NOT
CLNK	0.0691297049917576	6.67447205129623	1.67224687558786	0.101044036080676	0.859280720404009	-4.23020643901561	NOT
RAB40A	0.143163335406766	6.66864908682639	1.67195082852715	0.101102739674125	0.859280720404009	-4.2305250131218	NOT
GOT1L1	0.276124161641473	6.74291896812112	1.67192674154008	0.101107517149937	0.859280720404009	-4.23055093084077	NOT
PNO1	0.0824620118480155	6.44268883468737	1.67153195201102	0.101185847179852	0.859280720404009	-4.23097568101536	NOT
HOXD9	-0.056534506009414	6.46514448979368	-1.67114860117462	0.101261955381143	0.859280720404009	-4.23138804261985	NOT
SCAMP2	-0.299449143460893	7.51929431153306	-1.67090923451323	0.101309501671139	0.859280720404009	-4.23164548291126	NOT
OR2T12	-0.18628298386419	6.93204948088079	-1.6706343262605	0.101364130350792	0.859280720404009	-4.23194110962641	NOT
UQCRHL	-0.583083170089251	9.87145392532885	-1.67041156817621	0.101408413705977	0.859280720404009	-4.23218062547039	NOT
MYO1E	0.0555141105197858	6.68684457986684	1.6703582357177	0.101419018328945	0.859280720404009	-4.23223796601184	NOT
AMMECR1L	-0.123148973429045	7.05996106294058	-1.66946441591269	0.10159688104443	0.859280720404009	-4.23319872663962	NOT
EFHC1	0.133818598915588	6.85885403690531	1.66921058814093	0.10164743735439	0.859280720404009	-4.23347148441055	NOT
DENND2A	0.313297268858499	6.75777879895192	1.66893414837573	0.101702520930611	0.859280720404009	-4.23376850031445	NOT
RAD17	0.148060874575387	6.88606624647907	1.66809008861636	0.101870860600184	0.859280720404009	-4.23467512612743	NOT
RPS16	-0.886666571740321	12.5576564183574	-1.66801104649848	0.101886636508712	0.859280720404009	-4.23476000722914	NOT
UBA3	-0.26375318432533	7.73023186344507	-1.66800607028721	0.101887629771067	0.859280720404009	-4.23476535092736	NOT
TSSK6	0.22160985988883	6.86705287546971	1.66782997054657	0.101922784774541	0.859280720404009	-4.23495444666014	NOT
MAP3K5	-0.471592163841322	9.64816966565884	-1.66708512233495	0.102071589913143	0.859280720404009	-4.23575407565655	NOT
ZNF683	-0.278169596460609	7.03907753402175	-1.66698873435015	0.102090859252401	0.859280720404009	-4.23585753035492	NOT
CDC42BPG	0.145560586720257	6.63010237728498	1.66650513452762	0.10218758288012	0.859280720404009	-4.23637650843104	NOT
C1QC	-0.403407550816457	7.54191356534563	-1.66624410407307	0.102239822207349	0.859280720404009	-4.23665658147142	NOT
NOC2L	0.0881457503234317	6.76850892781138	1.66506068028591	0.102476932745072	0.859280720404009	-4.23792586843787	NOT
ST3GAL3	-0.166783404966001	6.97458883539979	-1.66487425378634	0.102514326241093	0.859280720404009	-4.23812575094457	NOT
IKZF1	-0.321281626438317	8.24595370149666	-1.66341854650323	0.102806697861284	0.859280720404009	-4.23968587238063	NOT
TBX5	-0.0648342373145301	6.10201964208957	-1.66333324710955	0.102823851024193	0.859280720404009	-4.2397772539599	NOT
CHIA	0.18913421146526	6.69442724538363	1.6622798398652	0.103035878136522	0.859280720404009	-4.24090544361754	NOT
PPP2R1A	-0.314018950501973	9.75058890288638	-1.66183026670174	0.103126476216614	0.859280720404009	-4.24138674666612	NOT
EMB	-0.171148908590999	6.84970445388959	-1.66153164260826	0.103186691121377	0.859280720404009	-4.2417063855584	NOT
MUSTN1	0.210434535311824	7.21321545315622	1.66152320461087	0.103188392987751	0.859280720404009	-4.24171541664277	NOT
RNASEH1	-0.227696005787767	7.8999254010048	-1.66144290360439	0.103204590113564	0.859280720404009	-4.24180135985853	NOT
CDH26	0.0661104252260261	6.31851556425093	1.66111930606833	0.10326988253731	0.859280720404009	-4.24214765846552	NOT
SPRY4	0.087127782298241	6.75670970901892	1.66102904889445	0.103288099810744	0.859280720404009	-4.24224423710399	NOT
ANKRD44	-0.0951501545235898	6.91219942335661	-1.6608918480693	0.103315797117576	0.859280720404009	-4.24239103866741	NOT
SEC11A	-0.50652097786792	9.18294563059995	-1.66077429113463	0.103339533675471	0.859280720404009	-4.24251681350652	NOT
HSD3B2	0.0592418347132844	6.27649421005144	1.66021626950859	0.103452267861789	0.859280720404009	-4.24311374035566	NOT
ATF6	-0.501229811771136	8.71125969930737	-1.65992385503573	0.103511383088576	0.859280720404009	-4.24342647353593	NOT
OR1J1	0.475083926053868	6.92229756340103	1.65991801704986	0.103512563592108	0.859280720404009	-4.243432716701	NOT
C2orf88	0.176244351222068	6.8831530274222	1.65936447534592	0.103624545840593	0.859280720404009	-4.24402459118853	NOT
ATRNL1	0.0624807581335567	6.65729143242951	1.65914750501064	0.103668466328854	0.859280720404009	-4.24425654072978	NOT
DMRT1	-0.0611744273391839	6.58828085279183	-1.65886398482494	0.103725881255864	0.859280720404009	-4.24455959554613	NOT
NCKAP1L	-0.583970942698755	9.73109265597814	-1.65805631470905	0.103889583342339	0.859280720404009	-4.2454226718457	NOT
CAMLG	-0.480538894031895	9.78237404370087	-1.65796878950307	0.103907336043913	0.859280720404009	-4.24551617971707	NOT
ZMAT5	-0.277513423161961	8.50141253281508	-1.65743470770488	0.104015717528598	0.859280720404009	-4.24608667655669	NOT
HINT2	0.292158429936288	8.23479815040879	1.65696082681444	0.10411195998256	0.859280720404009	-4.24659273634072	NOT
NDOR1	0.104147372485138	6.29009732130589	1.65687095935779	0.104130219771199	0.859280720404009	-4.24668869230034	NOT
VAMP3	-0.554990081246682	9.89157502572998	-1.6566124553646	0.104182758739489	0.859280720404009	-4.24696468509273	NOT
GRIK3	0.258905170185074	6.79192276221919	1.65659506213899	0.104186294560085	0.859280720404009	-4.24698325371623	NOT
CYP2J2	0.0681246763740857	6.42656757944134	1.65638516918947	0.104228970870558	0.859280720404009	-4.24720731765638	NOT
OR2T33	0.508443904578478	7.08808949428424	1.65549540246732	0.104410041068069	0.859280720404009	-4.24815688780339	NOT
FOXP3	0.197406381323449	6.93412236715475	1.65546592971375	0.104416043269397	0.859280720404009	-4.24818833403159	NOT
RAB5A	-0.377507260431623	7.86487114772753	-1.65529401021496	0.104451060748039	0.859280720404009	-4.24837175560051	NOT
CRHBP	0.170163798852505	6.83559763164819	1.65525698876249	0.104458602733553	0.859280720404009	-4.24841125179854	NOT
TMEM107	0.0729269215959443	6.24845290096042	1.65501012753534	0.104508904545593	0.859280720404009	-4.24867459546952	NOT
CNNM1	0.0606277832482807	6.41570615478967	1.65454110775678	0.104604529288068	0.859280720404009	-4.24917483828452	NOT
WWC2	0.0640602349507766	6.24085459194457	1.65426725018973	0.10466039708525	0.859280720404009	-4.24946687072429	NOT
ESPNL	0.254514486990712	6.78680884282386	1.65406264539597	0.10470215305221	0.859280720404009	-4.2496850273758	NOT
GIPR	-0.052331227287354	6.07021507035544	-1.65344271883611	0.104828751653195	0.859280720404009	-4.25034587348432	NOT
ARRDC2	0.420951427143623	7.6488656583961	1.65334186590959	0.104849359235341	0.859280720404009	-4.25045336338497	NOT
SLC2A4	0.082634437394832	6.6195051047393	1.653334795379	0.104850804102603	0.859280720404009	-4.25046089900584	NOT
PCDH18	0.786569690961289	7.21541424547326	1.65304350750122	0.104910343135875	0.859280720404009	-4.25077132346643	NOT
RNASE10	0.130644195165229	6.95447716714144	1.65289980357983	0.104939726312772	0.859280720404009	-4.25092445099659	NOT
FCGR2B	-0.32891451066112	8.12686822667504	-1.65268855907566	0.104982931765433	0.859280720404009	-4.2511495275195	NOT
OR2H1	-0.0668921861656813	6.15220693446327	-1.65245758903286	0.10503018831748	0.859280720404009	-4.25139559302717	NOT
TNFSF12	0.411288604997383	6.84333540224989	1.65237339613496	0.105047418545777	0.859280720404009	-4.25148528118897	NOT
AP2A2	0.281908661423152	7.3623584661025	1.65176864284681	0.105171250435075	0.859280720404009	-4.2521293918043	NOT
OR4C15	0.279780945267761	6.7765626034688	1.65153025858023	0.105220095857835	0.859280720404009	-4.25238323469214	NOT
RGS12	0.313718561949623	6.98729939825674	1.65139026957984	0.105248788545388	0.859280720404009	-4.25253228702127	NOT
QRICH2	0.0660822412570781	6.27606529268868	1.65135622442381	0.105255767540754	0.859280720404009	-4.25256853473397	NOT
YIF1B	-0.288503161881624	7.7356817404826	-1.65102523684155	0.105323637201744	0.859280720404009	-4.25292090228872	NOT
DMRT2	0.0672837747516288	6.37671652294411	1.65090799482114	0.105347686502622	0.859280720404009	-4.25304570300357	NOT
NET1	0.181263281826035	6.60140073884114	1.64996408797937	0.105541469485728	0.859280720404009	-4.25405018805413	NOT
RPS3A	-0.710155379617753	10.8694312010754	-1.64988385636034	0.105557954390251	0.859280720404009	-4.25413554612404	NOT
CCDC106	0.156244622172443	6.64719586179822	1.64962407539504	0.105611345118905	0.859280720404009	-4.25441190159157	NOT
CD151	-0.298343077601722	7.15666665990563	-1.64936247443847	0.105665132230095	0.859280720404009	-4.25469015553641	NOT
CALCA	0.176705402955449	6.65944153864218	1.64932929109861	0.105671956574769	0.859280720404009	-4.25472544856154	NOT
OR7E24	0.258339280914181	6.71625285962286	1.64921692824192	0.105695067321249	0.859280720404009	-4.25484495055852	NOT
ALOX5	0.376713814639514	6.84932131164602	1.64890171914849	0.105759921478815	0.859280720404009	-4.25518014973701	NOT
OR5M8	0.514182110665791	7.06172549014893	1.64862768487398	0.105816330392616	0.859280720404009	-4.25547151829049	NOT
GLTP	-0.581185169409672	9.68419082032028	-1.64843169811312	0.105856688621818	0.859280720404009	-4.25567987694284	NOT
VPS72	-0.241663770822289	7.56227929592762	-1.64837958439224	0.105867422167886	0.859280720404009	-4.25573527683423	NOT
MRTO4	0.405013188138265	7.24309520900794	1.64807964314056	0.105929216558012	0.859280720404009	-4.25605410254033	NOT
ZMYM6	-0.324030303021862	8.68016201395773	-1.64777035554842	0.105992967401161	0.859280720404009	-4.25638281102531	NOT
MB	0.0583985671760567	6.12040062668763	1.64769077650449	0.106009375435126	0.859280720404009	-4.25646737848137	NOT
SOX12	0.125160381835031	6.62865360273317	1.64759902173625	0.106028296504678	0.859280720404009	-4.25656488055709	NOT
IL17A	0.143135801616477	6.71525055044548	1.64749621804238	0.106049499293724	0.859280720404009	-4.25667411811595	NOT
ZNF43	0.187869784943829	6.69440040619657	1.64745420382614	0.106058165531105	0.859280720404009	-4.25671876006957	NOT
OTUB1	-0.29460700177479	7.52424274183854	-1.6474368208828	0.106061751265799	0.859280720404009	-4.25673722992677	NOT
TXNDC17	-0.549694900917459	9.16167602738013	-1.64739024813294	0.106071358730976	0.859280720404009	-4.2567867139369	NOT
XKRX	0.217548256263598	6.72787915068802	1.64716926932506	0.106116954023888	0.859280720404009	-4.2570214897957	NOT
RAET1L	0.0825166642423207	6.57732659273415	1.64716098513586	0.106118663639996	0.859280720404009	-4.25703029069283	NOT
MS4A3	0.702975040629621	8.78856047921134	1.64665028312849	0.106224101226195	0.859280720404009	-4.25757277342159	NOT
ZNF208	0.0692411661907348	6.10329572901309	1.64621026923698	0.106315013526563	0.859280720404009	-4.25804005363177	NOT
ROPN1B	0.157076079609652	6.72496861349057	1.64594588336882	0.106369669512626	0.859280720404009	-4.25832077125307	NOT
NEU3	0.0641607386356364	6.45672854382303	1.64592099624269	0.106374815564031	0.859280720404009	-4.25834719372868	NOT
CLIC1	-0.570281078482131	12.1472573601402	-1.64585305661604	0.106388864860465	0.859280720404009	-4.2584193229801	NOT
TRNP1	0.237001262184985	6.83937316564997	1.64549092344968	0.106463776309658	0.859280720404009	-4.25880374475033	NOT
ZBTB38	0.0741603861473905	6.76793614106034	1.64547193612799	0.106467705247517	0.859280720404009	-4.25882389870648	NOT
BTG3	0.229672580239087	7.03343174008467	1.64492866297807	0.106580171898653	0.859280720404009	-4.25940046770354	NOT
PRRG4	-0.167371702496941	7.07763651957711	-1.64482045566718	0.106602584224928	0.859280720404009	-4.25951528729341	NOT
PDLIM1	-0.462928440358027	8.14175670274233	-1.64449862992368	0.106669264824103	0.859280720404009	-4.25985674076815	NOT
KCNH8	0.291406121173321	6.969793320902	1.64441683364673	0.106686218016679	0.859280720404009	-4.25994351657092	NOT
PDHA2	0.0634162762958734	6.64128321890754	1.64439492897322	0.106690758379064	0.859280720404009	-4.25996675411129	NOT
USP18	0.244485337676068	6.75016081994536	1.64437794254996	0.106694279403914	0.859280720404009	-4.25998477395065	NOT
CCDC112	0.387043593619673	7.08783164999242	1.64405615623971	0.106760998718463	0.859280720404009	-4.26032610689889	NOT
SEC14L5	-0.168072593289868	6.81846558993372	-1.64390396766483	0.106792565444395	0.859280720404009	-4.2604875201069	NOT
ADCY1	0.062399012428993	6.45966283758509	1.64376809003174	0.106820755427127	0.859280720404009	-4.26063162289803	NOT
DDC	0.0635670459804478	6.0314451637794	1.64375254141203	0.106823981624241	0.859280720404009	-4.2606481120805	NOT
CHST13	-0.483638938432374	8.90605483929709	-1.64325619722484	0.106927010394858	0.859280720404009	-4.26117441075953	NOT
TUBG1	-0.0520882242760932	6.61723198608647	-1.64310248567749	0.106958933577727	0.859280720404009	-4.26133737121791	NOT
SLITRK1	0.322474969916563	7.46560814644115	1.64253282737737	0.107077309528543	0.859280720404009	-4.26194119227148	NOT
DNASE1	0.0704022378152818	6.46270398340387	1.64247182139317	0.107089993020368	0.859280720404009	-4.26200584618527	NOT
GPN2	-0.283320134100605	7.63831425348508	-1.64151376721176	0.107289339066908	0.859280720404009	-4.26302091847883	NOT
ZNF706	0.0910765359490791	6.6356746124528	1.64127878872192	0.107338278236285	0.859280720404009	-4.26326980407512	NOT
KCNA2	0.132572759336533	6.66978905230531	1.64110892556588	0.107373667138952	0.859280720404009	-4.26344970149466	NOT
SERTAD2	0.324451608936442	8.91496719613345	1.64095348688148	0.107406059233982	0.859280720404009	-4.26361430836624	NOT
GH1	0.0640482210438771	6.21670477779637	1.64068817147351	0.107461367147218	0.859280720404009	-4.26389524190649	NOT
AKAP4	0.0588819636141418	6.17606011040799	1.64062015828606	0.107475548990666	0.859280720404009	-4.2639672525068	NOT
ZNF32	0.110127907209447	6.69045544769796	1.64032624928236	0.107536851329377	0.859280720404009	-4.26427840631876	NOT
IFRD2	0.554607730594215	7.66254754403248	1.64006410119132	0.10759155320918	0.859280720404009	-4.26455589535436	NOT
TNNT2	0.12668752357951	6.60121974750944	1.64001251126675	0.107602321044887	0.859280720404009	-4.26461049985107	NOT
C1QL1	0.074962324244062	6.36777888645892	1.63997466315799	0.107610221252247	0.859280720404009	-4.26465055861511	NOT
AKR7A2	-0.301120009834062	9.15279380058599	-1.63976686752005	0.10765360382156	0.859280720404009	-4.26487047718455	NOT
MARCKS	-0.656209088186849	10.0832692730528	-1.63969129689144	0.107669384634972	0.859280720404009	-4.26495045072759	NOT
ARMCX4	0.459857668782314	7.13341981789957	1.63912613553898	0.107787462711032	0.859280720404009	-4.265548439452	NOT
IFNA2	0.114814604109293	6.71004929700369	1.63911840231369	0.10778907913226	0.859280720404009	-4.26555662063541	NOT
ALX3	0.308492283233687	6.98968759717467	1.63910658790746	0.107791548652026	0.859280720404009	-4.26556911934406	NOT
TSPAN4	-0.235569710865165	6.95432141891895	-1.63907467474151	0.107798219569051	0.859280720404009	-4.2656028805669	NOT
LRRC30	0.245766615796233	6.78769974676628	1.63840375044862	0.107938543232348	0.859280720404009	-4.26631252685775	NOT
CSH2	0.0592827030982832	6.48256972198061	1.63796714142915	0.10802994001861	0.859280720404009	-4.26677420066919	NOT
PRPS2	0.286852028500749	6.99527679213764	1.63762483541677	0.108101640242796	0.859280720404009	-4.2671360839324	NOT
XYLB	-0.0916879623161932	6.66740302230097	-1.63736242711168	0.108156631215721	0.859280720404009	-4.26741345602866	NOT
MAGEE1	0.105955650033399	6.6614088494771	1.637320734803	0.108165370468021	0.859280720404009	-4.26745752232429	NOT
CCL27	0.562190992110238	6.88691918938796	1.63728552872097	0.108172750571564	0.859280720404009	-4.26749473231378	NOT
OR2B6	0.319540152893487	6.90666013302419	1.63720250415459	0.108190156291961	0.859280720404009	-4.26758247986708	NOT
CLEC4C	0.366424520760911	6.95871173513753	1.63701931279954	0.108228569611482	0.859280720404009	-4.26777607885599	NOT
NOS2	0.0515567854684198	6.65599530498734	1.63698862873746	0.108235004828562	0.859280720404009	-4.26780850435181	NOT
POLD2	0.23120968211287	6.90469886539016	1.63687394529168	0.108259059588519	0.859280720404009	-4.26792969189009	NOT
OR4D6	0.0726962365364923	6.28464478679923	1.63684732745914	0.108264643281468	0.859280720404009	-4.26795781826997	NOT
NFKB1	-0.561685196684561	10.5506857676429	-1.63670417124396	0.108294677571738	0.859280720404009	-4.26810908103504	NOT
KRTCAP2	-0.546794504963827	10.2420252292134	-1.63669331281427	0.108296955956661	0.859280720404009	-4.26812055388518	NOT
SERINC4	0.0654364698837204	6.70888433874426	1.63662151131783	0.108312022789355	0.859280720404009	-4.26819641660069	NOT
PRCP	-0.748364529671322	10.7220993261532	-1.63636983055329	0.108364849018847	0.859280720404009	-4.26846231032657	NOT
RIF1	0.135633132794885	6.65263766793305	1.6363319353889	0.108372804800306	0.859280720404009	-4.26850234247452	NOT
EIF3J	0.259959195429297	7.28283867886582	1.63617747450734	0.108405237539088	0.859280720404009	-4.26866550548327	NOT
SDF4	-0.393893451755821	8.36634109338717	-1.6355834204989	0.108530047170733	0.859280720404009	-4.2692929045732	NOT
OR4X1	0.360991426666236	6.81707799563708	1.6354281513024	0.108562688267093	0.859280720404009	-4.26945685701947	NOT
ACTR1A	-0.38385904405961	8.82937611403969	-1.63491977742367	0.108669616028852	0.859280720404009	-4.26999356765557	NOT
TCF21	0.225000607870075	6.69489930931199	1.63448029002403	0.108762123961792	0.859280720404009	-4.27045743666761	NOT
MUC16	0.158566359221728	6.70608059864444	1.63420400529833	0.108820312174177	0.859280720404009	-4.27074899415242	NOT
CUEDC1	-0.302590640374293	8.14347292577053	-1.63383539201788	0.108897985223317	0.859280720404009	-4.27113791815267	NOT
TMEM106A	-0.467770699631899	8.73575959417176	-1.63324106744833	0.109023314731158	0.859280720404009	-4.27176483160303	NOT
RNF216	-0.296927414538245	7.58246570494169	-1.63265198214	0.109147655516599	0.859280720404009	-4.27238602527139	NOT
CCDC115	-0.254913931799169	8.09374651992522	-1.63247922273164	0.109184142525593	0.859280720404009	-4.27256816452255	NOT
GYPB	0.78166115750313	8.80587739054015	1.63234963246578	0.109211518687613	0.859280720404009	-4.27270477993209	NOT
RCSD1	-0.316079655100426	8.52952969373241	-1.63174941210604	0.109338389292998	0.859280720404009	-4.27333741703823	NOT
SFTPB	0.0714502447241818	6.69715606580571	1.63167817972322	0.109353453899987	0.859280720404009	-4.27341248328252	NOT
RPS28	-0.714563045202576	11.1251055381946	-1.63148972626201	0.1093933172154	0.859280720404009	-4.27361106609406	NOT
BRI3	-0.769434522170974	10.9892239990949	-1.63125879681104	0.109442181582667	0.859280720404009	-4.27385438111651	NOT
NAAA	-0.392911368878014	8.42470455598387	-1.63106914780649	0.109482324374643	0.859280720404009	-4.27405417955364	NOT
SNAP23	-0.382863970437459	7.65575730222929	-1.63103924305889	0.109488655375026	0.859280720404009	-4.27408568289054	NOT
RAC1	0.168969016039901	6.77884007470396	1.63065354366199	0.109570336833822	0.859280720404009	-4.27449195578767	NOT
P2RX7	-0.270608171581533	7.60374056981836	-1.63035742610623	0.109633080823624	0.859280720404009	-4.27480381247674	NOT
TCP1	-0.203760441301596	7.27920299753702	-1.62888329205123	0.109945869440529	0.859280720404009	-4.27635557517089	NOT
GCM1	-0.134251899892147	7.07591735229648	-1.62883286074276	0.109956583047925	0.859280720404009	-4.27640864088263	NOT
CHRNA1	0.344192411006365	6.81761333845591	1.62864777719695	0.109995909417804	0.859280720404009	-4.27660338062458	NOT
FAM53A	0.336009831635238	6.8092199438759	1.62848424294259	0.110030666556462	0.859280720404009	-4.27677543098059	NOT
BID	-0.509572808910937	8.81539410756274	-1.62845539630007	0.110036798474563	0.859280720404009	-4.27680577828151	NOT
PROS1	-0.339937861959283	7.92870679282839	-1.62835323932103	0.110058516178837	0.859280720404009	-4.27691324595058	NOT
ETV7	0.1987718359597	6.80493111121448	1.62827089353988	0.110076024734445	0.859280720404009	-4.27699986830806	NOT
RALGPS1	-0.107545339925466	6.91105318523943	-1.62787854171411	0.110159478696832	0.859280720404009	-4.27741254498061	NOT
TMEM61	0.210630984556532	6.78176711671887	1.62737983984365	0.110265627940654	0.859280720404009	-4.2779369575487	NOT
MGAT2	0.0796270630023432	6.25875712744301	1.62722190253562	0.110299262447731	0.859280720404009	-4.27810300856109	NOT
ARRDC3	0.217382304454169	7.36318373438832	1.62674699542509	0.110400449577619	0.859280720404009	-4.27860222959928	NOT
NOM1	0.234582694649982	6.73205088494759	1.62666251855162	0.110418456751558	0.859280720404009	-4.27869101833283	NOT
OR7G2	0.118481353199787	6.51402487681465	1.62660925874441	0.110429810894946	0.859280720404009	-4.27874699458466	NOT
BCL6	-0.867735274160548	12.0775812920266	-1.62634192588456	0.110486816380926	0.859280720404009	-4.27902793859577	NOT
TERF1	-0.126986808333342	6.94606728767879	-1.62618057042234	0.110521235076971	0.859280720404009	-4.27919749020023	NOT
TNFAIP6	-0.513407342570993	9.78135766079267	-1.62604604425721	0.110549937500101	0.859280720404009	-4.27933883864349	NOT
SLC39A4	-0.0767975105742202	6.21324774808492	-1.6256462792606	0.11063526696795	0.859280720404009	-4.27975881775438	NOT
ZNF225	0.545769938876389	7.20257842353318	1.62504878819947	0.110762900913854	0.859280720404009	-4.2803863554324	NOT
SDR9C7	0.0832244530318924	6.58686120630622	1.6248838464211	0.110798156319065	0.859280720404009	-4.28055955686288	NOT
UBE3C	-0.223639273842994	7.48766385812503	-1.62487980386931	0.110799020507214	0.859280720404009	-4.28056380166037	NOT
TNFRSF1A	-0.709256549435572	10.6312488278134	-1.62468425742053	0.110840829602322	0.859280720404009	-4.28076912030154	NOT
SEC61B	-0.573474772193377	10.378686923985	-1.62446573449466	0.110887566421424	0.859280720404009	-4.2809985385002	NOT
RCBTB1	0.0691963054740823	6.44042809815489	1.6243279819803	0.110917036632826	0.859280720404009	-4.28114314554137	NOT
CHI3L1	0.112140102851291	6.65969389635813	1.62384996095496	0.111019351988004	0.859280720404009	-4.28164487096423	NOT
RBM34	-0.291795674796405	6.94606513197798	-1.62381092109015	0.111027711453373	0.859280720404009	-4.28168584115192	NOT
NPR1	0.124080247723218	6.74425986829179	1.62354622856937	0.111084402630111	0.859280720404009	-4.28196359902887	NOT
SLA2	-0.33024484732103	7.76613720813465	-1.62339635390403	0.111116512860378	0.859280720404009	-4.28212085431438	NOT
LYRM4	0.0873691518009272	6.77346584276721	1.62331088228954	0.111134828300583	0.859280720404009	-4.28221052941166	NOT
PLD4	0.233108665826014	7.11463079251673	1.62281445656903	0.111241254403256	0.859280720404009	-4.2827312889889	NOT
NEURL1B	0.139655994870377	6.90909840731304	1.62217034445353	0.111379465903199	0.859280720404009	-4.28340677004596	NOT
LEFTY1	-0.0669752179213337	6.65773040206791	-1.62129876316968	0.111566709574174	0.859280720404009	-4.28432043094632	NOT
SLC39A9	-0.0970634469801386	6.77334261128604	-1.62121116578227	0.111585542471885	0.859280720404009	-4.28441223413723	NOT
GRM5	0.119037729479242	6.66662939622479	1.62116312673149	0.111595871670106	0.859280720404009	-4.28446257786939	NOT
SLC35B4	0.195143142444202	6.83074075155245	1.62094625884908	0.111642511575625	0.859280720404009	-4.28468983404609	NOT
SLC35E1	-0.279566672684638	8.21206226360245	-1.62085339769155	0.111662487275326	0.859280720404009	-4.28478713539167	NOT
LDOC1	-0.116742412811789	6.45374047803558	-1.62037591771478	0.111765245666846	0.859280720404009	-4.28528737048862	NOT
PADI6	0.054646417664248	6.21813439656379	1.62022138548016	0.111798519006809	0.859280720404009	-4.28544924005168	NOT
THEG	0.0560386007723563	6.58154663159259	1.61986388485129	0.111875525692648	0.859280720404009	-4.285823664205	NOT
PRDM6	0.606871573809941	7.12605258880335	1.61979353457846	0.111890684430281	0.859280720404009	-4.28589733637645	NOT
NAT10	0.243114439331703	7.41063157850647	1.61973478627201	0.111903344512925	0.859280720404009	-4.28595885663333	NOT
HDX	0.0830637335091806	6.69985993331043	1.61941155016532	0.111973021772114	0.859280720404009	-4.28629730979517	NOT
KLF9	0.423327352185085	8.0550505854851	1.61938331841068	0.111979109127568	0.859280720404009	-4.28632686786123	NOT
VPS37C	-0.485847417134883	9.05437357472256	-1.61932955564858	0.111990702245782	0.859280720404009	-4.28638315514	NOT
HBZ	0.686318943440553	7.53092490486415	1.61886173445069	0.112091621971231	0.859280720404009	-4.28687287573181	NOT
DLGAP5	0.217647887609795	6.71222744440057	1.61872288599033	0.112121588994844	0.859280720404009	-4.28701820044987	NOT
OR5P2	0.15508560365892	6.6457995332812	1.61868715070561	0.112129302631416	0.859280720404009	-4.28705560078605	NOT
GHITM	-0.50283743170119	10.5766310817112	-1.61847975801674	0.112174077886264	0.859280720404009	-4.28727264270576	NOT
RPL5	-0.538030616523001	10.098397901557	-1.61844267083251	0.112182086394656	0.859280720404009	-4.28731145289881	NOT
TNFRSF10D	0.30600195692336	6.82707464716614	1.61826254893946	0.112220988055897	0.859280720404009	-4.2874999320656	NOT
CYTH3	0.157082639665799	7.04103584611785	1.61799784920736	0.112278176254062	0.859280720404009	-4.28777688053025	NOT
OR5L2	0.128423827559095	6.62252938177308	1.61770603465613	0.112341250065816	0.859280720404009	-4.28808215332096	NOT
WDSUB1	-0.219296161590757	6.96180593604173	-1.61770593494356	0.112341271622961	0.859280720404009	-4.28808225762408	NOT
PHOX2B	0.282560329303439	6.87137584128765	1.61703355713531	0.112486711450503	0.859280720404009	-4.28878546440483	NOT
GGPS1	-0.329532096028393	7.79988468520363	-1.61685035473018	0.112526365898762	0.859280720404009	-4.28897702312134	NOT
SMNDC1	-0.339664514933288	7.35860737052778	-1.6168052645223	0.112536127488521	0.859280720404009	-4.289024167138	NOT
ANXA1	-0.813379159840387	10.9350795691584	-1.61617377926974	0.112672910264217	0.859280720404009	-4.28968429686536	NOT
DOLPP1	0.119137498019251	6.67468917218044	1.61607716915213	0.112693848405687	0.859280720404009	-4.28978526967502	NOT
RAB11B	-0.131418072150002	6.69709242260856	-1.61561738723	0.112793539505275	0.859280720404009	-4.29026574304684	NOT
SLC6A18	-0.0551493697160907	6.20013747115161	-1.61559785299025	0.112797776557053	0.859280720404009	-4.2902861537731	NOT
TCF15	0.0705973572234111	6.22895217796891	1.61532319383095	0.112857364890504	0.859280720404009	-4.29057311417241	NOT
ZNF117	0.0695634419193301	6.20111331587798	1.61487893522023	0.112953802643862	0.859280720404009	-4.29103718095103	NOT
RNF207	0.168541951606899	6.61903540101796	1.61455370431875	0.113024444844452	0.859280720404009	-4.29137684320651	NOT
MBNL3	0.0639031118339233	6.25554967611301	1.61432996544684	0.113073063188512	0.859280720404009	-4.29161047574061	NOT
RFPL1	0.151809358363495	6.75858820698562	1.61424800541444	0.113090877316631	0.859280720404009	-4.29169605303833	NOT
XK	0.583415727259522	7.86606985907042	1.61424182349122	0.113092221058855	0.859280720404009	-4.29170250764582	NOT
KLHL25	0.198589193339513	6.91802191188832	1.61396072760258	0.113153335567514	0.859280720404009	-4.29199598015552	NOT
C1D	-0.0884847515885969	6.19641499134035	-1.61382216011179	0.113183472119151	0.859280720404009	-4.29214063255254	NOT
[truncated: 14,273 more rows]
