# Supplementary material for: Integrating single-cell sequencing and transcriptome analysis to unravel the mechanistic role of sialylation-related genes in sepsis-induced acute respiratory distress syndrome
Source: Front Immunol. 2025 May 1;16:1528769. doi: 10.3389/fimmu.2025.1528769 (PMC12078151; doi:10.3389/fimmu.2025.1528769)
Supplement: Supplementary Table 1 — The primer sequences for PCR. [file DataSheet1.zip › Original data/01_DEGs/DEG_sig(GSE32707).xls]

logFC	AveExpr	t	P.Value	adj.P.Val	B	change
CX3CR1	-0.618881152675891	7.58866959944294	-4.67782471296433	2.42995558100461e-05	0.39540237214107	0.689437622409527	DOWN
TCIRG1	-0.50534618953874	7.76070781533847	-4.22691375959989	0.000106718792957334	0.859280720404009	-0.177900835666704	DOWN
PIK3CG	-0.84914500465664	8.50427796678836	-3.96672095188071	0.000244466983574722	0.859280720404009	-0.669227312169701	DOWN
ANKRD9	0.967622843593608	7.39950466731103	3.95929682318875	0.000250241043551637	0.859280720404009	-0.683113408037907	UP
PTPRC	-0.885473498476876	8.06481097882099	-3.46220507493853	0.00114303811586989	0.859280720404009	-1.59103942310837	DOWN
FCRL5	0.548093172203647	7.10740373126675	3.46159642023543	0.00114510015153964	0.859280720404009	-1.59212053856153	UP
RHBDD1	0.664283662685905	7.82023156979601	3.27558738545065	0.00197194958194281	0.859280720404009	-1.91833866682182	UP
CCL5	-1.19455681255779	10.234509091217	-3.22935376624361	0.00225194264830056	0.859280720404009	-1.99805644427439	DOWN
MSI2	0.591761690267271	6.92983423266703	3.19235431635735	0.00250265946079914	0.859280720404009	-2.06143613004377	UP
MBOAT7	-0.929966616202561	10.9834665677883	-3.13858154500442	0.00291436922458597	0.859280720404009	-2.1528687324327	DOWN
FGFBP2	-0.973767318179562	7.58091486804238	-3.10324309279874	0.00321880448810699	0.859280720404009	-2.21250614142081	DOWN
GPR65	-0.608874215098581	7.75989051898213	-3.04773435139072	0.00375798796025501	0.859280720404009	-2.30543986003243	DOWN
PPOX	0.582851724150646	8.10789690514245	3.03752325279018	0.00386597026728696	0.859280720404009	-2.32243450819334	UP
PPM1K	-0.568886284967324	8.22157342997065	-2.98780886787905	0.00443449276638168	0.859280720404009	-2.40471708581168	DOWN
TDRD1	-0.563412012374873	8.17333583694399	-2.94831331626326	0.00494089232762666	0.859280720404009	-2.46953334937714	DOWN
NKG7	-1.02176880068563	11.5707211392902	-2.90051806147616	0.00562578073989166	0.859280720404009	-2.54729794694829	DOWN
KLRD1	-0.548588405341806	7.4261938046097	-2.89313724670773	0.00573910611836417	0.859280720404009	-2.55923999091916	DOWN
CHST3	0.601258036128179	7.02238300888735	2.88300832453535	0.00589808516937786	0.859280720404009	-2.5755989808762	UP
ATG4D	0.528201136183853	7.66519056785153	2.86799019795554	0.00614135220106895	0.859280720404009	-2.59979132649371	UP
NCF2	-0.721786972434851	11.5226872405091	-2.82130177834143	0.00695841992578446	0.859280720404009	-2.67451299594295	DOWN
SIGLEC10	-1.21779744236228	9.72165744005693	-2.81580748217015	0.00706093291704068	0.859280720404009	-2.6832571299864	DOWN
TBC1D22B	0.565232310465361	7.38314641777067	2.78453343681296	0.00767157297558312	0.859280720404009	-2.73282961297021	UP
IRF2BP2	0.577065335793161	7.23103211630086	2.77607974427102	0.00784482495953167	0.859280720404009	-2.74617069568664	UP
TUBG2	0.625253181136204	6.82054049178799	2.77566031085774	0.00785351436486274	0.859280720404009	-2.7468319620667	UP
KLHL5	-0.553202329881905	7.72318077098141	-2.75995947343515	0.00818525767956321	0.859280720404009	-2.77154057531181	DOWN
CDK2AP1	-0.752683875754247	9.38660226233463	-2.75262498311131	0.00834462050146406	0.859280720404009	-2.78305288798885	DOWN
SPTA1	0.72859584183031	7.16096550768384	2.7436465331618	0.00854359956535546	0.859280720404009	-2.79711936870749	UP
CLIC3	-0.645684593476377	7.10796333117907	-2.73068805402973	0.00883850699652867	0.859280720404009	-2.81737020441922	DOWN
SPATA13	-0.553331888603466	7.4274634274701	-2.70413702001459	0.00947226235249723	0.859280720404009	-2.85867252290038	DOWN
SH3BP1	-0.617757617692358	8.21875691269612	-2.68747365814089	0.00989108834245966	0.859280720404009	-2.88446190861363	DOWN
LLPH	-0.617906061414565	9.20825948836321	-2.68605894647539	0.00992741914049121	0.859280720404009	-2.88664669763729	DOWN
SLC7A1	0.615511143240524	7.54878242147438	2.6807078196293	0.0100659518085103	0.859280720404009	-2.89490392642367	UP
TECPR1	-0.517983450715698	7.5575286272193	-2.6703021070565	0.010340436860089	0.859280720404009	-2.91093034604293	DOWN
CXorf38	-0.567279206371273	7.92441268831009	-2.64620908858152	0.0110025383037476	0.859280720404009	-2.94788196525677	DOWN
C16orf72	-0.561496907346402	9.12920561128716	-2.63770075854955	0.0112454915014112	0.859280720404009	-2.96087902342734	DOWN
FTH1	-0.681024627253484	8.76211264535981	-2.62686816805768	0.0115619232345654	0.859280720404009	-2.97738682388413	DOWN
ZNF14	-0.87167962763799	11.5720887923152	-2.62307431800887	0.0116746589850801	0.859280720404009	-2.98315771656521	DOWN
TMCC2	1.04187681862917	7.64342144261725	2.62110955143563	0.0117334373675146	0.859280720404009	-2.98614419876984	UP
IGSF6	-0.988138895076309	8.98247952356706	-2.61771942491165	0.0118354941874168	0.859280720404009	-2.99129378554742	DOWN
CD19	0.555298624826147	7.07518554668958	2.61589018179179	0.0118908986610903	0.859280720404009	-2.99407057077742	UP
TM7SF2	0.616061858345311	7.39177070022608	2.6158228775572	0.01189294170267	0.859280720404009	-2.99417271394754	UP
MYL12A	-1.27762519158359	12.7206140636266	-2.60746681065262	0.0121491014718	0.859280720404009	-3.00684066124367	DOWN
PRG2	0.762610684489258	7.32255686187886	2.60608796912926	0.0121918522300875	0.859280720404009	-3.00892843100957	UP
YPEL4	0.555565410002832	6.67686527116097	2.60317392389531	0.0122826544643079	0.859280720404009	-3.01333831785353	UP
PI3	-1.65311275097911	9.92179338612456	-2.60255142697108	0.0123021315333219	0.859280720404009	-3.01427993161019	DOWN
MRPL33	-0.614279622641551	10.1086024920793	-2.59871887142543	0.0124226700108025	0.859280720404009	-3.02007391520497	DOWN
CHST7	-0.520616657125085	8.16357430404695	-2.58951010482486	0.0127167203708002	0.859280720404009	-3.03397233670495	DOWN
MFGE8	0.674239432890871	8.20830867195432	2.58886145859289	0.01273767037099	0.859280720404009	-3.03495007375456	UP
GPR146	0.673394016080023	7.66395838965092	2.58178063066009	0.0129684253604133	0.859280720404009	-3.04561273028956	UP
CST7	-0.912879317665999	12.1046391223656	-2.57802344618105	0.0130924103117729	0.859280720404009	-3.05126255815953	DOWN
SH3BGRL	-0.762423531746997	9.92793262022758	-2.5505454793548	0.0140325443055635	0.859280720404009	-3.09241424234885	DOWN
WDR82	-0.538134131784542	9.3043859868304	-2.54551026227391	0.0142113423383368	0.859280720404009	-3.09992287547183	DOWN
HES6	0.629879442982523	7.10443227245363	2.54234658824622	0.0143247409908788	0.859280720404009	-3.10463548451179	UP
SLC7A5	0.854707223126701	8.0631397444237	2.53897741458813	0.0144464103914066	0.859280720404009	-3.10964984030068	UP
FAM117A	0.556569279540096	7.76454759427941	2.53769826128073	0.0144928495576111	0.859280720404009	-3.11155242898568	UP
ABCC3	-0.680572200441632	8.12094240174082	-2.52941450357917	0.014796889686361	0.859280720404009	-3.12385777283941	DOWN
TMEM87A	-0.757204427071285	10.7294653115695	-2.51525251468385	0.0153301366430746	0.859280720404009	-3.14483162128193	DOWN
PHGDH	0.778443162114179	8.10880886221172	2.50912569352131	0.0155661942686214	0.859280720404009	-3.15388048528234	UP
PPTC7	-0.537426232374107	7.97304207747713	-2.49862897235877	0.0159782975829381	0.859280720404009	-3.16934820531928	DOWN
GYPE	1.1838890131174	10.0007896548385	2.49429055967633	0.0161514960441059	0.859280720404009	-3.17572817592401	UP
YOD1	0.705125956450564	8.94591970114205	2.4868218899789	0.0164536525934192	0.859280720404009	-3.18669354292721	UP
FLCN	0.532775444797177	7.39824948338533	2.48253206797835	0.0166295111653423	0.859280720404009	-3.19298152564809	UP
UNC13D	-0.543910001871698	8.36177418340518	-2.48117286633363	0.0166855849700812	0.859280720404009	-3.19497226686718	DOWN
RHOQ	-0.771196226424207	9.57820187385248	-2.47746989534216	0.0168392207870559	0.859280720404009	-3.20039196203021	DOWN
RALGPS2	0.51501428087612	7.08786691141904	2.47672596759775	0.0168702403571114	0.859280720404009	-3.20148010450303	UP
GZMB	-0.887948323180692	8.31522641590147	-2.47518158881165	0.0169348016036619	0.859280720404009	-3.20373834369802	DOWN
PIGQ	0.642818598199813	7.74376882130092	2.46332717797265	0.0174378587530526	0.859280720404009	-3.22103970223702	UP
GZMH	-0.937892518622768	8.51489189254016	-2.45797045565041	0.0176695812403726	0.859280720404009	-3.22883883193345	DOWN
FECH	0.826274745896832	8.54927869804247	2.45731633764797	0.0176980671748497	0.859280720404009	-3.22979038649994	UP
IFI27	1.34388416527246	8.38359343547299	2.45370860217781	0.0178559263600364	0.859280720404009	-3.23503543844622	UP
ZNF641	-0.575783153786281	7.80999182048478	-2.45316721843177	0.0178797245223326	0.859280720404009	-3.2358220574614	DOWN
FCRLA	0.538434008480826	6.99797949839167	2.4497327786385	0.0180313646289736	0.859280720404009	-3.2408094037708	UP
SGK1	-0.574092200457219	8.38524746725883	-2.4439860181735	0.0182877008232839	0.859280720404009	-3.24914368574179	DOWN
GCLC	0.586578919227304	7.63039286468011	2.43881107702896	0.0185213421505414	0.859280720404009	-3.25663696299244	UP
ZNF653	0.562798001147549	7.55524644543274	2.42855271785878	0.0189924738790337	0.859280720404009	-3.27145806183026	UP
CS	0.536838995896984	10.5156914179211	2.42832894768314	0.0190028703031786	0.859280720404009	-3.27178087207997	UP
FHDC1	0.504838019734666	6.68975774269109	2.42019821955696	0.0193841251714852	0.859280720404009	-3.2834960382763	UP
TUBA1B	-0.89308118808367	11.4463866695705	-2.41556347891911	0.0196045235375041	0.859280720404009	-3.29016161643254	DOWN
TMEM39B	0.514134788770662	8.53084522647178	2.41154068419849	0.0197976494282081	0.859280720404009	-3.29593979573149	UP
SUPT16H	0.576084903015843	9.05402728311059	2.40650707516262	0.0200417152485292	0.859280720404009	-3.3031602776242	UP
MAOA	0.847347108424082	7.10326789728336	2.38615845844968	0.0210562065273973	0.859280720404009	-3.33224031894456	UP
ELMO3	0.564007374179045	7.22570824042607	2.38595168374962	0.0210667481726035	0.859280720404009	-3.33253491770306	UP
ISG20L2	-0.504699462372468	8.82442630035283	-2.38283152532703	0.0212263947967876	0.859280720404009	-3.3369781020304	DOWN
SUMO1	0.685082058055134	6.9517334623649	2.36184182880555	0.0223289037383598	0.859280720404009	-3.36675991297297	UP
SLA	-0.802236235684109	11.0007221353707	-2.35769516148529	0.0225526944267642	0.859280720404009	-3.37262118284833	DOWN
TMEM219	-0.57412912660973	8.60723481509595	-2.34723110560142	0.023126393169534	0.859280720404009	-3.38737907508734	DOWN
TNFSF13B	-0.715599109863996	10.9583931018517	-2.34614615114897	0.0231866183560384	0.859280720404009	-3.38890652585908	DOWN
NSUN4	0.503098063230397	7.82277018685725	2.34574780042473	0.0232087658072076	0.859280720404009	-3.3894672152658	UP
ANXA11	-0.55212738726507	8.39381658055373	-2.34540606609354	0.0232277806061294	0.859280720404009	-3.38994816085516	DOWN
ARPC5	-1.01438228136981	11.6596669642482	-2.340682856838	0.0234920225237909	0.859280720404009	-3.39659026990341	DOWN
PDE4C	-1.05584918986215	12.9227628631924	-2.32862810751574	0.0241786701879715	0.859280720404009	-3.41349861271868	DOWN
TYMS	0.506709461669402	7.57154063643176	2.3248954125237	0.0243948976514053	0.859280720404009	-3.41872137392387	UP
PRF1	-0.6198163265316	8.87457398145798	-2.30945739295113	0.0253076638907017	0.859280720404009	-3.44025745250204	DOWN
BASP1	-0.722995379190225	13.4940738569561	-2.30811008905936	0.0253887515313034	0.859280720404009	-3.4421319876944	DOWN
DUSP19	-1.02000286120369	11.2810657480112	-2.30384406019635	0.0256470349414263	0.859280720404009	-3.44806214824187	DOWN
PTGR2	-0.586568751896341	8.38942721367671	-2.28492104379622	0.0268211963657699	0.859280720404009	-3.47427003566722	DOWN
ARHGAP15	-0.733297822747732	10.3177615968946	-2.28448147269067	0.0268490316389815	0.859280720404009	-3.47487694677344	DOWN
RHOC	-0.50450997700812	8.16452873926884	-2.26315569322327	0.0282307416859949	0.859280720404009	-3.50421793654109	DOWN
KLF1	0.770238655686907	7.72607515919845	2.26143517538137	0.028344924071934	0.859280720404009	-3.50657625303221	UP
EOMES	-0.625799479614678	7.61082170309603	-2.2607117149791	0.0283930590785075	0.859280720404009	-3.50756750538372	DOWN
TMEM154	-0.782946076722416	9.98661707510986	-2.25966046238626	0.0284631330248176	0.859280720404009	-3.50900746560925	DOWN
RGS19	-0.790814783378348	9.90223097718234	-2.25911968229631	0.0284992399438952	0.859280720404009	-3.50974800978347	DOWN
CMTM5	-0.552721028101955	7.80213405035873	-2.25896672872613	0.0285094597615574	0.859280720404009	-3.50995744059359	DOWN
ITM2B	-0.916999843877619	13.0898757693193	-2.24410242743257	0.0295183078260991	0.859280720404009	-3.53026015836102	DOWN
LDHA	-0.741753279759084	11.6462624185363	-2.23928218652997	0.0298521962174844	0.859280720404009	-3.53682261504341	DOWN
PRMT2	-0.510447783204004	9.05673654833312	-2.21984580330106	0.0312327399569624	0.859280720404009	-3.56317729799352	DOWN
SIGLEC14	-1.02744579662801	10.7117871999999	-2.21920588478554	0.0312791384672003	0.859280720404009	-3.56404207469752	DOWN
ZNF281	-0.651920023910694	9.0217367896723	-2.21739808092993	0.0314105465418504	0.859280720404009	-3.5664841069015	DOWN
MMADHC	-0.543200611261858	9.29856315145153	-2.21260148726201	0.0317615785616209	0.859280720404009	-3.57295625718132	DOWN
F13A1	-0.761663049216319	8.35890043177925	-2.20686796932416	0.0321857277983513	0.859280720404009	-3.58067883179602	DOWN
GZMK	-0.598126497091918	8.20735309568157	-2.2035953379131	0.0324300660033871	0.859280720404009	-3.58508005235471	DOWN
EDC4	0.557464154219357	8.36812000174348	2.20190576594663	0.032556851785431	0.859280720404009	-3.58735036381387	UP
MAPKAPK3	-0.704383727398836	10.5467435570497	-2.19933766445994	0.0327504014218196	0.859280720404009	-3.59079866528412	DOWN
FHL2	0.542477599365568	7.77974766169563	2.17522732664686	0.0346176523903425	0.859280720404009	-3.62302460650445	UP
FCAR	-0.667526049400433	9.17758559573342	-2.16649919746167	0.0353163907787065	0.859280720404009	-3.63462437199782	DOWN
LTA4H	-0.972294227964596	11.6920382922504	-2.16541741718884	0.0354038528767916	0.859280720404009	-3.63605960357815	DOWN
C6	0.535357031401347	6.9622926258125	2.15539579978631	0.0362232090042417	0.859280720404009	-3.64932968816737	UP
MTPN	-0.546085897066439	9.60475569376781	-2.15400101778501	0.0363385568747194	0.859280720404009	-3.65117286992478	DOWN
PF4V1	-0.572485836004181	7.32807337184947	-2.14059442030469	0.037463848624871	0.859280720404009	-3.66884305082809	DOWN
LEPROT	-0.690218327278682	9.25323449684723	-2.13787308090199	0.0376959661494399	0.859280720404009	-3.67241954435464	DOWN
FGR	-0.938718481241464	12.0817738952344	-2.12097874677931	0.03916541028971	0.859280720404009	-3.69454473998938	DOWN
VPREB3	0.500143357947868	7.02449156742512	2.12027495332203	0.0392276995389947	0.859280720404009	-3.69546352035717	UP
NFE2L2	-0.558346766575209	8.41478020009092	-2.11967660279602	0.0392807247986702	0.859280720404009	-3.69624446396462	DOWN
SPI1	-0.751114879595395	11.5774955701113	-2.11371647023121	0.0398123428340111	0.859280720404009	-3.70401413981563	DOWN
EPN2	0.892940076840583	7.28460822062366	2.11179039673192	0.039985481690389	0.859280720404009	-3.70652138428715	UP
ALDH9A1	-0.686890345937996	10.0119868170418	-2.10841078235069	0.0402908754324666	0.859280720404009	-3.7109165033004	DOWN
KLF2	-1.03218336607122	12.3952877875725	-2.09911615083966	0.041141316869393	0.859280720404009	-3.72297596988752	DOWN
ANAPC13	-0.569690582310628	9.27131790921674	-2.09851952500865	0.0411964390171245	0.859280720404009	-3.72374866600135	DOWN
S100A12	-1.17674116153191	12.0964152396965	-2.09798817072384	0.0412455850646678	0.859280720404009	-3.7244366853503	DOWN
PHOSPHO1	0.54998551637695	8.28009023600027	2.09562944126497	0.0414643677996212	0.859280720404009	-3.72748923878737	UP
ANKRD30B	-0.825122077280128	11.0772329804478	-2.08790099124731	0.0421883344584804	0.859280720404009	-3.73747240158919	DOWN
C2orf69	-0.910403886707455	11.3788932677166	-2.08386132043672	0.0425711254848235	0.859280720404009	-3.74267923767943	DOWN
TGM2	0.650811730361582	8.02735954984351	2.08374395166898	0.0425822922666737	0.859280720404009	-3.74283040039291	UP
LIPA	-0.689556632027415	8.60898610886387	-2.08287809777493	0.0426647509407536	0.859280720404009	-3.74394535513689	DOWN
EXT1	0.526378962056535	7.93856666388157	2.08140295779782	0.0428055551616684	0.859280720404009	-3.74584405551316	UP
SATB1	0.572109075485407	7.48958171812072	2.08133367177358	0.0428121785658796	0.859280720404009	-3.74593321012138	UP
ZNF486	-0.965985911378556	12.1381713619196	-2.07972429360078	0.042966278948158	0.859280720404009	-3.74800344799803	DOWN
RHAG	0.509153596456839	6.66880581152273	2.07839532716183	0.0430938938907151	0.859280720404009	-3.74971203812335	UP
ITM2C	0.647224759269317	8.11562035798389	2.07741960553201	0.0431877985228941	0.859280720404009	-3.75096593767684	UP
SLC6A8	0.64221193991576	7.73710655929721	2.07355405643269	0.0435615791234976	0.859280720404009	-3.75592905456057	UP
SHROOM4	-0.763413188027775	9.71096559206005	-2.07206954973444	0.0437058714471146	0.859280720404009	-3.75783315503192	DOWN
LCP1	-0.844511946286728	13.4608700078587	-2.07110698314837	0.0437996541907554	0.859280720404009	-3.75906722259674	DOWN
RNF130	-0.667244452551548	10.4605806299182	-2.07003236896116	0.0439045607832166	0.859280720404009	-3.76044441451738	DOWN
PAPSS1	-0.598047313462342	9.0608198472346	-2.0682313447112	0.0440808722193008	0.859280720404009	-3.7627513027349	DOWN
BTLA	0.539506134092851	7.26249630127046	2.06630023249151	0.0442706033456541	0.859280720404009	-3.76522307960387	UP
CFB	0.682226368540086	7.22378698047244	2.06315979018157	0.0445806692036693	0.859280720404009	-3.76923892604352	UP
RNF10	0.766792611593434	9.741682457982	2.06180462789865	0.0447150514244324	0.859280720404009	-3.77097037093912	UP
UGT1A7	0.634432110075043	7.01368075432708	2.05920608876168	0.0449737171366019	0.859280720404009	-3.77428795284146	UP
CAPZB	-0.685083311614015	10.6152739915041	-2.05837435246584	0.0450567850068605	0.859280720404009	-3.77534914915152	DOWN
SUMO2	-0.685491519467625	8.50177032297674	-2.05743550152426	0.0451507110452906	0.859280720404009	-3.77654660870884	DOWN
RAP1GAP	1.02886445283731	9.05155562252125	2.05459236403435	0.045436188273322	0.859280720404009	-3.7801702913568	UP
LIAS	0.68462709031751	7.80761659592658	2.05293319927126	0.0456035078599237	0.859280720404009	-3.782283147624	UP
CLEC4A	-0.550528071566825	9.11879057463461	-2.0523398685975	0.0456634725820877	0.859280720404009	-3.78303839802892	DOWN
ACTR3	-0.743991297908538	9.0982056058888	-2.04686546238063	0.0462199822166676	0.859280720404009	-3.78999870743284	DOWN
ELOVL5	-0.607543966083815	8.360723298895	-2.04594017163507	0.0463146239579151	0.859280720404009	-3.7911737092251	DOWN
CREB1	-0.886091932450954	10.7341376370439	-2.04363207532522	0.0465514374893518	0.859280720404009	-3.79410288422628	DOWN
SLC7A7	-0.837196203220484	10.1390177651136	-2.04229411453882	0.0466891947787269	0.859280720404009	-3.79579968624621	DOWN
NQO2	-0.667746714566995	9.31092077798811	-2.03409809558984	0.0475408104836569	0.859280720404009	-3.80617484439538	DOWN
GPR15	0.653614475020635	6.94839173210847	2.03297873246786	0.0476581585475357	0.859280720404009	-3.80758927811837	UP
PARK7	-0.571916888116689	9.30027915088557	-2.03082919082787	0.0478842095440037	0.859280720404009	-3.81030373528738	DOWN
RUNDC3A	0.855920799884422	8.02266755516099	2.02762635019486	0.0482227523404604	0.859280720404009	-3.81434411631304	UP
ZNF148	-0.575546017120814	9.13379336267204	-2.02727905078052	0.0482595865352098	0.859280720404009	-3.81478193270431	DOWN
ZFP36L1	-0.770606056632577	9.2970978158254	-2.02698960915729	0.0482903030222468	0.859280720404009	-3.81514676667718	DOWN
E2F5	0.632392397382742	7.1976241671423	2.02621056425818	0.0483730619874643	0.859280720404009	-3.81612852969818	UP
PIGB	-0.517952596401661	7.86839743400772	-2.02416092441808	0.0485913851967758	0.859280720404009	-3.81871009439852	DOWN
GIMAP7	-0.678945298381301	9.34493298125276	-2.02036294626509	0.0489981946463351	0.859280720404009	-3.82348828665492	DOWN
