# Supplementary material for: Integrating single-cell sequencing and transcriptome analysis to unravel the mechanistic role of sialylation-related genes in sepsis-induced acute respiratory distress syndrome
Source: Front Immunol. 2025 May 1;16:1528769. doi: 10.3389/fimmu.2025.1528769 (PMC12078151; doi:10.3389/fimmu.2025.1528769)
Supplement: Supplementary Table 1 — The primer sequences for PCR. [file DataSheet1.zip › Original data/02_WGCNA/01.ssgsea_score.csv]

	Score	Group
GSM812609	1.10251712901186	Sepsis
GSM812614	1.17186516492409	Sepsis
GSM812615	0.793235939688648	ARDS
GSM812616	1.15952981476143	ARDS
GSM812618	1.07193773709994	ARDS
GSM812622	1.12902778459873	Sepsis
GSM812629	0.879291957166758	Sepsis
GSM812631	1.28740959789144	ARDS
GSM812633	1.09593996357406	Sepsis
GSM812634	0.700181097307634	Sepsis
GSM812638	0.425805885880043	Sepsis
GSM812642	1.22507012525428	Sepsis
GSM812645	1.12970436337183	Sepsis
GSM812647	1.00615692466499	ARDS
GSM812649	1.12745106030271	Sepsis
GSM812651	1.10856850202441	Sepsis
GSM812653	1.10164180322423	Sepsis
GSM812660	1.24360461550218	Sepsis
GSM812662	1.05297066650487	Sepsis
GSM812664	1.17121891125596	Sepsis
GSM812671	0.970502204008715	Sepsis
GSM812673	1.0423825739949	ARDS
GSM812674	1.07730027310754	Sepsis
GSM812677	1.06550434290091	ARDS
GSM812681	0.895530327885417	Sepsis
GSM812683	0.813006425137247	ARDS
GSM812686	1.27416817468993	ARDS
GSM812691	1.21883820034196	Sepsis
GSM812693	0.952166969741022	ARDS
GSM812695	1.11431394313547	ARDS
GSM812696	0.562478051753816	Sepsis
GSM812700	1.27593630764093	Sepsis
GSM812703	1.20616709820668	Sepsis
GSM812705	0.662683543071189	ARDS
GSM812707	0.918790255073582	ARDS
GSM812710	1.39535374352016	Sepsis
GSM812712	1.31343810821578	Sepsis
GSM812714	1.24054682108866	Sepsis
GSM812716	1.2920636343551	Sepsis
GSM812718	0.903416945435921	Sepsis
GSM812721	0.499031558251651	ARDS
GSM812724	1.02015568209814	Sepsis
GSM812726	1.01556893479557	Sepsis
GSM812729	1.10792835247358	Sepsis
GSM812731	1.13450511263838	ARDS
GSM812733	0.862061529529197	ARDS
GSM812737	0.395353743520163	ARDS
GSM812739	0.920175175313525	ARDS
