# Supplementary material for: Integrating single-cell sequencing and transcriptome analysis to unravel the mechanistic role of sialylation-related genes in sepsis-induced acute respiratory distress syndrome
Source: Front Immunol. 2025 May 1;16:1528769. doi: 10.3389/fimmu.2025.1528769 (PMC12078151; doi:10.3389/fimmu.2025.1528769)
Supplement: Supplementary Table 1 — The primer sequences for PCR. [file DataSheet1.zip › Original data/02_WGCNA/02.ssgsea_wilcoxon_res.xls]

Gene	.y.	group1	group2	n1	n2	statistic	p	p.adj	p.adj.signif
V1	Score	ARDS	Sepsis	18	30	173	0.039	0.039	*
