# Supplementary material for: Integrating single-cell sequencing and transcriptome analysis to unravel the mechanistic role of sialylation-related genes in sepsis-induced acute respiratory distress syndrome
Source: Front Immunol. 2025 May 1;16:1528769. doi: 10.3389/fimmu.2025.1528769 (PMC12078151; doi:10.3389/fimmu.2025.1528769)
Supplement: Supplementary Table 1 — The primer sequences for PCR. [file DataSheet1.zip › Original data/03_Candidated_genes/03.KEGG.csv]

	ID	Description	GeneRatio	BgRatio	pvalue	p.adjust	qvalue	geneID	Count	richFactor
1	hsa04145	Phagosome	3/20	152/8661	0.0048524666467911	0.349377598568959	0.337118735461277	TUBA1B/NCF2/FCAR	3	0.0197368421052632
2	hsa05132	Salmonella infection	3/20	249/8661	0.0186408589102744	0.402533504058959	0.3884095214604	TUBA1B/ACTR3/PIK3CG	3	0.0120481927710843
3	hsa04210	Apoptosis	2/20	136/8661	0.0386657384514387	0.402533504058959	0.3884095214604	TUBA1B/GZMB	2	0.0147058823529412
4	hsa05418	Fluid shear stress and atherosclerosis	2/20	139/8661	0.0402312579972491	0.402533504058959	0.3884095214604	NCF2/SUMO2	2	0.0143884892086331
5	hsa00670	One carbon pool by folate	1/20	20/8661	0.0452333380692124	0.402533504058959	0.3884095214604	TYMS	1	0.05
6	hsa04218	Cellular senescence	2/20	156/8661	0.0495481739393645	0.402533504058959	0.3884095214604	E2F5/ZFP36L1	2	0.0128205128205128
7	hsa04530	Tight junction	2/20	170/8661	0.0577569369343904	0.402533504058959	0.3884095214604	TUBA1B/ACTR3	2	0.0117647058823529
8	hsa01523	Antifolate resistance	1/20	30/8661	0.0671143880845708	0.402533504058959	0.3884095214604	TYMS	1	0.0333333333333333
9	hsa04814	Motor proteins	2/20	193/8661	0.0721960800747875	0.402533504058959	0.3884095214604	TUBA1B/TUBG2	2	0.0103626943005181
10	hsa05130	Pathogenic Escherichia coli infection	2/20	198/8661	0.0754799395390496	0.402533504058959	0.3884095214604	TUBA1B/ACTR3	2	0.0101010101010101
11	hsa05330	Allograft rejection	1/20	38/8661	0.0842753569174863	0.402533504058959	0.3884095214604	GZMB	1	0.0263157894736842
12	hsa05340	Primary immunodeficiency	1/20	38/8661	0.0842753569174863	0.402533504058959	0.3884095214604	CD19	1	0.0263157894736842
13	hsa00260	Glycine, serine and threonine metabolism	1/20	40/8661	0.0885185004540283	0.402533504058959	0.3884095214604	PHGDH	1	0.025
14	hsa04216	Ferroptosis	1/20	41/8661	0.0906330614087806	0.402533504058959	0.3884095214604	FTH1	1	0.024390243902439
15	hsa05332	Graft-versus-host disease	1/20	42/8661	0.0927429614983193	0.402533504058959	0.3884095214604	GZMB	1	0.0238095238095238
16	hsa04940	Type I diabetes mellitus	1/20	43/8661	0.094848210456439	0.402533504058959	0.3884095214604	GZMB	1	0.0232558139534884
17	hsa00270	Cysteine and methionine metabolism	1/20	52/8661	0.113587746765399	0.402533504058959	0.3884095214604	PHGDH	1	0.0192307692307692
18	hsa05320	Autoimmune thyroid disease	1/20	53/8661	0.11564701556139	0.402533504058959	0.3884095214604	GZMB	1	0.0188679245283019
19	hsa05012	Parkinson disease	2/20	266/8661	0.124395514849142	0.402533504058959	0.3884095214604	PARK7/TUBA1B	2	0.0075187969924812
20	hsa00240	Pyrimidine metabolism	1/20	58/8661	0.125875369587286	0.402533504058959	0.3884095214604	TYMS	1	0.0172413793103448
21	hsa05020	Prion disease	2/20	272/8661	0.129032485484667	0.402533504058959	0.3884095214604	TUBA1B/NCF2	2	0.00735294117647059
22	hsa04978	Mineral absorption	1/20	60/8661	0.129935159205465	0.402533504058959	0.3884095214604	FTH1	1	0.0166666666666667
23	hsa00590	Arachidonic acid metabolism	1/20	61/8661	0.131958330559481	0.402533504058959	0.3884095214604	PTGR2	1	0.0163934426229508
24	hsa00562	Inositol phosphate metabolism	1/20	73/8661	0.155890405397314	0.402533504058959	0.3884095214604	PIK3CG	1	0.0136986301369863
25	hsa01230	Biosynthesis of amino acids	1/20	75/8661	0.159817632860338	0.402533504058959	0.3884095214604	PHGDH	1	0.0133333333333333
26	hsa05100	Bacterial invasion of epithelial cells	1/20	77/8661	0.163727498395342	0.402533504058959	0.3884095214604	ACTR3	1	0.012987012987013
27	hsa05140	Leishmaniasis	1/20	77/8661	0.163727498395342	0.402533504058959	0.3884095214604	NCF2	1	0.012987012987013
28	hsa04662	B cell receptor signaling pathway	1/20	84/8661	0.177276350069052	0.402533504058959	0.3884095214604	CD19	1	0.0119047619047619
29	hsa01232	Nucleotide metabolism	1/20	85/8661	0.179194791598563	0.402533504058959	0.3884095214604	TYMS	1	0.0117647058823529
30	hsa04540	Gap junction	1/20	88/8661	0.184924650185427	0.402533504058959	0.3884095214604	TUBA1B	1	0.0113636363636364
31	hsa05032	Morphine addiction	1/20	91/8661	0.19061649657247	0.402533504058959	0.3884095214604	PDE4C	1	0.010989010989011
32	hsa05150	Staphylococcus aureus infection	1/20	96/8661	0.200019084117768	0.402533504058959	0.3884095214604	FCAR	1	0.0104166666666667
33	hsa04151	PI3K-Akt signaling pathway	2/20	359/8661	0.200189161055809	0.402533504058959	0.3884095214604	CD19/PIK3CG	2	0.00557103064066852
34	hsa04666	Fc gamma R-mediated phagocytosis	1/20	97/8661	0.201887107272193	0.402533504058959	0.3884095214604	ACTR3	1	0.0103092783505155
35	hsa04640	Hematopoietic cell lineage	1/20	99/8661	0.205610729163442	0.402533504058959	0.3884095214604	CD19	1	0.0101010101010101
36	hsa04928	Parathyroid hormone synthesis, secretion and action	1/20	106/8661	0.218513860508222	0.402533504058959	0.3884095214604	PDE4C	1	0.00943396226415094
37	hsa03013	Nucleocytoplasmic transport	1/20	108/8661	0.222163741174965	0.402533504058959	0.3884095214604	SUMO2	1	0.00925925925925926
38	hsa04350	TGF-beta signaling pathway	1/20	108/8661	0.222163741174965	0.402533504058959	0.3884095214604	E2F5	1	0.00925925925925926
39	hsa05145	Toxoplasmosis	1/20	111/8661	0.22760821224209	0.402533504058959	0.3884095214604	PIK3CG	1	0.00900900900900901
40	hsa04725	Cholinergic synapse	1/20	113/8661	0.231217725572021	0.402533504058959	0.3884095214604	PIK3CG	1	0.00884955752212389
41	hsa01200	Carbon metabolism	1/20	115/8661	0.23481121070106	0.402533504058959	0.3884095214604	PHGDH	1	0.00869565217391304
42	hsa04670	Leukocyte transendothelial migration	1/20	115/8661	0.23481121070106	0.402533504058959	0.3884095214604	NCF2	1	0.00869565217391304
43	hsa04611	Platelet activation	1/20	124/8661	0.250785346851914	0.405748077679682	0.391511303024254	PIK3CG	1	0.00806451612903226
44	hsa00230	Purine metabolism	1/20	128/8661	0.257782809100934	0.405748077679682	0.391511303024254	PDE4C	1	0.0078125
45	hsa04650	Natural killer cell mediated cytotoxicity	1/20	132/8661	0.264718155635704	0.405748077679682	0.391511303024254	GZMB	1	0.00757575757575758
46	hsa04380	Osteoclast differentiation	1/20	135/8661	0.269879216643236	0.405748077679682	0.391511303024254	NCF2	1	0.00740740740740741
47	hsa05135	Yersinia infection	1/20	137/8661	0.273300784360915	0.405748077679682	0.391511303024254	ACTR3	1	0.0072992700729927
48	hsa04371	Apelin signaling pathway	1/20	139/8661	0.276707115727254	0.405748077679682	0.391511303024254	PIK3CG	1	0.00719424460431655
49	hsa04072	Phospholipase D signaling pathway	1/20	148/8661	0.291848774858358	0.405748077679682	0.391511303024254	PIK3CG	1	0.00675675675675676
50	hsa05022	Pathways of neurodegeneration - multiple diseases	2/20	476/8661	0.301641812706787	0.405748077679682	0.391511303024254	PARK7/TUBA1B	2	0.00420168067226891
51	hsa04261	Adrenergic signaling in cardiomyocytes	1/20	154/8661	0.301775389896092	0.405748077679682	0.391511303024254	PIK3CG	1	0.00649350649350649
52	hsa04921	Oxytocin signaling pathway	1/20	154/8661	0.301775389896092	0.405748077679682	0.391511303024254	PIK3CG	1	0.00649350649350649
53	hsa04148	Efferocytosis	1/20	156/8661	0.305054782358215	0.405748077679682	0.391511303024254	MFGE8	1	0.00641025641025641
54	hsa04110	Cell cycle	1/20	157/8661	0.306688986279772	0.405748077679682	0.391511303024254	E2F5	1	0.00636942675159236
55	hsa04217	Necroptosis	1/20	159/8661	0.309946448227534	0.405748077679682	0.391511303024254	FTH1	1	0.00628930817610063
56	hsa04022	cGMP-PKG signaling pathway	1/20	166/8661	0.321233441475782	0.413014424754577	0.398522690552661	PIK3CG	1	0.00602409638554217
57	hsa04613	Neutrophil extracellular trap formation	1/20	191/8661	0.36012923877068	0.437582171475879	0.422228411073216	NCF2	1	0.00523560209424084
58	hsa04062	Chemokine signaling pathway	1/20	192/8661	0.361640149659061	0.437582171475879	0.422228411073216	PIK3CG	1	0.00520833333333333
59	hsa05202	Transcriptional misregulation in cancer	1/20	193/8661	0.363147670854812	0.437582171475879	0.422228411073216	GZMB	1	0.00518134715025907
60	hsa05167	Kaposi sarcoma-associated herpesvirus infection	1/20	194/8661	0.364651809563232	0.437582171475879	0.422228411073216	PIK3CG	1	0.00515463917525773
61	hsa05169	Epstein-Barr virus infection	1/20	202/8661	0.37656400956107	0.439011903186495	0.423607976758899	CD19	1	0.00495049504950495
62	hsa05415	Diabetic cardiomyopathy	1/20	203/8661	0.378038027743926	0.439011903186495	0.423607976758899	NCF2	1	0.00492610837438424
63	hsa05417	Lipid and atherosclerosis	1/20	215/8661	0.395469975881948	0.451965686722226	0.436107241574078	NCF2	1	0.00465116279069767
64	hsa05208	Chemical carcinogenesis - reactive oxygen species	1/20	223/8661	0.40683232317239	0.45296795807473	0.437074345510705	NCF2	1	0.00448430493273543
65	hsa04024	cAMP signaling pathway	1/20	225/8661	0.409641044548936	0.45296795807473	0.437074345510705	PDE4C	1	0.00444444444444444
66	hsa04810	Regulation of actin cytoskeleton	1/20	229/8661	0.415220628235169	0.45296795807473	0.437074345510705	ACTR3	1	0.00436681222707424
67	hsa05131	Shigellosis	1/20	247/8661	0.439714642129431	0.469801063765464	0.453316815914044	ACTR3	1	0.00404858299595142
68	hsa04144	Endocytosis	1/20	250/8661	0.443701004667383	0.469801063765464	0.453316815914044	ACTR3	1	0.004
69	hsa05016	Huntington disease	1/20	306/8661	0.513347629617086	0.53566709177435	0.516871755220864	TUBA1B	1	0.00326797385620915
70	hsa05165	Human papillomavirus infection	1/20	331/8661	0.541689191174502	0.557166025208059	0.537616340113039	TUBG2	1	0.00302114803625378
71	hsa05014	Amyotrophic lateral sclerosis	1/20	364/8661	0.576705707481723	0.584828323080057	0.56430803104216	TUBA1B	1	0.00274725274725275
72	hsa05010	Alzheimer disease	1/20	384/8661	0.596674532397749	0.596674532397749	0.575738583892565	TUBA1B	1	0.00260416666666667
