# Supplementary material for: Integrating single-cell sequencing and transcriptome analysis to unravel the mechanistic role of sialylation-related genes in sepsis-induced acute respiratory distress syndrome
Source: Front Immunol. 2025 May 1;16:1528769. doi: 10.3389/fimmu.2025.1528769 (PMC12078151; doi:10.3389/fimmu.2025.1528769)
Supplement: Supplementary Table 1 — The primer sequences for PCR. [file DataSheet1.zip › Original data/05_Mobel/03.lasso_geneids.txt]

PARK7
PHGDH
FCRL5
FCRLA
ITM2C
GIMAP7
TUBA1B
GZMB
MFGE8
CD19
TUBG2
TYMS
NKG7
PPM1K
PIK3CG
GPR65
