# Supplementary material for: Integrating single-cell sequencing and transcriptome analysis to unravel the mechanistic role of sialylation-related genes in sepsis-induced acute respiratory distress syndrome
Source: Front Immunol. 2025 May 1;16:1528769. doi: 10.3389/fimmu.2025.1528769 (PMC12078151; doi:10.3389/fimmu.2025.1528769)
Supplement: Supplementary Table 1 — The primer sequences for PCR. [file DataSheet1.zip › Original data/05_Mobel/07.xgb_geneids.txt]

PIK3CG
FCRLA
FCRL5
GIMAP7
NKG7
CD19
GPR65
ACTR3
PARK7
FCAR
PPM1K
ITM2C
TUBG2
TDRD1
TUBA1B
