# Supplementary material for: Integrating single-cell sequencing and transcriptome analysis to unravel the mechanistic role of sialylation-related genes in sepsis-induced acute respiratory distress syndrome
Source: Front Immunol. 2025 May 1;16:1528769. doi: 10.3389/fimmu.2025.1528769 (PMC12078151; doi:10.3389/fimmu.2025.1528769)
Supplement: Supplementary Table 1 — The primer sequences for PCR. [file DataSheet1.zip › Original data/10_Friends/01.CD19.xls]

ID	Description	setSize	enrichmentScore	NES	pvalue	p.adjust	qvalue	rank	leading_edge	core_enrichment
KEGG_RIBOSOME	KEGG_RIBOSOME	87	0.81699001358735	2.34841806034208	1e-10	1.83e-08	1e-08	1922	tags=71%, list=12%, signal=63%	RPS27/RPS25/RPL19/RPS5/RPL27A/RPL3/RPS11/RPS6/RPL18/RPS9/RPS16/RPL8/RPS15A/RPS20/RPL36/RPL39/RPL18A/RPS19/RPS8/RPL30/RPL38/RPL35/RPLP0/RPS3/RPS18/RPL7A/RPL24/RPL27/FAU/RPL13A/RPL36AL/RPS2/RPS10/RPS27A/RPL35A/RPL4/RPL15/RPS4X/RPL11/RPS13/RPL22/RPL10A/RPL12/RPL5/RPL23A/RPL32/RPL6/RPS3A/RPS21/RPS17/RPL31/RPL7/RPL14/RPS24/RPS29/RPLP1/RPL23/RPS23/RPS4Y1/RPL26/RPS28/RPL17
KEGG_OXIDATIVE_PHOSPHORYLATION	KEGG_OXIDATIVE_PHOSPHORYLATION	99	0.67567603641053	1.96888971154173	6.78994617644536e-10	4.14186716763167e-08	2.26331539214845e-08	2994	tags=62%, list=18%, signal=51%	ATP6V1B2/COX4I1/COX8A/ATP6V0B/COX5B/NDUFA3/COX7A2/NDUFB8/ATP6V0A1/ATP6AP1/ATP6V0D1/NDUFS8/ATP6V1F/NDUFA4/UQCRQ/NDUFA1/NDUFA2/COX6A1/NDUFB10/UQCRFS1/PPA1/UQCRC1/ATP6V0E1/SDHB/CYC1/COX17/NDUFS3/NDUFS7/COX6B1/NDUFB7/UQCRHL/NDUFS5/COX7A2L/NDUFV1/COX5A/NDUFB5/NDUFB6/NDUFA7/ATP6V0E2/NDUFB2/ATP6V1A/NDUFB3/NDUFB9/ATP6V1D/NDUFV2/ATP6V1E1/NDUFAB1/SDHC/COX10/NDUFS4/NDUFA10/NDUFA11/NDUFA9/COX7C/COX6C/UQCRC2/…
KEGG_ALZHEIMERS_DISEASE	KEGG_ALZHEIMERS_DISEASE	142	0.618110638272436	1.83235477453627	5.4261653379194e-10	4.14186716763167e-08	2.26331539214845e-08	2732	tags=46%, list=17%, signal=39%	COX4I1/CALM3/COX8A/COX5B/NDUFA3/COX7A2/NDUFB8/IL1B/NDUFS8/NDUFA4/UQCRQ/PLCB2/NDUFA1/TNFRSF1A/CALM1/NDUFA2/COX6A1/MME/NDUFB10/UQCRFS1/MAPK3/UQCRC1/SDHB/CYC1/CAPN1/NCSTN/CALM2/BID/NDUFS3/NDUFS7/COX6B1/NDUFB7/UQCRHL/NDUFS5/COX7A2L/NDUFV1/COX5A/NDUFB5/NDUFB6/NDUFA7/ITPR3/FADD/NDUFB2/APAF1/APH1A/ATF6/NDUFB3/NDUFB9/NDUFV2/PPP3CB/NDUFAB1/ATP2A3/SNCA/GSK3B/PPP3CC/SDHC/NDUFS4/TNF/NDUFA10/NDUFA9/COX7C/PPP3…
KEGG_PARKINSONS_DISEASE	KEGG_PARKINSONS_DISEASE	97	0.67451725337825	1.95739655421094	1.0205732124741e-09	4.66912244706899e-08	2.55143303118524e-08	2691	tags=59%, list=17%, signal=49%	COX4I1/COX8A/COX5B/UBB/SLC25A5/NDUFA3/COX7A2/NDUFB8/SLC25A6/UBE2J1/NDUFS8/NDUFA4/UQCRQ/NDUFA1/NDUFA2/COX6A1/NDUFB10/UBA1/UQCRFS1/VDAC3/UQCRC1/SDHB/CYC1/PINK1/UBA7/NDUFS3/NDUFS7/COX6B1/NDUFB7/VDAC1/UQCRHL/NDUFS5/UBE2L3/COX7A2L/NDUFV1/COX5A/PARK7/NDUFB5/NDUFB6/NDUFA7/NDUFB2/APAF1/NDUFB3/NDUFB9/NDUFV2/NDUFAB1/SNCA/SDHC/UBE2G2/UBE2G1/NDUFS4/NDUFA10/NDUFA9/COX7C/COX6C/UQCRC2/SDHA
KEGG_VIRAL_MYOCARDITIS	KEGG_VIRAL_MYOCARDITIS	68	0.691597717266549	1.95963871346759	2.18902151795808e-08	6.75298798872644e-07	3.69015737088877e-07	1782	tags=34%, list=11%, signal=30%	HLA-E/HLA-DPA1/HLA-DMB/HLA-DRA/HLA-DQA1/RAC2/HLA-A/MYH9/HLA-DMA/HLA-C/ACTG1/HLA-B/HLA-DOB/HLA-G/ACTB/BID/EIF4G2/ITGAL/HLA-F/HLA-DRB1/HLA-DOA/FYN/ITGB2
KEGG_HUNTINGTONS_DISEASE	KEGG_HUNTINGTONS_DISEASE	158	0.589582540327454	1.76415324336768	2.21409442253326e-08	6.75298798872644e-07	3.69015737088877e-07	3617	tags=53%, list=22%, signal=42%	COX4I1/COX8A/COX5B/SLC25A5/NDUFA3/COX7A2/NDUFB8/SLC25A6/NDUFS8/NDUFA4/UQCRQ/PLCB2/NDUFA1/NDUFA2/COX6A1/CLTB/POLR2A/HDAC1/SOD1/CREB1/NDUFB10/UQCRFS1/VDAC3/AP2S1/UQCRC1/SDHB/CYC1/POLR2F/NDUFS3/NDUFS7/COX6B1/NDUFB7/VDAC1/POLR2G/UQCRHL/NDUFS5/DCTN2/COX7A2L/NDUFV1/COX5A/POLR2H/NDUFB5/AP2M1/NDUFB6/NDUFA7/POLR2I/NDUFB2/APAF1/SIN3A/NDUFB3/NDUFB9/NDUFV2/NDUFAB1/POLR2J2/SDHC/SP1/NDUFS4/HDAC2/NDUFA10/CREBBP…
KEGG_PATHOGENIC_ESCHERICHIA_COLI_INFECTION	KEGG_PATHOGENIC_ESCHERICHIA_COLI_INFECTION	53	0.720862963418034	1.99094856835855	5.91646442199901e-08	1.35339123653227e-06	7.39558052749876e-07	2071	tags=45%, list=13%, signal=40%	CD14/HCLS1/ARHGEF2/ARPC2/ARPC4/WAS/RHOA/TUBA1C/ARPC3/EZR/ACTG1/ACTB/ARPC1B/TUBA4A/YWHAQ/TUBA1B/ARPC5/CTTN/TUBA1A/TUBB1/TLR5/FYN/LY96/NCK2
KEGG_FC_GAMMA_R_MEDIATED_PHAGOCYTOSIS	KEGG_FC_GAMMA_R_MEDIATED_PHAGOCYTOSIS	92	0.647689339950384	1.87281147244445	5.61562724799906e-08	1.35339123653227e-06	7.39558052749876e-07	2036	tags=34%, list=13%, signal=30%	CFL1/ARPC2/LYN/RAC2/ARPC4/INPP5D/SYK/WAS/NCF1/VASP/ARPC3/PLCG2/WASF2/DOCK2/ASAP1/RAF1/PIK3CD/PAK1/MAPK3/PLA2G4B/ARPC1B/MARCKS/FCGR2A/ARPC5/PLCG1/PIK3R2/DNM2/PIP5K1C/MARCKSL1/PRKCB/VAV1
KEGG_ANTIGEN_PROCESSING_AND_PRESENTATION	KEGG_ANTIGEN_PROCESSING_AND_PRESENTATION	79	0.663030706499307	1.89829597152854	1.31009699350879e-07	2.66386388680121e-06	1.45566332612088e-06	2459	tags=46%, list=15%, signal=39%	CD74/HLA-E/HLA-DPA1/HLA-DMB/HLA-DRA/HLA-DQA1/HLA-A/TAPBP/HLA-DMA/PSME2/HSPA8/HLA-C/CREB1/CTSS/HLA-B/HLA-DOB/HLA-G/B2M/RFX5/HSP90AB1/TAP1/HLA-F/HSPA1A/NFYC/PSME3/HLA-DRB1/HLA-DOA/CALR/IFI30/CTSB/RFXANK/HSPA1B/CD4/HSPA5/LTA/HSPA1L
KEGG_LEISHMANIA_INFECTION	KEGG_LEISHMANIA_INFECTION	67	0.675516682002029	1.90843735255054	1.78700077262122e-07	3.27021141389683e-06	1.78700077262122e-06	2285	tags=43%, list=14%, signal=37%	CYBA/HLA-DPA1/NFKBIA/HLA-DMB/HLA-DRA/HLA-DQA1/NFKB1/FCGR3B/HLA-DMA/NCF1/IL1B/MYD88/MAPK3/HLA-DOB/ITGAM/STAT1/IFNGR1/FCGR2A/HLA-DRB1/IRAK1/HLA-DOA/NCF4/IFNGR2/ITGB2/MARCKSL1/JAK1/PRKCB/MAP3K7/TNF
KEGG_GRAFT_VERSUS_HOST_DISEASE	KEGG_GRAFT_VERSUS_HOST_DISEASE	37	0.739718528696617	1.95107565352568	9.87214475264879e-07	1.64236589975884e-05	8.97467704786254e-06	1179	tags=41%, list=7%, signal=38%	HLA-E/HLA-DPA1/HLA-DMB/HLA-DRA/HLA-DQA1/HLA-A/HLA-DMA/IL1B/HLA-C/HLA-B/HLA-DOB/HLA-G/HLA-F/HLA-DRB1/HLA-DOA
KEGG_ALLOGRAFT_REJECTION	KEGG_ALLOGRAFT_REJECTION	35	0.751554234254678	1.97599590261217	1.36918679306647e-06	1.81138745491274e-05	9.8982921033483e-06	1179	tags=40%, list=7%, signal=37%	HLA-E/HLA-DPA1/HLA-DMB/HLA-DRA/HLA-DQA1/HLA-A/HLA-DMA/HLA-C/HLA-B/HLA-DOB/HLA-G/HLA-F/HLA-DRB1/HLA-DOA
KEGG_SPLICEOSOME	KEGG_SPLICEOSOME	110	0.600532314261238	1.76192316956128	1.19281052061247e-06	1.81138745491274e-05	9.8982921033483e-06	4165	tags=61%, list=26%, signal=46%	SNRNP70/PCBP1/LSM2/DDX5/PUF60/HSPA8/SF3B4/SNRPB/RBM22/HNRNPK/HNRNPM/ZMAT2/SF3B2/SF3A3/U2AF2/LSM4/DHX16/PRPF3/XAB2/EIF4A3/HSPA1A/PRPF31/EFTUD2/SNRNP40/SNRPF/ACIN1/SNRPG/SF3A2/CCDC12/PRPF19/SNRPB2/CTNNBL1/CDC40/PRPF8/RBMX/SNRPA/HSPA1B/PRPF4/RBM17/DDX23/U2AF1/PPIH/MAGOH/HSPA1L/SNW1/SNRNP27/DDX46/CHERP/THOC2/PLRG1/SNRPC/SYF2/TCERG1/DHX15/SF3B5/THOC1/NCBP2/TRA2A/LSM5/HNRNPA3/PRPF18/SNRPD3/LSM3/SNRPA1/…
KEGG_LYSOSOME	KEGG_LYSOSOME	118	0.586899326135749	1.72572060923338	1.38576089446876e-06	1.81138745491274e-05	9.8982921033483e-06	3864	tags=55%, list=24%, signal=42%	PSAP/LAPTM5/GNS/NPC2/ATP6V0B/PPT1/IGF2R/ATP6V0A1/ATP6AP1/ATP6V0D1/HEXB/CD68/CD63/CLTB/CTSS/TPP1/GLA/CTSG/AP3B1/SCARB2/M6PR/GGA2/CTSA/GLB1/AP1M1/LAMP2/LAMP1/CTSH/AP4B1/CTSB/MCOLN1/DNASE2/NEU1/NAGPA/IDS/SORT1/ACP5/LIPA/CLN3/CTSZ/AP1S2/GUSB/FUCA1/SGSH/AP1G1/MANBA/ACP2/AP3M2/ARSG/CLTCL1/ENTPD4/AP3S2/AP3D1/LAPTM4A/GAA/SUMF1/CTSK/AP1B1/CTSD/NAPSA/SLC11A2/CTSW/GALNS/IDUA/CLN5
KEGG_TYPE_I_DIABETES_MELLITUS	KEGG_TYPE_I_DIABETES_MELLITUS	41	0.712414280251529	1.89518196221055	4.39918636012294e-06	5.36700735934999e-05	2.93279090674863e-05	1553	tags=39%, list=10%, signal=35%	HLA-E/HLA-DPA1/HLA-DMB/HLA-DRA/HLA-DQA1/HLA-A/HLA-DMA/IL1B/HLA-C/HLA-B/HLA-DOB/HLA-G/HLA-F/HLA-DRB1/HLA-DOA/HSPD1
KEGG_NEUROTROPHIN_SIGNALING_PATHWAY	KEGG_NEUROTROPHIN_SIGNALING_PATHWAY	125	0.566895914628222	1.66906662091933	6.2808891527544e-06	6.7611924409062e-05	3.69464067809082e-05	4046	tags=41%, list=25%, signal=31%	NFKBIA/CALM3/FOXO3/ARHGDIB/CSK/ATF4/NFKB1/YWHAB/RHOA/ARHGDIA/PLCG2/RPS6KA1/MAP3K1/CALM1/RAF1/PIK3CD/MAPK3/CALM2/CAMK2G/YWHAQ/IRAK1/PLCG1/MAP2K2/GRB2/MAP3K5/YWHAH/PIK3R2/GSK3B/IKBKB/RPS6KA2/SORT1/MAP3K3/RPS6KA4/SH2B3/RPS6KA3/NFKBIE/MAP2K7/MAP2K1/CRKL/IRAK4/PDPK1/PRDM4/PTPN11/IRAK3/BAD/RAPGEF1/ZNF274/SH2B1/KIDINS220/PIK3CB/PIK3CG
KEGG_NEUROACTIVE_LIGAND_RECEPTOR_INTERACTION	KEGG_NEUROACTIVE_LIGAND_RECEPTOR_INTERACTION	270	-0.326043768683778	-1.44785347639644	6.25064200592683e-06	6.7611924409062e-05	3.69464067809082e-05	4291	tags=37%, list=26%, signal=27%	NMUR1/GRM8/ADRA2C/DRD2/PRSS1/GABRA3/CHRM2/GRM7/MLNR/TRHR/CHRNA9/P2RY14/PRLHR/EDNRB/GRIK1/GHSR/GRPR/ADRA2A/NPY2R/GRM4/CHRNA4/GRM5/F2RL3/P2RY2/ADRB1/FSHR/TAAR1/GABRB1/S1PR5/TAAR6/GPR35/GH2/FPR3/RXFP2/S1PR1/HTR1F/GABRA5/GRID2/GABRG2/PTGDR/PTH2R/APLNR/OPRM1/GRIN1/GALR3/P2RY6/SSTR1/P2RX6/MTNR1A/GABRR1/BDKRB2/GPR156/HCRTR1/DRD5/TSHR/PRLR/HTR5A/LHB/GALR1/CHRNB1/CYSLTR1/GPR83/S1PR2/TACR2/CHRM4/SSTR3/HTR1…
KEGG_NATURAL_KILLER_CELL_MEDIATED_CYTOTOXICITY	KEGG_NATURAL_KILLER_CELL_MEDIATED_CYTOTOXICITY	130	0.559530125603461	1.65128088531688	1.27153200345271e-05	0.000129272420351026	7.0640666858484e-05	2093	tags=29%, list=13%, signal=26%	HLA-E/HCST/RAC2/HLA-A/SYK/CD48/FCGR3B/FCER1G/TNFSF10/PLCG2/CD247/HLA-C/ICAM2/RAF1/HLA-B/PIK3CD/PAK1/MAPK3/HLA-G/BID/ITGAL/IFNAR1/IFNGR1/TYROBP/PLCG1/MAP2K2/GRB2/ARAF/IFNGR2/PIK3R2/FYN/ITGB2/MICB/PPP3CB/PRKCB/PPP3CC/VAV1/TNFRSF10B
KEGG_REGULATION_OF_ACTIN_CYTOSKELETON	KEGG_REGULATION_OF_ACTIN_CYTOSKELETON	206	0.517655574528578	1.56801492756105	1.41614516009074e-05	0.000136397139103476	7.45339557942493e-05	1782	tags=23%, list=11%, signal=21%	CFL1/CD14/ARPC2/SSH2/FGD3/RAC2/ARPC4/PFN1/MYH9/CYFIP2/CSK/WAS/ACTN1/RHOA/ARPC3/MSN/WASF2/EZR/ACTG1/RAF1/PIK3CD/ITGA2B/PAK1/MAPK3/ACTB/MYL12A/PPP1CC/ITGAM/IQGAP1/ITGAL/ARPC1B/SLC9A1/ITGA5/PPP1CB/ITGB5/ARHGEF6/NCKAP1L/ARPC5/MAP2K2/ACTN4/ARAF/PXN/GNA13/PIK3R2/PIP5K1C/PPP1CA/ITGB2
KEGG_VIBRIO_CHOLERAE_INFECTION	KEGG_VIBRIO_CHOLERAE_INFECTION	53	0.660202544337426	1.82341079675226	1.70028209609983e-05	0.000155575811793134	8.50141048049914e-05	1996	tags=42%, list=12%, signal=37%	ATP6V1B2/GNAS/ATP6V0B/ATP6V0A1/SEC61G/ATP6AP1/PLCG2/ATP6V0D1/ATP6V1F/SEC61B/ACTG1/ATP6V0E1/ACTB/PLCG1/ATP6V0E2/SEC61A1/ATP6V1A/ATP6V1D/ATP6V1E1/KDELR2/PRKCB/KDELR1
KEGG_AUTOIMMUNE_THYROID_DISEASE	KEGG_AUTOIMMUNE_THYROID_DISEASE	50	0.659889655884128	1.81023121676342	2.45723974632274e-05	0.000214130892179553	0.000117011416491559	1179	tags=28%, list=7%, signal=26%	HLA-E/HLA-DPA1/HLA-DMB/HLA-DRA/HLA-DQA1/HLA-A/HLA-DMA/HLA-C/HLA-B/HLA-DOB/HLA-G/HLA-F/HLA-DRB1/HLA-DOA
KEGG_LEUKOCYTE_TRANSENDOTHELIAL_MIGRATION	KEGG_LEUKOCYTE_TRANSENDOTHELIAL_MIGRATION	111	0.574536320426267	1.68386178026346	2.60404432865746e-05	0.00021660914188378	0.000118365651302612	2252	tags=32%, list=14%, signal=27%	MMP9/CYBA/RAC2/GNAI2/SIPA1/ACTN1/RHOA/NCF1/VASP/MSN/PLCG2/EZR/ACTG1/PIK3CD/ACTB/MYL12A/ITGAM/ITGAL/CTNNA1/CLDN15/ITK/PLCG1/NCF4/ACTN4/CXCR4/PECAM1/PXN/PIK3R2/ESAM/ITGB2/PRKCB/VAV1/JAM3/CD99/CLDN14
KEGG_B_CELL_RECEPTOR_SIGNALING_PATHWAY	KEGG_B_CELL_RECEPTOR_SIGNALING_PATHWAY	74	0.624225303829819	1.78037448045771	3.12800934050078e-05	0.000241869390572693	0.000132169065886717	2036	tags=38%, list=13%, signal=33%	IFITM1/CD19/NFKBIA/LYN/RAC2/CD81/INPP5D/SYK/CD79A/NFKB1/PLCG2/CD79B/RAF1/PIK3CD/MAPK3/BTK/IKBKG/MAP2K2/GRB2/PIK3R2/CD72/PPP3CB/PRKCB/LILRB3/GSK3B/PPP3CC/IKBKB/VAV1
KEGG_ENDOCYTOSIS	KEGG_ENDOCYTOSIS	174	0.522032445111342	1.56732219114704	3.17205758128122e-05	0.000241869390572693	0.000132169065886717	2907	tags=34%, list=18%, signal=28%	HLA-E/EHD1/HLA-A/RAB5B/EPN1/CXCR1/HSPA8/ACAP1/ASAP1/HLA-C/CLTB/VPS28/SMAP2/HGS/HLA-B/AP2S1/HLA-G/HLA-F/IQSEC1/HSPA1A/TSG101/CHMP4A/VPS37C/SH3GLB2/AP2M1/RAB31/CXCR4/RAB5C/VPS4B/LDLR/ARAP1/PSD4/LDLRAP1/DNM2/PIP5K1C/VPS4A/TFRC/GRK6/SH3GLB1/HSPA1B/RAB11A/VPS36/PARD6A/CHMP4B/ARFGAP1/SNF8/RAB22A/VPS25/HSPA1L/EHD4/SMAP1/ARAP3/CBL/IL2RB/CBLB/SH3GL1/ARFGAP2/CLTCL1/CSF1R
KEGG_EPITHELIAL_CELL_SIGNALING_IN_HELICOBACTER_PYLORI_INFECTION	KEGG_EPITHELIAL_CELL_SIGNALING_IN_HELICOBACTER_PYLORI_INFECTION	66	0.597117091468619	1.68351334587409	0.000220718411680692	0.00161565877350266	0.000882873646722768	2070	tags=33%, list=13%, signal=29%	ATP6V1B2/NFKBIA/LYN/ATP6V0B/CSK/CXCR1/NFKB1/ATP6V0A1/ATP6AP1/PLCG2/ATP6V0D1/ATP6V1F/PAK1/ATP6V0E1/IKBKG/PLCG1/ATP6V0E2/ATP6V1A/ATP6V1D/ATP6V1E1/IKBKB/JAM3
KEGG_CHRONIC_MYELOID_LEUKEMIA	KEGG_CHRONIC_MYELOID_LEUKEMIA	72	0.593661963370331	1.68960261538821	0.000255346507951643	0.0017972465751981	0.000982101953660167	4046	tags=50%, list=25%, signal=38%	NFKBIA/NFKB1/E2F2/HDAC1/RAF1/PIK3CD/MAPK3/STAT5A/CTBP1/IKBKG/TGFBR2/STAT5B/MYC/MAP2K2/GRB2/ARAF/CDKN1A/BCL2L1/CDK4/PIK3R2/IKBKB/CDKN1B/HDAC2/SMAD4/CBL/SMAD3/GAB2/CBLB/CDK6/MAP2K1/CRKL/PTPN11/BAD/E2F1/PIK3CB/PIK3CG
KEGG_ADHERENS_JUNCTION	KEGG_ADHERENS_JUNCTION	68	0.581577905175411	1.64789811970977	0.000369381724553725	0.00250358724419747	0.00136808046131009	2824	tags=31%, list=17%, signal=26%	RAC2/WAS/ACTN1/RHOA/WASF2/ACTG1/MAPK3/ACTB/CSNK2B/PTPN1/IQGAP1/CTNNA1/TGFBR2/ACTN4/FYN/MAP3K7/CREBBP/SMAD4/SMAD3/CSNK2A2/EP300
KEGG_PROTEASOME	KEGG_PROTEASOME	43	0.636454509239395	1.70711012412225	0.00045562758461208	0.00297785171371467	0.00162724137361457	4414	tags=65%, list=27%, signal=48%	PSMB10/PSMB3/PSME2/PSMB1/PSMB6/PSMB8/PSMA5/POMP/PSMC5/PSMC1/PSMB4/PSME3/PSMD2/PSMC2/PSMB2/PSMD8/PSMC3/PSMD1/PSME1/PSMB5/PSMA3/PSMB9/PSMD7/PSMD13/PSMA2/PSMC4/PSMB7/PSMD6
KEGG_SYSTEMIC_LUPUS_ERYTHEMATOSUS	KEGG_SYSTEMIC_LUPUS_ERYTHEMATOSUS	54	0.605177514188037	1.67839605094765	0.000490346332191845	0.00309425444107268	0.00169084942135119	1424	tags=28%, list=9%, signal=25%	HLA-DPA1/HLA-DMB/HLA-DRA/HLA-DQA1/ELANE/FCGR3B/ACTN1/HLA-DMA/SNRPB/HLA-DOB/CTSG/FCGR2A/HLA-DRB1/HLA-DOA/ACTN4
KEGG_NON_SMALL_CELL_LUNG_CANCER	KEGG_NON_SMALL_CELL_LUNG_CANCER	54	0.601520278231936	1.66825309248968	0.000611541670961013	0.00373040419286218	0.00203847223653671	1855	tags=30%, list=11%, signal=26%	RXRA/FOXO3/PLCG2/E2F2/RAF1/PIK3CD/MAPK3/PLCG1/MAP2K2/GRB2/RXRB/STK4/ARAF/CDK4/PIK3R2/PRKCB
KEGG_PROTEIN_EXPORT	KEGG_PROTEIN_EXPORT	22	0.722416725528446	1.75322056827518	0.000677187598629936	0.00399759130804124	0.0021844761246127	2721	tags=59%, list=17%, signal=49%	SEC11C/SEC61G/SPCS1/SPCS2/SEC61B/OXA1L/SRP68/SRPRB/SEC61A1/SRP14/SEC11A/HSPA5/SEC63
KEGG_ASTHMA	KEGG_ASTHMA	28	0.678719935575439	1.72075070084719	0.000853993201432075	0.00434113210727971	0.00237220333731132	1179	tags=36%, list=7%, signal=33%	HLA-DPA1/HLA-DMB/HLA-DRA/HLA-DQA1/RNASE3/FCER1G/HLA-DMA/HLA-DOB/HLA-DRB1/HLA-DOA
KEGG_ACUTE_MYELOID_LEUKEMIA	KEGG_ACUTE_MYELOID_LEUKEMIA	56	0.588155991471389	1.63587572958511	0.000821995564642189	0.00434113210727971	0.00237220333731132	1988	tags=32%, list=12%, signal=28%	PIM2/PIM1/NFKB1/RARA/RAF1/PIK3CD/MAPK3/STAT5A/IKBKG/SPI1/STAT5B/MYC/MAP2K2/GRB2/ARAF/PIK3R2/CEBPA/IKBKB
KEGG_LONG_TERM_POTENTIATION	KEGG_LONG_TERM_POTENTIATION	69	0.562717644108798	1.59642631242022	0.000852954967965347	0.00434113210727971	0.00237220333731132	2875	tags=33%, list=18%, signal=28%	CALM3/ATF4/RPS6KA1/PLCB2/CALM1/RAF1/MAPK3/PPP1CC/CALM2/CAMK2G/PPP1CB/ITPR3/MAP2K2/ARAF/PPP1CA/PPP3CB/PRKCB/PPP3CC/RPS6KA2/CREBBP/PPP3CA/EP300/RPS6KA3
KEGG_CELL_CYCLE	KEGG_CELL_CYCLE	116	0.516963973346825	1.51825245187562	0.000840001514897951	0.00434113210727971	0.00237220333731132	3767	tags=44%, list=23%, signal=34%	CCND3/YWHAB/ANAPC5/E2F2/HDAC1/MAD2L2/RBL2/E2F4/YWHAQ/BUB3/MCM7/MCM6/MYC/MCM5/ANAPC13/CCND2/CDKN1A/YWHAH/CDK4/MAD1L1/CDC20/ZBTB17/GADD45B/GSK3B/CDKN1B/HDAC2/CREBBP/CDC16/SMAD4/SMAD3/SKP1/MCM3/PRKDC/EP300/CDC14A/STAG2/SKP2/CDC26/CCNB2/MCM4/CDK6/RBX1/CDC23/CUL1/SMC3/TFDP1/ANAPC4/MCM2/BUB1/ANAPC1/E2F1
KEGG_CHEMOKINE_SIGNALING_PATHWAY	KEGG_CHEMOKINE_SIGNALING_PATHWAY	183	0.477424700562246	1.43626728936887	0.000805110183303171	0.00434113210727971	0.00237220333731132	2036	tags=23%, list=13%, signal=21%	CCR7/NFKBIA/LYN/PPBP/RAC2/FOXO3/CSK/GNAI2/CXCR1/WAS/NFKB1/RHOA/NCF1/STAT2/CXCR5/DOCK2/PLCB2/FGR/RAF1/PIK3CD/PAK1/MAPK3/GNG7/GNG11/STAT1/GNB1/IKBKG/RASGRP2/ITK/STAT5B/GRB2/CXCR4/GNG5/PXN/PIK3R2/PREX1/CCR6/GRK6/PRKCB/GNB2/GSK3B/IKBKB/VAV1
KEGG_PYRIMIDINE_METABOLISM	KEGG_PYRIMIDINE_METABOLISM	94	0.545352019748886	1.58040119884375	0.000886758057562073	0.00438585741983404	0.00239664339881642	3848	tags=53%, list=24%, signal=41%	POLR2A/NME1-NME2/POLR2F/POLE4/CANT1/NT5C2/NT5C/POLR2G/TYMP/POLE3/POLR2H/RRM1/POLR2I/CDA/UCKL1/NME3/ENTPD1/POLR2J2/TYMS/DCTD/NME4/TK1/POLR1D/NT5M/POLR3GL/UPB1/POLR1C/POLD4/AK3/TXNRD1/POLR3C/POLR2D/NUDT2/ENTPD4/DUT/POLR2J3/POLA2/POLR3K/POLR3A/POLD1/POLR2C/CMPK1/POLD3/POLR2L/POLA1/DPYD/TK2/POLR2E/UCK2/POLR3B
KEGG_PATHWAYS_IN_CANCER	KEGG_PATHWAYS_IN_CANCER	319	0.437676425900719	1.34186919404761	0.000934289535715421	0.00449934171147163	0.00245865667293532	3770	tags=29%, list=23%, signal=22%	MMP9/NFKBIA/RXRA/RAC2/HSP90B1/RALB/ETS1/NFKB1/GSTP1/RHOA/VHL/PLCG2/RARA/PIAS1/NCOA4/E2F2/HDAC1/CSF3R/RAF1/PIK3CD/ITGA2B/MAPK3/STAT5A/CTBP1/BID/STAT1/HSP90AB1/RALBP1/IKBKG/CTNNA1/TGFBR2/SPI1/STAT5B/FLT3LG/MYC/PLCG1/MAP2K2/GRB2/RXRB/FADD/STK4/ARAF/CDKN1A/RALGDS/NFKB2/BCL2L1/CDK4/TPR/PIK3R2/FH/CEBPA/JAK1/PRKCB/FOXO1/GSK3B/IKBKB/PIAS4/CDKN1B/HDAC2/SLC2A1/CREBBP/EGLN2/CKS1B/SMAD4/JUP/CBL/SMAD3/CBLB/PT…
KEGG_GLIOMA	KEGG_GLIOMA	64	0.573057533380347	1.61538533035401	0.00121837666902487	0.00571699821619361	0.0031240427410894	1855	tags=27%, list=11%, signal=24%	CALM3/PLCG2/CALM1/E2F2/RAF1/PIK3CD/MAPK3/CALM2/CAMK2G/PLCG1/MAP2K2/GRB2/ARAF/CDKN1A/CDK4/PIK3R2/PRKCB
KEGG_PURINE_METABOLISM	KEGG_PURINE_METABOLISM	147	0.488300524034049	1.45396547193601	0.0016314219904296	0.0074637556062154	0.00407855497607399	3872	tags=38%, list=24%, signal=29%	PDE4C/IMPDH2/IMPDH1/PDE7A/GUK1/POLR2A/NME1-NME2/GMPR/POLR2F/POLE4/PAICS/CANT1/NT5C2/APRT/NT5C/POLR2G/POLE3/POLR2H/ATIC/RRM1/POLR2I/NME3/GART/ENTPD1/GMPR2/ADA/POLR2J2/NUDT5/NME4/ADSL/POLR1D/NT5M/POLR3GL/POLR1C/POLD4/ADCY3/PDE6D/POLR3C/POLR2D/NUDT2/ENTPD4/ADCY4/POLR2J3/POLA2/POLR3K/POLR3A/PAPSS1/POLD1/POLR2C/POLD3/POLR2L/ADCY7/POLA1/POLR2E/POLR3B/PFAS
KEGG_VASOPRESSIN_REGULATED_WATER_REABSORPTION	KEGG_VASOPRESSIN_REGULATED_WATER_REABSORPTION	44	0.603771298179175	1.6214308476345	0.00202063994553032	0.00880421690552496	0.0048110474893579	2411	tags=34%, list=15%, signal=29%	GNAS/ARHGDIB/RAB5B/ARHGDIA/DCTN5/CREB1/VAMP2/DCTN2/DYNC1LI2/RAB5C/DYNLL1/DYNC1H1/RAB11A/NSF/ADCY3
KEGG_INSULIN_SIGNALING_PATHWAY	KEGG_INSULIN_SIGNALING_PATHWAY	135	0.489350538307864	1.44634875013734	0.00200656746641998	0.00880421690552496	0.0048110474893579	3370	tags=35%, list=21%, signal=28%	RPS6/FLOT2/CALM3/INPP5D/PYGL/FLOT1/CALM1/RAF1/PIK3CD/MAPK3/RHOQ/PPP1CC/MKNK2/PTPN1/CALM2/PHKA2/PPP1CB/PYGB/EIF4E2/MAP2K2/GRB2/ARAF/FASN/PIK3R2/PPP1CA/FOXO1/GSK3B/IKBKB/PHKG2/FBP1/PRKAB1/INPP5K/PCK2/TSC2/CBL/ACACB/SREBF1/PRKAR1A/PRKAR2A/CBLB/RHEB/PRKAG1/ELK1/RPS6KB1/MAP2K1/CRKL/PDPK1
KEGG_CITRATE_CYCLE_TCA_CYCLE	KEGG_CITRATE_CYCLE_TCA_CYCLE	30	0.664192160108967	1.70203726156925	0.00225186482060108	0.00958351772488366	0.00523689493163042	2994	tags=53%, list=18%, signal=44%	MDH2/IDH3B/SDHB/SUCLG1/IDH2/MDH1/FH/PDHB/SDHC/ACO2/PDHA1/ACLY/PCK2/SDHA/DLST/SDHD
KEGG_PANCREATIC_CANCER	KEGG_PANCREATIC_CANCER	69	0.544277286298373	1.54411113672384	0.00235753048537527	0.00980518360962898	0.00535802383039835	4046	tags=43%, list=25%, signal=33%	RAC2/RALB/NFKB1/E2F2/RAF1/PIK3CD/MAPK3/STAT1/RALBP1/IKBKG/TGFBR2/ARHGEF6/ARAF/RALGDS/BCL2L1/CDK4/PIK3R2/JAK1/IKBKB/SMAD4/SMAD3/RALA/CDK6/MAP2K1/VEGFB/BAD/E2F1/CASP9/PIK3CB/PIK3CG
KEGG_APOPTOSIS	KEGG_APOPTOSIS	86	0.53625671530616	1.53744205474239	0.00265107307159705	0.0105466602630926	0.0057632023295588	4115	tags=43%, list=25%, signal=32%	CFLAR/NFKBIA/NFKB1/TNFSF10/IL1B/TNFRSF1A/MYD88/PIK3CD/CAPN1/BID/IKBKG/IRAK1/FADD/APAF1/BCL2L1/PIK3R2/PPP3CB/PPP3CC/IKBKB/TNFRSF10B/TNF/PPP3CA/PRKAR1A/PRKAR2A/TNFRSF10C/IL1R1/IRAK4/TRADD/RIPK1/IRAK3/XIAP/BAD/ENDOG/CASP9/PIK3CB/PIK3CG/DFFA
KEGG_CELL_ADHESION_MOLECULES_CAMS	KEGG_CELL_ADHESION_MOLECULES_CAMS	128	0.504332215635137	1.48684445601715	0.00262349130420417	0.0105466602630926	0.0057632023295588	2252	tags=24%, list=14%, signal=21%	ICAM3/HLA-E/HLA-DPA1/VCAN/HLA-DMB/HLA-DRA/HLA-DQA1/HLA-A/SELL/HLA-DMA/CD6/HLA-C/ICAM2/HLA-B/HLA-DOB/HLA-G/GLG1/ITGAM/ITGAL/HLA-F/CLDN15/HLA-DRB1/HLA-DOA/PECAM1/ESAM/ITGB2/CD4/JAM3/CD99/CTLA4/CLDN14
KEGG_DNA_REPLICATION	KEGG_DNA_REPLICATION	36	0.612524588932866	1.61712688863742	0.00363047668997094	0.0141356858354188	0.00772441848929986	4014	tags=61%, list=25%, signal=46%	POLE4/POLE3/MCM7/MCM6/MCM5/RPA2/SSBP1/RNASEH1/POLD4/RFC5/RFC4/MCM3/MCM4/POLA2/RNASEH2A/POLD1/RPA3/MCM2/POLD3/POLA1/RFC2/RFC1
KEGG_NOD_LIKE_RECEPTOR_SIGNALING_PATHWAY	KEGG_NOD_LIKE_RECEPTOR_SIGNALING_PATHWAY	57	0.562608276044641	1.5702932859102	0.0041896134775556	0.0159729013831807	0.00872836141157417	2889	tags=37%, list=18%, signal=30%	IL18/NFKBIA/HSP90B1/PYCARD/NFKB1/IL1B/MAPK3/PSTPIP1/HSP90AB1/IKBKG/CARD8/IKBKB/MAP3K7/TNF/TRIP6/CCL5/TNFAIP3/NLRC4/CASP5/CARD9/NOD2
KEGG_MATURITY_ONSET_DIABETES_OF_THE_YOUNG	KEGG_MATURITY_ONSET_DIABETES_OF_THE_YOUNG	25	-0.584460566525475	-1.7968892777327	0.00438140072129074	0.016047505379315	0.0087691286225765	508	tags=52%, list=3%, signal=50%	NEUROG3/PDX1/PAX4/HNF4G/HNF4A/NEUROD1/HNF1B/PKLR/HES1/ONECUT1/NKX2-2/IAPP/INS
KEGG_RNA_POLYMERASE	KEGG_RNA_POLYMERASE	28	0.639242536108178	1.62066411249124	0.00438456431128825	0.016047505379315	0.0087691286225765	3848	tags=64%, list=24%, signal=49%	POLR2A/POLR2F/POLR2G/POLR2H/POLR2I/POLR2J2/POLR1D/POLR3GL/POLR1C/POLR3C/POLR2D/POLR2J3/POLR3K/POLR3A/POLR2C/POLR2L/POLR2E/POLR3B
KEGG_BLADDER_CANCER	KEGG_BLADDER_CANCER	40	0.584826393346264	1.55660745945488	0.00591913327774437	0.0212392429377886	0.0116061436818517	1542	tags=25%, list=10%, signal=23%	MMP9/E2F2/RAF1/MAPK3/TYMP/MYC/MAP2K2/ARAF/CDKN1A/CDK4
KEGG_HEMATOPOIETIC_CELL_LINEAGE	KEGG_HEMATOPOIETIC_CELL_LINEAGE	84	0.5143014873398	1.47557306646934	0.00644312749106722	0.0226748525166404	0.0123906297905139	3884	tags=44%, list=24%, signal=34%	CD14/CD19/HLA-DRA/IL7R/IL4R/IL1B/CD37/GP9/MME/CSF3R/ITGA2B/ITGAM/FCER2/ITGA5/CD3E/HLA-DRB1/FLT3LG/CD33/ANPEP/CD1D/TFRC/CD5/CD4/TNF/CD2/IL1R2/CSF1R/CSF2RA/IL1R1/EPOR/CD22/CD7/IL5RA/ITGB3/CD55/CD59/FCGR1A
KEGG_SNARE_INTERACTIONS_IN_VESICULAR_TRANSPORT	KEGG_SNARE_INTERACTIONS_IN_VESICULAR_TRANSPORT	38	0.588702529502795	1.55371043895387	0.00890734492302594	0.0307555494512028	0.0168063111755207	3355	tags=42%, list=21%, signal=33%	STX5/STX16/VAMP8/VAMP3/VAMP2/VAMP5/STX11/VAMP1/STX3/SEC22B/STX6/STX8/VAMP7/GOSR2/STX4/USE1
KEGG_GLUTATHIONE_METABOLISM	KEGG_GLUTATHIONE_METABOLISM	48	0.547980828935161	1.49014727303415	0.0123396516653535	0.0418177084214759	0.0228512067876917	3109	tags=42%, list=19%, signal=34%	PGD/GSTK1/GSTP1/GPX4/GSTO1/MGST3/G6PD/ODC1/RRM1/ANPEP/SMS/MGST2/IDH2/GPX7/OPLAH/TXNDC12/GPX1/LAP3/SRM/GSTM1
KEGG_RENAL_CELL_CARCINOMA	KEGG_RENAL_CELL_CARCINOMA	66	0.520051189388256	1.46623355851276	0.0132345020803311	0.0438012543107608	0.0239351116452245	4607	tags=47%, list=28%, signal=34%	ETS1/VHL/RAF1/PIK3CD/PAK1/MAPK3/MAP2K2/GRB2/ARAF/PIK3R2/FH/SLC2A1/CREBBP/EGLN2/EP300/RBX1/MAP2K1/CRKL/VEGFB/PTPN11/CUL2/RAPGEF1/ARNT/PIK3CB/PIK3CG/MET/PIK3R3/FLCN/MAPK1/EGLN1/PIK3R5
KEGG_FC_EPSILON_RI_SIGNALING_PATHWAY	KEGG_FC_EPSILON_RI_SIGNALING_PATHWAY	78	0.507775626867817	1.45750209759668	0.0134036625213257	0.0438012543107608	0.0239351116452245	2708	tags=27%, list=17%, signal=23%	LYN/RAC2/INPP5D/SYK/FCER1G/PLCG2/RAF1/PIK3CD/MAPK3/BTK/PLA2G4B/PLCG1/MAP2K2/GRB2/PIK3R2/FYN/PRKCB/VAV1/TNF/MAP2K4/GAB2
KEGG_PENTOSE_PHOSPHATE_PATHWAY	KEGG_PENTOSE_PHOSPHATE_PATHWAY	26	0.619291350616215	1.55638680332081	0.0144232298120973	0.0463061588704177	0.0253039119510479	2866	tags=46%, list=18%, signal=38%	TKT/PGD/PGLS/G6PD/GPI/ALDOC/PGM1/DERA/FBP1/RPIA/PFKP/PFKL
KEGG_MAPK_SIGNALING_PATHWAY	KEGG_MAPK_SIGNALING_PATHWAY	260	0.421775321603077	1.29085174553551	0.0155792776949176	0.0491553072098261	0.0268608236119268	3012	tags=24%, list=19%, signal=20%	CD14/JUND/RAC2/MAP4K2/ATF4/NFKB1/DUSP1/HSPA8/IL1B/RPS6KA1/MAP3K1/DUSP3/TNFRSF1A/RAF1/PAK1/MAPK3/MKNK2/MAPKAPK3/PLA2G4B/IKBKG/RASGRP2/HSPA1A/TGFBR2/SRF/MYC/MAP3K11/MAP2K2/GRB2/MAP3K5/STK4/HSPB1/NFKB2/MAP3K4/MAP4K1/MAPK8IP3/RELB/MAPK8IP1/PPP3CB/PRKCB/GADD45B/HSPA1B/PPP3CC/IKBKB/MAP3K7/RPS6KA2/FLNA/DAXX/TNF/RRAS/MAP3K3/RPS6KA4/PPP3CA/HSPA1L/GNA12/DUSP5/MAP2K4/IL1R2/RPS6KA3/ELK1/RASGRP1/RASGRP3/DUSP8
