# Supplementary material for: Integrating single-cell sequencing and transcriptome analysis to unravel the mechanistic role of sialylation-related genes in sepsis-induced acute respiratory distress syndrome
Source: Front Immunol. 2025 May 1;16:1528769. doi: 10.3389/fimmu.2025.1528769 (PMC12078151; doi:10.3389/fimmu.2025.1528769)
Supplement: Supplementary Table 1 — The primer sequences for PCR. [file DataSheet1.zip › Original data/10_Friends/02.GPR65.xls]

ID	Description	setSize	enrichmentScore	NES	pvalue	p.adjust	qvalue	rank	leading_edge	core_enrichment
KEGG_RIBOSOME	KEGG_RIBOSOME	87	0.787560675862056	2.29170666923046	1e-10	6.13333333333333e-09	4.3859649122807e-09	2157	tags=72%, list=13%, signal=63%	RPL23/RPLP1/RPS11/RPS3A/RPS28/RPL7/RPS25/RPL27A/RPS15A/RPL31/RPS6/RPL30/RPL36AL/RPS20/RPS24/RPL7A/RPL39/RPL14/RPS27A/RPL24/RPS9/RSL24D1/RPS18/RPL19/FAU/RPS27/RPL27/RPS8/RPL5/RPL21/RPL3/RPL35A/RPL38/RPL18/RPL26/RPL15/RPL35/RPL8/RPL18A/RPL12/RPS27L/RPS10/RPS16/RPS5/RPL6/RPL11/RPL34/RPL36/RPS17/RPLP2/MRPL13/RPL17/RPS19/RPS13/RPS7/RPS2/RPS3/RPS4X/RPL23A/RPL4/RPL10A/RPS23/RPL26L1
KEGG_OXIDATIVE_PHOSPHORYLATION	KEGG_OXIDATIVE_PHOSPHORYLATION	99	0.721168183562884	2.12352282123998	1e-10	6.13333333333333e-09	4.3859649122807e-09	2394	tags=57%, list=15%, signal=49%	UQCRHL/NDUFA4/ATP6V1B2/NDUFB9/ATP6V1A/NDUFAB1/COX7A2/NDUFB3/ATP6V0B/NDUFA1/PPA2/COX8A/SDHD/ATP6V1E1/COX7B/COX4I1/NDUFB10/ATP6V1D/COX7C/UQCRC2/ATP6V0E1/COX5B/SDHB/ATP6V1G1/COX7A2L/COX6A1/UQCRQ/NDUFB2/NDUFA3/NDUFS5/ATP6V1F/COX17/COX6C/PPA1/NDUFA2/UQCRH/COX6B1/ATP6AP1/ATP6V0A1/NDUFB5/ATP6V0D1/NDUFB6/NDUFS4/SDHC/UQCRFS1/ATP6V1C1/NDUFB8/UQCRB/NDUFS3/NDUFS8/NDUFC1/NDUFS7/CYC1/COX5A/NDUFV2/TCIRG1
KEGG_PARKINSONS_DISEASE	KEGG_PARKINSONS_DISEASE	97	0.705650583554831	2.07316306680833	1e-10	6.13333333333333e-09	4.3859649122807e-09	2946	tags=62%, list=18%, signal=51%	UQCRHL/NDUFA4/NDUFB9/LRRK2/NDUFAB1/COX7A2/NDUFB3/NDUFA1/COX8A/SDHD/UBB/COX7B/COX4I1/NDUFB10/SLC25A5/APAF1/COX7C/UQCRC2/COX5B/UBE2J1/VDAC3/SDHB/COX7A2L/COX6A1/UQCRQ/NDUFB2/NDUFA3/NDUFS5/COX6C/NDUFA2/SLC25A6/UQCRH/COX6B1/NDUFB5/NDUFB6/NDUFS4/SDHC/UQCRFS1/NDUFB8/VDAC1/UQCRB/UBA7/NDUFS3/UBA1/NDUFS8/UBE2L6/NDUFC1/NDUFS7/CYC1/COX5A/NDUFV2/PARK7/NDUFA6/NDUFB7/UQCRC1/NDUFS2/NDUFA10/UBE2L3/CASP9/UBE2G1
KEGG_OLFACTORY_TRANSDUCTION	KEGG_OLFACTORY_TRANSDUCTION	380	-0.393344830125961	-1.70173912295116	7.06595791111927e-10	3.25034063911487e-08	2.3243282602366e-08	2610	tags=20%, list=16%, signal=17%	OR10J1/OR52I2/OR51G1/OR5L2/OR5B3/OR10X1/OR4D2/OR1Q1/OR2L8/OR5M11/OR2A14/OR52N1/OR4C12/OR6C70/OR6K2/OR8G1/OR5AR1/OR4K15/OR4K13/OR2M3/OR1S1/OR5P2/OR4K2/PDE1C/OR2AG2/OR5A2/PRKX/OR5AS1/OR11A1/OR4F17/OR51M1/OR7A10/OR4K17/OR5F1/OR2B6/OR10T2/OR8J1/PDC/OR8K5/OR2L2/OR7E24/GUCY2D/OR2Z1/OR2AK2/OR4N2/OR11H4/OR9I1/OR13C9/OR5D14/OR10A2/OR2S2/OR2T34/PRKG2/OR10A6/OR4D1/OR51E2/OR2T2/OR10H3/OR4C15/OR1B1/OR4D10/OR4…
KEGG_ALZHEIMERS_DISEASE	KEGG_ALZHEIMERS_DISEASE	142	0.626671754783054	1.89931513828074	5.18195254646403e-09	1.90695853709876e-07	1.36367172275369e-07	2517	tags=46%, list=16%, signal=39%	UQCRHL/CALM2/NDUFA4/NDUFB9/NDUFAB1/COX7A2/NDUFB3/NDUFA1/COX8A/SDHD/COX7B/COX4I1/BID/CALM1/NDUFB10/IL1B/APAF1/COX7C/UQCRC2/COX5B/SDHB/MME/COX7A2L/COX6A1/UQCRQ/NDUFB2/TNFRSF1A/NDUFA3/MAPK3/NDUFS5/COX6C/CALM3/NDUFA2/UQCRH/COX6B1/NDUFB5/FADD/NDUFB6/NDUFS4/SDHC/NCSTN/UQCRFS1/PLCB2/PPP3CB/NDUFB8/APH1A/CAPN1/UQCRB/ATF6/NDUFS3/NDUFS8/FAS/ITPR2/NDUFC1/GSK3B/NDUFS7/CYC1/ITPR1/GNAQ/COX5A/NDUFV2/PSENEN/NAE1/…
KEGG_LEISHMANIA_INFECTION	KEGG_LEISHMANIA_INFECTION	67	0.724419767840611	2.02190951352609	9.75928790618278e-09	2.99284829122939e-07	2.14019471626815e-07	2160	tags=49%, list=13%, signal=43%	FCGR1A/NCF2/FCGR3B/IFNGR1/CYBA/HLA-DRA/STAT1/HLA-DRB5/HLA-DPA1/IFNGR2/IL1B/HLA-DMB/NFKBIA/ITGAM/NCF1/NFKB1/ITGB2/MAPK3/JAK2/PTGS2/FOS/MYD88/TLR4/MAP3K7/HLA-DMA/IRAK1/FCGR3A/MARCKSL1/FCGR2A/PRKCB/JAK1/HLA-DOB/TLR2
KEGG_PATHOGENIC_ESCHERICHIA_COLI_INFECTION	KEGG_PATHOGENIC_ESCHERICHIA_COLI_INFECTION	53	0.74909487236397	2.03356519417067	1.2301902927865e-08	3.23364305532451e-07	2.31238776839568e-07	1525	tags=43%, list=9%, signal=39%	ARPC5/ARPC2/RHOA/ARPC3/LY96/ACTB/ACTG1/HCLS1/TUBA4A/TUBB1/ARPC4/TUBA1B/WAS/ARHGEF2/YWHAQ/TUBA1A/NCK2/TUBA1C/ARPC1B/ROCK1/TLR4/CD14/TLR5
KEGG_FC_GAMMA_R_MEDIATED_PHAGOCYTOSIS	KEGG_FC_GAMMA_R_MEDIATED_PHAGOCYTOSIS	92	0.664804124091665	1.94020936994314	2.83292053377278e-08	6.5157172276774e-07	4.65940877265261e-07	2144	tags=37%, list=13%, signal=32%	ARPC5/RAC2/ARPC2/FCGR1A/MARCKS/LYN/ARPC3/CFL1/SYK/PIK3CG/ARPC4/VASP/WAS/PLCG2/NCF1/MAPK3/ARPC1B/PAK1/LIMK2/MAP2K1/RAF1/GAB2/WASF2/FCGR3A/FCGR2B/MARCKSL1/PTPRC/FCGR2A/PRKCB/PIK3CB/VAV1/VAV3/RPS6KB1/INPP5D
KEGG_HUNTINGTONS_DISEASE	KEGG_HUNTINGTONS_DISEASE	158	0.58996960874885	1.80925902375741	5.61805056870617e-08	1.14857922737993e-06	8.21352422325463e-07	2915	tags=47%, list=18%, signal=39%	UQCRHL/NDUFA4/NDUFB9/CREB1/NDUFAB1/COX7A2/NDUFB3/NDUFA1/COX8A/SDHD/COX7B/COX4I1/NDUFB10/POLR2J2/SLC25A5/APAF1/COX7C/UQCRC2/COX5B/VDAC3/HDAC2/SDHB/COX7A2L/AP2S1/COX6A1/UQCRQ/NDUFB2/NDUFA3/NDUFS5/COX6C/NDUFA2/TBPL1/SLC25A6/SOD1/UQCRH/POLR2B/COX6B1/NDUFB5/CLTB/NDUFB6/POLR2G/NDUFS4/SDHC/CLTC/UQCRFS1/PLCB2/NDUFB8/VDAC1/DCTN2/POLR2F/HDAC1/UQCRB/NDUFS3/TFAM/NDUFS8/DCTN4/NDUFC1/NDUFS7/CYC1/ITPR1/GNAQ/COX…
KEGG_NATURAL_KILLER_CELL_MEDIATED_CYTOTOXICITY	KEGG_NATURAL_KILLER_CELL_MEDIATED_CYTOTOXICITY	130	0.617291094110802	1.86187813516855	6.29603368776921e-08	1.15847019854953e-06	8.2842548523279e-07	2766	tags=40%, list=17%, signal=33%	CD48/RAC2/FCER1G/HLA-E/FCGR3B/TNFSF10/IFNGR1/HLA-G/HLA-A/HLA-B/SYK/PIK3CG/BID/IFNAR1/TYROBP/IFNGR2/PLCG2/HCST/GZMB/IFNAR2/ITGB2/MAPK3/MICB/PAK1/HLA-C/MAP2K1/RAF1/ARAF/FCGR3A/GRB2/PPP3CB/ITGAL/TNFRSF10B/FAS/PRKCB/TNFRSF10C/PIK3CB/MAP2K2/ICAM2/VAV1/KIR3DL2/VAV3/CD247/PTPN11/SH2D1A/FYN/VAV2/TNF/PTK2B/LCP2/PRKCA/IFNG
KEGG_REGULATION_OF_ACTIN_CYTOSKELETON	KEGG_REGULATION_OF_ACTIN_CYTOSKELETON	206	0.553506946426904	1.73352352232166	2.33605687532846e-07	3.90758604600397e-06	2.79432640589529e-06	2077	tags=25%, list=13%, signal=22%	ARPC5/RAC2/MYL12A/PFN1/ARPC2/RHOA/ARPC3/CFL1/IQGAP1/ACTB/ACTG1/GNA13/PPP1R12A/PPP1CC/MYH9/PIK3CG/MSN/ARPC4/ACTN1/WAS/CYFIP2/CSK/ITGAM/ITGB2/MAPK3/ARPC1B/FGD3/SSH2/NCKAP1L/PAK1/LIMK2/ROCK1/MAP2K1/RAF1/ITGAX/ARAF/CD14/PPP1CA/PPP1CB/WASF2/PXN/TMSB4X/ITGAL/ARHGEF6/IQGAP2/ITGAE/PIK3CB/MAP2K2/VAV1/VAV3/SLC9A1
KEGG_LEUKOCYTE_TRANSENDOTHELIAL_MIGRATION	KEGG_LEUKOCYTE_TRANSENDOTHELIAL_MIGRATION	111	0.586398831963871	1.74159787257197	6.03240790753442e-06	9.24969212488611e-05	6.61448235475266e-05	2729	tags=33%, list=17%, signal=28%	RAC2/MYL12A/RHOA/NCF2/ACTB/MMP9/ACTG1/CYBA/GNAI3/PIK3CG/MSN/VASP/ACTN1/PLCG2/GNAI2/ITGAM/CYBB/NCF1/ITGB2/RAP1B/CLDN14/ROCK1/SIPA1/PXN/ITGAL/PRKCB/PIK3CB/VAV1/VAV3/CTNNA1/PTPN11/VAV2/PECAM1/CD99/PTK2B/ITK/PRKCA
KEGG_ANTIGEN_PROCESSING_AND_PRESENTATION	KEGG_ANTIGEN_PROCESSING_AND_PRESENTATION	79	0.639529391379827	1.83360331342092	7.00163758699373e-06	9.91001012312959e-05	7.08667771962928e-05	2216	tags=39%, list=14%, signal=34%	B2M/HLA-E/HSPA1A/CREB1/HLA-G/PSME2/HLA-DRA/HLA-A/HLA-B/HLA-DRB5/TAP1/TAPBP/HLA-DPA1/HSPA8/HLA-DMB/CTSS/CD74/HSPA4/HLA-C/HLA-DMA/HSPA1B/HLA-F/NFYC/CTSB/HSPA6/IFI30/KIR3DL2/RFXANK/HLA-DOB/CALR/RFX5
KEGG_VIRAL_MYOCARDITIS	KEGG_VIRAL_MYOCARDITIS	68	0.648513186801565	1.81172202044097	1.77669229184907e-05	0.000233508129785878	0.000166982358256491	1650	tags=31%, list=10%, signal=28%	RAC2/HLA-E/ACTB/ACTG1/HLA-G/EIF4G2/HLA-DRA/HLA-A/HLA-B/MYH9/HLA-DRB5/BID/HLA-DPA1/HLA-DMB/CD55/ITGB2/HLA-C/HLA-DMA/EIF4G3/HLA-F/ITGAL
KEGG_NEUROTROPHIN_SIGNALING_PATHWAY	KEGG_NEUROTROPHIN_SIGNALING_PATHWAY	125	0.560019901963568	1.68515749665065	2.58824450303632e-05	0.000317491325705788	0.000227038991494414	2572	tags=30%, list=16%, signal=26%	ARHGDIB/CALM2/RHOA/YWHAB/ATF4/MAP3K1/PIK3CG/CALM1/PLCG2/YWHAG/YWHAH/MAP3K5/NFKBIA/CSK/YWHAQ/NFKB1/MAPK3/SH2B3/CALM3/RAP1B/MAP2K1/RAF1/KIDINS220/ARHGDIA/IRAK3/IRAK1/GRB2/RPS6KA1/RPS6KA5/PIK3CB/PDPK1/MAP2K2/GSK3B/PTPN11/RIPK2/IRAK4/CAMK2G/ZNF274
KEGG_LYSOSOME	KEGG_LYSOSOME	118	0.567172290129697	1.69129863404753	3.28423228145655e-05	0.000377686712367503	0.00027008489156715	2546	tags=38%, list=16%, signal=32%	PPT1/NPC2/GNS/LIPA/PSAP/ATP6V0B/LAPTM5/AP1S2/CD164/HEXB/CD68/CTSS/IGF2R/AP3B1/CD63/CTSA/LAPTM4A/GLA/ATP6AP1/ATP6V0A1/LAMP2/M6PR/ATP6V0D1/CLTB/NEU1/FUCA1/TPP1/AP3S1/CLTC/MANBA/SCARB2/CTSO/GALC/GM2A/CTSB/GALNS/MCOLN1/ENTPD4/AP1G1/AGA/TCIRG1/AP3B2/GLB1/CLN5/DNASE2
KEGG_TOLL_LIKE_RECEPTOR_SIGNALING_PATHWAY	KEGG_TOLL_LIKE_RECEPTOR_SIGNALING_PATHWAY	99	0.579134911028393	1.7052973608317	4.29966759484656e-05	0.000439521576362093	0.000314303186757789	2493	tags=35%, list=15%, signal=30%	TLR1/LY96/STAT1/PIK3CG/IFNAR1/IL1B/TBK1/NFKBIA/CCL5/IFNAR2/TLR8/NFKB1/MAP3K8/MAPK3/FOS/MYD88/FADD/MAP2K1/TLR4/MAP3K7/CD14/IRAK1/MAP2K4/TLR5/TLR6/TICAM2/IKBKG/PIK3CB/MAP2K2/IRF3/CXCL10/TLR2/CD40/IRAK4/TNF
KEGG_SPLICEOSOME	KEGG_SPLICEOSOME	110	0.574119882431085	1.70047902986209	4.28993984010709e-05	0.000439521576362093	0.000314303186757789	2862	tags=45%, list=18%, signal=37%	HSPA1A/DDX5/PCBP1/SMNDC1/HSPA8/SNRPB2/SNRPG/RBM22/HNRNPK/ZMAT2/CDC40/CDC5L/SNRNP27/DHX15/PLRG1/PRPF18/PRPF40A/LSM6/RBM25/U2AF2/HSPA1B/SLU7/SNW1/SNRPB/HNRNPM/U2AF1/ISY1/MAGOH/CWC15/HSPA6/LSM2/SNRNP70/PRPF38B/SF3B4/PRPF3/EIF4A3/CRNKL1/ACIN1/SNRPF/RBM17/CTNNBL1/THOC1/TCERG1/PRPF8/LSM3/NCBP1/SF3B1/LSM5/SYF2
KEGG_VIBRIO_CHOLERAE_INFECTION	KEGG_VIBRIO_CHOLERAE_INFECTION	53	0.657466133637561	1.78482098200999	8.21618392678731e-05	0.000795672548699403	0.000568987806564218	1835	tags=40%, list=11%, signal=35%	ATP6V1B2/SEC61B/ATP6V1A/ACTB/ACTG1/GNAS/ATP6V0B/ATP6V1E1/PLCG2/ATP6V1D/ATP6V0E1/SEC61G/ATP6V1G1/ATP6V1F/ATP6AP1/ATP6V0A1/KDELR1/ATP6V0D1/ATP6V1C1/KDELR2/PRKCB
KEGG_NOD_LIKE_RECEPTOR_SIGNALING_PATHWAY	KEGG_NOD_LIKE_RECEPTOR_SIGNALING_PATHWAY	57	0.639290251168859	1.74808755107913	0.000118461173186123	0.00108984279331233	0.000779349823592916	3360	tags=46%, list=21%, signal=36%	IL18/PYCARD/IL1B/NFKBIA/CCL5/CASP5/NFKB1/MAPK3/HSP90B1/CARD8/MAP3K7/PSTPIP1/TNFAIP3/IKBKG/NOD2/NLRC4/XIAP/CXCL1/RIPK2/TNF/HSP90AB1/MEFV/IL6/IKBKB/NFKBIB/NOD1
KEGG_PROTEASOME	KEGG_PROTEASOME	43	0.674859560314422	1.77618899904815	0.000164608035523702	0.00144227993030291	0.00103137866869487	2328	tags=47%, list=14%, signal=40%	POMP/PSME2/PSMB10/PSMB3/PSMA6/PSMC6/PSMB1/PSMB8/PSMA4/PSMC1/PSMC2/PSMC5/PSMA3/PSMA5/PSMA2/PSMB4/PSMD14/PSMB6/PSMB2/PSMB9
KEGG_EPITHELIAL_CELL_SIGNALING_IN_HELICOBACTER_PYLORI_INFECTION	KEGG_EPITHELIAL_CELL_SIGNALING_IN_HELICOBACTER_PYLORI_INFECTION	66	0.604126422977588	1.68235730066948	0.000535836293130125	0.004286690345041	0.00306542501790689	2394	tags=38%, list=15%, signal=32%	LYN/ATP6V1B2/ATP6V1A/ATP6V0B/ATP6V1E1/PLCG2/ATP6V1D/ATP6V0E1/NFKBIA/CSK/ATP6V1G1/CCL5/NFKB1/ATP6V1F/ATP6AP1/ATP6V0A1/PAK1/ATP6V0D1/MAP2K4/CXCR1/ATP6V1C1/IKBKG/CXCL1/PTPN11/TCIRG1
KEGG_B_CELL_RECEPTOR_SIGNALING_PATHWAY	KEGG_B_CELL_RECEPTOR_SIGNALING_PATHWAY	74	0.588355955196021	1.6693191181896	0.00053135498601912	0.004286690345041	0.00306542501790689	2144	tags=38%, list=13%, signal=33%	RAC2/IFITM1/PIK3AP1/LYN/BTK/LILRB3/SYK/PIK3CG/DAPP1/PLCG2/NFKBIA/NFKB1/MAPK3/FOS/MAP2K1/RAF1/FCGR2B/GRB2/PPP3CB/CD81/PRKCB/IKBKG/PIK3CB/MAP2K2/VAV1/VAV3/GSK3B/INPP5D
KEGG_ECM_RECEPTOR_INTERACTION	KEGG_ECM_RECEPTOR_INTERACTION	83	-0.448671331502053	-1.66532201288606	0.00061702326503839	0.00473051169862766	0.00338280298814907	3213	tags=34%, list=20%, signal=27%	COL4A6/ITGA2/SDC3/TNC/AGRN/ITGA8/ITGA6/LAMA1/ITGA11/FN1/TNN/TNR/GP5/LAMC1/ITGB7/COL5A3/LAMA5/ITGA9/LAMC3/COL3A1/COL6A3/ITGA7/SV2B/THBS4/HMMR/ITGA10/GP6/COL11A2
KEGG_FC_EPSILON_RI_SIGNALING_PATHWAY	KEGG_FC_EPSILON_RI_SIGNALING_PATHWAY	78	0.56604329334327	1.61998709116659	0.000743208628840795	0.00547001550826825	0.00391162436231998	2729	tags=32%, list=17%, signal=27%	RAC2/FCER1G/LYN/BTK/SYK/PIK3CG/PLCG2/MAPK3/MAP2K1/RAF1/GAB2/GRB2/MAP2K4/PRKCB/PIK3CB/PDPK1/MAP2K2/VAV1/VAV3/INPP5D/FYN/VAV2/TNF/LCP2/PRKCA
KEGG_CHEMOKINE_SIGNALING_PATHWAY	KEGG_CHEMOKINE_SIGNALING_PATHWAY	183	0.483347376438908	1.49523936618438	0.000796582055714019	0.00563734993274536	0.00403128570705475	2452	tags=28%, list=15%, signal=24%	RAC2/PPBP/RHOA/LYN/FGR/GNAI3/STAT1/PIK3CG/GNG11/STAT2/WAS/GNAI2/NFKBIA/CSK/CCL5/NCF1/NFKB1/MAPK3/JAK2/CCR1/RAP1B/GNG10/PAK1/GNG2/ROCK1/MAP2K1/GNB1/STAT5B/RAF1/PXN/PREX1/GRB2/CXCR1/PLCB2/GNG5/ADCY7/PRKCB/IKBKG/GRK6/PIK3CB/VAV1/CXCL10/VAV3/CXCL1/GSK3B/CXCL5/GNB4/ADCY3/DOCK2/VAV2/ARRB2
KEGG_CARDIAC_MUSCLE_CONTRACTION	KEGG_CARDIAC_MUSCLE_CONTRACTION	71	0.583514671782477	1.64468297669684	0.00088280629167362	0.00601616139510912	0.00430217491069016	2356	tags=30%, list=15%, signal=25%	UQCRHL/COX7A2/COX8A/COX7B/COX4I1/COX7C/UQCRC2/COX5B/COX7A2L/COX6A1/UQCRQ/COX6C/UQCRH/COX6B1/TPM3/UQCRFS1/UQCRB/SLC9A1/CYC1/SLC9A6/COX5A
KEGG_LONG_TERM_POTENTIATION	KEGG_LONG_TERM_POTENTIATION	69	0.552251753007507	1.55059250568556	0.00186696227492496	0.0122686092352211	0.00877331896111352	3747	tags=48%, list=23%, signal=37%	CALM2/ATF4/PPP1R12A/PPP1CC/CALM1/MAPK3/CALM3/RAP1B/MAP2K1/RAF1/ARAF/PPP1CA/PPP1CB/PLCB2/PPP3CB/RPS6KA1/PRKCB/MAP2K2/ITPR2/ITPR1/GNAQ/CAMK2G/PRKCA/EP300/RPS6KA2/RPS6KA3/PPP3CC/PPP3CA/CREBBP/CALML5/NRAS/RAP1A/MAPK1
KEGG_TYPE_I_DIABETES_MELLITUS	KEGG_TYPE_I_DIABETES_MELLITUS	41	0.632210060100362	1.65677344916714	0.00222959073368995	0.0141463687930673	0.0101161104069417	2493	tags=44%, list=15%, signal=37%	HLA-E/HLA-G/HLA-DRA/HLA-A/HLA-B/HLA-DRB5/HLA-DPA1/IL1B/HLA-DMB/GZMB/HSPD1/HLA-C/HLA-DMA/HLA-F/FAS/HLA-DOB/ICA1/TNF
KEGG_GRAFT_VERSUS_HOST_DISEASE	KEGG_GRAFT_VERSUS_HOST_DISEASE	37	0.641517455110188	1.64314826337481	0.00262134114493108	0.016077559022244	0.0114971102847854	3447	tags=65%, list=21%, signal=51%	HLA-E/HLA-G/HLA-DRA/HLA-A/HLA-B/HLA-DRB5/HLA-DPA1/IL1B/HLA-DMB/GZMB/HLA-C/HLA-DMA/HLA-F/FAS/KIR3DL2/HLA-DOB/TNF/IFNG/IL6/KLRD1/KIR2DL3/CD80/HLA-DQA1/HLA-DPB1
KEGG_NEUROACTIVE_LIGAND_RECEPTOR_INTERACTION	KEGG_NEUROACTIVE_LIGAND_RECEPTOR_INTERACTION	270	-0.308529443356269	-1.26216894423957	0.00358790925020803	0.0212959774851057	0.0152288168514772	2981	tags=21%, list=18%, signal=18%	P2RY11/GRM5/P2RY6/OPRD1/RXFP2/HTR1B/GH2/GABRA3/CHRM4/NMUR2/ADORA1/EDNRB/UTS2R/HTR1F/GALR1/GRID2/HCRTR1/OXTR/GLRA3/NPY1R/MC4R/GRIK1/TRHR/P2RX6/ADRB3/CNR1/PTH2R/BDKRB2/ADORA3/F2RL2/TSHR/CGA/GRIK3/PRSS3/GRIN3A/TAAR2/VIPR2/AGTR1/GABRB3/MC2R/GABRB2/CHRNB1/GPR156/P2RY8/GRIA2/CHRNE/LEPR/GABBR2/CCKAR/CHRNA1/CHRNA3/NPFFR2/VIPR1/SSTR1/CHRNA2/TACR3/CTSG/GABRP
KEGG_PROTEIN_EXPORT	KEGG_PROTEIN_EXPORT	22	0.69102060677956	1.64849920885263	0.00474230135485839	0.0256642190968807	0.0183525594228266	3262	tags=59%, list=20%, signal=47%	SEC61B/SRP19/SEC11A/SEC61G/SEC11C/SPCS1/SRP14/SPCS2/SPCS3/SRP72/OXA1L/SEC63/HSPA5
KEGG_APOPTOSIS	KEGG_APOPTOSIS	86	0.520989695080821	1.51514174228316	0.00463634282912894	0.0256642190968807	0.0183525594228266	2010	tags=28%, list=12%, signal=25%	TNFSF10/PIK3CG/CFLAR/BID/IL1B/APAF1/PRKAR1A/NFKBIA/TNFRSF1A/NFKB1/MYD88/IL1RAP/IL1R1/FADD/IRAK3/IRAK1/PPP3CB/CAPN1/TNFRSF10B/FAS/TNFRSF10C/IKBKG/PIK3CB/XIAP
KEGG_ENDOCYTOSIS	KEGG_ENDOCYTOSIS	174	0.459841091941924	1.41733304622844	0.00448844105302653	0.0256642190968807	0.0183525594228266	2840	tags=30%, list=18%, signal=25%	HLA-E/HSPA1A/HLA-G/HLA-A/HLA-B/HSPA8/EHD1/RAB5A/RAB11A/VPS4B/RAB31/VPS36/AP2S1/SH3GLB1/CHMP5/RAB5C/CHMP2B/RAB5B/VPS37C/TSG101/HLA-C/IQSEC1/EPN1/PDCD6IP/CLTB/CHMP1B/ACAP1/CLTC/CXCR1/HSPA1B/ACAP2/HLA-F/VPS28/GRK6/SMAP2/RAB22A/HGS/CHMP4B/USP8/HSPA6/CSF1R/IL2RB/CHMP4A/GIT2/EPS15/ARRB2/ASAP1/ARFGAP3/VPS4A/ARAP1/SMAP1/AP2M1/VTA1
KEGG_GLYCOSAMINOGLYCAN_BIOSYNTHESIS_HEPARAN_SULFATE	KEGG_GLYCOSAMINOGLYCAN_BIOSYNTHESIS_HEPARAN_SULFATE	26	-0.618048907380549	-1.79760381065718	0.00500254420865316	0.0262990895540623	0.0188065571753878	2955	tags=38%, list=18%, signal=32%	B4GALT7/NDST4/B3GAT1/HS3ST3A1/EXTL2/EXTL3/HS3ST3B1/EXT2/HS6ST1/EXT1
KEGG_VASOPRESSIN_REGULATED_WATER_REABSORPTION	KEGG_VASOPRESSIN_REGULATED_WATER_REABSORPTION	44	0.603302302206422	1.59048893821846	0.0054196768900591	0.0277005707714132	0.0198087605630815	3289	tags=43%, list=20%, signal=35%	ARHGDIB/CREB1/GNAS/NSF/RAB5A/RAB11A/RAB5C/RAB5B/DYNC1LI2/ARHGDIA/DCTN2/DCTN4/DCTN6/ADCY3/DYNC1LI1/DCTN5/CREB3L2/DYNC2H1/RAB11B
KEGG_INSULIN_SIGNALING_PATHWAY	KEGG_INSULIN_SIGNALING_PATHWAY	135	0.479277008049927	1.45328888414335	0.00599625288482692	0.0298192035353555	0.0213238011551455	2144	tags=24%, list=13%, signal=21%	CALM2/PYGL/FLOT2/RHOQ/RPS6/PPP1CC/PIK3CG/CALM1/PRKAR1A/PTPN1/FLOT1/MAPK3/CALM3/MKNK2/PPP1R3D/HK3/MAP2K1/RAF1/ARAF/PPP1CA/PPP1CB/RHEB/GRB2/HK2/PIK3CB/PRKAA1/PDPK1/MAP2K2/EIF4E2/GSK3B/RPS6KB1/INPP5D
KEGG_ADHERENS_JUNCTION	KEGG_ADHERENS_JUNCTION	68	0.549982804645242	1.53646213881007	0.00617298726814338	0.0298902541404838	0.0213746096542361	1609	tags=22%, list=10%, signal=20%	RAC2/RHOA/IQGAP1/ACTB/ACTG1/ACTN1/WAS/PTPN1/MAPK3/SMAD4/MAP3K7/TGFBR2/WASF2/NLK/CSNK2B
KEGG_BASAL_CELL_CARCINOMA	KEGG_BASAL_CELL_CARCINOMA	55	-0.463690340373376	-1.5820749463381	0.00677593289637677	0.0319685039213673	0.0228607722549824	3730	tags=29%, list=23%, signal=22%	HHIP/PTCH1/WNT4/FZD5/TCF7L2/GLI3/WNT3A/WNT2B/DVL3/FZD10/WNT7B/DVL1/FZD8/AXIN2/TP53/LEF1
KEGG_OOCYTE_MEIOSIS	KEGG_OOCYTE_MEIOSIS	109	0.479832551403863	1.42125276380204	0.00793927990585534	0.0365206875669346	0.0261160523218926	3499	tags=35%, list=22%, signal=28%	CALM2/YWHAB/PPP1CC/CALM1/YWHAG/YWHAH/YWHAQ/ANAPC13/MAPK3/PPP2R5A/CALM3/CDC26/RBX1/MAP2K1/PPP2R5E/SLK/PPP1CA/PPP1CB/PPP3CB/RPS6KA1/ADCY7/ITPR2/MAD2L2/ANAPC5/ITPR1/ADCY3/CAMK2G/ANAPC4/PPP2CA/CDC16/RPS6KA2/RPS6KA3/SMC3/PPP3CC/PPP3CA/ADCY4/ANAPC10/CALML5
KEGG_ALLOGRAFT_REJECTION	KEGG_ALLOGRAFT_REJECTION	35	0.623209719484816	1.59116012086372	0.00985614486600264	0.0442324550084021	0.0316307601604706	2493	tags=46%, list=15%, signal=39%	HLA-E/HLA-G/HLA-DRA/HLA-A/HLA-B/HLA-DRB5/HLA-DPA1/HLA-DMB/GZMB/HLA-C/HLA-DMA/HLA-F/FAS/HLA-DOB/CD40/TNF
