# Supplementary material for: Integrating single-cell sequencing and transcriptome analysis to unravel the mechanistic role of sialylation-related genes in sepsis-induced acute respiratory distress syndrome
Source: Front Immunol. 2025 May 1;16:1528769. doi: 10.3389/fimmu.2025.1528769 (PMC12078151; doi:10.3389/fimmu.2025.1528769)
Supplement: Supplementary Table 2 — CD19 and GPR65 were significantly co-enriched pathways. [file DataSheet2.zip]

Archive with 48 entries (31 files):
- Codes files/
- Codes files/.Rproj.user/
- Codes files/.Rproj.user/86AE38F9/
- Codes files/.Rproj.user/86AE38F9/bibliography-index/
- Codes files/.Rproj.user/86AE38F9/ctx/
- Codes files/.Rproj.user/86AE38F9/explorer-cache/
- Codes files/.Rproj.user/86AE38F9/pcs/
- Codes files/.Rproj.user/86AE38F9/pcs/files-pane.pper
- Codes files/.Rproj.user/86AE38F9/pcs/source-pane.pper
- Codes files/.Rproj.user/86AE38F9/pcs/windowlayoutstate.pper
- Codes files/.Rproj.user/86AE38F9/pcs/workbench-pane.pper
- Codes files/.Rproj.user/86AE38F9/presentation/
- Codes files/.Rproj.user/86AE38F9/profiles-cache/
- Codes files/.Rproj.user/86AE38F9/rmd-outputs
- Codes files/.Rproj.user/86AE38F9/saved_source_markers
- Codes files/.Rproj.user/86AE38F9/sources/
- Codes files/.Rproj.user/86AE38F9/sources/per/
- Codes files/.Rproj.user/86AE38F9/sources/per/t/
- Codes files/.Rproj.user/86AE38F9/sources/per/u/
- Codes files/.Rproj.user/86AE38F9/tutorial/
- Codes files/.Rproj.user/86AE38F9/viewer-cache/
- Codes files/.Rproj.user/shared/
- Codes files/.Rproj.user/shared/notebooks/
- Codes files/.Rproj.user/shared/notebooks/patch-chunk-names
- Codes files/0.Rproj
- Codes files/nohup1.log
- Codes files/r.00_rawdata.R
- Codes files/r.01_DEGs.R
- Codes files/r.01_DEGs2.R
- Codes files/r.01_DEGs3.R
- Codes files/r.02_WGCNA.R
- Codes files/r.02_WGCNA_average.R
- Codes files/r.04_Candidated_genes.R
- Codes files/r.05_Mobel.R
- Codes files/r.05_PPI.R
- Codes files/r.06_ROC.R
- Codes files/r.07_Exp.R
- Codes files/r.08_Friends.R
- Codes files/r.08_Logistic.R
- Codes files/r.08_exp.R
- Codes files/r.08_mRNALocater.R
- Codes files/r.09scRNA.R
- Codes files/r.09scRNA2.R
- Codes files/r.09scRNA3.R
- Codes files/r.09scRNA_nishixu.R
- Codes files/r.11_immu.R
- Codes files/r.12_drug_target.R
- Codes files/r.13_ceRNA.R
