# Supplementary material for: Integrating single-cell sequencing and transcriptome analysis to unravel the mechanistic role of sialylation-related genes in sepsis-induced acute respiratory distress syndrome
Source: Front Immunol. 2025 May 1;16:1528769. doi: 10.3389/fimmu.2025.1528769 (PMC12078151; doi:10.3389/fimmu.2025.1528769)
Supplement: Supplementary Table 2 — CD19 and GPR65 were significantly co-enriched pathways. [file DataSheet2.zip › Codes files/nohup1.log]

nohup: ignoring input
Welcome to 石天龙 project.
Loading required package: ggplot2
Loading required package: zoo
Loading required package: stats

Attaching package: ‘zoo’

The following objects are masked from ‘package:base’:

    as.Date, as.Date.numeric

Loading required package: tidyr
Loading required package: dplyr

Attaching package: ‘dplyr’

The following objects are masked from ‘package:stats’:

    filter, lag

The following objects are masked from ‘package:base’:

    intersect, setdiff, setequal, union

Loading required package: magrittr

Attaching package: ‘magrittr’

The following object is masked from ‘package:tidyr’:

    extract

Loading required package: Seurat4
Attaching SeuratObject
Loading required package: ggpubr
Loading required package: stringr
Loading required package: data.table

Attaching package: ‘data.table’

The following objects are masked from ‘package:dplyr’:

    between, first, last

Loading required package: cowplot

Attaching package: ‘cowplot’

The following object is masked from ‘package:ggpubr’:

    get_legend


Attaching package: ‘reshape’

The following object is masked from ‘package:cowplot’:

    stamp

The following object is masked from ‘package:data.table’:

    melt

The following object is masked from ‘package:dplyr’:

    rename

The following objects are masked from ‘package:tidyr’:

    expand, smiths

Estimating ssGSEA scores for 1 gene sets.
[1] "Calculating ranks..."
[1] "Calculating absolute values from ranks..."

  |                                                                            
  |                                                                      |   0%
  |                                                                            
  |=                                                                     |   2%
  |                                                                            
  |===                                                                   |   4%
  |                                                                            
  |====                                                                  |   6%
  |                                                                            
  |======                                                                |   8%
  |                                                                            
  |=======                                                               |  10%
  |                                                                            
  |=========                                                             |  12%
  |                                                                            
  |==========                                                            |  15%
  |                                                                            
  |============                                                          |  17%
  |                                                                            
  |=============                                                         |  19%
  |                                                                            
  |===============                                                       |  21%
  |                                                                            
  |================                                                      |  23%
  |                                                                            
  |==================                                                    |  25%
  |                                                                            
  |===================                                                   |  27%
  |                                                                            
  |====================                                                  |  29%
  |                                                                            
  |======================                                                |  31%
  |                                                                            
  |=======================                                               |  33%
  |                                                                            
  |=========================                                             |  35%
  |                                                                            
  |==========================                                            |  38%
  |                                                                            
  |============================                                          |  40%
  |                                                                            
  |=============================                                         |  42%
  |                                                                            
  |===============================                                       |  44%
  |                                                                            
  |================================                                      |  46%
  |                                                                            
  |==================================                                    |  48%
  |                                                                            
  |===================================                                   |  50%
  |                                                                            
  |====================================                                  |  52%
  |                                                                            
  |======================================                                |  54%
  |                                                                            
  |=======================================                               |  56%
  |                                                                            
  |=========================================                             |  58%
  |                                                                            
  |==========================================                            |  60%
  |                                                                            
  |============================================                          |  62%
  |                                                                            
  |=============================================                         |  65%
  |                                                                            
  |===============================================                       |  67%
  |                                                                            
  |================================================                      |  69%
  |                                                                            
  |==================================================                    |  71%
  |                                                                            
  |===================================================                   |  73%
  |                                                                            
  |====================================================                  |  75%
  |                                                                            
  |======================================================                |  77%
  |                                                                            
  |=======================================================               |  79%
  |                                                                            
  |=========================================================             |  81%
  |                                                                            
  |==========================================================            |  83%
  |                                                                            
  |============================================================          |  85%
  |                                                                            
  |=============================================================         |  88%
  |                                                                            
  |===============================================================       |  90%
  |                                                                            
  |================================================================      |  92%
  |                                                                            
  |==================================================================    |  94%
  |                                                                            
  |===================================================================   |  96%
  |                                                                            
  |===================================================================== |  98%
  |                                                                            
  |======================================================================| 100%

[1] "Normalizing..."
[1] TRUE

Attaching package: ‘rstatix’

The following object is masked from ‘package:stats’:

    filter

# A tibble: 1 × 10
  Gene  .y.   group1  group2    n1    n2 statistic     p p.adj p.adj.signif
  <chr> <chr> <chr>   <chr>  <int> <int>     <dbl> <dbl> <dbl> <chr>       
1 V1    Score Se_ARDS Sepsis    18    30       173 0.039 0.039 *           
                         V1   group
GSM812609  1.10251712901186  Sepsis
GSM812614  1.17186516492409  Sepsis
GSM812615 0.793235939688648 Se_ARDS
GSM812616  1.15952981476143 Se_ARDS
GSM812618  1.07193773709994 Se_ARDS
GSM812622  1.12902778459873  Sepsis
[1] 16272
[1] 48
[1]    48 16272
[1] 16272
[1] 48
Loading required package: dynamicTreeCut
Loading required package: fastcluster

Attaching package: ‘fastcluster’

The following object is masked from ‘package:stats’:

    hclust


Attaching package: ‘WGCNA’

The following object is masked from ‘package:stats’:

    cor

 Flagging genes and samples with too many missing values...
  ..step 1
[1] TRUE
[1] 16272
[1] 48
pdf 
  2 
pdf 
  2 
clust
 0  1 
12 36 
[1] 16272
[1] 36
[1] TRUE
             OR4F5   OR4F29   OR4F16   SAMD11
GSM812609 6.731998 6.436295 6.689299 6.675251
GSM812614 6.857981 6.643856 6.712871 6.639522
GSM812615 6.338068 6.504620 6.439623 6.754888
GSM812616 6.624978 6.619120 6.734710 6.666757
[1] 1.1025171 1.1718652 0.7932359 1.1595298
pdf 
  2 
pdf 
  2 
Allowing parallel execution with up to 95 working processes.
pickSoftThreshold: will use block size 2749.
 pickSoftThreshold: calculating connectivity for given powers...
   ..working on genes 1 through 2749 of 16272
   ..working on genes 2750 through 5498 of 16272
   ..working on genes 5499 through 8247 of 16272
   ..working on genes 8248 through 10996 of 16272
   ..working on genes 10997 through 13745 of 16272
   ..working on genes 13746 through 16272 of 16272
   Power SFT.R.sq slope truncated.R.sq  mean.k. median.k. max.k.
1      1    0.156 -1.80          0.923 2810.000  2.76e+03 4260.0
2      2    0.543 -2.12          0.964  766.000  7.16e+02 1700.0
3      3    0.729 -2.27          0.975  269.000  2.31e+02  858.0
4      4    0.792 -2.32          0.980  112.000  8.57e+01  500.0
5      5    0.837 -2.25          0.990   52.600  3.52e+01  318.0
6      6    0.852 -2.20          0.992   27.300  1.57e+01  216.0
7      7    0.872 -2.13          0.997   15.300  7.45e+00  153.0
8      8    0.875 -2.12          0.994    9.120  3.69e+00  112.0
9      9    0.886 -2.06          0.995    5.720  1.93e+00   84.4
10    10    0.893 -2.02          0.997    3.750  1.04e+00   64.8
11    12    0.900 -1.95          0.994    1.770  3.28e-01   40.1
12    14    0.898 -1.91          0.986    0.931  1.14e-01   26.1
13    16    0.843 -1.89          0.919    0.529  4.21e-02   17.6
14    18    0.944 -1.70          0.993    0.320  1.67e-02   12.2
15    20    0.920 -1.75          0.980    0.203  6.97e-03   10.1
pdf 
  2 
pdf 
  2 
[1] 6
 Calculating module eigengenes block-wise from all genes
   Flagging genes and samples with too many missing values...
    ..step 1
 ..Working on block 1 .
    TOM calculation: adjacency..
    ..will use 95 parallel threads.
     Fraction of slow calculations: 0.000000
    ..connectivity..
    ..matrix multiplication (system BLAS)..
    ..normalization..
    ..done.
   ..saving TOM for block 1 into file FPKM-TOM-block.1.RData
 ....clustering..
 ....detecting modules..
 ....calculating module eigengenes..
 ....checking kME in modules..
     ..removing 704 genes from module 1 because their KME is too low.
     ..removing 641 genes from module 2 because their KME is too low.
     ..removing 521 genes from module 3 because their KME is too low.
     ..removing 817 genes from module 4 because their KME is too low.
     ..removing 34 genes from module 5 because their KME is too low.
     ..removing 76 genes from module 6 because their KME is too low.
     ..removing 75 genes from module 7 because their KME is too low.
     ..removing 284 genes from module 8 because their KME is too low.
     ..removing 42 genes from module 9 because their KME is too low.
     ..removing 273 genes from module 10 because their KME is too low.
     ..removing 100 genes from module 11 because their KME is too low.
     ..removing 8 genes from module 12 because their KME is too low.
     ..removing 20 genes from module 13 because their KME is too low.
     ..removing 65 genes from module 14 because their KME is too low.
     ..removing 6 genes from module 15 because their KME is too low.
     ..removing 1 genes from module 16 because their KME is too low.
  ..reassigning 4 genes from module 4 to modules with higher KME.
  ..reassigning 4 genes from module 5 to modules with higher KME.
  ..reassigning 1 genes from module 11 to modules with higher KME.
  ..reassigning 1 genes from module 14 to modules with higher KME.
 ..merging modules that are too close..
     mergeCloseModules: Merging modules whose distance is less than 0.4
       Calculating new MEs...

   0    1    2    3    4    5    6    7    8    9   10   11 
3667 3122 2146 1614 1339  910  888  661  569  544  534  278 
[1] TRUE
    [1] "red"         "red"         "grey"        "grey"        "red"        
    [6] "blue"        "turquoise"   "grey"        "brown"       "green"      
   [11] "blue"        "grey"        "yellow"      "turquoise"   "pink"       
   [16] "turquoise"   "green"       "yellow"      "blue"        "blue"       
   [21] "pink"        "turquoise"   "red"         "purple"      "grey"       
   [26] "yellow"      "black"       "turquoise"   "yellow"      "yellow"     
   [31] "black"       "turquoise"   "green"       "brown"       "brown"      
   [36] "grey"        "turquoise"   "magenta"     "black"       "turquoise"  
   [41] "grey"        "magenta"     "grey"        "yellow"      "turquoise"  
   [46] "turquoise"   "grey"        "turquoise"   "turquoise"   "grey"       
   [51] "grey"        "magenta"     "green"       "green"       "grey"       
   [56] "turquoise"   "blue"        "blue"        "turquoise"   "grey"       
   [61] "blue"        "pink"        "turquoise"   "yellow"      "grey"       
   [66] "turquoise"   "turquoise"   "grey"        "turquoise"   "turquoise"  
   [71] "green"       "yellow"      "turquoise"   "blue"        "red"        
   [76] "black"       "brown"       "black"       "grey"        "yellow"     
   [81] "turquoise"   "brown"       "turquoise"   "grey"        "grey"       
   [86] "yellow"      "grey"        "red"         "brown"       "pink"       
   [91] "grey"        "brown"       "grey"        "grey"        "grey"       
   [96] "yellow"      "turquoise"   "grey"        "black"       "pink"       
  [101] "magenta"     "brown"       "brown"       "green"       "black"      
  [106] "turquoise"   "greenyellow" "grey"        "turquoise"   "blue"       
  [111] "magenta"     "grey"        "blue"        "turquoise"   "yellow"     
  [116] "yellow"      "grey"        "yellow"      "red"         "yellow"     
  [121] "brown"       "pink"        "black"       "turquoise"   "blue"       
  [126] "yellow"      "turquoise"   "turquoise"   "green"       "black"      
  [131] "black"       "blue"        "black"       "black"       "magenta"    
  [136] "grey"        "magenta"     "turquoise"   "grey"        "turquoise"  
  [141] "turquoise"   "turquoise"   "turquoise"   "red"         "turquoise"  
  [146] "red"         "turquoise"   "black"       "black"       "grey"       
  [151] "grey"        "purple"      "grey"        "magenta"     "turquoise"  
  [156] "black"       "turquoise"   "turquoise"   "purple"      "grey"       
  [161] "turquoise"   "turquoise"   "black"       "black"       "blue"       
  [166] "brown"       "blue"        "yellow"      "grey"        "grey"       
  [171] "red"         "grey"        "turquoise"   "black"       "purple"     
  [176] "black"       "magenta"     "turquoise"   "grey"        "turquoise"  
  [181] "grey"        "turquoise"   "blue"        "red"         "grey"       
  [186] "green"       "grey"        "green"       "red"         "pink"       
  [191] "blue"        "greenyellow" "brown"       "grey"        "grey"       
  [196] "grey"        "yellow"      "red"         "red"         "turquoise"  
  [201] "turquoise"   "grey"        "turquoise"   "blue"        "pink"       
  [206] "pink"        "yellow"      "turquoise"   "green"       "greenyellow"
  [211] "yellow"      "red"         "yellow"      "grey"        "red"        
  [216] "turquoise"   "turquoise"   "grey"        "grey"        "green"      
  [221] "magenta"     "grey"        "turquoise"   "yellow"      "magenta"    
  [226] "turquoise"   "black"       "green"       "yellow"      "turquoise"  
  [231] "green"       "turquoise"   "turquoise"   "brown"       "turquoise"  
  [236] "black"       "green"       "brown"       "turquoise"   "turquoise"  
  [241] "turquoise"   "brown"       "grey"        "blue"        "black"      
  [246] "blue"        "pink"        "blue"        "blue"        "yellow"     
  [251] "magenta"     "yellow"      "grey"        "blue"        "green"      
  [256] "green"       "blue"        "yellow"      "turquoise"   "grey"       
  [261] "brown"       "pink"        "turquoise"   "purple"      "grey"       
  [266] "blue"        "pink"        "blue"        "blue"        "magenta"    
  [271] "turquoise"   "brown"       "green"       "purple"      "turquoise"  
  [276] "green"       "blue"        "grey"        "blue"        "magenta"    
  [281] "green"       "grey"        "red"         "blue"        "yellow"     
  [286] "brown"       "turquoise"   "pink"        "turquoise"   "yellow"     
  [291] "yellow"      "green"       "turquoise"   "black"       "turquoise"  
  [296] "red"         "green"       "turquoise"   "blue"        "pink"       
  [301] "yellow"      "yellow"      "pink"        "black"       "black"      
  [306] "magenta"     "turquoise"   "pink"        "grey"        "turquoise"  
  [311] "turquoise"   "green"       "grey"        "brown"       "grey"       
  [316] "purple"      "brown"       "grey"        "yellow"      "red"        
  [321] "grey"        "grey"        "black"       "yellow"      "greenyellow"
  [326] "purple"      "blue"        "yellow"      "blue"        "brown"      
  [331] "grey"        "brown"       "yellow"      "red"         "grey"       
  [336] "red"         "grey"        "red"         "red"         "black"      
  [341] "green"       "blue"        "grey"        "yellow"      "blue"       
  [346] "grey"        "turquoise"   "grey"        "grey"        "greenyellow"
  [351] "grey"        "black"       "turquoise"   "blue"        "green"      
  [356] "green"       "yellow"      "blue"        "brown"       "turquoise"  
  [361] "yellow"      "red"         "yellow"      "yellow"      "green"      
  [366] "turquoise"   "yellow"      "grey"        "grey"        "green"      
  [371] "turquoise"   "red"         "blue"        "yellow"      "grey"       
  [376] "turquoise"   "brown"       "blue"        "grey"        "magenta"    
  [381] "turquoise"   "turquoise"   "turquoise"   "grey"        "grey"       
  [386] "grey"        "magenta"     "red"         "turquoise"   "grey"       
  [391] "grey"        "grey"        "blue"        "red"         "blue"       
  [396] "brown"       "pink"        "turquoise"   "yellow"      "green"      
  [401] "turquoise"   "turquoise"   "turquoise"   "magenta"     "black"      
  [406] "magenta"     "red"         "black"       "grey"        "yellow"     
  [411] "brown"       "turquoise"   "greenyellow" "pink"        "brown"      
  [416] "turquoise"   "blue"        "turquoise"   "blue"        "yellow"     
  [421] "green"       "turquoise"   "purple"      "pink"        "greenyellow"
  [426] "blue"        "yellow"      "black"       "grey"        "black"      
  [431] "brown"       "grey"        "purple"      "brown"       "blue"       
  [436] "turquoise"   "grey"        "yellow"      "green"       "grey"       
  [441] "grey"        "greenyellow" "purple"      "blue"        "blue"       
  [446] "brown"       "brown"       "brown"       "grey"        "blue"       
  [451] "grey"        "brown"       "blue"        "blue"        "black"      
  [456] "magenta"     "grey"        "grey"        "turquoise"   "red"        
  [461] "turquoise"   "green"       "turquoise"   "turquoise"   "brown"      
  [466] "grey"        "grey"        "brown"       "yellow"      "green"      
  [471] "turquoise"   "yellow"      "magenta"     "turquoise"   "green"      
  [476] "turquoise"   "yellow"      "magenta"     "red"         "grey"       
  [481] "green"       "yellow"      "turquoise"   "brown"       "blue"       
  [486] "turquoise"   "green"       "turquoise"   "pink"        "grey"       
  [491] "magenta"     "grey"        "blue"        "green"       "grey"       
  [496] "yellow"      "magenta"     "magenta"     "red"         "blue"       
  [501] "yellow"      "turquoise"   "red"         "grey"        "purple"     
  [506] "magenta"     "yellow"      "turquoise"   "magenta"     "yellow"     
  [511] "blue"        "brown"       "yellow"      "yellow"      "yellow"     
  [516] "turquoise"   "brown"       "brown"       "pink"        "purple"     
  [521] "red"         "red"         "red"         "yellow"      "blue"       
  [526] "blue"        "purple"      "turquoise"   "grey"        "red"        
  [531] "red"         "brown"       "blue"        "turquoise"   "purple"     
  [536] "red"         "red"         "grey"        "green"       "grey"       
  [541] "blue"        "blue"        "purple"      "grey"        "turquoise"  
  [546] "brown"       "blue"        "yellow"      "turquoise"   "turquoise"  
  [551] "turquoise"   "grey"        "green"       "green"       "green"      
  [556] "brown"       "grey"        "purple"      "yellow"      "yellow"     
  [561] "blue"        "turquoise"   "grey"        "blue"        "yellow"     
  [566] "black"       "turquoise"   "yellow"      "purple"      "red"        
  [571] "grey"        "brown"       "brown"       "blue"        "black"      
  [576] "turquoise"   "black"       "green"       "brown"       "turquoise"  
  [581] "brown"       "pink"        "grey"        "yellow"      "green"      
  [586] "grey"        "magenta"     "blue"        "turquoise"   "turquoise"  
  [591] "grey"        "pink"        "grey"        "brown"       "yellow"     
  [596] "grey"        "turquoise"   "turquoise"   "grey"        "brown"      
  [601] "grey"        "grey"        "blue"        "purple"      "blue"       
  [606] "grey"        "turquoise"   "blue"        "brown"       "blue"       
  [611] "turquoise"   "grey"        "turquoise"   "grey"        "blue"       
  [616] "yellow"      "brown"       "blue"        "blue"        "black"      
  [621] "grey"        "blue"        "turquoise"   "grey"        "brown"      
  [626] "black"       "turquoise"   "grey"        "brown"       "turquoise"  
  [631] "magenta"     "brown"       "yellow"      "turquoise"   "grey"       
  [636] "turquoise"   "blue"        "brown"       "grey"        "turquoise"  
  [641] "grey"        "grey"        "turquoise"   "yellow"      "blue"       
  [646] "turquoise"   "green"       "blue"        "turquoise"   "turquoise"  
  [651] "grey"        "grey"        "blue"        "blue"        "turquoise"  
  [656] "grey"        "blue"        "yellow"      "turquoise"   "red"        
  [661] "turquoise"   "grey"        "brown"       "grey"        "blue"       
  [666] "brown"       "green"       "blue"        "turquoise"   "pink"       
  [671] "magenta"     "brown"       "brown"       "turquoise"   "turquoise"  
  [676] "turquoise"   "turquoise"   "blue"        "greenyellow" "grey"       
  [681] "brown"       "turquoise"   "brown"       "yellow"      "turquoise"  
  [686] "turquoise"   "blue"        "turquoise"   "turquoise"   "blue"       
  [691] "yellow"      "blue"        "grey"        "red"         "grey"       
  [696] "brown"       "purple"      "brown"       "grey"        "brown"      
  [701] "brown"       "brown"       "brown"       "turquoise"   "grey"       
  [706] "brown"       "brown"       "grey"        "blue"        "turquoise"  
  [711] "turquoise"   "grey"        "turquoise"   "red"         "blue"       
  [716] "yellow"      "turquoise"   "pink"        "turquoise"   "blue"       
  [721] "blue"        "blue"        "purple"      "yellow"      "purple"     
  [726] "brown"       "turquoise"   "brown"       "brown"       "yellow"     
  [731] "purple"      "brown"       "turquoise"   "grey"        "blue"       
  [736] "brown"       "grey"        "yellow"      "yellow"      "turquoise"  
  [741] "blue"        "brown"       "turquoise"   "turquoise"   "turquoise"  
  [746] "blue"        "blue"        "turquoise"   "red"         "blue"       
  [751] "blue"        "turquoise"   "turquoise"   "yellow"      "yellow"     
  [756] "blue"        "blue"        "grey"        "grey"        "brown"      
  [761] "brown"       "grey"        "turquoise"   "purple"      "purple"     
  [766] "blue"        "grey"        "brown"       "grey"        "turquoise"  
  [771] "turquoise"   "blue"        "brown"       "pink"        "brown"      
  [776] "grey"        "blue"        "black"       "brown"       "grey"       
  [781] "brown"       "turquoise"   "brown"       "grey"        "brown"      
  [786] "yellow"      "green"       "blue"        "green"       "turquoise"  
  [791] "red"         "brown"       "brown"       "grey"        "blue"       
  [796] "green"       "grey"        "turquoise"   "grey"        "turquoise"  
  [801] "grey"        "magenta"     "turquoise"   "red"         "red"        
  [806] "grey"        "blue"        "turquoise"   "brown"       "turquoise"  
  [811] "turquoise"   "yellow"      "brown"       "grey"        "yellow"     
  [816] "yellow"      "grey"        "blue"        "yellow"      "greenyellow"
  [821] "grey"        "brown"       "grey"        "purple"      "grey"       
  [826] "turquoise"   "blue"        "turquoise"   "grey"        "red"        
  [831] "yellow"      "turquoise"   "blue"        "green"       "brown"      
  [836] "brown"       "brown"       "grey"        "yellow"      "brown"      
  [841] "green"       "grey"        "turquoise"   "blue"        "grey"       
  [846] "magenta"     "grey"        "blue"        "turquoise"   "turquoise"  
  [851] "grey"        "brown"       "grey"        "grey"        "red"        
  [856] "turquoise"   "brown"       "pink"        "brown"       "pink"       
  [861] "yellow"      "turquoise"   "blue"        "turquoise"   "brown"      
  [866] "blue"        "brown"       "grey"        "grey"        "green"      
  [871] "blue"        "greenyellow" "black"       "turquoise"   "brown"      
  [876] "yellow"      "green"       "yellow"      "grey"        "grey"       
  [881] "brown"       "yellow"      "brown"       "black"       "grey"       
  [886] "blue"        "grey"        "blue"        "turquoise"   "yellow"     
  [891] "pink"        "blue"        "magenta"     "blue"        "pink"       
  [896] "grey"        "yellow"      "magenta"     "brown"       "magenta"    
  [901] "blue"        "brown"       "turquoise"   "magenta"     "blue"       
  [906] "brown"       "blue"        "black"       "brown"       "grey"       
  [911] "grey"        "turquoise"   "grey"        "grey"        "turquoise"  
  [916] "turquoise"   "grey"        "green"       "brown"       "yellow"     
  [921] "black"       "red"         "magenta"     "red"         "yellow"     
  [926] "magenta"     "purple"      "turquoise"   "grey"        "blue"       
  [931] "blue"        "yellow"      "brown"       "turquoise"   "pink"       
  [936] "greenyellow" "brown"       "grey"        "blue"        "brown"      
  [941] "grey"        "magenta"     "magenta"     "black"       "grey"       
  [946] "black"       "grey"        "brown"       "blue"        "turquoise"  
  [951] "blue"        "black"       "greenyellow" "blue"        "magenta"    
  [956] "black"       "brown"       "turquoise"   "grey"        "black"      
  [961] "blue"        "green"       "yellow"      "blue"        "turquoise"  
  [966] "brown"       "black"       "blue"        "red"         "grey"       
  [971] "grey"        "grey"        "grey"        "grey"        "yellow"     
  [976] "pink"        "black"       "grey"        "green"       "red"        
  [981] "turquoise"   "turquoise"   "turquoise"   "turquoise"   "turquoise"  
  [986] "turquoise"   "turquoise"   "grey"        "turquoise"   "grey"       
  [991] "purple"      "turquoise"   "turquoise"   "black"       "green"      
  [996] "red"         "turquoise"   "grey"        "red"         "grey"       
 [1001] "turquoise"   "turquoise"   "turquoise"   "greenyellow" "turquoise"  
 [1006] "magenta"     "green"       "grey"        "black"       "turquoise"  
 [1011] "pink"        "magenta"     "turquoise"   "yellow"      "turquoise"  
 [1016] "turquoise"   "grey"        "grey"        "turquoise"   "purple"     
 [1021] "turquoise"   "purple"      "brown"       "turquoise"   "turquoise"  
 [1026] "turquoise"   "greenyellow" "grey"        "pink"        "turquoise"  
 [1031] "grey"        "grey"        "red"         "grey"        "purple"     
 [1036] "brown"       "yellow"      "red"         "black"       "grey"       
 [1041] "turquoise"   "yellow"      "magenta"     "brown"       "yellow"     
 [1046] "magenta"     "grey"        "yellow"      "turquoise"   "grey"       
 [1051] "purple"      "yellow"      "yellow"      "green"       "yellow"     
 [1056] "turquoise"   "red"         "turquoise"   "brown"       "red"        
 [1061] "turquoise"   "grey"        "yellow"      "magenta"     "yellow"     
 [1066] "purple"      "yellow"      "magenta"     "brown"       "turquoise"  
 [1071] "grey"        "turquoise"   "pink"        "magenta"     "grey"       
 [1076] "grey"        "yellow"      "yellow"      "green"       "purple"     
 [1081] "magenta"     "black"       "greenyellow" "yellow"      "yellow"     
 [1086] "blue"        "blue"        "turquoise"   "purple"      "yellow"     
 [1091] "turquoise"   "purple"      "turquoise"   "yellow"      "purple"     
 [1096] "grey"        "brown"       "red"         "black"       "grey"       
 [1101] "yellow"      "grey"        "black"       "pink"        "black"      
 [1106] "black"       "green"       "green"       "red"         "magenta"    
 [1111] "magenta"     "green"       "yellow"      "turquoise"   "green"      
 [1116] "red"         "red"         "yellow"      "red"         "red"        
 [1121] "grey"        "black"       "turquoise"   "yellow"      "green"      
 [1126] "black"       "yellow"      "green"       "red"         "brown"      
 [1131] "grey"        "grey"        "grey"        "yellow"      "grey"       
 [1136] "yellow"      "turquoise"   "turquoise"   "red"         "blue"       
 [1141] "turquoise"   "blue"        "turquoise"   "brown"       "grey"       
 [1146] "turquoise"   "grey"        "turquoise"   "grey"        "turquoise"  
 [1151] "turquoise"   "grey"        "green"       "turquoise"   "red"        
 [1156] "grey"        "turquoise"   "blue"        "brown"       "yellow"     
 [1161] "brown"       "brown"       "turquoise"   "green"       "turquoise"  
 [1166] "red"         "grey"        "grey"        "grey"        "yellow"     
 [1171] "grey"        "grey"        "green"       "red"         "green"      
 [1176] "green"       "yellow"      "turquoise"   "turquoise"   "grey"       
 [1181] "grey"        "red"         "pink"        "blue"        "grey"       
 [1186] "magenta"     "grey"        "grey"        "yellow"      "turquoise"  
 [1191] "blue"        "brown"       "red"         "yellow"      "yellow"     
 [1196] "blue"        "green"       "grey"        "grey"        "grey"       
 [1201] "black"       "purple"      "red"         "purple"      "black"      
 [1206] "yellow"      "grey"        "green"       "green"       "red"        
 [1211] "purple"      "greenyellow" "turquoise"   "turquoise"   "green"      
 [1216] "green"       "red"         "greenyellow" "black"       "black"      
 [1221] "green"       "brown"       "grey"        "blue"        "brown"      
 [1226] "blue"        "brown"       "pink"        "grey"        "turquoise"  
 [1231] "blue"        "brown"       "blue"        "turquoise"   "purple"     
 [1236] "turquoise"   "turquoise"   "grey"        "green"       "turquoise"  
 [1241] "purple"      "grey"        "yellow"      "grey"        "blue"       
 [1246] "blue"        "grey"        "yellow"      "turquoise"   "turquoise"  
 [1251] "green"       "magenta"     "yellow"      "yellow"      "grey"       
 [1256] "brown"       "turquoise"   "black"       "blue"        "brown"      
 [1261] "turquoise"   "brown"       "grey"        "turquoise"   "grey"       
 [1266] "blue"        "blue"        "purple"      "green"       "greenyellow"
 [1271] "green"       "blue"        "brown"       "red"         "brown"      
 [1276] "yellow"      "grey"        "grey"        "turquoise"   "turquoise"  
 [1281] "blue"        "turquoise"   "blue"        "blue"        "grey"       
 [1286] "grey"        "turquoise"   "blue"        "grey"        "green"      
 [1291] "brown"       "turquoise"   "blue"        "yellow"      "blue"       
 [1296] "turquoise"   "grey"        "red"         "purple"      "grey"       
 [1301] "grey"        "yellow"      "turquoise"   "brown"       "green"      
 [1306] "grey"        "grey"        "red"         "turquoise"   "turquoise"  
 [1311] "yellow"      "yellow"      "blue"        "grey"        "brown"      
 [1316] "grey"        "grey"        "grey"        "brown"       "brown"      
 [1321] "grey"        "greenyellow" "purple"      "blue"        "blue"       
 [1326] "grey"        "brown"       "brown"       "brown"       "brown"      
 [1331] "grey"        "turquoise"   "grey"        "black"       "brown"      
 [1336] "yellow"      "red"         "brown"       "turquoise"   "greenyellow"
 [1341] "grey"        "grey"        "magenta"     "turquoise"   "brown"      
 [1346] "pink"        "turquoise"   "blue"        "grey"        "grey"       
 [1351] "purple"      "grey"        "grey"        "grey"        "brown"      
 [1356] "turquoise"   "brown"       "purple"      "brown"       "turquoise"  
 [1361] "blue"        "turquoise"   "brown"       "blue"        "purple"     
 [1366] "purple"      "red"         "turquoise"   "brown"       "pink"       
 [1371] "red"         "pink"        "green"       "red"         "turquoise"  
 [1376] "blue"        "blue"        "red"         "grey"        "yellow"     
 [1381] "turquoise"   "brown"       "turquoise"   "turquoise"   "grey"       
 [1386] "purple"      "turquoise"   "grey"        "grey"        "turquoise"  
 [1391] "black"       "turquoise"   "blue"        "turquoise"   "grey"       
 [1396] "turquoise"   "turquoise"   "turquoise"   "grey"        "pink"       
 [1401] "yellow"      "yellow"      "black"       "purple"      "turquoise"  
 [1406] "magenta"     "grey"        "pink"        "red"         "yellow"     
 [1411] "pink"        "yellow"      "grey"        "magenta"     "magenta"    
 [1416] "purple"      "brown"       "green"       "greenyellow" "magenta"    
 [1421] "grey"        "grey"        "green"       "magenta"     "green"      
 [1426] "grey"        "turquoise"   "turquoise"   "grey"        "grey"       
 [1431] "brown"       "yellow"      "grey"        "purple"      "green"      
 [1436] "turquoise"   "grey"        "turquoise"   "grey"        "turquoise"  
 [1441] "purple"      "yellow"      "turquoise"   "grey"        "grey"       
 [1446] "turquoise"   "red"         "brown"       "grey"        "green"      
 [1451] "brown"       "red"         "grey"        "turquoise"   "grey"       
 [1456] "red"         "yellow"      "magenta"     "turquoise"   "pink"       
 [1461] "grey"        "magenta"     "grey"        "turquoise"   "pink"       
 [1466] "blue"        "turquoise"   "greenyellow" "grey"        "turquoise"  
 [1471] "turquoise"   "turquoise"   "purple"      "red"         "turquoise"  
 [1476] "brown"       "green"       "turquoise"   "purple"      "brown"      
 [1481] "turquoise"   "turquoise"   "turquoise"   "brown"       "grey"       
 [1486] "blue"        "grey"        "black"       "turquoise"   "pink"       
 [1491] "yellow"      "grey"        "turquoise"   "grey"        "magenta"    
 [1496] "grey"        "red"         "blue"        "turquoise"   "red"        
 [1501] "brown"       "yellow"      "brown"       "grey"        "blue"       
 [1506] "brown"       "green"       "grey"        "turquoise"   "brown"      
 [1511] "brown"       "brown"       "red"         "grey"        "blue"       
 [1516] "brown"       "grey"        "turquoise"   "turquoise"   "blue"       
 [1521] "grey"        "turquoise"   "turquoise"   "turquoise"   "blue"       
 [1526] "grey"        "blue"        "grey"        "grey"        "turquoise"  
 [1531] "turquoise"   "blue"        "pink"        "blue"        "pink"       
 [1536] "blue"        "turquoise"   "turquoise"   "grey"        "grey"       
 [1541] "grey"        "blue"        "turquoise"   "blue"        "black"      
 [1546] "turquoise"   "grey"        "blue"        "brown"       "brown"      
 [1551] "brown"       "blue"        "brown"       "black"       "turquoise"  
 [1556] "green"       "brown"       "turquoise"   "turquoise"   "magenta"    
 [1561] "green"       "brown"       "yellow"      "turquoise"   "blue"       
 [1566] "turquoise"   "turquoise"   "yellow"      "black"       "turquoise"  
 [1571] "red"         "black"       "yellow"      "yellow"      "grey"       
 [1576] "grey"        "turquoise"   "red"         "pink"        "red"        
 [1581] "green"       "green"       "turquoise"   "magenta"     "magenta"    
 [1586] "green"       "brown"       "blue"        "grey"        "blue"       
 [1591] "blue"        "grey"        "yellow"      "greenyellow" "red"        
 [1596] "yellow"      "turquoise"   "grey"        "green"       "turquoise"  
 [1601] "blue"        "greenyellow" "red"         "blue"        "blue"       
 [1606] "purple"      "black"       "brown"       "magenta"     "brown"      
 [1611] "turquoise"   "grey"        "blue"        "green"       "blue"       
 [1616] "brown"       "brown"       "brown"       "blue"        "yellow"     
 [1621] "grey"        "grey"        "turquoise"   "greenyellow" "grey"       
 [1626] "grey"        "magenta"     "grey"        "yellow"      "grey"       
 [1631] "grey"        "grey"        "turquoise"   "turquoise"   "grey"       
 [1636] "yellow"      "blue"        "blue"        "green"       "turquoise"  
 [1641] "blue"        "grey"        "turquoise"   "turquoise"   "brown"      
 [1646] "turquoise"   "grey"        "blue"        "red"         "green"      
 [1651] "blue"        "blue"        "red"         "grey"        "turquoise"  
 [1656] "grey"        "grey"        "turquoise"   "turquoise"   "magenta"    
 [1661] "grey"        "red"         "turquoise"   "grey"        "turquoise"  
 [1666] "grey"        "grey"        "grey"        "turquoise"   "green"      
 [1671] "green"       "grey"        "green"       "grey"        "turquoise"  
 [1676] "magenta"     "turquoise"   "grey"        "grey"        "grey"       
 [1681] "grey"        "turquoise"   "turquoise"   "turquoise"   "grey"       
 [1686] "grey"        "turquoise"   "red"         "turquoise"   "grey"       
 [1691] "grey"        "green"       "turquoise"   "grey"        "turquoise"  
 [1696] "grey"        "turquoise"   "green"       "grey"        "black"      
 [1701] "black"       "red"         "grey"        "grey"        "blue"       
 [1706] "blue"        "turquoise"   "turquoise"   "grey"        "red"        
 [1711] "grey"        "purple"      "yellow"      "blue"        "grey"       
 [1716] "grey"        "red"         "brown"       "brown"       "blue"       
 [1721] "yellow"      "brown"       "brown"       "grey"        "blue"       
 [1726] "blue"        "yellow"      "brown"       "blue"        "blue"       
 [1731] "yellow"      "brown"       "turquoise"   "blue"        "pink"       
 [1736] "green"       "green"       "grey"        "yellow"      "turquoise"  
 [1741] "grey"        "purple"      "yellow"      "green"       "turquoise"  
 [1746] "blue"        "blue"        "grey"        "yellow"      "red"        
 [1751] "grey"        "turquoise"   "blue"        "turquoise"   "turquoise"  
 [1756] "turquoise"   "blue"        "turquoise"   "turquoise"   "brown"      
 [1761] "turquoise"   "grey"        "purple"      "red"         "brown"      
 [1766] "purple"      "greenyellow" "turquoise"   "turquoise"   "grey"       
 [1771] "turquoise"   "grey"        "green"       "green"       "grey"       
 [1776] "turquoise"   "grey"        "brown"       "blue"        "greenyellow"
 [1781] "brown"       "red"         "blue"        "turquoise"   "blue"       
 [1786] "black"       "greenyellow" "brown"       "greenyellow" "brown"      
 [1791] "grey"        "grey"        "black"       "blue"        "green"      
 [1796] "greenyellow" "yellow"      "blue"        "grey"        "turquoise"  
 [1801] "grey"        "blue"        "yellow"      "turquoise"   "yellow"     
 [1806] "yellow"      "green"       "turquoise"   "turquoise"   "pink"       
 [1811] "pink"        "yellow"      "blue"        "yellow"      "blue"       
 [1816] "pink"        "magenta"     "blue"        "blue"        "turquoise"  
 [1821] "purple"      "grey"        "yellow"      "brown"       "yellow"     
 [1826] "red"         "brown"       "blue"        "grey"        "magenta"    
 [1831] "greenyellow" "brown"       "brown"       "turquoise"   "blue"       
 [1836] "red"         "brown"       "grey"        "brown"       "greenyellow"
 [1841] "greenyellow" "turquoise"   "green"       "red"         "red"        
 [1846] "blue"        "blue"        "turquoise"   "blue"        "brown"      
 [1851] "purple"      "blue"        "blue"        "turquoise"   "blue"       
 [1856] "blue"        "red"         "brown"       "turquoise"   "green"      
 [1861] "grey"        "grey"        "red"         "blue"        "magenta"    
 [1866] "grey"        "brown"       "brown"       "blue"        "turquoise"  
 [1871] "yellow"      "grey"        "grey"        "blue"        "turquoise"  
 [1876] "magenta"     "blue"        "brown"       "red"         "blue"       
 [1881] "blue"        "green"       "yellow"      "turquoise"   "turquoise"  
 [1886] "turquoise"   "grey"        "purple"      "turquoise"   "turquoise"  
 [1891] "turquoise"   "yellow"      "brown"       "grey"        "blue"       
 [1896] "turquoise"   "grey"        "brown"       "blue"        "grey"       
 [1901] "brown"       "brown"       "blue"        "brown"       "grey"       
 [1906] "brown"       "pink"        "brown"       "grey"        "grey"       
 [1911] "turquoise"   "blue"        "brown"       "brown"       "grey"       
 [1916] "grey"        "turquoise"   "pink"        "grey"        "grey"       
 [1921] "turquoise"   "yellow"      "grey"        "green"       "turquoise"  
 [1926] "magenta"     "grey"        "turquoise"   "red"         "yellow"     
 [1931] "blue"        "blue"        "blue"        "grey"        "grey"       
 [1936] "purple"      "yellow"      "blue"        "turquoise"   "purple"     
 [1941] "blue"        "brown"       "brown"       "blue"        "grey"       
 [1946] "blue"        "yellow"      "brown"       "turquoise"   "blue"       
 [1951] "turquoise"   "yellow"      "brown"       "blue"        "brown"      
 [1956] "brown"       "blue"        "blue"        "blue"        "brown"      
 [1961] "brown"       "magenta"     "black"       "grey"        "purple"     
 [1966] "blue"        "turquoise"   "turquoise"   "brown"       "grey"       
 [1971] "turquoise"   "black"       "grey"        "turquoise"   "purple"     
 [1976] "turquoise"   "turquoise"   "yellow"      "blue"        "turquoise"  
 [1981] "blue"        "turquoise"   "brown"       "brown"       "black"      
 [1986] "grey"        "magenta"     "blue"        "turquoise"   "blue"       
 [1991] "yellow"      "brown"       "grey"        "grey"        "turquoise"  
 [1996] "turquoise"   "green"       "turquoise"   "grey"        "green"      
 [2001] "magenta"     "blue"        "yellow"      "red"         "black"      
 [2006] "black"       "pink"        "turquoise"   "pink"        "turquoise"  
 [2011] "greenyellow" "pink"        "turquoise"   "turquoise"   "blue"       
 [2016] "turquoise"   "grey"        "turquoise"   "magenta"     "blue"       
 [2021] "brown"       "turquoise"   "grey"        "grey"        "turquoise"  
 [2026] "red"         "yellow"      "blue"        "grey"        "magenta"    
 [2031] "yellow"      "blue"        "grey"        "black"       "blue"       
 [2036] "blue"        "purple"      "blue"        "turquoise"   "blue"       
 [2041] "grey"        "turquoise"   "blue"        "brown"       "brown"      
 [2046] "red"         "yellow"      "brown"       "blue"        "grey"       
 [2051] "blue"        "turquoise"   "turquoise"   "purple"      "turquoise"  
 [2056] "red"         "grey"        "turquoise"   "blue"        "grey"       
 [2061] "blue"        "brown"       "grey"        "black"       "brown"      
 [2066] "red"         "greenyellow" "grey"        "yellow"      "grey"       
 [2071] "yellow"      "brown"       "greenyellow" "turquoise"   "magenta"    
 [2076] "brown"       "blue"        "yellow"      "green"       "yellow"     
 [2081] "grey"        "blue"        "yellow"      "blue"        "grey"       
 [2086] "brown"       "green"       "yellow"      "grey"        "grey"       
 [2091] "yellow"      "turquoise"   "brown"       "brown"       "green"      
 [2096] "grey"        "red"         "green"       "blue"        "green"      
 [2101] "grey"        "yellow"      "pink"        "grey"        "grey"       
 [2106] "greenyellow" "red"         "yellow"      "black"       "turquoise"  
 [2111] "green"       "blue"        "red"         "grey"        "magenta"    
 [2116] "grey"        "blue"        "grey"        "blue"        "black"      
 [2121] "grey"        "grey"        "blue"        "green"       "black"      
 [2126] "turquoise"   "magenta"     "grey"        "yellow"      "turquoise"  
 [2131] "turquoise"   "grey"        "blue"        "turquoise"   "grey"       
 [2136] "blue"        "turquoise"   "greenyellow" "blue"        "brown"      
 [2141] "purple"      "yellow"      "blue"        "blue"        "purple"     
 [2146] "magenta"     "blue"        "brown"       "blue"        "blue"       
 [2151] "grey"        "green"       "yellow"      "turquoise"   "yellow"     
 [2156] "grey"        "blue"        "brown"       "brown"       "grey"       
 [2161] "grey"        "brown"       "purple"      "grey"        "grey"       
 [2166] "brown"       "brown"       "yellow"      "red"         "grey"       
 [2171] "grey"        "grey"        "yellow"      "turquoise"   "turquoise"  
 [2176] "blue"        "green"       "green"       "red"         "green"      
 [2181] "turquoise"   "grey"        "magenta"     "turquoise"   "turquoise"  
 [2186] "grey"        "turquoise"   "turquoise"   "blue"        "grey"       
 [2191] "yellow"      "turquoise"   "turquoise"   "grey"        "grey"       
 [2196] "turquoise"   "red"         "blue"        "grey"        "turquoise"  
 [2201] "green"       "pink"        "brown"       "blue"        "blue"       
 [2206] "grey"        "grey"        "pink"        "yellow"      "grey"       
 [2211] "blue"        "grey"        "blue"        "turquoise"   "brown"      
 [2216] "turquoise"   "brown"       "black"       "grey"        "turquoise"  
 [2221] "grey"        "black"       "brown"       "purple"      "turquoise"  
 [2226] "blue"        "brown"       "brown"       "purple"      "pink"       
 [2231] "purple"      "grey"        "grey"        "brown"       "grey"       
 [2236] "blue"        "blue"        "yellow"      "brown"       "magenta"    
 [2241] "brown"       "green"       "turquoise"   "grey"        "magenta"    
 [2246] "purple"      "magenta"     "green"       "yellow"      "red"        
 [2251] "blue"        "turquoise"   "grey"        "brown"       "turquoise"  
 [2256] "blue"        "grey"        "yellow"      "blue"        "blue"       
 [2261] "brown"       "black"       "turquoise"   "grey"        "red"        
 [2266] "turquoise"   "magenta"     "purple"      "yellow"      "yellow"     
 [2271] "grey"        "grey"        "turquoise"   "grey"        "grey"       
 [2276] "pink"        "red"         "purple"      "grey"        "green"      
 [2281] "turquoise"   "grey"        "purple"      "turquoise"   "grey"       
 [2286] "turquoise"   "brown"       "brown"       "grey"        "blue"       
 [2291] "blue"        "grey"        "yellow"      "grey"        "green"      
 [2296] "grey"        "purple"      "grey"        "black"       "pink"       
 [2301] "brown"       "grey"        "brown"       "turquoise"   "turquoise"  
 [2306] "brown"       "turquoise"   "green"       "grey"        "purple"     
 [2311] "grey"        "grey"        "purple"      "brown"       "blue"       
 [2316] "grey"        "yellow"      "grey"        "brown"       "grey"       
 [2321] "grey"        "turquoise"   "grey"        "grey"        "grey"       
 [2326] "magenta"     "pink"        "grey"        "blue"        "brown"      
 [2331] "turquoise"   "blue"        "turquoise"   "grey"        "turquoise"  
 [2336] "grey"        "grey"        "blue"        "brown"       "brown"      
 [2341] "purple"      "grey"        "turquoise"   "red"         "brown"      
 [2346] "yellow"      "turquoise"   "grey"        "turquoise"   "grey"       
 [2351] "turquoise"   "brown"       "brown"       "grey"        "turquoise"  
 [2356] "pink"        "yellow"      "grey"        "grey"        "grey"       
 [2361] "turquoise"   "purple"      "green"       "red"         "brown"      
 [2366] "grey"        "grey"        "grey"        "blue"        "turquoise"  
 [2371] "yellow"      "turquoise"   "turquoise"   "brown"       "turquoise"  
 [2376] "turquoise"   "blue"        "blue"        "yellow"      "green"      
 [2381] "blue"        "blue"        "brown"       "grey"        "grey"       
 [2386] "magenta"     "blue"        "brown"       "grey"        "brown"      
 [2391] "blue"        "blue"        "brown"       "turquoise"   "grey"       
 [2396] "grey"        "purple"      "grey"        "yellow"      "turquoise"  
 [2401] "turquoise"   "purple"      "turquoise"   "grey"        "brown"      
 [2406] "grey"        "grey"        "brown"       "turquoise"   "turquoise"  
 [2411] "green"       "red"         "turquoise"   "turquoise"   "grey"       
 [2416] "green"       "turquoise"   "grey"        "blue"        "red"        
 [2421] "brown"       "blue"        "turquoise"   "magenta"     "grey"       
 [2426] "blue"        "grey"        "blue"        "grey"        "blue"       
 [2431] "grey"        "turquoise"   "brown"       "blue"        "purple"     
 [2436] "grey"        "blue"        "green"       "turquoise"   "turquoise"  
 [2441] "turquoise"   "grey"        "grey"        "turquoise"   "turquoise"  
 [2446] "turquoise"   "grey"        "grey"        "blue"        "blue"       
 [2451] "grey"        "turquoise"   "blue"        "green"       "grey"       
 [2456] "grey"        "red"         "blue"        "purple"      "blue"       
 [2461] "yellow"      "grey"        "blue"        "blue"        "green"      
 [2466] "grey"        "blue"        "brown"       "yellow"      "brown"      
 [2471] "blue"        "brown"       "yellow"      "magenta"     "turquoise"  
 [2476] "blue"        "black"       "brown"       "brown"       "turquoise"  
 [2481] "blue"        "grey"        "grey"        "purple"      "brown"      
 [2486] "brown"       "turquoise"   "yellow"      "green"       "blue"       
 [2491] "grey"        "turquoise"   "grey"        "purple"      "brown"      
 [2496] "brown"       "green"       "turquoise"   "brown"       "grey"       
 [2501] "blue"        "brown"       "brown"       "black"       "brown"      
 [2506] "red"         "green"       "green"       "grey"        "brown"      
 [2511] "turquoise"   "grey"        "blue"        "blue"        "blue"       
 [2516] "grey"        "blue"        "grey"        "turquoise"   "grey"       
 [2521] "grey"        "yellow"      "blue"        "yellow"      "grey"       
 [2526] "yellow"      "brown"       "blue"        "grey"        "grey"       
 [2531] "grey"        "green"       "grey"        "blue"        "pink"       
 [2536] "grey"        "turquoise"   "turquoise"   "green"       "black"      
 [2541] "grey"        "turquoise"   "red"         "blue"        "grey"       
 [2546] "brown"       "turquoise"   "grey"        "blue"        "grey"       
 [2551] "turquoise"   "turquoise"   "blue"        "grey"        "blue"       
 [2556] "grey"        "turquoise"   "blue"        "grey"        "yellow"     
 [2561] "turquoise"   "green"       "brown"       "greenyellow" "brown"      
 [2566] "blue"        "blue"        "grey"        "yellow"      "turquoise"  
 [2571] "green"       "grey"        "black"       "brown"       "green"      
 [2576] "yellow"      "pink"        "brown"       "brown"       "turquoise"  
 [2581] "grey"        "blue"        "grey"        "grey"        "blue"       
 [2586] "grey"        "grey"        "black"       "green"       "grey"       
 [2591] "red"         "grey"        "red"         "turquoise"   "red"        
 [2596] "red"         "grey"        "blue"        "red"         "green"      
 [2601] "green"       "green"       "blue"        "blue"        "purple"     
 [2606] "green"       "green"       "red"         "yellow"      "grey"       
 [2611] "turquoise"   "red"         "turquoise"   "grey"        "grey"       
 [2616] "turquoise"   "pink"        "turquoise"   "yellow"      "red"        
 [2621] "red"         "grey"        "grey"        "grey"        "yellow"     
 [2626] "grey"        "turquoise"   "blue"        "brown"       "grey"       
 [2631] "blue"        "brown"       "yellow"      "blue"        "green"      
 [2636] "pink"        "purple"      "brown"       "turquoise"   "brown"      
 [2641] "grey"        "red"         "turquoise"   "turquoise"   "green"      
 [2646] "purple"      "turquoise"   "turquoise"   "purple"      "brown"      
 [2651] "blue"        "brown"       "brown"       "yellow"      "yellow"     
 [2656] "grey"        "pink"        "grey"        "magenta"     "turquoise"  
 [2661] "green"       "yellow"      "purple"      "brown"       "blue"       
 [2666] "turquoise"   "turquoise"   "purple"      "turquoise"   "grey"       
 [2671] "pink"        "grey"        "turquoise"   "pink"        "blue"       
 [2676] "turquoise"   "turquoise"   "turquoise"   "turquoise"   "magenta"    
 [2681] "blue"        "turquoise"   "grey"        "grey"        "turquoise"  
 [2686] "turquoise"   "grey"        "turquoise"   "grey"        "red"        
 [2691] "black"       "black"       "turquoise"   "yellow"      "grey"       
 [2696] "pink"        "blue"        "yellow"      "turquoise"   "turquoise"  
 [2701] "grey"        "turquoise"   "grey"        "turquoise"   "grey"       
 [2706] "grey"        "grey"        "turquoise"   "grey"        "green"      
 [2711] "greenyellow" "blue"        "grey"        "yellow"      "yellow"     
 [2716] "red"         "grey"        "turquoise"   "magenta"     "grey"       
 [2721] "purple"      "red"         "grey"        "red"         "grey"       
 [2726] "grey"        "magenta"     "blue"        "magenta"     "turquoise"  
 [2731] "pink"        "blue"        "purple"      "green"       "turquoise"  
 [2736] "turquoise"   "turquoise"   "pink"        "grey"        "grey"       
 [2741] "magenta"     "magenta"     "purple"      "yellow"      "turquoise"  
 [2746] "grey"        "grey"        "yellow"      "turquoise"   "turquoise"  
 [2751] "yellow"      "grey"        "grey"        "grey"        "red"        
 [2756] "red"         "brown"       "brown"       "brown"       "yellow"     
 [2761] "brown"       "brown"       "brown"       "turquoise"   "grey"       
 [2766] "green"       "red"         "grey"        "grey"        "blue"       
 [2771] "green"       "red"         "pink"        "brown"       "blue"       
 [2776] "blue"        "pink"        "black"       "black"       "green"      
 [2781] "yellow"      "red"         "green"       "red"         "red"        
 [2786] "black"       "magenta"     "grey"        "red"         "brown"      
 [2791] "green"       "black"       "pink"        "grey"        "grey"       
 [2796] "turquoise"   "black"       "black"       "magenta"     "magenta"    
 [2801] "pink"        "grey"        "yellow"      "blue"        "black"      
 [2806] "green"       "grey"        "yellow"      "black"       "yellow"     
 [2811] "red"         "grey"        "turquoise"   "blue"        "brown"      
 [2816] "black"       "blue"        "black"       "red"         "grey"       
 [2821] "turquoise"   "grey"        "yellow"      "turquoise"   "turquoise"  
 [2826] "blue"        "purple"      "grey"        "blue"        "red"        
 [2831] "purple"      "brown"       "yellow"      "yellow"      "grey"       
 [2836] "brown"       "turquoise"   "green"       "turquoise"   "grey"       
 [2841] "brown"       "brown"       "green"       "pink"        "blue"       
 [2846] "brown"       "yellow"      "blue"        "magenta"     "grey"       
 [2851] "blue"        "brown"       "blue"        "turquoise"   "grey"       
 [2856] "yellow"      "yellow"      "blue"        "brown"       "grey"       
 [2861] "turquoise"   "brown"       "turquoise"   "blue"        "blue"       
 [2866] "purple"      "blue"        "grey"        "greenyellow" "brown"      
 [2871] "purple"      "magenta"     "black"       "blue"        "pink"       
 [2876] "pink"        "black"       "black"       "blue"        "blue"       
 [2881] "blue"        "magenta"     "red"         "brown"       "yellow"     
 [2886] "brown"       "blue"        "turquoise"   "green"       "blue"       
 [2891] "blue"        "grey"        "turquoise"   "black"       "brown"      
 [2896] "turquoise"   "turquoise"   "grey"        "purple"      "blue"       
 [2901] "red"         "blue"        "blue"        "green"       "greenyellow"
 [2906] "blue"        "pink"        "grey"        "turquoise"   "yellow"     
 [2911] "purple"      "grey"        "grey"        "brown"       "turquoise"  
 [2916] "purple"      "turquoise"   "grey"        "blue"        "purple"     
 [2921] "blue"        "grey"        "black"       "grey"        "green"      
 [2926] "brown"       "blue"        "blue"        "greenyellow" "grey"       
 [2931] "turquoise"   "brown"       "green"       "grey"        "brown"      
 [2936] "greenyellow" "black"       "grey"        "turquoise"   "blue"       
 [2941] "blue"        "grey"        "turquoise"   "grey"        "grey"       
 [2946] "blue"        "grey"        "greenyellow" "blue"        "pink"       
 [2951] "turquoise"   "green"       "blue"        "grey"        "purple"     
 [2956] "turquoise"   "blue"        "grey"        "blue"        "blue"       
 [2961] "grey"        "turquoise"   "brown"       "grey"        "turquoise"  
 [2966] "brown"       "turquoise"   "turquoise"   "grey"        "pink"       
 [2971] "turquoise"   "turquoise"   "green"       "magenta"     "yellow"     
 [2976] "black"       "brown"       "turquoise"   "magenta"     "blue"       
 [2981] "black"       "turquoise"   "blue"        "blue"        "grey"       
 [2986] "blue"        "grey"        "blue"        "brown"       "brown"      
 [2991] "turquoise"   "grey"        "green"       "blue"        "turquoise"  
 [2996] "brown"       "black"       "grey"        "black"       "pink"       
 [3001] "grey"        "green"       "blue"        "blue"        "brown"      
 [3006] "black"       "brown"       "green"       "blue"        "yellow"     
 [3011] "turquoise"   "green"       "yellow"      "magenta"     "grey"       
 [3016] "grey"        "brown"       "black"       "black"       "turquoise"  
 [3021] "green"       "grey"        "turquoise"   "yellow"      "magenta"    
 [3026] "blue"        "grey"        "yellow"      "magenta"     "green"      
 [3031] "turquoise"   "black"       "magenta"     "blue"        "blue"       
 [3036] "purple"      "grey"        "grey"        "red"         "brown"      
 [3041] "grey"        "grey"        "grey"        "greenyellow" "grey"       
 [3046] "green"       "grey"        "grey"        "blue"        "grey"       
 [3051] "yellow"      "grey"        "yellow"      "magenta"     "grey"       
 [3056] "blue"        "black"       "grey"        "pink"        "black"      
 [3061] "blue"        "red"         "yellow"      "magenta"     "turquoise"  
 [3066] "grey"        "grey"        "turquoise"   "red"         "turquoise"  
 [3071] "turquoise"   "yellow"      "yellow"      "blue"        "grey"       
 [3076] "pink"        "purple"      "magenta"     "black"       "greenyellow"
 [3081] "turquoise"   "greenyellow" "blue"        "black"       "grey"       
 [3086] "grey"        "yellow"      "yellow"      "pink"        "yellow"     
 [3091] "turquoise"   "turquoise"   "brown"       "yellow"      "turquoise"  
 [3096] "red"         "red"         "brown"       "black"       "blue"       
 [3101] "red"         "grey"        "black"       "magenta"     "magenta"    
 [3106] "grey"        "turquoise"   "grey"        "grey"        "grey"       
 [3111] "turquoise"   "grey"        "blue"        "blue"        "turquoise"  
 [3116] "pink"        "grey"        "black"       "green"       "blue"       
 [3121] "blue"        "brown"       "blue"        "yellow"      "pink"       
 [3126] "red"         "brown"       "yellow"      "turquoise"   "pink"       
 [3131] "blue"        "grey"        "blue"        "grey"        "turquoise"  
 [3136] "grey"        "magenta"     "grey"        "grey"        "green"      
 [3141] "yellow"      "red"         "blue"        "turquoise"   "grey"       
 [3146] "grey"        "grey"        "grey"        "blue"        "blue"       
 [3151] "brown"       "brown"       "brown"       "purple"      "grey"       
 [3156] "turquoise"   "black"       "brown"       "brown"       "brown"      
 [3161] "black"       "turquoise"   "turquoise"   "grey"        "grey"       
 [3166] "grey"        "grey"        "pink"        "grey"        "grey"       
 [3171] "brown"       "grey"        "turquoise"   "brown"       "grey"       
 [3176] "grey"        "blue"        "brown"       "brown"       "grey"       
 [3181] "green"       "turquoise"   "turquoise"   "brown"       "grey"       
 [3186] "grey"        "turquoise"   "turquoise"   "grey"        "grey"       
 [3191] "grey"        "turquoise"   "grey"        "turquoise"   "magenta"    
 [3196] "grey"        "turquoise"   "yellow"      "blue"        "turquoise"  
 [3201] "blue"        "brown"       "turquoise"   "grey"        "pink"       
 [3206] "brown"       "blue"        "black"       "grey"        "grey"       
 [3211] "grey"        "grey"        "black"       "blue"        "purple"     
 [3216] "yellow"      "grey"        "brown"       "grey"        "brown"      
 [3221] "yellow"      "grey"        "turquoise"   "blue"        "blue"       
 [3226] "grey"        "red"         "yellow"      "green"       "yellow"     
 [3231] "grey"        "grey"        "grey"        "blue"        "yellow"     
 [3236] "blue"        "grey"        "grey"        "blue"        "purple"     
 [3241] "turquoise"   "grey"        "magenta"     "yellow"      "brown"      
 [3246] "grey"        "grey"        "green"       "turquoise"   "grey"       
 [3251] "turquoise"   "blue"        "brown"       "blue"        "blue"       
 [3256] "magenta"     "turquoise"   "blue"        "magenta"     "turquoise"  
 [3261] "turquoise"   "turquoise"   "grey"        "brown"       "blue"       
 [3266] "turquoise"   "blue"        "grey"        "turquoise"   "yellow"     
 [3271] "grey"        "black"       "red"         "yellow"      "grey"       
 [3276] "grey"        "red"         "blue"        "brown"       "turquoise"  
 [3281] "yellow"      "yellow"      "turquoise"   "black"       "purple"     
 [3286] "turquoise"   "blue"        "blue"        "green"       "yellow"     
 [3291] "turquoise"   "brown"       "purple"      "blue"        "green"      
 [3296] "brown"       "grey"        "blue"        "brown"       "brown"      
 [3301] "turquoise"   "yellow"      "blue"        "turquoise"   "turquoise"  
 [3306] "blue"        "red"         "red"         "turquoise"   "green"      
 [3311] "grey"        "yellow"      "turquoise"   "turquoise"   "blue"       
 [3316] "brown"       "grey"        "yellow"      "grey"        "purple"     
 [3321] "magenta"     "red"         "black"       "turquoise"   "blue"       
 [3326] "blue"        "green"       "blue"        "grey"        "black"      
 [3331] "green"       "grey"        "yellow"      "blue"        "blue"       
 [3336] "red"         "grey"        "yellow"      "black"       "blue"       
 [3341] "green"       "brown"       "brown"       "brown"       "turquoise"  
 [3346] "purple"      "turquoise"   "red"         "brown"       "grey"       
 [3351] "turquoise"   "brown"       "blue"        "brown"       "grey"       
 [3356] "brown"       "yellow"      "turquoise"   "brown"       "blue"       
 [3361] "yellow"      "blue"        "red"         "blue"        "blue"       
 [3366] "brown"       "turquoise"   "yellow"      "green"       "turquoise"  
 [3371] "blue"        "grey"        "brown"       "brown"       "turquoise"  
 [3376] "brown"       "purple"      "green"       "blue"        "brown"      
 [3381] "brown"       "grey"        "turquoise"   "grey"        "green"      
 [3386] "red"         "blue"        "grey"        "grey"        "grey"       
 [3391] "blue"        "brown"       "turquoise"   "grey"        "blue"       
 [3396] "brown"       "red"         "turquoise"   "grey"        "purple"     
 [3401] "grey"        "blue"        "red"         "grey"        "brown"      
 [3406] "blue"        "grey"        "pink"        "magenta"     "blue"       
 [3411] "brown"       "turquoise"   "turquoise"   "yellow"      "brown"      
 [3416] "green"       "red"         "blue"        "green"       "grey"       
 [3421] "grey"        "brown"       "turquoise"   "grey"        "red"        
 [3426] "grey"        "grey"        "green"       "brown"       "blue"       
 [3431] "brown"       "magenta"     "turquoise"   "turquoise"   "turquoise"  
 [3436] "grey"        "brown"       "grey"        "turquoise"   "brown"      
 [3441] "brown"       "yellow"      "green"       "black"       "yellow"     
 [3446] "turquoise"   "brown"       "turquoise"   "black"       "grey"       
 [3451] "turquoise"   "turquoise"   "turquoise"   "turquoise"   "grey"       
 [3456] "turquoise"   "turquoise"   "blue"        "grey"        "green"      
 [3461] "turquoise"   "grey"        "blue"        "yellow"      "grey"       
 [3466] "blue"        "brown"       "turquoise"   "purple"      "turquoise"  
 [3471] "grey"        "black"       "blue"        "green"       "blue"       
 [3476] "brown"       "grey"        "brown"       "grey"        "turquoise"  
 [3481] "blue"        "turquoise"   "grey"        "grey"        "brown"      
 [3486] "grey"        "grey"        "grey"        "blue"        "turquoise"  
 [3491] "turquoise"   "turquoise"   "turquoise"   "grey"        "grey"       
 [3496] "turquoise"   "blue"        "grey"        "black"       "brown"      
 [3501] "turquoise"   "turquoise"   "grey"        "grey"        "brown"      
 [3506] "brown"       "grey"        "turquoise"   "brown"       "turquoise"  
 [3511] "grey"        "turquoise"   "blue"        "turquoise"   "blue"       
 [3516] "greenyellow" "brown"       "grey"        "brown"       "blue"       
 [3521] "grey"        "grey"        "grey"        "brown"       "grey"       
 [3526] "turquoise"   "grey"        "blue"        "grey"        "blue"       
 [3531] "purple"      "yellow"      "blue"        "yellow"      "blue"       
 [3536] "grey"        "blue"        "turquoise"   "brown"       "blue"       
 [3541] "turquoise"   "brown"       "turquoise"   "yellow"      "brown"      
 [3546] "grey"        "purple"      "brown"       "purple"      "blue"       
 [3551] "grey"        "blue"        "blue"        "turquoise"   "turquoise"  
 [3556] "grey"        "yellow"      "turquoise"   "green"       "blue"       
 [3561] "yellow"      "turquoise"   "red"         "pink"        "grey"       
 [3566] "greenyellow" "black"       "yellow"      "grey"        "grey"       
 [3571] "pink"        "blue"        "black"       "turquoise"   "turquoise"  
 [3576] "grey"        "blue"        "turquoise"   "brown"       "green"      
 [3581] "red"         "black"       "blue"        "brown"       "yellow"     
 [3586] "grey"        "red"         "grey"        "turquoise"   "blue"       
 [3591] "blue"        "grey"        "purple"      "pink"        "red"        
 [3596] "pink"        "brown"       "yellow"      "grey"        "brown"      
 [3601] "red"         "green"       "red"         "turquoise"   "turquoise"  
 [3606] "magenta"     "purple"      "grey"        "grey"        "turquoise"  
 [3611] "red"         "grey"        "black"       "blue"        "turquoise"  
 [3616] "red"         "green"       "grey"        "grey"        "magenta"    
 [3621] "turquoise"   "blue"        "brown"       "blue"        "green"      
 [3626] "blue"        "magenta"     "black"       "blue"        "greenyellow"
 [3631] "purple"      "turquoise"   "turquoise"   "purple"      "brown"      
 [3636] "blue"        "purple"      "brown"       "brown"       "yellow"     
 [3641] "yellow"      "red"         "blue"        "brown"       "grey"       
 [3646] "blue"        "yellow"      "grey"        "turquoise"   "turquoise"  
 [3651] "grey"        "blue"        "grey"        "blue"        "grey"       
 [3656] "grey"        "purple"      "red"         "magenta"     "blue"       
 [3661] "turquoise"   "blue"        "pink"        "turquoise"   "yellow"     
 [3666] "yellow"      "brown"       "turquoise"   "yellow"      "brown"      
 [3671] "black"       "turquoise"   "red"         "turquoise"   "pink"       
 [3676] "turquoise"   "red"         "yellow"      "yellow"      "turquoise"  
 [3681] "magenta"     "grey"        "grey"        "green"       "pink"       
 [3686] "yellow"      "turquoise"   "green"       "green"       "grey"       
 [3691] "blue"        "greenyellow" "turquoise"   "grey"        "grey"       
 [3696] "pink"        "magenta"     "grey"        "yellow"      "pink"       
 [3701] "grey"        "grey"        "grey"        "grey"        "grey"       
 [3706] "yellow"      "grey"        "black"       "brown"       "grey"       
 [3711] "blue"        "brown"       "brown"       "turquoise"   "brown"      
 [3716] "brown"       "grey"        "red"         "turquoise"   "blue"       
 [3721] "pink"        "grey"        "pink"        "grey"        "grey"       
 [3726] "blue"        "turquoise"   "pink"        "grey"        "turquoise"  
 [3731] "turquoise"   "grey"        "grey"        "turquoise"   "red"        
 [3736] "turquoise"   "turquoise"   "brown"       "brown"       "yellow"     
 [3741] "yellow"      "yellow"      "pink"        "brown"       "turquoise"  
 [3746] "blue"        "turquoise"   "brown"       "brown"       "yellow"     
 [3751] "blue"        "blue"        "turquoise"   "grey"        "purple"     
 [3756] "brown"       "yellow"      "blue"        "green"       "turquoise"  
 [3761] "brown"       "turquoise"   "blue"        "red"         "blue"       
 [3766] "green"       "blue"        "turquoise"   "turquoise"   "yellow"     
 [3771] "brown"       "grey"        "grey"        "turquoise"   "magenta"    
 [3776] "brown"       "brown"       "turquoise"   "red"         "black"      
 [3781] "purple"      "brown"       "turquoise"   "blue"        "brown"      
 [3786] "blue"        "red"         "turquoise"   "blue"        "green"      
 [3791] "blue"        "red"         "blue"        "blue"        "grey"       
 [3796] "turquoise"   "brown"       "brown"       "grey"        "yellow"     
 [3801] "grey"        "turquoise"   "brown"       "magenta"     "blue"       
 [3806] "grey"        "turquoise"   "grey"        "red"         "turquoise"  
 [3811] "turquoise"   "turquoise"   "yellow"      "grey"        "grey"       
 [3816] "turquoise"   "grey"        "grey"        "blue"        "grey"       
 [3821] "grey"        "brown"       "grey"        "pink"        "blue"       
 [3826] "grey"        "blue"        "grey"        "grey"        "green"      
 [3831] "blue"        "yellow"      "blue"        "grey"        "grey"       
 [3836] "grey"        "grey"        "red"         "blue"        "pink"       
 [3841] "red"         "brown"       "grey"        "turquoise"   "turquoise"  
 [3846] "purple"      "grey"        "brown"       "black"       "green"      
 [3851] "red"         "brown"       "brown"       "blue"        "yellow"     
 [3856] "yellow"      "yellow"      "grey"        "turquoise"   "turquoise"  
 [3861] "grey"        "blue"        "greenyellow" "turquoise"   "brown"      
 [3866] "brown"       "grey"        "turquoise"   "turquoise"   "grey"       
 [3871] "red"         "purple"      "turquoise"   "turquoise"   "pink"       
 [3876] "grey"        "turquoise"   "grey"        "grey"        "grey"       
 [3881] "red"         "yellow"      "grey"        "brown"       "red"        
 [3886] "turquoise"   "grey"        "grey"        "turquoise"   "grey"       
 [3891] "turquoise"   "turquoise"   "grey"        "turquoise"   "turquoise"  
 [3896] "grey"        "turquoise"   "grey"        "purple"      "grey"       
 [3901] "blue"        "blue"        "turquoise"   "grey"        "turquoise"  
 [3906] "purple"      "blue"        "brown"       "turquoise"   "turquoise"  
 [3911] "grey"        "grey"        "brown"       "green"       "purple"     
 [3916] "grey"        "green"       "turquoise"   "red"         "turquoise"  
 [3921] "blue"        "turquoise"   "red"         "grey"        "turquoise"  
 [3926] "yellow"      "blue"        "brown"       "grey"        "brown"      
 [3931] "blue"        "grey"        "pink"        "yellow"      "grey"       
 [3936] "turquoise"   "blue"        "red"         "blue"        "blue"       
 [3941] "red"         "blue"        "grey"        "turquoise"   "green"      
 [3946] "brown"       "turquoise"   "grey"        "blue"        "red"        
 [3951] "brown"       "purple"      "blue"        "green"       "brown"      
 [3956] "grey"        "grey"        "red"         "pink"        "grey"       
 [3961] "pink"        "blue"        "turquoise"   "turquoise"   "turquoise"  
 [3966] "blue"        "brown"       "blue"        "greenyellow" "blue"       
 [3971] "brown"       "blue"        "blue"        "grey"        "greenyellow"
 [3976] "turquoise"   "brown"       "turquoise"   "turquoise"   "grey"       
 [3981] "grey"        "brown"       "brown"       "turquoise"   "purple"     
 [3986] "yellow"      "grey"        "grey"        "grey"        "black"      
 [3991] "grey"        "pink"        "grey"        "grey"        "purple"     
 [3996] "grey"        "brown"       "blue"        "brown"       "yellow"     
 [4001] "turquoise"   "blue"        "blue"        "green"       "green"      
 [4006] "grey"        "grey"        "blue"        "grey"        "grey"       
 [4011] "turquoise"   "turquoise"   "grey"        "blue"        "green"      
 [4016] "grey"        "yellow"      "grey"        "green"       "grey"       
 [4021] "turquoise"   "grey"        "turquoise"   "turquoise"   "grey"       
 [4026] "turquoise"   "purple"      "brown"       "turquoise"   "brown"      
 [4031] "brown"       "blue"        "blue"        "black"       "brown"      
 [4036] "brown"       "green"       "yellow"      "yellow"      "turquoise"  
 [4041] "magenta"     "purple"      "brown"       "blue"        "grey"       
 [4046] "red"         "turquoise"   "brown"       "grey"        "turquoise"  
 [4051] "blue"        "yellow"      "blue"        "yellow"      "magenta"    
 [4056] "turquoise"   "turquoise"   "turquoise"   "green"       "yellow"     
 [4061] "red"         "turquoise"   "brown"       "grey"        "grey"       
 [4066] "turquoise"   "brown"       "brown"       "yellow"      "blue"       
 [4071] "purple"      "turquoise"   "turquoise"   "turquoise"   "turquoise"  
 [4076] "turquoise"   "grey"        "turquoise"   "brown"       "purple"     
 [4081] "red"         "turquoise"   "grey"        "turquoise"   "brown"      
 [4086] "magenta"     "yellow"      "grey"        "blue"        "purple"     
 [4091] "pink"        "blue"        "yellow"      "turquoise"   "turquoise"  
 [4096] "turquoise"   "grey"        "turquoise"   "grey"        "blue"       
 [4101] "turquoise"   "grey"        "turquoise"   "grey"        "brown"      
 [4106] "grey"        "brown"       "grey"        "grey"        "blue"       
 [4111] "blue"        "grey"        "blue"        "brown"       "brown"      
 [4116] "yellow"      "turquoise"   "turquoise"   "yellow"      "brown"      
 [4121] "yellow"      "purple"      "grey"        "pink"        "brown"      
 [4126] "blue"        "turquoise"   "brown"       "turquoise"   "blue"       
 [4131] "grey"        "grey"        "blue"        "yellow"      "brown"      
 [4136] "grey"        "brown"       "turquoise"   "green"       "green"      
 [4141] "grey"        "turquoise"   "blue"        "blue"        "blue"       
 [4146] "turquoise"   "yellow"      "turquoise"   "yellow"      "purple"     
 [4151] "yellow"      "turquoise"   "turquoise"   "grey"        "purple"     
 [4156] "blue"        "brown"       "grey"        "green"       "turquoise"  
 [4161] "blue"        "turquoise"   "pink"        "turquoise"   "turquoise"  
 [4166] "black"       "turquoise"   "green"       "grey"        "yellow"     
 [4171] "brown"       "turquoise"   "turquoise"   "grey"        "blue"       
 [4176] "turquoise"   "red"         "turquoise"   "grey"        "turquoise"  
 [4181] "yellow"      "turquoise"   "turquoise"   "blue"        "brown"      
 [4186] "brown"       "turquoise"   "blue"        "grey"        "blue"       
 [4191] "blue"        "turquoise"   "red"         "grey"        "brown"      
 [4196] "grey"        "grey"        "turquoise"   "red"         "turquoise"  
 [4201] "grey"        "turquoise"   "grey"        "brown"       "grey"       
 [4206] "turquoise"   "turquoise"   "grey"        "brown"       "brown"      
 [4211] "blue"        "blue"        "blue"        "blue"        "green"      
 [4216] "turquoise"   "turquoise"   "turquoise"   "grey"        "brown"      
 [4221] "purple"      "brown"       "grey"        "brown"       "brown"      
 [4226] "turquoise"   "red"         "turquoise"   "turquoise"   "blue"       
 [4231] "green"       "brown"       "grey"        "turquoise"   "blue"       
 [4236] "blue"        "grey"        "turquoise"   "turquoise"   "brown"      
 [4241] "turquoise"   "turquoise"   "turquoise"   "turquoise"   "turquoise"  
 [4246] "purple"      "turquoise"   "yellow"      "turquoise"   "black"      
 [4251] "blue"        "yellow"      "turquoise"   "turquoise"   "grey"       
 [4256] "grey"        "turquoise"   "turquoise"   "blue"        "blue"       
 [4261] "turquoise"   "turquoise"   "turquoise"   "blue"        "turquoise"  
 [4266] "grey"        "purple"      "grey"        "red"         "turquoise"  
 [4271] "turquoise"   "blue"        "red"         "brown"       "turquoise"  
 [4276] "turquoise"   "black"       "turquoise"   "red"         "grey"       
 [4281] "black"       "yellow"      "yellow"      "grey"        "magenta"    
 [4286] "magenta"     "turquoise"   "turquoise"   "yellow"      "red"        
 [4291] "magenta"     "yellow"      "turquoise"   "grey"        "blue"       
 [4296] "green"       "red"         "blue"        "blue"        "turquoise"  
 [4301] "turquoise"   "turquoise"   "turquoise"   "brown"       "grey"       
 [4306] "grey"        "brown"       "green"       "black"       "green"      
 [4311] "grey"        "grey"        "turquoise"   "grey"        "magenta"    
 [4316] "purple"      "purple"      "black"       "turquoise"   "turquoise"  
 [4321] "magenta"     "grey"        "black"       "green"       "blue"       
 [4326] "turquoise"   "brown"       "grey"        "blue"        "blue"       
 [4331] "turquoise"   "grey"        "grey"        "green"       "greenyellow"
 [4336] "grey"        "turquoise"   "grey"        "brown"       "yellow"     
 [4341] "blue"        "brown"       "grey"        "turquoise"   "yellow"     
 [4346] "red"         "red"         "green"       "turquoise"   "blue"       
 [4351] "green"       "brown"       "brown"       "blue"        "yellow"     
 [4356] "grey"        "red"         "grey"        "grey"        "brown"      
 [4361] "grey"        "pink"        "blue"        "brown"       "brown"      
 [4366] "grey"        "greenyellow" "blue"        "turquoise"   "turquoise"  
 [4371] "blue"        "brown"       "blue"        "brown"       "grey"       
 [4376] "grey"        "blue"        "yellow"      "turquoise"   "red"        
 [4381] "grey"        "grey"        "blue"        "turquoise"   "purple"     
 [4386] "turquoise"   "turquoise"   "greenyellow" "blue"        "black"      
 [4391] "turquoise"   "grey"        "blue"        "grey"        "green"      
 [4396] "grey"        "blue"        "yellow"      "yellow"      "turquoise"  
 [4401] "purple"      "red"         "turquoise"   "blue"        "turquoise"  
 [4406] "grey"        "brown"       "greenyellow" "purple"      "grey"       
 [4411] "brown"       "grey"        "red"         "brown"       "turquoise"  
 [4416] "brown"       "grey"        "grey"        "turquoise"   "yellow"     
 [4421] "brown"       "brown"       "brown"       "grey"        "grey"       
 [4426] "brown"       "turquoise"   "turquoise"   "yellow"      "brown"      
 [4431] "brown"       "grey"        "grey"        "blue"        "grey"       
 [4436] "grey"        "blue"        "blue"        "blue"        "blue"       
 [4441] "brown"       "purple"      "purple"      "turquoise"   "blue"       
 [4446] "red"         "yellow"      "blue"        "turquoise"   "turquoise"  
 [4451] "grey"        "purple"      "turquoise"   "grey"        "black"      
 [4456] "turquoise"   "yellow"      "yellow"      "brown"       "grey"       
 [4461] "brown"       "grey"        "red"         "turquoise"   "yellow"     
 [4466] "red"         "blue"        "grey"        "blue"        "grey"       
 [4471] "yellow"      "turquoise"   "grey"        "brown"       "brown"      
 [4476] "purple"      "grey"        "brown"       "grey"        "grey"       
 [4481] "brown"       "grey"        "turquoise"   "blue"        "red"        
 [4486] "pink"        "blue"        "grey"        "blue"        "brown"      
 [4491] "brown"       "purple"      "grey"        "turquoise"   "turquoise"  
 [4496] "turquoise"   "blue"        "grey"        "grey"        "yellow"     
 [4501] "grey"        "blue"        "brown"       "brown"       "brown"      
 [4506] "brown"       "grey"        "blue"        "grey"        "turquoise"  
 [4511] "blue"        "grey"        "grey"        "purple"      "yellow"     
 [4516] "purple"      "turquoise"   "pink"        "turquoise"   "turquoise"  
 [4521] "blue"        "blue"        "blue"        "turquoise"   "blue"       
 [4526] "blue"        "yellow"      "turquoise"   "purple"      "brown"      
 [4531] "turquoise"   "brown"       "grey"        "brown"       "turquoise"  
 [4536] "blue"        "turquoise"   "grey"        "green"       "turquoise"  
 [4541] "yellow"      "blue"        "blue"        "turquoise"   "purple"     
 [4546] "red"         "grey"        "purple"      "turquoise"   "blue"       
 [4551] "grey"        "brown"       "turquoise"   "grey"        "brown"      
 [4556] "turquoise"   "grey"        "blue"        "green"       "grey"       
 [4561] "grey"        "blue"        "brown"       "grey"        "turquoise"  
 [4566] "blue"        "turquoise"   "blue"        "turquoise"   "turquoise"  
 [4571] "green"       "yellow"      "blue"        "blue"        "blue"       
 [4576] "blue"        "magenta"     "blue"        "turquoise"   "turquoise"  
 [4581] "brown"       "blue"        "brown"       "brown"       "brown"      
 [4586] "grey"        "blue"        "brown"       "grey"        "blue"       
 [4591] "turquoise"   "yellow"      "purple"      "red"         "pink"       
 [4596] "turquoise"   "blue"        "green"       "blue"        "grey"       
 [4601] "grey"        "grey"        "blue"        "turquoise"   "turquoise"  
 [4606] "turquoise"   "brown"       "blue"        "grey"        "blue"       
 [4611] "blue"        "brown"       "green"       "blue"        "grey"       
 [4616] "blue"        "blue"        "grey"        "blue"        "grey"       
 [4621] "yellow"      "blue"        "blue"        "brown"       "green"      
 [4626] "brown"       "turquoise"   "turquoise"   "turquoise"   "turquoise"  
 [4631] "turquoise"   "brown"       "blue"        "brown"       "grey"       
 [4636] "turquoise"   "grey"        "turquoise"   "grey"        "red"        
 [4641] "grey"        "turquoise"   "blue"        "blue"        "brown"      
 [4646] "turquoise"   "purple"      "turquoise"   "blue"        "yellow"     
 [4651] "yellow"      "green"       "brown"       "grey"        "grey"       
 [4656] "turquoise"   "blue"        "purple"      "grey"        "blue"       
 [4661] "brown"       "blue"        "yellow"      "grey"        "yellow"     
 [4666] "turquoise"   "turquoise"   "turquoise"   "turquoise"   "turquoise"  
 [4671] "pink"        "blue"        "turquoise"   "pink"        "blue"       
 [4676] "yellow"      "grey"        "turquoise"   "blue"        "turquoise"  
 [4681] "turquoise"   "turquoise"   "yellow"      "yellow"      "grey"       
 [4686] "blue"        "black"       "brown"       "grey"        "brown"      
 [4691] "purple"      "yellow"      "pink"        "grey"        "greenyellow"
 [4696] "grey"        "grey"        "grey"        "turquoise"   "grey"       
 [4701] "blue"        "yellow"      "grey"        "grey"        "purple"     
 [4706] "yellow"      "blue"        "turquoise"   "black"       "magenta"    
 [4711] "turquoise"   "grey"        "magenta"     "pink"        "greenyellow"
 [4716] "yellow"      "purple"      "grey"        "blue"        "grey"       
 [4721] "brown"       "grey"        "turquoise"   "grey"        "turquoise"  
 [4726] "red"         "green"       "turquoise"   "grey"        "grey"       
 [4731] "turquoise"   "yellow"      "turquoise"   "grey"        "red"        
 [4736] "grey"        "red"         "grey"        "red"         "brown"      
 [4741] "turquoise"   "turquoise"   "grey"        "turquoise"   "turquoise"  
 [4746] "grey"        "turquoise"   "turquoise"   "grey"        "grey"       
 [4751] "green"       "grey"        "red"         "brown"       "red"        
 [4756] "green"       "turquoise"   "grey"        "turquoise"   "grey"       
 [4761] "black"       "black"       "brown"       "turquoise"   "turquoise"  
 [4766] "turquoise"   "grey"        "grey"        "turquoise"   "green"      
 [4771] "green"       "grey"        "grey"        "turquoise"   "turquoise"  
 [4776] "grey"        "grey"        "turquoise"   "yellow"      "yellow"     
 [4781] "grey"        "black"       "grey"        "grey"        "grey"       
 [4786] "pink"        "blue"        "green"       "purple"      "magenta"    
 [4791] "black"       "turquoise"   "brown"       "green"       "grey"       
 [4796] "grey"        "green"       "grey"        "brown"       "turquoise"  
 [4801] "blue"        "turquoise"   "yellow"      "grey"        "grey"       
 [4806] "grey"        "grey"        "red"         "grey"        "green"      
 [4811] "turquoise"   "grey"        "grey"        "brown"       "green"      
 [4816] "grey"        "red"         "green"       "turquoise"   "blue"       
 [4821] "purple"      "turquoise"   "grey"        "blue"        "black"      
 [4826] "red"         "turquoise"   "pink"        "blue"        "red"        
 [4831] "grey"        "black"       "magenta"     "pink"        "yellow"     
 [4836] "yellow"      "black"       "red"         "turquoise"   "brown"      
 [4841] "purple"      "grey"        "grey"        "turquoise"   "black"      
 [4846] "yellow"      "pink"        "grey"        "turquoise"   "grey"       
 [4851] "greenyellow" "turquoise"   "green"       "pink"        "purple"     
 [4856] "turquoise"   "grey"        "grey"        "brown"       "brown"      
 [4861] "grey"        "purple"      "grey"        "blue"        "purple"     
 [4866] "grey"        "blue"        "red"         "grey"        "blue"       
 [4871] "grey"        "pink"        "blue"        "yellow"      "turquoise"  
 [4876] "magenta"     "grey"        "grey"        "magenta"     "yellow"     
 [4881] "turquoise"   "blue"        "blue"        "brown"       "purple"     
 [4886] "grey"        "grey"        "brown"       "blue"        "grey"       
 [4891] "black"       "turquoise"   "brown"       "yellow"      "turquoise"  
 [4896] "turquoise"   "turquoise"   "grey"        "grey"        "brown"      
 [4901] "blue"        "blue"        "blue"        "purple"      "purple"     
 [4906] "turquoise"   "magenta"     "yellow"      "brown"       "grey"       
 [4911] "grey"        "turquoise"   "pink"        "black"       "turquoise"  
 [4916] "turquoise"   "turquoise"   "black"       "grey"        "greenyellow"
 [4921] "red"         "brown"       "purple"      "blue"        "brown"      
 [4926] "yellow"      "turquoise"   "turquoise"   "brown"       "magenta"    
 [4931] "grey"        "blue"        "brown"       "turquoise"   "grey"       
 [4936] "purple"      "green"       "grey"        "yellow"      "yellow"     
 [4941] "black"       "brown"       "black"       "red"         "turquoise"  
 [4946] "red"         "yellow"      "grey"        "greenyellow" "brown"      
 [4951] "magenta"     "green"       "red"         "brown"       "greenyellow"
 [4956] "grey"        "magenta"     "brown"       "red"         "blue"       
 [4961] "greenyellow" "pink"        "magenta"     "grey"        "greenyellow"
 [4966] "greenyellow" "blue"        "black"       "yellow"      "yellow"     
 [4971] "red"         "red"         "grey"        "pink"        "yellow"     
 [4976] "yellow"      "turquoise"   "blue"        "purple"      "turquoise"  
 [4981] "grey"        "red"         "grey"        "turquoise"   "grey"       
 [4986] "green"       "yellow"      "pink"        "blue"        "grey"       
 [4991] "grey"        "grey"        "green"       "blue"        "grey"       
 [4996] "grey"        "blue"        "grey"        "blue"        "turquoise"  
 [5001] "green"       "grey"        "pink"        "yellow"      "black"      
 [5006] "turquoise"   "grey"        "grey"        "grey"        "black"      
 [5011] "turquoise"   "grey"        "grey"        "yellow"      "pink"       
 [5016] "red"         "grey"        "purple"      "grey"        "magenta"    
 [5021] "grey"        "blue"        "brown"       "blue"        "pink"       
 [5026] "purple"      "black"       "blue"        "green"       "grey"       
 [5031] "blue"        "green"       "blue"        "turquoise"   "brown"      
 [5036] "yellow"      "blue"        "blue"        "red"         "green"      
 [5041] "pink"        "grey"        "blue"        "magenta"     "pink"       
 [5046] "turquoise"   "brown"       "grey"        "yellow"      "blue"       
 [5051] "brown"       "turquoise"   "turquoise"   "grey"        "blue"       
 [5056] "yellow"      "blue"        "brown"       "turquoise"   "blue"       
 [5061] "grey"        "brown"       "brown"       "brown"       "brown"      
 [5066] "turquoise"   "greenyellow" "grey"        "brown"       "blue"       
 [5071] "purple"      "grey"        "blue"        "black"       "brown"      
 [5076] "brown"       "green"       "turquoise"   "brown"       "turquoise"  
 [5081] "brown"       "brown"       "grey"        "turquoise"   "yellow"     
 [5086] "grey"        "brown"       "brown"       "grey"        "brown"      
 [5091] "brown"       "blue"        "turquoise"   "grey"        "yellow"     
 [5096] "grey"        "turquoise"   "black"       "blue"        "turquoise"  
 [5101] "green"       "brown"       "blue"        "blue"        "purple"     
 [5106] "yellow"      "red"         "grey"        "turquoise"   "grey"       
 [5111] "yellow"      "grey"        "purple"      "turquoise"   "blue"       
 [5116] "brown"       "grey"        "blue"        "blue"        "grey"       
 [5121] "grey"        "grey"        "blue"        "black"       "turquoise"  
 [5126] "grey"        "brown"       "magenta"     "turquoise"   "blue"       
 [5131] "brown"       "turquoise"   "grey"        "grey"        "turquoise"  
 [5136] "brown"       "grey"        "grey"        "pink"        "grey"       
 [5141] "grey"        "red"         "red"         "grey"        "green"      
 [5146] "greenyellow" "grey"        "black"       "turquoise"   "grey"       
 [5151] "red"         "grey"        "turquoise"   "grey"        "purple"     
 [5156] "turquoise"   "pink"        "grey"        "magenta"     "turquoise"  
 [5161] "green"       "grey"        "yellow"      "brown"       "yellow"     
 [5166] "brown"       "green"       "magenta"     "yellow"      "black"      
 [5171] "turquoise"   "yellow"      "magenta"     "green"       "blue"       
 [5176] "pink"        "greenyellow" "greenyellow" "turquoise"   "yellow"     
 [5181] "yellow"      "grey"        "turquoise"   "grey"        "grey"       
 [5186] "red"         "turquoise"   "grey"        "grey"        "turquoise"  
 [5191] "grey"        "brown"       "brown"       "brown"       "turquoise"  
 [5196] "brown"       "blue"        "grey"        "brown"       "green"      
 [5201] "black"       "yellow"      "greenyellow" "blue"        "magenta"    
 [5206] "pink"        "grey"        "turquoise"   "green"       "turquoise"  
 [5211] "grey"        "magenta"     "greenyellow" "brown"       "grey"       
 [5216] "blue"        "brown"       "purple"      "brown"       "greenyellow"
 [5221] "turquoise"   "grey"        "turquoise"   "grey"        "grey"       
 [5226] "black"       "magenta"     "red"         "grey"        "blue"       
 [5231] "grey"        "grey"        "turquoise"   "grey"        "turquoise"  
 [5236] "purple"      "turquoise"   "red"         "black"       "black"      
 [5241] "black"       "purple"      "grey"        "yellow"      "grey"       
 [5246] "grey"        "yellow"      "yellow"      "grey"        "brown"      
 [5251] "yellow"      "turquoise"   "brown"       "brown"       "brown"      
 [5256] "blue"        "yellow"      "red"         "blue"        "yellow"     
 [5261] "blue"        "turquoise"   "black"       "red"         "yellow"     
 [5266] "yellow"      "pink"        "yellow"      "turquoise"   "yellow"     
 [5271] "magenta"     "black"       "black"       "magenta"     "green"      
 [5276] "blue"        "grey"        "yellow"      "magenta"     "blue"       
 [5281] "red"         "yellow"      "grey"        "magenta"     "grey"       
 [5286] "turquoise"   "turquoise"   "brown"       "yellow"      "turquoise"  
 [5291] "turquoise"   "turquoise"   "blue"        "turquoise"   "brown"      
 [5296] "turquoise"   "purple"      "yellow"      "black"       "red"        
 [5301] "blue"        "yellow"      "grey"        "brown"       "brown"      
 [5306] "turquoise"   "turquoise"   "brown"       "brown"       "magenta"    
 [5311] "pink"        "magenta"     "greenyellow" "brown"       "turquoise"  
 [5316] "turquoise"   "grey"        "green"       "grey"        "blue"       
 [5321] "brown"       "red"         "grey"        "pink"        "green"      
 [5326] "turquoise"   "green"       "red"         "grey"        "green"      
 [5331] "turquoise"   "yellow"      "grey"        "grey"        "grey"       
 [5336] "red"         "turquoise"   "grey"        "brown"       "grey"       
 [5341] "grey"        "grey"        "grey"        "brown"       "green"      
 [5346] "red"         "black"       "blue"        "green"       "purple"     
 [5351] "blue"        "red"         "black"       "turquoise"   "brown"      
 [5356] "yellow"      "yellow"      "purple"      "blue"        "blue"       
 [5361] "greenyellow" "grey"        "turquoise"   "magenta"     "green"      
 [5366] "blue"        "brown"       "brown"       "pink"        "brown"      
 [5371] "yellow"      "green"       "turquoise"   "brown"       "magenta"    
 [5376] "turquoise"   "turquoise"   "yellow"      "grey"        "grey"       
 [5381] "yellow"      "grey"        "black"       "magenta"     "grey"       
 [5386] "turquoise"   "red"         "blue"        "grey"        "green"      
 [5391] "magenta"     "yellow"      "black"       "blue"        "blue"       
 [5396] "purple"      "brown"       "turquoise"   "magenta"     "magenta"    
 [5401] "yellow"      "green"       "turquoise"   "pink"        "yellow"     
 [5406] "yellow"      "magenta"     "turquoise"   "grey"        "blue"       
 [5411] "turquoise"   "purple"      "grey"        "purple"      "grey"       
 [5416] "blue"        "blue"        "yellow"      "grey"        "grey"       
 [5421] "turquoise"   "pink"        "grey"        "pink"        "blue"       
 [5426] "grey"        "blue"        "turquoise"   "blue"        "grey"       
 [5431] "grey"        "turquoise"   "turquoise"   "grey"        "turquoise"  
 [5436] "grey"        "turquoise"   "turquoise"   "green"       "grey"       
 [5441] "turquoise"   "grey"        "blue"        "yellow"      "turquoise"  
 [5446] "blue"        "blue"        "red"         "red"         "grey"       
 [5451] "turquoise"   "turquoise"   "grey"        "green"       "brown"      
 [5456] "turquoise"   "grey"        "grey"        "turquoise"   "turquoise"  
 [5461] "yellow"      "pink"        "turquoise"   "grey"        "green"      
 [5466] "red"         "turquoise"   "turquoise"   "blue"        "blue"       
 [5471] "yellow"      "purple"      "turquoise"   "brown"       "brown"      
 [5476] "brown"       "purple"      "brown"       "turquoise"   "red"        
 [5481] "turquoise"   "blue"        "pink"        "brown"       "purple"     
 [5486] "grey"        "grey"        "yellow"      "turquoise"   "turquoise"  
 [5491] "turquoise"   "grey"        "yellow"      "grey"        "grey"       
 [5496] "brown"       "blue"        "brown"       "grey"        "brown"      
 [5501] "yellow"      "turquoise"   "turquoise"   "turquoise"   "brown"      
 [5506] "turquoise"   "blue"        "green"       "yellow"      "blue"       
 [5511] "grey"        "blue"        "yellow"      "green"       "yellow"     
 [5516] "pink"        "turquoise"   "turquoise"   "turquoise"   "brown"      
 [5521] "turquoise"   "grey"        "yellow"      "turquoise"   "blue"       
 [5526] "red"         "red"         "turquoise"   "black"       "grey"       
 [5531] "blue"        "blue"        "brown"       "grey"        "brown"      
 [5536] "blue"        "brown"       "brown"       "turquoise"   "yellow"     
 [5541] "brown"       "turquoise"   "grey"        "blue"        "blue"       
 [5546] "turquoise"   "turquoise"   "turquoise"   "brown"       "grey"       
 [5551] "yellow"      "grey"        "red"         "grey"        "turquoise"  
 [5556] "green"       "brown"       "brown"       "grey"        "blue"       
 [5561] "grey"        "pink"        "turquoise"   "blue"        "turquoise"  
 [5566] "magenta"     "turquoise"   "purple"      "grey"        "blue"       
 [5571] "brown"       "blue"        "blue"        "blue"        "grey"       
 [5576] "magenta"     "blue"        "red"         "blue"        "black"      
 [5581] "brown"       "red"         "brown"       "green"       "turquoise"  
 [5586] "blue"        "purple"      "turquoise"   "brown"       "brown"      
 [5591] "blue"        "greenyellow" "grey"        "turquoise"   "brown"      
 [5596] "pink"        "pink"        "green"       "grey"        "yellow"     
 [5601] "yellow"      "blue"        "grey"        "yellow"      "grey"       
 [5606] "turquoise"   "grey"        "brown"       "blue"        "magenta"    
 [5611] "grey"        "turquoise"   "pink"        "brown"       "brown"      
 [5616] "grey"        "turquoise"   "yellow"      "grey"        "grey"       
 [5621] "turquoise"   "red"         "red"         "blue"        "blue"       
 [5626] "purple"      "turquoise"   "yellow"      "grey"        "blue"       
 [5631] "turquoise"   "turquoise"   "grey"        "blue"        "brown"      
 [5636] "turquoise"   "red"         "brown"       "grey"        "magenta"    
 [5641] "grey"        "blue"        "black"       "yellow"      "turquoise"  
 [5646] "brown"       "turquoise"   "grey"        "turquoise"   "brown"      
 [5651] "red"         "purple"      "turquoise"   "grey"        "yellow"     
 [5656] "brown"       "brown"       "yellow"      "grey"        "turquoise"  
 [5661] "brown"       "brown"       "grey"        "grey"        "magenta"    
 [5666] "purple"      "yellow"      "brown"       "grey"        "red"        
 [5671] "turquoise"   "grey"        "turquoise"   "grey"        "brown"      
 [5676] "black"       "green"       "grey"        "magenta"     "brown"      
 [5681] "grey"        "grey"        "turquoise"   "grey"        "blue"       
 [5686] "blue"        "blue"        "turquoise"   "brown"       "turquoise"  
 [5691] "blue"        "brown"       "grey"        "grey"        "brown"      
 [5696] "grey"        "brown"       "blue"        "turquoise"   "purple"     
 [5701] "brown"       "turquoise"   "grey"        "purple"      "grey"       
 [5706] "grey"        "grey"        "blue"        "black"       "brown"      
 [5711] "yellow"      "grey"        "yellow"      "brown"       "yellow"     
 [5716] "brown"       "yellow"      "brown"       "turquoise"   "black"      
 [5721] "brown"       "blue"        "grey"        "greenyellow" "brown"      
 [5726] "green"       "pink"        "blue"        "grey"        "yellow"     
 [5731] "turquoise"   "brown"       "grey"        "yellow"      "brown"      
 [5736] "turquoise"   "grey"        "grey"        "grey"        "turquoise"  
 [5741] "red"         "red"         "grey"        "brown"       "greenyellow"
 [5746] "blue"        "turquoise"   "purple"      "yellow"      "grey"       
 [5751] "turquoise"   "grey"        "turquoise"   "blue"        "red"        
 [5756] "grey"        "turquoise"   "turquoise"   "grey"        "yellow"     
 [5761] "blue"        "pink"        "turquoise"   "blue"        "grey"       
 [5766] "grey"        "brown"       "yellow"      "yellow"      "blue"       
 [5771] "brown"       "black"       "yellow"      "brown"       "turquoise"  
 [5776] "grey"        "brown"       "red"         "yellow"      "purple"     
 [5781] "yellow"      "grey"        "grey"        "black"       "red"        
 [5786] "grey"        "turquoise"   "green"       "turquoise"   "blue"       
 [5791] "blue"        "pink"        "brown"       "turquoise"   "turquoise"  
 [5796] "magenta"     "brown"       "grey"        "black"       "yellow"     
 [5801] "greenyellow" "green"       "grey"        "turquoise"   "turquoise"  
 [5806] "turquoise"   "grey"        "turquoise"   "grey"        "turquoise"  
 [5811] "brown"       "blue"        "grey"        "black"       "blue"       
 [5816] "blue"        "blue"        "brown"       "brown"       "yellow"     
 [5821] "turquoise"   "red"         "turquoise"   "yellow"      "green"      
 [5826] "magenta"     "brown"       "brown"       "blue"        "red"        
 [5831] "grey"        "blue"        "turquoise"   "yellow"      "green"      
 [5836] "turquoise"   "yellow"      "yellow"      "blue"        "purple"     
 [5841] "pink"        "turquoise"   "green"       "yellow"      "grey"       
 [5846] "grey"        "turquoise"   "grey"        "turquoise"   "blue"       
 [5851] "grey"        "turquoise"   "turquoise"   "grey"        "turquoise"  
 [5856] "pink"        "magenta"     "grey"        "grey"        "red"        
 [5861] "yellow"      "green"       "brown"       "red"         "magenta"    
 [5866] "black"       "yellow"      "brown"       "red"         "brown"      
 [5871] "turquoise"   "brown"       "turquoise"   "blue"        "yellow"     
 [5876] "blue"        "purple"      "grey"        "blue"        "blue"       
 [5881] "grey"        "blue"        "grey"        "turquoise"   "magenta"    
 [5886] "turquoise"   "black"       "turquoise"   "grey"        "blue"       
 [5891] "blue"        "blue"        "red"         "turquoise"   "purple"     
 [5896] "brown"       "turquoise"   "black"       "turquoise"   "brown"      
 [5901] "grey"        "turquoise"   "grey"        "grey"        "purple"     
 [5906] "blue"        "turquoise"   "blue"        "yellow"      "turquoise"  
 [5911] "blue"        "grey"        "grey"        "pink"        "brown"      
 [5916] "turquoise"   "brown"       "purple"      "grey"        "blue"       
 [5921] "blue"        "green"       "turquoise"   "grey"        "brown"      
 [5926] "black"       "brown"       "brown"       "grey"        "grey"       
 [5931] "grey"        "turquoise"   "grey"        "turquoise"   "purple"     
 [5936] "turquoise"   "turquoise"   "turquoise"   "turquoise"   "magenta"    
 [5941] "blue"        "blue"        "grey"        "turquoise"   "grey"       
 [5946] "pink"        "yellow"      "red"         "red"         "pink"       
 [5951] "turquoise"   "red"         "blue"        "blue"        "turquoise"  
 [5956] "grey"        "grey"        "black"       "red"         "turquoise"  
 [5961] "yellow"      "turquoise"   "yellow"      "purple"      "brown"      
 [5966] "grey"        "blue"        "blue"        "turquoise"   "grey"       
 [5971] "grey"        "turquoise"   "turquoise"   "brown"       "grey"       
 [5976] "blue"        "black"       "turquoise"   "brown"       "pink"       
 [5981] "turquoise"   "brown"       "grey"        "blue"        "turquoise"  
 [5986] "yellow"      "brown"       "red"         "brown"       "blue"       
 [5991] "blue"        "turquoise"   "brown"       "pink"        "yellow"     
 [5996] "yellow"      "turquoise"   "greenyellow" "grey"        "magenta"    
 [6001] "grey"        "yellow"      "grey"        "grey"        "red"        
 [6006] "grey"        "yellow"      "green"       "yellow"      "turquoise"  
 [6011] "pink"        "green"       "blue"        "brown"       "yellow"     
 [6016] "grey"        "grey"        "blue"        "red"         "yellow"     
 [6021] "red"         "turquoise"   "pink"        "turquoise"   "magenta"    
 [6026] "turquoise"   "grey"        "grey"        "red"         "green"      
 [6031] "red"         "turquoise"   "blue"        "red"         "black"      
 [6036] "turquoise"   "turquoise"   "yellow"      "green"       "blue"       
 [6041] "brown"       "green"       "yellow"      "grey"        "blue"       
 [6046] "purple"      "grey"        "blue"        "turquoise"   "grey"       
 [6051] "grey"        "blue"        "turquoise"   "grey"        "blue"       
 [6056] "grey"        "turquoise"   "blue"        "pink"        "grey"       
 [6061] "pink"        "brown"       "purple"      "brown"       "purple"     
 [6066] "green"       "turquoise"   "yellow"      "red"         "yellow"     
 [6071] "pink"        "turquoise"   "yellow"      "grey"        "turquoise"  
 [6076] "grey"        "yellow"      "blue"        "blue"        "red"        
 [6081] "green"       "yellow"      "turquoise"   "grey"        "red"        
 [6086] "red"         "red"         "turquoise"   "yellow"      "brown"      
 [6091] "purple"      "red"         "grey"        "turquoise"   "brown"      
 [6096] "turquoise"   "pink"        "turquoise"   "green"       "turquoise"  
 [6101] "turquoise"   "turquoise"   "greenyellow" "greenyellow" "greenyellow"
 [6106] "greenyellow" "yellow"      "grey"        "purple"      "green"      
 [6111] "turquoise"   "black"       "turquoise"   "brown"       "brown"      
 [6116] "brown"       "brown"       "brown"       "grey"        "grey"       
 [6121] "turquoise"   "grey"        "turquoise"   "purple"      "red"        
 [6126] "turquoise"   "turquoise"   "green"       "grey"        "red"        
 [6131] "turquoise"   "brown"       "blue"        "grey"        "blue"       
 [6136] "grey"        "turquoise"   "grey"        "grey"        "greenyellow"
 [6141] "brown"       "grey"        "turquoise"   "grey"        "red"        
 [6146] "blue"        "grey"        "blue"        "purple"      "blue"       
 [6151] "blue"        "blue"        "brown"       "blue"        "blue"       
 [6156] "brown"       "brown"       "grey"        "grey"        "grey"       
 [6161] "turquoise"   "green"       "blue"        "brown"       "grey"       
 [6166] "grey"        "grey"        "grey"        "black"       "grey"       
 [6171] "pink"        "turquoise"   "blue"        "grey"        "blue"       
 [6176] "blue"        "grey"        "turquoise"   "blue"        "grey"       
 [6181] "brown"       "turquoise"   "greenyellow" "grey"        "grey"       
 [6186] "turquoise"   "green"       "blue"        "red"         "turquoise"  
 [6191] "greenyellow" "turquoise"   "grey"        "grey"        "yellow"     
 [6196] "yellow"      "blue"        "black"       "blue"        "grey"       
 [6201] "turquoise"   "grey"        "grey"        "green"       "grey"       
 [6206] "turquoise"   "blue"        "grey"        "grey"        "blue"       
 [6211] "grey"        "magenta"     "blue"        "blue"        "red"        
 [6216] "grey"        "turquoise"   "grey"        "red"         "blue"       
 [6221] "yellow"      "yellow"      "black"       "brown"       "red"        
 [6226] "green"       "turquoise"   "turquoise"   "black"       "grey"       
 [6231] "grey"        "green"       "turquoise"   "grey"        "greenyellow"
 [6236] "turquoise"   "turquoise"   "grey"        "red"         "grey"       
 [6241] "black"       "pink"        "greenyellow" "green"       "turquoise"  
 [6246] "turquoise"   "grey"        "purple"      "magenta"     "red"        
 [6251] "turquoise"   "turquoise"   "pink"        "pink"        "magenta"    
 [6256] "green"       "greenyellow" "turquoise"   "magenta"     "greenyellow"
 [6261] "blue"        "green"       "greenyellow" "brown"       "turquoise"  
 [6266] "purple"      "green"       "turquoise"   "brown"       "turquoise"  
 [6271] "blue"        "magenta"     "blue"        "grey"        "green"      
 [6276] "grey"        "grey"        "turquoise"   "turquoise"   "yellow"     
 [6281] "blue"        "brown"       "grey"        "turquoise"   "brown"      
 [6286] "blue"        "grey"        "blue"        "blue"        "grey"       
 [6291] "brown"       "yellow"      "brown"       "magenta"     "grey"       
 [6296] "grey"        "brown"       "turquoise"   "blue"        "blue"       
 [6301] "yellow"      "grey"        "blue"        "brown"       "blue"       
 [6306] "grey"        "turquoise"   "turquoise"   "blue"        "turquoise"  
 [6311] "turquoise"   "turquoise"   "turquoise"   "black"       "brown"      
 [6316] "magenta"     "black"       "green"       "grey"        "grey"       
 [6321] "blue"        "turquoise"   "turquoise"   "turquoise"   "turquoise"  
 [6326] "green"       "yellow"      "grey"        "grey"        "turquoise"  
 [6331] "green"       "turquoise"   "turquoise"   "green"       "grey"       
 [6336] "red"         "yellow"      "grey"        "turquoise"   "blue"       
 [6341] "turquoise"   "blue"        "red"         "purple"      "grey"       
 [6346] "blue"        "black"       "greenyellow" "turquoise"   "brown"      
 [6351] "yellow"      "grey"        "grey"        "turquoise"   "magenta"    
 [6356] "grey"        "turquoise"   "green"       "grey"        "turquoise"  
 [6361] "yellow"      "turquoise"   "pink"        "pink"        "black"      
 [6366] "green"       "grey"        "blue"        "blue"        "brown"      
 [6371] "blue"        "grey"        "blue"        "turquoise"   "turquoise"  
 [6376] "turquoise"   "turquoise"   "grey"        "greenyellow" "turquoise"  
 [6381] "purple"      "brown"       "grey"        "turquoise"   "blue"       
 [6386] "magenta"     "turquoise"   "pink"        "yellow"      "turquoise"  
 [6391] "grey"        "grey"        "turquoise"   "turquoise"   "brown"      
 [6396] "grey"        "pink"        "turquoise"   "blue"        "green"      
 [6401] "turquoise"   "purple"      "turquoise"   "brown"       "turquoise"  
 [6406] "blue"        "pink"        "turquoise"   "grey"        "turquoise"  
 [6411] "grey"        "grey"        "magenta"     "brown"       "brown"      
 [6416] "turquoise"   "magenta"     "grey"        "red"         "green"      
 [6421] "greenyellow" "brown"       "brown"       "turquoise"   "green"      
 [6426] "red"         "yellow"      "yellow"      "brown"       "blue"       
 [6431] "blue"        "turquoise"   "yellow"      "turquoise"   "red"        
 [6436] "grey"        "grey"        "grey"        "green"       "greenyellow"
 [6441] "grey"        "turquoise"   "red"         "magenta"     "turquoise"  
 [6446] "grey"        "green"       "turquoise"   "grey"        "black"      
 [6451] "blue"        "green"       "grey"        "grey"        "brown"      
 [6456] "black"       "grey"        "black"       "yellow"      "turquoise"  
 [6461] "green"       "blue"        "turquoise"   "turquoise"   "grey"       
 [6466] "turquoise"   "grey"        "grey"        "grey"        "turquoise"  
 [6471] "turquoise"   "green"       "grey"        "turquoise"   "blue"       
 [6476] "grey"        "brown"       "blue"        "turquoise"   "yellow"     
 [6481] "yellow"      "blue"        "purple"      "grey"        "brown"      
 [6486] "greenyellow" "blue"        "yellow"      "red"         "black"      
 [6491] "blue"        "black"       "turquoise"   "yellow"      "brown"      
 [6496] "turquoise"   "grey"        "turquoise"   "pink"        "yellow"     
 [6501] "grey"        "grey"        "purple"      "purple"      "yellow"     
 [6506] "pink"        "grey"        "red"         "grey"        "yellow"     
 [6511] "pink"        "pink"        "pink"        "yellow"      "red"        
 [6516] "pink"        "green"       "turquoise"   "yellow"      "magenta"    
 [6521] "black"       "grey"        "magenta"     "grey"        "blue"       
 [6526] "grey"        "grey"        "blue"        "grey"        "turquoise"  
 [6531] "turquoise"   "brown"       "turquoise"   "blue"        "grey"       
 [6536] "green"       "magenta"     "turquoise"   "turquoise"   "brown"      
 [6541] "turquoise"   "red"         "grey"        "brown"       "brown"      
 [6546] "blue"        "turquoise"   "turquoise"   "pink"        "grey"       
 [6551] "brown"       "turquoise"   "blue"        "grey"        "blue"       
 [6556] "yellow"      "turquoise"   "blue"        "purple"      "blue"       
 [6561] "grey"        "grey"        "red"         "green"       "grey"       
 [6566] "green"       "green"       "black"       "grey"        "grey"       
 [6571] "turquoise"   "red"         "pink"        "turquoise"   "black"      
 [6576] "grey"        "turquoise"   "grey"        "turquoise"   "grey"       
 [6581] "pink"        "blue"        "brown"       "brown"       "turquoise"  
 [6586] "greenyellow" "grey"        "turquoise"   "turquoise"   "pink"       
 [6591] "turquoise"   "blue"        "yellow"      "yellow"      "grey"       
 [6596] "green"       "purple"      "pink"        "turquoise"   "pink"       
 [6601] "turquoise"   "yellow"      "green"       "brown"       "grey"       
 [6606] "green"       "grey"        "grey"        "grey"        "grey"       
 [6611] "brown"       "brown"       "purple"      "brown"       "grey"       
 [6616] "turquoise"   "grey"        "red"         "yellow"      "turquoise"  
 [6621] "brown"       "red"         "grey"        "grey"        "brown"      
 [6626] "blue"        "turquoise"   "turquoise"   "brown"       "grey"       
 [6631] "pink"        "grey"        "green"       "grey"        "green"      
 [6636] "grey"        "purple"      "red"         "grey"        "green"      
 [6641] "turquoise"   "grey"        "blue"        "grey"        "yellow"     
 [6646] "blue"        "turquoise"   "grey"        "turquoise"   "black"      
 [6651] "grey"        "magenta"     "turquoise"   "grey"        "turquoise"  
 [6656] "grey"        "turquoise"   "blue"        "red"         "grey"       
 [6661] "brown"       "green"       "turquoise"   "red"         "turquoise"  
 [6666] "grey"        "yellow"      "blue"        "black"       "turquoise"  
 [6671] "black"       "brown"       "blue"        "blue"        "turquoise"  
 [6676] "greenyellow" "green"       "blue"        "pink"        "turquoise"  
 [6681] "grey"        "turquoise"   "turquoise"   "green"       "blue"       
 [6686] "turquoise"   "grey"        "blue"        "grey"        "yellow"     
 [6691] "grey"        "yellow"      "blue"        "green"       "grey"       
 [6696] "turquoise"   "black"       "magenta"     "black"       "pink"       
 [6701] "turquoise"   "blue"        "grey"        "blue"        "grey"       
 [6706] "blue"        "turquoise"   "blue"        "grey"        "pink"       
 [6711] "grey"        "blue"        "grey"        "grey"        "blue"       
 [6716] "green"       "grey"        "grey"        "turquoise"   "grey"       
 [6721] "brown"       "turquoise"   "black"       "grey"        "turquoise"  
 [6726] "blue"        "brown"       "pink"        "blue"        "turquoise"  
 [6731] "green"       "green"       "grey"        "brown"       "turquoise"  
 [6736] "red"         "yellow"      "purple"      "red"         "grey"       
 [6741] "turquoise"   "grey"        "turquoise"   "grey"        "turquoise"  
 [6746] "brown"       "blue"        "red"         "green"       "blue"       
 [6751] "grey"        "red"         "brown"       "turquoise"   "yellow"     
 [6756] "grey"        "magenta"     "magenta"     "brown"       "brown"      
 [6761] "turquoise"   "blue"        "turquoise"   "brown"       "black"      
 [6766] "blue"        "blue"        "turquoise"   "turquoise"   "turquoise"  
 [6771] "grey"        "brown"       "turquoise"   "brown"       "grey"       
 [6776] "grey"        "grey"        "pink"        "grey"        "brown"      
 [6781] "blue"        "turquoise"   "turquoise"   "grey"        "turquoise"  
 [6786] "grey"        "brown"       "yellow"      "red"         "turquoise"  
 [6791] "brown"       "blue"        "turquoise"   "brown"       "brown"      
 [6796] "grey"        "brown"       "brown"       "yellow"      "turquoise"  
 [6801] "greenyellow" "brown"       "purple"      "turquoise"   "yellow"     
 [6806] "green"       "brown"       "grey"        "grey"        "blue"       
 [6811] "blue"        "blue"        "turquoise"   "grey"        "turquoise"  
 [6816] "blue"        "blue"        "blue"        "brown"       "grey"       
 [6821] "blue"        "blue"        "brown"       "red"         "grey"       
 [6826] "green"       "turquoise"   "turquoise"   "turquoise"   "blue"       
 [6831] "blue"        "blue"        "grey"        "grey"        "blue"       
 [6836] "magenta"     "turquoise"   "purple"      "blue"        "blue"       
 [6841] "brown"       "brown"       "turquoise"   "brown"       "green"      
 [6846] "turquoise"   "grey"        "turquoise"   "grey"        "turquoise"  
 [6851] "grey"        "turquoise"   "turquoise"   "grey"        "blue"       
 [6856] "grey"        "brown"       "grey"        "brown"       "purple"     
 [6861] "pink"        "turquoise"   "blue"        "grey"        "brown"      
 [6866] "red"         "blue"        "grey"        "blue"        "grey"       
 [6871] "grey"        "yellow"      "red"         "green"       "grey"       
 [6876] "green"       "turquoise"   "grey"        "grey"        "blue"       
 [6881] "brown"       "grey"        "turquoise"   "turquoise"   "brown"      
 [6886] "brown"       "turquoise"   "purple"      "grey"        "red"        
 [6891] "grey"        "turquoise"   "grey"        "red"         "grey"       
 [6896] "blue"        "turquoise"   "turquoise"   "turquoise"   "brown"      
 [6901] "turquoise"   "yellow"      "purple"      "grey"        "brown"      
 [6906] "purple"      "grey"        "brown"       "pink"        "grey"       
 [6911] "blue"        "blue"        "green"       "turquoise"   "yellow"     
 [6916] "blue"        "turquoise"   "brown"       "grey"        "grey"       
 [6921] "grey"        "blue"        "grey"        "grey"        "grey"       
 [6926] "grey"        "grey"        "blue"        "grey"        "turquoise"  
 [6931] "brown"       "blue"        "turquoise"   "yellow"      "brown"      
 [6936] "brown"       "turquoise"   "brown"       "brown"       "brown"      
 [6941] "turquoise"   "purple"      "turquoise"   "grey"        "turquoise"  
 [6946] "grey"        "red"         "brown"       "blue"        "turquoise"  
 [6951] "turquoise"   "turquoise"   "yellow"      "turquoise"   "black"      
 [6956] "pink"        "blue"        "grey"        "yellow"      "turquoise"  
 [6961] "turquoise"   "magenta"     "yellow"      "turquoise"   "turquoise"  
 [6966] "grey"        "brown"       "greenyellow" "grey"        "black"      
 [6971] "turquoise"   "red"         "grey"        "blue"        "blue"       
 [6976] "turquoise"   "blue"        "grey"        "brown"       "turquoise"  
 [6981] "black"       "blue"        "turquoise"   "blue"        "magenta"    
 [6986] "blue"        "yellow"      "red"         "turquoise"   "brown"      
 [6991] "blue"        "turquoise"   "blue"        "red"         "red"        
 [6996] "purple"      "blue"        "grey"        "grey"        "blue"       
 [7001] "brown"       "yellow"      "turquoise"   "black"       "turquoise"  
 [7006] "blue"        "grey"        "green"       "grey"        "brown"      
 [7011] "grey"        "green"       "brown"       "greenyellow" "green"      
 [7016] "turquoise"   "grey"        "turquoise"   "green"       "grey"       
 [7021] "magenta"     "blue"        "turquoise"   "brown"       "green"      
 [7026] "turquoise"   "grey"        "grey"        "grey"        "grey"       
 [7031] "red"         "yellow"      "turquoise"   "grey"        "grey"       
 [7036] "grey"        "blue"        "green"       "grey"        "grey"       
 [7041] "green"       "green"       "grey"        "blue"        "blue"       
 [7046] "grey"        "turquoise"   "grey"        "magenta"     "grey"       
 [7051] "turquoise"   "yellow"      "turquoise"   "blue"        "purple"     
 [7056] "blue"        "green"       "yellow"      "blue"        "grey"       
 [7061] "grey"        "turquoise"   "grey"        "greenyellow" "greenyellow"
 [7066] "pink"        "yellow"      "green"       "green"       "yellow"     
 [7071] "grey"        "magenta"     "purple"      "yellow"      "blue"       
 [7076] "yellow"      "grey"        "black"       "grey"        "yellow"     
 [7081] "magenta"     "blue"        "grey"        "yellow"      "grey"       
 [7086] "yellow"      "blue"        "turquoise"   "blue"        "yellow"     
 [7091] "turquoise"   "blue"        "black"       "brown"       "blue"       
 [7096] "blue"        "turquoise"   "grey"        "brown"       "grey"       
 [7101] "turquoise"   "turquoise"   "grey"        "grey"        "grey"       
 [7106] "black"       "turquoise"   "grey"        "grey"        "grey"       
 [7111] "blue"        "blue"        "brown"       "turquoise"   "green"      
 [7116] "grey"        "turquoise"   "brown"       "grey"        "blue"       
 [7121] "grey"        "turquoise"   "blue"        "purple"      "turquoise"  
 [7126] "blue"        "yellow"      "grey"        "grey"        "turquoise"  
 [7131] "turquoise"   "blue"        "turquoise"   "grey"        "blue"       
 [7136] "blue"        "grey"        "blue"        "blue"        "grey"       
 [7141] "turquoise"   "grey"        "turquoise"   "pink"        "magenta"    
 [7146] "yellow"      "turquoise"   "grey"        "red"         "grey"       
 [7151] "green"       "turquoise"   "green"       "turquoise"   "turquoise"  
 [7156] "brown"       "turquoise"   "grey"        "yellow"      "blue"       
 [7161] "grey"        "grey"        "turquoise"   "turquoise"   "brown"      
 [7166] "grey"        "turquoise"   "yellow"      "grey"        "grey"       
 [7171] "turquoise"   "grey"        "grey"        "blue"        "grey"       
 [7176] "grey"        "red"         "brown"       "grey"        "green"      
 [7181] "brown"       "brown"       "turquoise"   "turquoise"   "red"        
 [7186] "yellow"      "brown"       "turquoise"   "turquoise"   "turquoise"  
 [7191] "blue"        "brown"       "blue"        "grey"        "red"        
 [7196] "turquoise"   "turquoise"   "turquoise"   "purple"      "blue"       
 [7201] "black"       "brown"       "grey"        "turquoise"   "turquoise"  
 [7206] "red"         "turquoise"   "pink"        "red"         "yellow"     
 [7211] "yellow"      "grey"        "turquoise"   "grey"        "grey"       
 [7216] "grey"        "red"         "magenta"     "blue"        "yellow"     
 [7221] "yellow"      "magenta"     "pink"        "grey"        "yellow"     
 [7226] "blue"        "yellow"      "blue"        "grey"        "yellow"     
 [7231] "black"       "red"         "turquoise"   "turquoise"   "grey"       
 [7236] "turquoise"   "turquoise"   "yellow"      "red"         "grey"       
 [7241] "turquoise"   "turquoise"   "turquoise"   "black"       "turquoise"  
 [7246] "turquoise"   "grey"        "brown"       "blue"        "grey"       
 [7251] "blue"        "grey"        "turquoise"   "yellow"      "turquoise"  
 [7256] "blue"        "purple"      "blue"        "blue"        "green"      
 [7261] "turquoise"   "magenta"     "grey"        "magenta"     "turquoise"  
 [7266] "red"         "turquoise"   "grey"        "blue"        "grey"       
 [7271] "grey"        "turquoise"   "brown"       "magenta"     "grey"       
 [7276] "turquoise"   "purple"      "yellow"      "turquoise"   "turquoise"  
 [7281] "blue"        "turquoise"   "pink"        "blue"        "turquoise"  
 [7286] "grey"        "red"         "grey"        "brown"       "turquoise"  
 [7291] "grey"        "brown"       "grey"        "brown"       "blue"       
 [7296] "brown"       "magenta"     "magenta"     "blue"        "grey"       
 [7301] "grey"        "black"       "green"       "brown"       "yellow"     
 [7306] "blue"        "brown"       "blue"        "turquoise"   "turquoise"  
 [7311] "blue"        "brown"       "grey"        "grey"        "brown"      
 [7316] "grey"        "grey"        "grey"        "brown"       "pink"       
 [7321] "grey"        "green"       "blue"        "grey"        "grey"       
 [7326] "turquoise"   "blue"        "red"         "blue"        "grey"       
 [7331] "black"       "brown"       "purple"      "brown"       "brown"      
 [7336] "brown"       "grey"        "brown"       "grey"        "blue"       
 [7341] "turquoise"   "turquoise"   "grey"        "grey"        "blue"       
 [7346] "turquoise"   "brown"       "black"       "grey"        "black"      
 [7351] "turquoise"   "brown"       "blue"        "brown"       "grey"       
 [7356] "blue"        "blue"        "grey"        "pink"        "grey"       
 [7361] "red"         "turquoise"   "pink"        "grey"        "blue"       
 [7366] "turquoise"   "blue"        "grey"        "brown"       "green"      
 [7371] "grey"        "turquoise"   "black"       "turquoise"   "green"      
 [7376] "yellow"      "brown"       "turquoise"   "red"         "greenyellow"
 [7381] "turquoise"   "grey"        "grey"        "turquoise"   "brown"      
 [7386] "grey"        "purple"      "grey"        "brown"       "brown"      
 [7391] "turquoise"   "blue"        "grey"        "green"       "blue"       
 [7396] "grey"        "grey"        "brown"       "turquoise"   "grey"       
 [7401] "grey"        "yellow"      "turquoise"   "grey"        "grey"       
 [7406] "red"         "turquoise"   "green"       "turquoise"   "turquoise"  
 [7411] "blue"        "turquoise"   "brown"       "blue"        "blue"       
 [7416] "grey"        "grey"        "blue"        "turquoise"   "brown"      
 [7421] "pink"        "turquoise"   "turquoise"   "green"       "magenta"    
 [7426] "grey"        "grey"        "brown"       "turquoise"   "turquoise"  
 [7431] "grey"        "turquoise"   "grey"        "turquoise"   "pink"       
 [7436] "blue"        "brown"       "purple"      "brown"       "pink"       
 [7441] "purple"      "brown"       "grey"        "grey"        "blue"       
 [7446] "brown"       "greenyellow" "greenyellow" "brown"       "blue"       
 [7451] "red"         "blue"        "blue"        "blue"        "green"      
 [7456] "yellow"      "grey"        "turquoise"   "grey"        "green"      
 [7461] "grey"        "grey"        "greenyellow" "greenyellow" "turquoise"  
 [7466] "blue"        "red"         "grey"        "grey"        "turquoise"  
 [7471] "yellow"      "blue"        "brown"       "black"       "grey"       
 [7476] "brown"       "blue"        "yellow"      "blue"        "blue"       
 [7481] "grey"        "grey"        "turquoise"   "black"       "grey"       
 [7486] "turquoise"   "yellow"      "black"       "grey"        "brown"      
 [7491] "blue"        "green"       "turquoise"   "grey"        "grey"       
 [7496] "grey"        "grey"        "grey"        "grey"        "turquoise"  
 [7501] "grey"        "grey"        "grey"        "magenta"     "grey"       
 [7506] "grey"        "turquoise"   "magenta"     "magenta"     "blue"       
 [7511] "turquoise"   "red"         "blue"        "grey"        "magenta"    
 [7516] "grey"        "turquoise"   "yellow"      "grey"        "turquoise"  
 [7521] "turquoise"   "pink"        "yellow"      "blue"        "brown"      
 [7526] "brown"       "blue"        "brown"       "brown"       "blue"       
 [7531] "brown"       "turquoise"   "grey"        "brown"       "brown"      
 [7536] "red"         "turquoise"   "yellow"      "blue"        "yellow"     
 [7541] "grey"        "grey"        "blue"        "blue"        "green"      
 [7546] "green"       "blue"        "grey"        "pink"        "yellow"     
 [7551] "green"       "green"       "turquoise"   "green"       "yellow"     
 [7556] "magenta"     "turquoise"   "yellow"      "grey"        "magenta"    
 [7561] "grey"        "turquoise"   "grey"        "red"         "red"        
 [7566] "yellow"      "turquoise"   "pink"        "brown"       "red"        
 [7571] "blue"        "grey"        "turquoise"   "green"       "magenta"    
 [7576] "yellow"      "magenta"     "black"       "blue"        "yellow"     
 [7581] "green"       "blue"        "grey"        "greenyellow" "turquoise"  
 [7586] "grey"        "red"         "brown"       "brown"       "greenyellow"
 [7591] "green"       "red"         "black"       "grey"        "turquoise"  
 [7596] "grey"        "grey"        "yellow"      "grey"        "grey"       
 [7601] "green"       "turquoise"   "grey"        "greenyellow" "turquoise"  
 [7606] "yellow"      "turquoise"   "blue"        "blue"        "brown"      
 [7611] "brown"       "blue"        "yellow"      "turquoise"   "grey"       
 [7616] "grey"        "green"       "greenyellow" "brown"       "green"      
 [7621] "black"       "red"         "grey"        "blue"        "red"        
 [7626] "yellow"      "greenyellow" "green"       "yellow"      "yellow"     
 [7631] "yellow"      "grey"        "purple"      "red"         "turquoise"  
 [7636] "turquoise"   "turquoise"   "green"       "red"         "black"      
 [7641] "grey"        "grey"        "black"       "grey"        "grey"       
 [7646] "yellow"      "turquoise"   "blue"        "turquoise"   "grey"       
 [7651] "turquoise"   "yellow"      "yellow"      "blue"        "green"      
 [7656] "greenyellow" "red"         "yellow"      "red"         "yellow"     
 [7661] "pink"        "magenta"     "yellow"      "blue"        "magenta"    
 [7666] "black"       "green"       "greenyellow" "grey"        "turquoise"  
 [7671] "grey"        "turquoise"   "magenta"     "yellow"      "green"      
 [7676] "yellow"      "blue"        "green"       "turquoise"   "turquoise"  
 [7681] "grey"        "grey"        "yellow"      "grey"        "greenyellow"
 [7686] "yellow"      "grey"        "pink"        "magenta"     "turquoise"  
 [7691] "turquoise"   "turquoise"   "grey"        "pink"        "yellow"     
 [7696] "red"         "grey"        "grey"        "turquoise"   "turquoise"  
 [7701] "blue"        "magenta"     "magenta"     "yellow"      "yellow"     
 [7706] "blue"        "magenta"     "turquoise"   "green"       "grey"       
 [7711] "yellow"      "yellow"      "brown"       "yellow"      "turquoise"  
 [7716] "brown"       "brown"       "black"       "yellow"      "turquoise"  
 [7721] "brown"       "turquoise"   "grey"        "turquoise"   "blue"       
 [7726] "grey"        "green"       "green"       "blue"        "turquoise"  
 [7731] "turquoise"   "pink"        "brown"       "blue"        "brown"      
 [7736] "brown"       "blue"        "greenyellow" "yellow"      "turquoise"  
 [7741] "turquoise"   "grey"        "blue"        "grey"        "yellow"     
 [7746] "turquoise"   "brown"       "turquoise"   "brown"       "brown"      
 [7751] "brown"       "brown"       "black"       "grey"        "green"      
 [7756] "blue"        "grey"        "blue"        "blue"        "grey"       
 [7761] "brown"       "grey"        "brown"       "turquoise"   "blue"       
 [7766] "green"       "turquoise"   "turquoise"   "brown"       "grey"       
 [7771] "blue"        "yellow"      "blue"        "turquoise"   "grey"       
 [7776] "grey"        "brown"       "grey"        "blue"        "pink"       
 [7781] "grey"        "brown"       "grey"        "grey"        "brown"      
 [7786] "blue"        "grey"        "brown"       "grey"        "blue"       
 [7791] "blue"        "blue"        "blue"        "grey"        "green"      
 [7796] "grey"        "greenyellow" "grey"        "grey"        "brown"      
 [7801] "grey"        "grey"        "turquoise"   "turquoise"   "turquoise"  
 [7806] "grey"        "red"         "grey"        "brown"       "brown"      
 [7811] "turquoise"   "grey"        "brown"       "blue"        "blue"       
 [7816] "brown"       "grey"        "brown"       "turquoise"   "grey"       
 [7821] "turquoise"   "grey"        "grey"        "brown"       "grey"       
 [7826] "brown"       "grey"        "brown"       "brown"       "brown"      
 [7831] "blue"        "blue"        "blue"        "brown"       "blue"       
 [7836] "grey"        "black"       "turquoise"   "turquoise"   "turquoise"  
 [7841] "blue"        "blue"        "brown"       "grey"        "blue"       
 [7846] "yellow"      "grey"        "brown"       "red"         "red"        
 [7851] "blue"        "grey"        "yellow"      "turquoise"   "grey"       
 [7856] "brown"       "brown"       "pink"        "yellow"      "grey"       
 [7861] "grey"        "blue"        "green"       "grey"        "grey"       
 [7866] "green"       "pink"        "turquoise"   "grey"        "pink"       
 [7871] "grey"        "grey"        "turquoise"   "yellow"      "blue"       
 [7876] "turquoise"   "turquoise"   "black"       "blue"        "black"      
 [7881] "red"         "grey"        "turquoise"   "turquoise"   "turquoise"  
 [7886] "grey"        "grey"        "grey"        "grey"        "blue"       
 [7891] "grey"        "turquoise"   "grey"        "turquoise"   "grey"       
 [7896] "grey"        "blue"        "turquoise"   "grey"        "grey"       
 [7901] "grey"        "magenta"     "yellow"      "brown"       "blue"       
 [7906] "pink"        "turquoise"   "grey"        "yellow"      "magenta"    
 [7911] "grey"        "yellow"      "brown"       "grey"        "yellow"     
 [7916] "blue"        "grey"        "brown"       "turquoise"   "grey"       
 [7921] "turquoise"   "turquoise"   "grey"        "brown"       "brown"      
 [7926] "turquoise"   "grey"        "magenta"     "brown"       "blue"       
 [7931] "magenta"     "grey"        "yellow"      "turquoise"   "turquoise"  
 [7936] "blue"        "blue"        "brown"       "blue"        "yellow"     
 [7941] "yellow"      "green"       "brown"       "grey"        "turquoise"  
 [7946] "red"         "blue"        "yellow"      "purple"      "yellow"     
 [7951] "grey"        "yellow"      "green"       "black"       "yellow"     
 [7956] "grey"        "pink"        "yellow"      "grey"        "pink"       
 [7961] "grey"        "black"       "black"       "black"       "yellow"     
 [7966] "blue"        "yellow"      "turquoise"   "red"         "green"      
 [7971] "brown"       "grey"        "turquoise"   "blue"        "blue"       
 [7976] "yellow"      "magenta"     "blue"        "turquoise"   "grey"       
 [7981] "turquoise"   "green"       "purple"      "brown"       "magenta"    
 [7986] "black"       "grey"        "grey"        "blue"        "blue"       
 [7991] "grey"        "purple"      "grey"        "yellow"      "pink"       
 [7996] "purple"      "black"       "yellow"      "blue"        "brown"      
 [8001] "grey"        "grey"        "turquoise"   "turquoise"   "grey"       
 [8006] "turquoise"   "turquoise"   "turquoise"   "pink"        "grey"       
 [8011] "turquoise"   "brown"       "grey"        "turquoise"   "brown"      
 [8016] "grey"        "turquoise"   "turquoise"   "purple"      "grey"       
 [8021] "grey"        "grey"        "turquoise"   "grey"        "green"      
 [8026] "greenyellow" "yellow"      "blue"        "pink"        "blue"       
 [8031] "brown"       "grey"        "green"       "grey"        "brown"      
 [8036] "grey"        "brown"       "blue"        "black"       "brown"      
 [8041] "grey"        "pink"        "brown"       "brown"       "grey"       
 [8046] "brown"       "turquoise"   "turquoise"   "blue"        "grey"       
 [8051] "turquoise"   "grey"        "blue"        "grey"        "turquoise"  
 [8056] "red"         "grey"        "blue"        "brown"       "blue"       
 [8061] "blue"        "brown"       "brown"       "magenta"     "turquoise"  
 [8066] "brown"       "blue"        "pink"        "turquoise"   "yellow"     
 [8071] "grey"        "blue"        "turquoise"   "turquoise"   "grey"       
 [8076] "turquoise"   "red"         "blue"        "green"       "grey"       
 [8081] "yellow"      "blue"        "brown"       "blue"        "pink"       
 [8086] "blue"        "turquoise"   "grey"        "turquoise"   "turquoise"  
 [8091] "blue"        "purple"      "grey"        "purple"      "brown"      
 [8096] "black"       "black"       "black"       "grey"        "yellow"     
 [8101] "grey"        "yellow"      "turquoise"   "pink"        "turquoise"  
 [8106] "grey"        "magenta"     "pink"        "red"         "red"        
 [8111] "grey"        "yellow"      "grey"        "grey"        "green"      
 [8116] "turquoise"   "black"       "blue"        "grey"        "brown"      
 [8121] "brown"       "brown"       "brown"       "brown"       "turquoise"  
 [8126] "pink"        "brown"       "brown"       "greenyellow" "grey"       
 [8131] "grey"        "blue"        "grey"        "turquoise"   "yellow"     
 [8136] "greenyellow" "grey"        "yellow"      "grey"        "blue"       
 [8141] "grey"        "turquoise"   "grey"        "black"       "grey"       
 [8146] "grey"        "green"       "green"       "grey"        "yellow"     
 [8151] "grey"        "magenta"     "magenta"     "blue"        "blue"       
 [8156] "turquoise"   "red"         "blue"        "black"       "grey"       
 [8161] "magenta"     "pink"        "grey"        "turquoise"   "red"        
 [8166] "black"       "brown"       "blue"        "grey"        "turquoise"  
 [8171] "grey"        "brown"       "turquoise"   "blue"        "blue"       
 [8176] "red"         "pink"        "turquoise"   "pink"        "blue"       
 [8181] "brown"       "grey"        "greenyellow" "purple"      "brown"      
 [8186] "turquoise"   "yellow"      "yellow"      "grey"        "black"      
 [8191] "purple"      "grey"        "blue"        "turquoise"   "grey"       
 [8196] "brown"       "green"       "blue"        "blue"        "brown"      
 [8201] "blue"        "red"         "black"       "grey"        "turquoise"  
 [8206] "turquoise"   "blue"        "brown"       "grey"        "purple"     
 [8211] "turquoise"   "blue"        "turquoise"   "grey"        "grey"       
 [8216] "grey"        "brown"       "grey"        "red"         "red"        
 [8221] "turquoise"   "grey"        "turquoise"   "grey"        "brown"      
 [8226] "grey"        "brown"       "grey"        "red"         "blue"       
 [8231] "blue"        "brown"       "black"       "green"       "purple"     
 [8236] "blue"        "magenta"     "blue"        "grey"        "grey"       
 [8241] "blue"        "turquoise"   "yellow"      "blue"        "grey"       
 [8246] "grey"        "turquoise"   "turquoise"   "turquoise"   "yellow"     
 [8251] "black"       "blue"        "blue"        "brown"       "brown"      
 [8256] "turquoise"   "turquoise"   "yellow"      "magenta"     "brown"      
 [8261] "black"       "brown"       "grey"        "green"       "green"      
 [8266] "green"       "turquoise"   "grey"        "yellow"      "turquoise"  
 [8271] "pink"        "blue"        "red"         "grey"        "turquoise"  
 [8276] "turquoise"   "turquoise"   "grey"        "brown"       "yellow"     
 [8281] "blue"        "grey"        "yellow"      "turquoise"   "red"        
 [8286] "yellow"      "brown"       "grey"        "red"         "turquoise"  
 [8291] "blue"        "black"       "grey"        "red"         "pink"       
 [8296] "magenta"     "brown"       "pink"        "yellow"      "turquoise"  
 [8301] "turquoise"   "yellow"      "blue"        "blue"        "grey"       
 [8306] "grey"        "grey"        "grey"        "red"         "green"      
 [8311] "grey"        "magenta"     "red"         "red"         "grey"       
 [8316] "turquoise"   "black"       "brown"       "brown"       "brown"      
 [8321] "red"         "yellow"      "turquoise"   "magenta"     "pink"       
 [8326] "grey"        "grey"        "yellow"      "grey"        "blue"       
 [8331] "black"       "blue"        "turquoise"   "turquoise"   "turquoise"  
 [8336] "black"       "turquoise"   "blue"        "yellow"      "green"      
 [8341] "turquoise"   "blue"        "pink"        "red"         "pink"       
 [8346] "green"       "red"         "turquoise"   "green"       "black"      
 [8351] "red"         "blue"        "black"       "brown"       "grey"       
 [8356] "grey"        "greenyellow" "turquoise"   "pink"        "turquoise"  
 [8361] "black"       "turquoise"   "grey"        "yellow"      "green"      
 [8366] "yellow"      "turquoise"   "grey"        "grey"        "blue"       
 [8371] "yellow"      "yellow"      "green"       "green"       "turquoise"  
 [8376] "grey"        "pink"        "turquoise"   "grey"        "yellow"     
 [8381] "blue"        "grey"        "red"         "blue"        "grey"       
 [8386] "red"         "magenta"     "magenta"     "black"       "green"      
 [8391] "blue"        "grey"        "brown"       "purple"      "grey"       
 [8396] "turquoise"   "pink"        "turquoise"   "blue"        "green"      
 [8401] "grey"        "grey"        "turquoise"   "turquoise"   "grey"       
 [8406] "turquoise"   "purple"      "grey"        "turquoise"   "turquoise"  
 [8411] "grey"        "grey"        "turquoise"   "grey"        "turquoise"  
 [8416] "turquoise"   "turquoise"   "grey"        "grey"        "grey"       
 [8421] "green"       "grey"        "grey"        "green"       "turquoise"  
 [8426] "red"         "grey"        "grey"        "turquoise"   "grey"       
 [8431] "grey"        "turquoise"   "grey"        "blue"        "blue"       
 [8436] "blue"        "grey"        "magenta"     "red"         "grey"       
 [8441] "brown"       "brown"       "green"       "turquoise"   "turquoise"  
 [8446] "turquoise"   "magenta"     "turquoise"   "grey"        "grey"       
 [8451] "turquoise"   "turquoise"   "red"         "turquoise"   "grey"       
 [8456] "grey"        "red"         "purple"      "turquoise"   "grey"       
 [8461] "grey"        "turquoise"   "grey"        "black"       "grey"       
 [8466] "grey"        "blue"        "magenta"     "turquoise"   "greenyellow"
 [8471] "pink"        "grey"        "blue"        "grey"        "purple"     
 [8476] "grey"        "grey"        "turquoise"   "grey"        "grey"       
 [8481] "grey"        "yellow"      "turquoise"   "turquoise"   "grey"       
 [8486] "turquoise"   "turquoise"   "blue"        "turquoise"   "turquoise"  
 [8491] "grey"        "turquoise"   "turquoise"   "grey"        "grey"       
 [8496] "yellow"      "turquoise"   "grey"        "grey"        "blue"       
 [8501] "green"       "yellow"      "red"         "turquoise"   "grey"       
 [8506] "black"       "grey"        "brown"       "blue"        "grey"       
 [8511] "brown"       "blue"        "blue"        "grey"        "brown"      
 [8516] "purple"      "brown"       "pink"        "brown"       "brown"      
 [8521] "blue"        "blue"        "magenta"     "green"       "grey"       
 [8526] "turquoise"   "turquoise"   "grey"        "brown"       "grey"       
 [8531] "brown"       "turquoise"   "blue"        "brown"       "pink"       
 [8536] "brown"       "blue"        "turquoise"   "purple"      "turquoise"  
 [8541] "turquoise"   "blue"        "blue"        "yellow"      "grey"       
 [8546] "blue"        "grey"        "turquoise"   "turquoise"   "green"      
 [8551] "grey"        "pink"        "yellow"      "grey"        "blue"       
 [8556] "turquoise"   "grey"        "green"       "turquoise"   "red"        
 [8561] "blue"        "purple"      "brown"       "turquoise"   "grey"       
 [8566] "brown"       "blue"        "brown"       "grey"        "turquoise"  
 [8571] "red"         "grey"        "turquoise"   "blue"        "turquoise"  
 [8576] "blue"        "grey"        "grey"        "brown"       "blue"       
 [8581] "grey"        "grey"        "grey"        "yellow"      "blue"       
 [8586] "grey"        "turquoise"   "purple"      "turquoise"   "grey"       
 [8591] "turquoise"   "turquoise"   "grey"        "blue"        "grey"       
 [8596] "brown"       "red"         "grey"        "grey"        "red"        
 [8601] "grey"        "turquoise"   "yellow"      "grey"        "blue"       
 [8606] "purple"      "turquoise"   "magenta"     "yellow"      "turquoise"  
 [8611] "turquoise"   "turquoise"   "grey"        "grey"        "blue"       
 [8616] "brown"       "grey"        "brown"       "black"       "purple"     
 [8621] "brown"       "yellow"      "grey"        "grey"        "grey"       
 [8626] "purple"      "blue"        "blue"        "grey"        "brown"      
 [8631] "grey"        "turquoise"   "blue"        "purple"      "pink"       
 [8636] "turquoise"   "grey"        "grey"        "turquoise"   "blue"       
 [8641] "yellow"      "turquoise"   "blue"        "magenta"     "grey"       
 [8646] "grey"        "grey"        "greenyellow" "grey"        "turquoise"  
 [8651] "grey"        "pink"        "grey"        "yellow"      "blue"       
 [8656] "black"       "blue"        "black"       "grey"        "turquoise"  
 [8661] "turquoise"   "brown"       "grey"        "brown"       "black"      
 [8666] "magenta"     "red"         "blue"        "turquoise"   "brown"      
 [8671] "magenta"     "grey"        "blue"        "blue"        "blue"       
 [8676] "turquoise"   "black"       "greenyellow" "magenta"     "yellow"     
 [8681] "brown"       "yellow"      "yellow"      "grey"        "grey"       
 [8686] "grey"        "turquoise"   "blue"        "blue"        "brown"      
 [8691] "magenta"     "yellow"      "grey"        "red"         "red"        
 [8696] "red"         "grey"        "grey"        "red"         "magenta"    
 [8701] "turquoise"   "turquoise"   "grey"        "grey"        "turquoise"  
 [8706] "grey"        "grey"        "grey"        "turquoise"   "turquoise"  
 [8711] "grey"        "grey"        "turquoise"   "grey"        "grey"       
 [8716] "black"       "grey"        "grey"        "grey"        "green"      
 [8721] "turquoise"   "grey"        "turquoise"   "grey"        "turquoise"  
 [8726] "turquoise"   "turquoise"   "turquoise"   "grey"        "grey"       
 [8731] "turquoise"   "grey"        "turquoise"   "turquoise"   "grey"       
 [8736] "turquoise"   "magenta"     "turquoise"   "turquoise"   "turquoise"  
 [8741] "turquoise"   "turquoise"   "pink"        "pink"        "grey"       
 [8746] "turquoise"   "grey"        "turquoise"   "yellow"      "yellow"     
 [8751] "red"         "green"       "grey"        "turquoise"   "turquoise"  
 [8756] "red"         "blue"        "green"       "grey"        "brown"      
 [8761] "green"       "brown"       "black"       "yellow"      "grey"       
 [8766] "grey"        "turquoise"   "turquoise"   "turquoise"   "grey"       
 [8771] "pink"        "grey"        "green"       "turquoise"   "turquoise"  
 [8776] "turquoise"   "turquoise"   "turquoise"   "pink"        "blue"       
 [8781] "pink"        "grey"        "grey"        "red"         "grey"       
 [8786] "blue"        "red"         "pink"        "turquoise"   "grey"       
 [8791] "grey"        "grey"        "turquoise"   "grey"        "turquoise"  
 [8796] "blue"        "brown"       "grey"        "brown"       "yellow"     
 [8801] "grey"        "grey"        "grey"        "blue"        "brown"      
 [8806] "grey"        "blue"        "pink"        "turquoise"   "green"      
 [8811] "turquoise"   "grey"        "grey"        "green"       "blue"       
 [8816] "grey"        "yellow"      "yellow"      "grey"        "magenta"    
 [8821] "yellow"      "yellow"      "pink"        "pink"        "grey"       
 [8826] "grey"        "green"       "turquoise"   "magenta"     "brown"      
 [8831] "black"       "grey"        "pink"        "turquoise"   "turquoise"  
 [8836] "pink"        "turquoise"   "grey"        "brown"       "purple"     
 [8841] "grey"        "turquoise"   "grey"        "turquoise"   "turquoise"  
 [8846] "grey"        "pink"        "green"       "pink"        "yellow"     
 [8851] "magenta"     "yellow"      "red"         "green"       "blue"       
 [8856] "green"       "magenta"     "red"         "grey"        "green"      
 [8861] "blue"        "pink"        "purple"      "grey"        "yellow"     
 [8866] "magenta"     "pink"        "pink"        "black"       "blue"       
 [8871] "blue"        "grey"        "grey"        "purple"      "turquoise"  
 [8876] "turquoise"   "black"       "turquoise"   "black"       "brown"      
 [8881] "brown"       "purple"      "turquoise"   "yellow"      "grey"       
 [8886] "yellow"      "magenta"     "yellow"      "greenyellow" "turquoise"  
 [8891] "pink"        "greenyellow" "blue"        "yellow"      "red"        
 [8896] "turquoise"   "purple"      "green"       "black"       "red"        
 [8901] "yellow"      "grey"        "green"       "yellow"      "grey"       
 [8906] "grey"        "brown"       "red"         "magenta"     "green"      
 [8911] "green"       "red"         "grey"        "black"       "black"      
 [8916] "green"       "grey"        "brown"       "green"       "blue"       
 [8921] "pink"        "yellow"      "yellow"      "purple"      "green"      
 [8926] "pink"        "yellow"      "magenta"     "blue"        "turquoise"  
 [8931] "black"       "magenta"     "black"       "black"       "turquoise"  
 [8936] "turquoise"   "black"       "magenta"     "green"       "green"      
 [8941] "black"       "turquoise"   "black"       "magenta"     "turquoise"  
 [8946] "magenta"     "purple"      "brown"       "greenyellow" "grey"       
 [8951] "yellow"      "brown"       "yellow"      "pink"        "turquoise"  
 [8956] "pink"        "green"       "grey"        "turquoise"   "grey"       
 [8961] "purple"      "yellow"      "grey"        "greenyellow" "turquoise"  
 [8966] "pink"        "turquoise"   "red"         "turquoise"   "magenta"    
 [8971] "yellow"      "turquoise"   "yellow"      "grey"        "greenyellow"
 [8976] "blue"        "turquoise"   "turquoise"   "pink"        "blue"       
 [8981] "magenta"     "turquoise"   "grey"        "blue"        "turquoise"  
 [8986] "grey"        "yellow"      "grey"        "yellow"      "green"      
 [8991] "blue"        "magenta"     "pink"        "turquoise"   "red"        
 [8996] "grey"        "turquoise"   "red"         "grey"        "magenta"    
 [9001] "black"       "blue"        "pink"        "yellow"      "green"      
 [9006] "yellow"      "pink"        "turquoise"   "grey"        "yellow"     
 [9011] "grey"        "grey"        "pink"        "grey"        "yellow"     
 [9016] "yellow"      "red"         "blue"        "turquoise"   "black"      
 [9021] "grey"        "turquoise"   "yellow"      "turquoise"   "grey"       
 [9026] "yellow"      "yellow"      "grey"        "brown"       "turquoise"  
 [9031] "blue"        "grey"        "grey"        "magenta"     "turquoise"  
 [9036] "grey"        "grey"        "grey"        "turquoise"   "grey"       
 [9041] "black"       "blue"        "green"       "pink"        "greenyellow"
 [9046] "grey"        "grey"        "grey"        "grey"        "grey"       
 [9051] "grey"        "grey"        "blue"        "turquoise"   "turquoise"  
 [9056] "brown"       "black"       "turquoise"   "pink"        "black"      
 [9061] "turquoise"   "red"         "grey"        "black"       "green"      
 [9066] "grey"        "brown"       "grey"        "blue"        "greenyellow"
 [9071] "magenta"     "grey"        "yellow"      "brown"       "blue"       
 [9076] "blue"        "grey"        "turquoise"   "turquoise"   "grey"       
 [9081] "green"       "red"         "brown"       "brown"       "magenta"    
 [9086] "grey"        "turquoise"   "turquoise"   "yellow"      "grey"       
 [9091] "turquoise"   "pink"        "turquoise"   "yellow"      "black"      
 [9096] "green"       "turquoise"   "turquoise"   "red"         "black"      
 [9101] "brown"       "grey"        "grey"        "green"       "greenyellow"
 [9106] "blue"        "grey"        "pink"        "blue"        "turquoise"  
 [9111] "black"       "yellow"      "brown"       "blue"        "grey"       
 [9116] "grey"        "turquoise"   "grey"        "yellow"      "black"      
 [9121] "turquoise"   "black"       "yellow"      "turquoise"   "brown"      
 [9126] "blue"        "blue"        "grey"        "purple"      "turquoise"  
 [9131] "blue"        "blue"        "blue"        "turquoise"   "yellow"     
 [9136] "grey"        "brown"       "blue"        "blue"        "green"      
 [9141] "blue"        "red"         "blue"        "turquoise"   "grey"       
 [9146] "grey"        "blue"        "grey"        "turquoise"   "grey"       
 [9151] "red"         "brown"       "turquoise"   "grey"        "brown"      
 [9156] "purple"      "turquoise"   "grey"        "turquoise"   "grey"       
 [9161] "grey"        "blue"        "grey"        "brown"       "turquoise"  
 [9166] "blue"        "brown"       "green"       "green"       "blue"       
 [9171] "blue"        "blue"        "grey"        "blue"        "blue"       
 [9176] "turquoise"   "yellow"      "turquoise"   "turquoise"   "turquoise"  
 [9181] "yellow"      "brown"       "blue"        "grey"        "turquoise"  
 [9186] "grey"        "greenyellow" "turquoise"   "turquoise"   "turquoise"  
 [9191] "turquoise"   "turquoise"   "blue"        "purple"      "turquoise"  
 [9196] "red"         "brown"       "brown"       "grey"        "purple"     
 [9201] "turquoise"   "turquoise"   "blue"        "grey"        "green"      
 [9206] "blue"        "yellow"      "turquoise"   "turquoise"   "grey"       
 [9211] "blue"        "blue"        "grey"        "turquoise"   "grey"       
 [9216] "magenta"     "blue"        "red"         "blue"        "blue"       
 [9221] "blue"        "green"       "brown"       "yellow"      "turquoise"  
 [9226] "grey"        "grey"        "blue"        "blue"        "grey"       
 [9231] "turquoise"   "turquoise"   "grey"        "turquoise"   "brown"      
 [9236] "blue"        "grey"        "red"         "blue"        "purple"     
 [9241] "turquoise"   "grey"        "grey"        "green"       "grey"       
 [9246] "grey"        "red"         "grey"        "blue"        "grey"       
 [9251] "red"         "turquoise"   "red"         "grey"        "turquoise"  
 [9256] "purple"      "yellow"      "yellow"      "pink"        "red"        
 [9261] "black"       "green"       "turquoise"   "black"       "brown"      
 [9266] "pink"        "turquoise"   "yellow"      "blue"        "red"        
 [9271] "magenta"     "grey"        "yellow"      "blue"        "red"        
 [9276] "yellow"      "grey"        "magenta"     "turquoise"   "brown"      
 [9281] "red"         "yellow"      "turquoise"   "yellow"      "purple"     
 [9286] "turquoise"   "turquoise"   "grey"        "green"       "purple"     
 [9291] "grey"        "yellow"      "yellow"      "turquoise"   "red"        
 [9296] "yellow"      "yellow"      "yellow"      "blue"        "magenta"    
 [9301] "turquoise"   "yellow"      "blue"        "blue"        "turquoise"  
 [9306] "black"       "grey"        "grey"        "brown"       "turquoise"  
 [9311] "yellow"      "grey"        "grey"        "grey"        "grey"       
 [9316] "grey"        "pink"        "turquoise"   "green"       "grey"       
 [9321] "magenta"     "grey"        "black"       "turquoise"   "brown"      
 [9326] "grey"        "turquoise"   "yellow"      "brown"       "pink"       
 [9331] "blue"        "red"         "red"         "grey"        "turquoise"  
 [9336] "turquoise"   "grey"        "grey"        "grey"        "turquoise"  
 [9341] "grey"        "grey"        "pink"        "turquoise"   "grey"       
 [9346] "grey"        "turquoise"   "turquoise"   "turquoise"   "grey"       
 [9351] "grey"        "red"         "blue"        "grey"        "grey"       
 [9356] "grey"        "blue"        "green"       "grey"        "green"      
 [9361] "blue"        "red"         "turquoise"   "turquoise"   "grey"       
 [9366] "greenyellow" "grey"        "brown"       "grey"        "blue"       
 [9371] "blue"        "blue"        "grey"        "turquoise"   "grey"       
 [9376] "grey"        "blue"        "brown"       "turquoise"   "red"        
 [9381] "yellow"      "pink"        "magenta"     "green"       "yellow"     
 [9386] "greenyellow" "purple"      "yellow"      "purple"      "grey"       
 [9391] "turquoise"   "grey"        "red"         "purple"      "turquoise"  
 [9396] "turquoise"   "brown"       "pink"        "blue"        "black"      
 [9401] "grey"        "grey"        "brown"       "turquoise"   "grey"       
 [9406] "grey"        "turquoise"   "green"       "blue"        "pink"       
 [9411] "blue"        "purple"      "turquoise"   "grey"        "grey"       
 [9416] "turquoise"   "greenyellow" "black"       "grey"        "blue"       
 [9421] "grey"        "brown"       "green"       "turquoise"   "red"        
 [9426] "turquoise"   "grey"        "brown"       "blue"        "grey"       
 [9431] "turquoise"   "green"       "grey"        "blue"        "black"      
 [9436] "grey"        "turquoise"   "grey"        "green"       "turquoise"  
 [9441] "brown"       "yellow"      "green"       "red"         "blue"       
 [9446] "blue"        "blue"        "black"       "blue"        "grey"       
 [9451] "purple"      "red"         "turquoise"   "turquoise"   "black"      
 [9456] "green"       "grey"        "grey"        "brown"       "brown"      
 [9461] "greenyellow" "yellow"      "magenta"     "grey"        "blue"       
 [9466] "pink"        "pink"        "blue"        "grey"        "green"      
 [9471] "green"       "green"       "grey"        "magenta"     "greenyellow"
 [9476] "black"       "green"       "blue"        "grey"        "grey"       
 [9481] "grey"        "yellow"      "yellow"      "pink"        "grey"       
 [9486] "grey"        "blue"        "grey"        "yellow"      "grey"       
 [9491] "yellow"      "yellow"      "black"       "grey"        "turquoise"  
 [9496] "black"       "grey"        "grey"        "magenta"     "turquoise"  
 [9501] "grey"        "brown"       "grey"        "turquoise"   "grey"       
 [9506] "grey"        "grey"        "purple"      "brown"       "black"      
 [9511] "brown"       "brown"       "brown"       "turquoise"   "brown"      
 [9516] "green"       "brown"       "brown"       "grey"        "turquoise"  
 [9521] "turquoise"   "grey"        "blue"        "yellow"      "yellow"     
 [9526] "grey"        "turquoise"   "yellow"      "blue"        "brown"      
 [9531] "blue"        "grey"        "turquoise"   "blue"        "green"      
 [9536] "blue"        "grey"        "brown"       "purple"      "grey"       
 [9541] "black"       "yellow"      "red"         "grey"        "grey"       
 [9546] "turquoise"   "yellow"      "blue"        "turquoise"   "grey"       
 [9551] "turquoise"   "turquoise"   "turquoise"   "blue"        "blue"       
 [9556] "grey"        "grey"        "turquoise"   "grey"        "turquoise"  
 [9561] "grey"        "turquoise"   "red"         "turquoise"   "grey"       
 [9566] "turquoise"   "grey"        "turquoise"   "turquoise"   "black"      
 [9571] "turquoise"   "magenta"     "brown"       "magenta"     "red"        
 [9576] "yellow"      "brown"       "grey"        "yellow"      "grey"       
 [9581] "yellow"      "green"       "black"       "pink"        "red"        
 [9586] "turquoise"   "blue"        "purple"      "grey"        "turquoise"  
 [9591] "grey"        "brown"       "brown"       "purple"      "turquoise"  
 [9596] "pink"        "pink"        "blue"        "brown"       "pink"       
 [9601] "grey"        "turquoise"   "turquoise"   "grey"        "turquoise"  
 [9606] "black"       "yellow"      "grey"        "red"         "turquoise"  
 [9611] "turquoise"   "turquoise"   "turquoise"   "grey"        "purple"     
 [9616] "blue"        "grey"        "yellow"      "turquoise"   "black"      
 [9621] "blue"        "yellow"      "grey"        "grey"        "brown"      
 [9626] "turquoise"   "turquoise"   "yellow"      "brown"       "brown"      
 [9631] "turquoise"   "blue"        "turquoise"   "brown"       "grey"       
 [9636] "grey"        "red"         "blue"        "grey"        "blue"       
 [9641] "brown"       "purple"      "red"         "red"         "brown"      
 [9646] "blue"        "red"         "turquoise"   "yellow"      "purple"     
 [9651] "grey"        "brown"       "pink"        "blue"        "grey"       
 [9656] "grey"        "grey"        "turquoise"   "pink"        "blue"       
 [9661] "pink"        "grey"        "grey"        "brown"       "green"      
 [9666] "turquoise"   "blue"        "turquoise"   "blue"        "blue"       
 [9671] "turquoise"   "turquoise"   "turquoise"   "brown"       "brown"      
 [9676] "turquoise"   "yellow"      "green"       "grey"        "brown"      
 [9681] "yellow"      "brown"       "turquoise"   "red"         "blue"       
 [9686] "greenyellow" "green"       "red"         "turquoise"   "blue"       
 [9691] "blue"        "grey"        "yellow"      "brown"       "turquoise"  
 [9696] "turquoise"   "pink"        "grey"        "yellow"      "turquoise"  
 [9701] "grey"        "turquoise"   "yellow"      "grey"        "yellow"     
 [9706] "yellow"      "yellow"      "purple"      "yellow"      "grey"       
 [9711] "green"       "brown"       "blue"        "red"         "red"        
 [9716] "yellow"      "greenyellow" "yellow"      "grey"        "yellow"     
 [9721] "grey"        "grey"        "blue"        "black"       "pink"       
 [9726] "grey"        "green"       "blue"        "brown"       "brown"      
 [9731] "grey"        "turquoise"   "blue"        "grey"        "blue"       
 [9736] "blue"        "green"       "blue"        "black"       "brown"      
 [9741] "purple"      "red"         "purple"      "grey"        "blue"       
 [9746] "blue"        "brown"       "brown"       "blue"        "brown"      
 [9751] "grey"        "purple"      "purple"      "yellow"      "green"      
 [9756] "red"         "purple"      "pink"        "turquoise"   "grey"       
 [9761] "grey"        "grey"        "pink"        "grey"        "purple"     
 [9766] "turquoise"   "turquoise"   "turquoise"   "purple"      "red"        
 [9771] "purple"      "turquoise"   "grey"        "grey"        "black"      
 [9776] "blue"        "grey"        "grey"        "green"       "grey"       
 [9781] "turquoise"   "black"       "turquoise"   "grey"        "turquoise"  
 [9786] "turquoise"   "turquoise"   "yellow"      "green"       "magenta"    
 [9791] "grey"        "grey"        "turquoise"   "yellow"      "greenyellow"
 [9796] "greenyellow" "blue"        "blue"        "blue"        "turquoise"  
 [9801] "black"       "grey"        "greenyellow" "green"       "blue"       
 [9806] "blue"        "magenta"     "grey"        "magenta"     "magenta"    
 [9811] "turquoise"   "red"         "purple"      "turquoise"   "black"      
 [9816] "turquoise"   "blue"        "grey"        "brown"       "yellow"     
 [9821] "blue"        "black"       "yellow"      "greenyellow" "pink"       
 [9826] "black"       "blue"        "pink"        "greenyellow" "yellow"     
 [9831] "turquoise"   "turquoise"   "grey"        "grey"        "grey"       
 [9836] "grey"        "black"       "grey"        "grey"        "turquoise"  
 [9841] "turquoise"   "turquoise"   "turquoise"   "turquoise"   "pink"       
 [9846] "turquoise"   "green"       "turquoise"   "greenyellow" "pink"       
 [9851] "greenyellow" "magenta"     "greenyellow" "red"         "grey"       
 [9856] "brown"       "grey"        "pink"        "turquoise"   "black"      
 [9861] "black"       "grey"        "grey"        "blue"        "green"      
 [9866] "turquoise"   "yellow"      "magenta"     "blue"        "brown"      
 [9871] "magenta"     "grey"        "grey"        "yellow"      "green"      
 [9876] "pink"        "yellow"      "blue"        "grey"        "brown"      
 [9881] "purple"      "blue"        "red"         "blue"        "turquoise"  
 [9886] "blue"        "turquoise"   "purple"      "pink"        "blue"       
 [9891] "blue"        "grey"        "yellow"      "red"         "grey"       
 [9896] "grey"        "brown"       "green"       "black"       "pink"       
 [9901] "pink"        "yellow"      "magenta"     "blue"        "brown"      
 [9906] "turquoise"   "grey"        "grey"        "black"       "brown"      
 [9911] "black"       "pink"        "turquoise"   "magenta"     "yellow"     
 [9916] "pink"        "greenyellow" "blue"        "yellow"      "yellow"     
 [9921] "turquoise"   "blue"        "grey"        "brown"       "black"      
 [9926] "grey"        "blue"        "brown"       "blue"        "brown"      
 [9931] "grey"        "grey"        "turquoise"   "grey"        "blue"       
 [9936] "brown"       "brown"       "greenyellow" "turquoise"   "brown"      
 [9941] "turquoise"   "red"         "purple"      "brown"       "brown"      
 [9946] "blue"        "red"         "blue"        "red"         "blue"       
 [9951] "grey"        "green"       "grey"        "brown"       "blue"       
 [9956] "brown"       "turquoise"   "grey"        "blue"        "grey"       
 [9961] "blue"        "blue"        "yellow"      "turquoise"   "green"      
 [9966] "brown"       "grey"        "pink"        "turquoise"   "green"      
 [9971] "red"         "turquoise"   "brown"       "turquoise"   "blue"       
 [9976] "brown"       "brown"       "grey"        "turquoise"   "turquoise"  
 [9981] "turquoise"   "grey"        "grey"        "grey"        "blue"       
 [9986] "blue"        "grey"        "brown"       "purple"      "brown"      
 [9991] "magenta"     "yellow"      "grey"        "grey"        "blue"       
 [9996] "brown"       "turquoise"   "turquoise"   "red"         "brown"      
[10001] "magenta"     "grey"        "blue"        "grey"        "turquoise"  
[10006] "turquoise"   "turquoise"   "green"       "turquoise"   "turquoise"  
[10011] "turquoise"   "grey"        "blue"        "blue"        "turquoise"  
[10016] "turquoise"   "pink"        "magenta"     "red"         "grey"       
[10021] "grey"        "turquoise"   "grey"        "brown"       "grey"       
[10026] "blue"        "magenta"     "blue"        "turquoise"   "blue"       
[10031] "brown"       "brown"       "black"       "yellow"      "grey"       
[10036] "grey"        "yellow"      "yellow"      "turquoise"   "turquoise"  
[10041] "yellow"      "turquoise"   "blue"        "black"       "grey"       
[10046] "brown"       "turquoise"   "grey"        "pink"        "purple"     
[10051] "brown"       "grey"        "turquoise"   "turquoise"   "blue"       
[10056] "turquoise"   "brown"       "turquoise"   "grey"        "purple"     
[10061] "grey"        "purple"      "turquoise"   "blue"        "turquoise"  
[10066] "magenta"     "green"       "turquoise"   "blue"        "brown"      
[10071] "blue"        "pink"        "purple"      "turquoise"   "grey"       
[10076] "yellow"      "grey"        "grey"        "yellow"      "grey"       
[10081] "blue"        "turquoise"   "turquoise"   "purple"      "brown"      
[10086] "blue"        "red"         "turquoise"   "yellow"      "brown"      
[10091] "blue"        "greenyellow" "black"       "blue"        "grey"       
[10096] "blue"        "yellow"      "turquoise"   "yellow"      "blue"       
[10101] "turquoise"   "red"         "grey"        "grey"        "red"        
[10106] "green"       "grey"        "green"       "grey"        "brown"      
[10111] "pink"        "turquoise"   "brown"       "yellow"      "yellow"     
[10116] "magenta"     "grey"        "red"         "grey"        "brown"      
[10121] "turquoise"   "blue"        "grey"        "brown"       "grey"       
[10126] "brown"       "brown"       "grey"        "red"         "pink"       
[10131] "blue"        "brown"       "turquoise"   "blue"        "turquoise"  
[10136] "grey"        "blue"        "magenta"     "blue"        "grey"       
[10141] "turquoise"   "grey"        "pink"        "red"         "purple"     
[10146] "magenta"     "pink"        "turquoise"   "turquoise"   "turquoise"  
[10151] "brown"       "yellow"      "blue"        "grey"        "grey"       
[10156] "brown"       "grey"        "magenta"     "grey"        "blue"       
[10161] "grey"        "blue"        "turquoise"   "grey"        "turquoise"  
[10166] "grey"        "turquoise"   "red"         "purple"      "green"      
[10171] "grey"        "black"       "turquoise"   "green"       "yellow"     
[10176] "turquoise"   "grey"        "blue"        "purple"      "yellow"     
[10181] "yellow"      "grey"        "turquoise"   "red"         "turquoise"  
[10186] "purple"      "brown"       "green"       "black"       "yellow"     
[10191] "purple"      "blue"        "turquoise"   "turquoise"   "yellow"     
[10196] "blue"        "turquoise"   "yellow"      "blue"        "green"      
[10201] "blue"        "turquoise"   "yellow"      "turquoise"   "yellow"     
[10206] "green"       "red"         "yellow"      "brown"       "pink"       
[10211] "pink"        "turquoise"   "yellow"      "red"         "green"      
[10216] "turquoise"   "blue"        "grey"        "green"       "magenta"    
[10221] "greenyellow" "grey"        "grey"        "purple"      "grey"       
[10226] "grey"        "grey"        "blue"        "grey"        "brown"      
[10231] "blue"        "brown"       "blue"        "blue"        "brown"      
[10236] "grey"        "black"       "grey"        "magenta"     "blue"       
[10241] "blue"        "yellow"      "grey"        "brown"       "brown"      
[10246] "purple"      "black"       "blue"        "yellow"      "yellow"     
[10251] "yellow"      "brown"       "blue"        "grey"        "green"      
[10256] "blue"        "pink"        "pink"        "brown"       "turquoise"  
[10261] "green"       "blue"        "grey"        "turquoise"   "black"      
[10266] "black"       "turquoise"   "red"         "grey"        "turquoise"  
[10271] "grey"        "blue"        "red"         "black"       "blue"       
[10276] "blue"        "blue"        "turquoise"   "grey"        "magenta"    
[10281] "grey"        "red"         "grey"        "blue"        "yellow"     
[10286] "magenta"     "turquoise"   "yellow"      "grey"        "brown"      
[10291] "grey"        "grey"        "turquoise"   "red"         "grey"       
[10296] "brown"       "grey"        "brown"       "turquoise"   "turquoise"  
[10301] "turquoise"   "blue"        "grey"        "magenta"     "blue"       
[10306] "brown"       "brown"       "brown"       "grey"        "grey"       
[10311] "turquoise"   "grey"        "blue"        "turquoise"   "turquoise"  
[10316] "grey"        "brown"       "red"         "turquoise"   "blue"       
[10321] "turquoise"   "brown"       "purple"      "yellow"      "grey"       
[10326] "yellow"      "grey"        "grey"        "grey"        "blue"       
[10331] "turquoise"   "yellow"      "brown"       "blue"        "green"      
[10336] "turquoise"   "grey"        "grey"        "blue"        "brown"      
[10341] "red"         "grey"        "black"       "grey"        "green"      
[10346] "brown"       "red"         "purple"      "blue"        "brown"      
[10351] "blue"        "turquoise"   "purple"      "grey"        "blue"       
[10356] "turquoise"   "brown"       "brown"       "grey"        "yellow"     
[10361] "grey"        "blue"        "turquoise"   "turquoise"   "brown"      
[10366] "turquoise"   "red"         "yellow"      "blue"        "purple"     
[10371] "turquoise"   "turquoise"   "blue"        "grey"        "turquoise"  
[10376] "grey"        "blue"        "blue"        "blue"        "yellow"     
[10381] "brown"       "brown"       "grey"        "brown"       "brown"      
[10386] "grey"        "blue"        "turquoise"   "brown"       "blue"       
[10391] "grey"        "blue"        "yellow"      "green"       "turquoise"  
[10396] "blue"        "grey"        "yellow"      "grey"        "blue"       
[10401] "red"         "grey"        "red"         "brown"       "grey"       
[10406] "blue"        "turquoise"   "blue"        "magenta"     "brown"      
[10411] "brown"       "brown"       "brown"       "red"         "brown"      
[10416] "turquoise"   "brown"       "pink"        "blue"        "brown"      
[10421] "pink"        "grey"        "grey"        "brown"       "turquoise"  
[10426] "brown"       "grey"        "blue"        "grey"        "turquoise"  
[10431] "brown"       "black"       "black"       "grey"        "turquoise"  
[10436] "grey"        "blue"        "turquoise"   "blue"        "grey"       
[10441] "blue"        "turquoise"   "grey"        "blue"        "turquoise"  
[10446] "grey"        "grey"        "turquoise"   "red"         "grey"       
[10451] "grey"        "blue"        "yellow"      "red"         "grey"       
[10456] "grey"        "purple"      "brown"       "blue"        "brown"      
[10461] "blue"        "yellow"      "grey"        "blue"        "grey"       
[10466] "pink"        "brown"       "brown"       "blue"        "turquoise"  
[10471] "blue"        "grey"        "turquoise"   "grey"        "brown"      
[10476] "blue"        "green"       "grey"        "turquoise"   "grey"       
[10481] "green"       "turquoise"   "red"         "yellow"      "turquoise"  
[10486] "green"       "turquoise"   "grey"        "blue"        "grey"       
[10491] "grey"        "blue"        "blue"        "blue"        "turquoise"  
[10496] "red"         "green"       "grey"        "blue"        "magenta"    
[10501] "blue"        "turquoise"   "purple"      "blue"        "black"      
[10506] "turquoise"   "blue"        "blue"        "turquoise"   "magenta"    
[10511] "grey"        "blue"        "blue"        "blue"        "turquoise"  
[10516] "grey"        "turquoise"   "blue"        "turquoise"   "grey"       
[10521] "brown"       "blue"        "brown"       "blue"        "red"        
[10526] "brown"       "purple"      "magenta"     "brown"       "grey"       
[10531] "grey"        "blue"        "yellow"      "grey"        "grey"       
[10536] "blue"        "grey"        "blue"        "red"         "black"      
[10541] "red"         "greenyellow" "blue"        "brown"       "green"      
[10546] "turquoise"   "turquoise"   "grey"        "blue"        "blue"       
[10551] "yellow"      "turquoise"   "yellow"      "grey"        "turquoise"  
[10556] "turquoise"   "grey"        "grey"        "grey"        "grey"       
[10561] "turquoise"   "turquoise"   "turquoise"   "grey"        "turquoise"  
[10566] "grey"        "grey"        "turquoise"   "blue"        "turquoise"  
[10571] "yellow"      "grey"        "turquoise"   "magenta"     "yellow"     
[10576] "black"       "turquoise"   "grey"        "grey"        "purple"     
[10581] "pink"        "pink"        "grey"        "pink"        "grey"       
[10586] "grey"        "grey"        "red"         "turquoise"   "grey"       
[10591] "turquoise"   "turquoise"   "pink"        "grey"        "blue"       
[10596] "brown"       "yellow"      "green"       "green"       "purple"     
[10601] "blue"        "grey"        "grey"        "red"         "turquoise"  
[10606] "yellow"      "black"       "pink"        "pink"        "yellow"     
[10611] "purple"      "black"       "black"       "black"       "black"      
[10616] "brown"       "magenta"     "pink"        "turquoise"   "red"        
[10621] "grey"        "grey"        "greenyellow" "pink"        "grey"       
[10626] "yellow"      "blue"        "yellow"      "grey"        "turquoise"  
[10631] "grey"        "green"       "grey"        "yellow"      "blue"       
[10636] "grey"        "grey"        "blue"        "grey"        "red"        
[10641] "turquoise"   "pink"        "grey"        "green"       "yellow"     
[10646] "brown"       "yellow"      "black"       "brown"       "grey"       
[10651] "turquoise"   "brown"       "grey"        "yellow"      "blue"       
[10656] "pink"        "brown"       "brown"       "grey"        "red"        
[10661] "greenyellow" "magenta"     "yellow"      "greenyellow" "magenta"    
[10666] "magenta"     "turquoise"   "green"       "magenta"     "green"      
[10671] "blue"        "grey"        "grey"        "yellow"      "blue"       
[10676] "grey"        "grey"        "red"         "pink"        "turquoise"  
[10681] "yellow"      "brown"       "green"       "blue"        "brown"      
[10686] "purple"      "grey"        "turquoise"   "grey"        "turquoise"  
[10691] "purple"      "brown"       "magenta"     "brown"       "grey"       
[10696] "brown"       "brown"       "blue"        "black"       "turquoise"  
[10701] "blue"        "blue"        "yellow"      "grey"        "blue"       
[10706] "grey"        "turquoise"   "grey"        "purple"      "turquoise"  
[10711] "red"         "purple"      "blue"        "brown"       "blue"       
[10716] "turquoise"   "brown"       "turquoise"   "pink"        "grey"       
[10721] "red"         "grey"        "blue"        "grey"        "grey"       
[10726] "grey"        "yellow"      "grey"        "blue"        "yellow"     
[10731] "red"         "blue"        "purple"      "brown"       "blue"       
[10736] "grey"        "blue"        "grey"        "blue"        "brown"      
[10741] "black"       "turquoise"   "black"       "blue"        "grey"       
[10746] "brown"       "red"         "yellow"      "blue"        "grey"       
[10751] "turquoise"   "blue"        "turquoise"   "green"       "grey"       
[10756] "green"       "grey"        "blue"        "blue"        "brown"      
[10761] "turquoise"   "brown"       "turquoise"   "yellow"      "brown"      
[10766] "purple"      "blue"        "brown"       "green"       "blue"       
[10771] "brown"       "turquoise"   "blue"        "grey"        "brown"      
[10776] "blue"        "brown"       "green"       "blue"        "magenta"    
[10781] "grey"        "yellow"      "grey"        "black"       "pink"       
[10786] "brown"       "green"       "turquoise"   "grey"        "brown"      
[10791] "grey"        "blue"        "turquoise"   "blue"        "yellow"     
[10796] "yellow"      "purple"      "grey"        "red"         "turquoise"  
[10801] "turquoise"   "turquoise"   "blue"        "grey"        "grey"       
[10806] "grey"        "grey"        "yellow"      "red"         "grey"       
[10811] "grey"        "grey"        "black"       "grey"        "brown"      
[10816] "red"         "blue"        "green"       "grey"        "grey"       
[10821] "blue"        "turquoise"   "brown"       "blue"        "green"      
[10826] "grey"        "purple"      "blue"        "green"       "green"      
[10831] "grey"        "turquoise"   "brown"       "purple"      "black"      
[10836] "blue"        "blue"        "blue"        "grey"        "grey"       
[10841] "grey"        "grey"        "purple"      "grey"        "grey"       
[10846] "blue"        "grey"        "blue"        "red"         "grey"       
[10851] "red"         "turquoise"   "blue"        "grey"        "grey"       
[10856] "brown"       "grey"        "yellow"      "yellow"      "yellow"     
[10861] "turquoise"   "grey"        "blue"        "purple"      "brown"      
[10866] "grey"        "blue"        "green"       "yellow"      "purple"     
[10871] "grey"        "purple"      "brown"       "brown"       "red"        
[10876] "turquoise"   "grey"        "turquoise"   "magenta"     "turquoise"  
[10881] "black"       "blue"        "blue"        "grey"        "turquoise"  
[10886] "blue"        "brown"       "black"       "brown"       "greenyellow"
[10891] "blue"        "grey"        "red"         "magenta"     "yellow"     
[10896] "grey"        "red"         "grey"        "yellow"      "red"        
[10901] "grey"        "turquoise"   "black"       "brown"       "turquoise"  
[10906] "black"       "yellow"      "grey"        "green"       "turquoise"  
[10911] "red"         "grey"        "brown"       "grey"        "brown"      
[10916] "purple"      "turquoise"   "blue"        "turquoise"   "pink"       
[10921] "turquoise"   "purple"      "brown"       "yellow"      "turquoise"  
[10926] "turquoise"   "grey"        "purple"      "green"       "yellow"     
[10931] "yellow"      "grey"        "blue"        "turquoise"   "blue"       
[10936] "grey"        "grey"        "turquoise"   "greenyellow" "greenyellow"
[10941] "yellow"      "brown"       "turquoise"   "turquoise"   "brown"      
[10946] "blue"        "brown"       "brown"       "turquoise"   "turquoise"  
[10951] "magenta"     "grey"        "yellow"      "yellow"      "grey"       
[10956] "purple"      "grey"        "yellow"      "grey"        "greenyellow"
[10961] "magenta"     "grey"        "grey"        "blue"        "red"        
[10966] "turquoise"   "grey"        "greenyellow" "pink"        "green"      
[10971] "turquoise"   "blue"        "turquoise"   "turquoise"   "grey"       
[10976] "brown"       "green"       "brown"       "blue"        "yellow"     
[10981] "turquoise"   "brown"       "turquoise"   "turquoise"   "grey"       
[10986] "yellow"      "grey"        "green"       "magenta"     "blue"       
[10991] "brown"       "grey"        "turquoise"   "green"       "brown"      
[10996] "yellow"      "grey"        "brown"       "brown"       "brown"      
[11001] "black"       "green"       "brown"       "blue"        "turquoise"  
[11006] "pink"        "grey"        "turquoise"   "brown"       "grey"       
[11011] "yellow"      "blue"        "turquoise"   "yellow"      "green"      
[11016] "yellow"      "greenyellow" "red"         "magenta"     "yellow"     
[11021] "turquoise"   "yellow"      "yellow"      "red"         "yellow"     
[11026] "red"         "red"         "blue"        "brown"       "red"        
[11031] "pink"        "blue"        "green"       "pink"        "yellow"     
[11036] "pink"        "yellow"      "grey"        "grey"        "turquoise"  
[11041] "turquoise"   "blue"        "blue"        "grey"        "yellow"     
[11046] "turquoise"   "green"       "brown"       "green"       "green"      
[11051] "grey"        "red"         "turquoise"   "turquoise"   "brown"      
[11056] "grey"        "blue"        "grey"        "grey"        "blue"       
[11061] "black"       "grey"        "brown"       "brown"       "yellow"     
[11066] "turquoise"   "grey"        "turquoise"   "red"         "grey"       
[11071] "blue"        "turquoise"   "magenta"     "grey"        "blue"       
[11076] "grey"        "grey"        "brown"       "brown"       "turquoise"  
[11081] "yellow"      "turquoise"   "grey"        "turquoise"   "yellow"     
[11086] "blue"        "grey"        "red"         "pink"        "turquoise"  
[11091] "blue"        "brown"       "grey"        "red"         "purple"     
[11096] "blue"        "magenta"     "red"         "grey"        "black"      
[11101] "turquoise"   "blue"        "red"         "blue"        "blue"       
[11106] "turquoise"   "grey"        "grey"        "red"         "pink"       
[11111] "turquoise"   "grey"        "blue"        "black"       "grey"       
[11116] "grey"        "pink"        "grey"        "yellow"      "blue"       
[11121] "greenyellow" "green"       "turquoise"   "grey"        "blue"       
[11126] "turquoise"   "grey"        "blue"        "red"         "green"      
[11131] "purple"      "pink"        "grey"        "turquoise"   "grey"       
[11136] "black"       "brown"       "blue"        "greenyellow" "brown"      
[11141] "brown"       "turquoise"   "magenta"     "green"       "brown"      
[11146] "blue"        "brown"       "green"       "grey"        "turquoise"  
[11151] "blue"        "grey"        "grey"        "yellow"      "blue"       
[11156] "green"       "grey"        "turquoise"   "purple"      "grey"       
[11161] "grey"        "turquoise"   "green"       "grey"        "brown"      
[11166] "yellow"      "turquoise"   "blue"        "blue"        "brown"      
[11171] "blue"        "brown"       "grey"        "turquoise"   "grey"       
[11176] "turquoise"   "turquoise"   "turquoise"   "red"         "turquoise"  
[11181] "grey"        "turquoise"   "turquoise"   "grey"        "grey"       
[11186] "grey"        "red"         "turquoise"   "turquoise"   "blue"       
[11191] "magenta"     "blue"        "grey"        "turquoise"   "brown"      
[11196] "blue"        "blue"        "grey"        "blue"        "brown"      
[11201] "blue"        "green"       "grey"        "brown"       "turquoise"  
[11206] "grey"        "brown"       "blue"        "greenyellow" "purple"     
[11211] "grey"        "brown"       "turquoise"   "brown"       "turquoise"  
[11216] "red"         "blue"        "blue"        "turquoise"   "turquoise"  
[11221] "turquoise"   "purple"      "brown"       "grey"        "grey"       
[11226] "grey"        "blue"        "brown"       "brown"       "brown"      
[11231] "turquoise"   "red"         "brown"       "blue"        "turquoise"  
[11236] "turquoise"   "blue"        "blue"        "pink"        "grey"       
[11241] "turquoise"   "brown"       "pink"        "brown"       "brown"      
[11246] "turquoise"   "blue"        "grey"        "grey"        "grey"       
[11251] "red"         "yellow"      "brown"       "grey"        "pink"       
[11256] "pink"        "grey"        "grey"        "grey"        "grey"       
[11261] "grey"        "brown"       "blue"        "brown"       "black"      
[11266] "turquoise"   "brown"       "turquoise"   "blue"        "black"      
[11271] "brown"       "green"       "purple"      "blue"        "brown"      
[11276] "brown"       "black"       "green"       "yellow"      "black"      
[11281] "brown"       "magenta"     "brown"       "turquoise"   "yellow"     
[11286] "brown"       "grey"        "green"       "grey"        "green"      
[11291] "black"       "yellow"      "turquoise"   "brown"       "grey"       
[11296] "yellow"      "blue"        "brown"       "blue"        "yellow"     
[11301] "turquoise"   "red"         "turquoise"   "yellow"      "turquoise"  
[11306] "green"       "turquoise"   "black"       "grey"        "purple"     
[11311] "blue"        "red"         "turquoise"   "purple"      "grey"       
[11316] "turquoise"   "blue"        "green"       "turquoise"   "purple"     
[11321] "black"       "blue"        "grey"        "grey"        "grey"       
[11326] "grey"        "turquoise"   "yellow"      "turquoise"   "blue"       
[11331] "yellow"      "yellow"      "brown"       "grey"        "turquoise"  
[11336] "blue"        "brown"       "green"       "black"       "grey"       
[11341] "turquoise"   "red"         "black"       "brown"       "grey"       
[11346] "turquoise"   "grey"        "grey"        "turquoise"   "turquoise"  
[11351] "green"       "grey"        "green"       "black"       "green"      
[11356] "magenta"     "red"         "grey"        "red"         "red"        
[11361] "grey"        "turquoise"   "pink"        "yellow"      "yellow"     
[11366] "yellow"      "grey"        "brown"       "black"       "turquoise"  
[11371] "grey"        "yellow"      "black"       "turquoise"   "grey"       
[11376] "yellow"      "blue"        "magenta"     "purple"      "blue"       
[11381] "blue"        "turquoise"   "yellow"      "purple"      "blue"       
[11386] "blue"        "black"       "yellow"      "grey"        "turquoise"  
[11391] "brown"       "pink"        "magenta"     "yellow"      "green"      
[11396] "green"       "yellow"      "yellow"      "brown"       "blue"       
[11401] "turquoise"   "turquoise"   "red"         "yellow"      "purple"     
[11406] "pink"        "grey"        "turquoise"   "yellow"      "brown"      
[11411] "brown"       "purple"      "brown"       "green"       "turquoise"  
[11416] "black"       "grey"        "turquoise"   "grey"        "yellow"     
[11421] "turquoise"   "greenyellow" "grey"        "blue"        "green"      
[11426] "magenta"     "blue"        "brown"       "turquoise"   "turquoise"  
[11431] "red"         "grey"        "blue"        "yellow"      "blue"       
[11436] "magenta"     "grey"        "turquoise"   "turquoise"   "turquoise"  
[11441] "green"       "red"         "grey"        "blue"        "yellow"     
[11446] "blue"        "blue"        "grey"        "turquoise"   "blue"       
[11451] "blue"        "black"       "black"       "blue"        "pink"       
[11456] "grey"        "turquoise"   "blue"        "pink"        "blue"       
[11461] "turquoise"   "black"       "greenyellow" "grey"        "yellow"     
[11466] "black"       "yellow"      "blue"        "grey"        "purple"     
[11471] "pink"        "blue"        "black"       "greenyellow" "brown"      
[11476] "yellow"      "grey"        "grey"        "blue"        "blue"       
[11481] "turquoise"   "black"       "turquoise"   "brown"       "grey"       
[11486] "purple"      "brown"       "purple"      "brown"       "brown"      
[11491] "magenta"     "blue"        "magenta"     "brown"       "magenta"    
[11496] "grey"        "blue"        "brown"       "turquoise"   "brown"      
[11501] "brown"       "yellow"      "green"       "grey"        "turquoise"  
[11506] "turquoise"   "green"       "blue"        "yellow"      "grey"       
[11511] "turquoise"   "green"       "green"       "grey"        "turquoise"  
[11516] "green"       "blue"        "turquoise"   "grey"        "turquoise"  
[11521] "grey"        "red"         "green"       "blue"        "yellow"     
[11526] "red"         "turquoise"   "black"       "green"       "red"        
[11531] "yellow"      "turquoise"   "green"       "yellow"      "blue"       
[11536] "turquoise"   "grey"        "greenyellow" "red"         "turquoise"  
[11541] "magenta"     "magenta"     "magenta"     "turquoise"   "blue"       
[11546] "turquoise"   "grey"        "turquoise"   "magenta"     "blue"       
[11551] "magenta"     "turquoise"   "turquoise"   "turquoise"   "grey"       
[11556] "yellow"      "yellow"      "blue"        "yellow"      "pink"       
[11561] "yellow"      "pink"        "yellow"      "yellow"      "purple"     
[11566] "black"       "blue"        "red"         "green"       "green"      
[11571] "green"       "grey"        "blue"        "yellow"      "grey"       
[11576] "green"       "grey"        "red"         "grey"        "red"        
[11581] "blue"        "turquoise"   "yellow"      "green"       "turquoise"  
[11586] "grey"        "purple"      "red"         "pink"        "green"      
[11591] "magenta"     "brown"       "yellow"      "purple"      "yellow"     
[11596] "black"       "brown"       "grey"        "pink"        "red"        
[11601] "brown"       "grey"        "grey"        "blue"        "grey"       
[11606] "turquoise"   "red"         "blue"        "yellow"      "purple"     
[11611] "yellow"      "pink"        "brown"       "turquoise"   "grey"       
[11616] "pink"        "blue"        "brown"       "yellow"      "yellow"     
[11621] "turquoise"   "black"       "grey"        "grey"        "brown"      
[11626] "yellow"      "blue"        "purple"      "grey"        "blue"       
[11631] "blue"        "turquoise"   "grey"        "yellow"      "brown"      
[11636] "yellow"      "black"       "pink"        "red"         "grey"       
[11641] "grey"        "green"       "turquoise"   "yellow"      "yellow"     
[11646] "magenta"     "turquoise"   "green"       "turquoise"   "green"      
[11651] "greenyellow" "red"         "turquoise"   "green"       "yellow"     
[11656] "pink"        "red"         "black"       "greenyellow" "pink"       
[11661] "green"       "green"       "brown"       "turquoise"   "blue"       
[11666] "red"         "turquoise"   "yellow"      "brown"       "green"      
[11671] "magenta"     "brown"       "turquoise"   "grey"        "grey"       
[11676] "turquoise"   "brown"       "green"       "yellow"      "brown"      
[11681] "yellow"      "green"       "yellow"      "blue"        "purple"     
[11686] "turquoise"   "brown"       "blue"        "grey"        "turquoise"  
[11691] "blue"        "grey"        "blue"        "turquoise"   "black"      
[11696] "yellow"      "blue"        "blue"        "blue"        "grey"       
[11701] "grey"        "yellow"      "blue"        "grey"        "grey"       
[11706] "grey"        "turquoise"   "grey"        "grey"        "green"      
[11711] "turquoise"   "turquoise"   "purple"      "grey"        "grey"       
[11716] "grey"        "grey"        "turquoise"   "grey"        "grey"       
[11721] "turquoise"   "blue"        "yellow"      "greenyellow" "brown"      
[11726] "red"         "grey"        "turquoise"   "red"         "greenyellow"
[11731] "turquoise"   "grey"        "purple"      "grey"        "yellow"     
[11736] "yellow"      "yellow"      "grey"        "grey"        "green"      
[11741] "purple"      "pink"        "blue"        "yellow"      "blue"       
[11746] "yellow"      "grey"        "yellow"      "grey"        "grey"       
[11751] "red"         "black"       "grey"        "blue"        "turquoise"  
[11756] "grey"        "blue"        "pink"        "grey"        "grey"       
[11761] "grey"        "grey"        "grey"        "black"       "purple"     
[11766] "blue"        "yellow"      "black"       "grey"        "pink"       
[11771] "pink"        "brown"       "magenta"     "grey"        "pink"       
[11776] "grey"        "grey"        "yellow"      "blue"        "yellow"     
[11781] "blue"        "blue"        "turquoise"   "grey"        "green"      
[11786] "pink"        "grey"        "grey"        "blue"        "magenta"    
[11791] "yellow"      "brown"       "red"         "magenta"     "black"      
[11796] "red"         "grey"        "green"       "turquoise"   "turquoise"  
[11801] "yellow"      "turquoise"   "pink"        "grey"        "black"      
[11806] "turquoise"   "green"       "grey"        "black"       "black"      
[11811] "red"         "pink"        "greenyellow" "green"       "red"        
[11816] "grey"        "turquoise"   "yellow"      "brown"       "black"      
[11821] "magenta"     "turquoise"   "grey"        "magenta"     "turquoise"  
[11826] "green"       "black"       "turquoise"   "red"         "magenta"    
[11831] "red"         "yellow"      "turquoise"   "grey"        "red"        
[11836] "magenta"     "green"       "greenyellow" "red"         "magenta"    
[11841] "magenta"     "brown"       "pink"        "greenyellow" "red"        
[11846] "turquoise"   "blue"        "greenyellow" "red"         "turquoise"  
[11851] "brown"       "purple"      "yellow"      "turquoise"   "grey"       
[11856] "blue"        "green"       "red"         "green"       "grey"       
[11861] "black"       "turquoise"   "brown"       "black"       "red"        
[11866] "yellow"      "brown"       "blue"        "brown"       "blue"       
[11871] "turquoise"   "grey"        "grey"        "grey"        "turquoise"  
[11876] "turquoise"   "turquoise"   "turquoise"   "purple"      "brown"      
[11881] "brown"       "purple"      "brown"       "brown"       "turquoise"  
[11886] "grey"        "grey"        "yellow"      "brown"       "purple"     
[11891] "grey"        "blue"        "black"       "pink"        "grey"       
[11896] "grey"        "magenta"     "brown"       "grey"        "turquoise"  
[11901] "green"       "green"       "blue"        "yellow"      "blue"       
[11906] "red"         "turquoise"   "grey"        "turquoise"   "grey"       
[11911] "grey"        "grey"        "yellow"      "grey"        "pink"       
[11916] "pink"        "yellow"      "grey"        "blue"        "turquoise"  
[11921] "brown"       "greenyellow" "grey"        "yellow"      "grey"       
[11926] "turquoise"   "blue"        "turquoise"   "blue"        "blue"       
[11931] "grey"        "black"       "yellow"      "black"       "red"        
[11936] "purple"      "grey"        "black"       "yellow"      "blue"       
[11941] "red"         "blue"        "turquoise"   "yellow"      "blue"       
[11946] "pink"        "yellow"      "grey"        "pink"        "pink"       
[11951] "grey"        "brown"       "magenta"     "black"       "green"      
[11956] "turquoise"   "blue"        "blue"        "magenta"     "turquoise"  
[11961] "red"         "turquoise"   "pink"        "turquoise"   "blue"       
[11966] "turquoise"   "turquoise"   "blue"        "grey"        "pink"       
[11971] "green"       "red"         "turquoise"   "blue"        "greenyellow"
[11976] "magenta"     "turquoise"   "turquoise"   "grey"        "turquoise"  
[11981] "pink"        "grey"        "black"       "grey"        "brown"      
[11986] "green"       "magenta"     "purple"      "black"       "green"      
[11991] "grey"        "green"       "green"       "green"       "yellow"     
[11996] "brown"       "blue"        "brown"       "grey"        "blue"       
[12001] "blue"        "black"       "black"       "yellow"      "purple"     
[12006] "grey"        "pink"        "blue"        "blue"        "blue"       
[12011] "grey"        "blue"        "grey"        "yellow"      "turquoise"  
[12016] "turquoise"   "blue"        "brown"       "red"         "turquoise"  
[12021] "turquoise"   "blue"        "grey"        "pink"        "yellow"     
[12026] "grey"        "pink"        "yellow"      "brown"       "green"      
[12031] "red"         "yellow"      "pink"        "turquoise"   "black"      
[12036] "grey"        "green"       "turquoise"   "grey"        "turquoise"  
[12041] "turquoise"   "blue"        "turquoise"   "grey"        "pink"       
[12046] "grey"        "blue"        "brown"       "brown"       "grey"       
[12051] "greenyellow" "turquoise"   "green"       "greenyellow" "red"        
[12056] "turquoise"   "grey"        "pink"        "blue"        "magenta"    
[12061] "magenta"     "brown"       "grey"        "yellow"      "red"        
[12066] "red"         "grey"        "grey"        "blue"        "brown"      
[12071] "brown"       "brown"       "grey"        "grey"        "grey"       
[12076] "brown"       "green"       "grey"        "red"         "greenyellow"
[12081] "grey"        "red"         "grey"        "green"       "grey"       
[12086] "grey"        "blue"        "grey"        "turquoise"   "blue"       
[12091] "blue"        "turquoise"   "grey"        "turquoise"   "red"        
[12096] "brown"       "turquoise"   "turquoise"   "pink"        "grey"       
[12101] "grey"        "blue"        "turquoise"   "black"       "grey"       
[12106] "yellow"      "brown"       "blue"        "grey"        "turquoise"  
[12111] "grey"        "grey"        "turquoise"   "grey"        "brown"      
[12116] "black"       "black"       "black"       "blue"        "blue"       
[12121] "yellow"      "pink"        "grey"        "blue"        "blue"       
[12126] "grey"        "blue"        "brown"       "blue"        "grey"       
[12131] "yellow"      "green"       "turquoise"   "brown"       "green"      
[12136] "green"       "black"       "turquoise"   "greenyellow" "turquoise"  
[12141] "grey"        "black"       "turquoise"   "blue"        "yellow"     
[12146] "black"       "yellow"      "grey"        "turquoise"   "grey"       
[12151] "turquoise"   "turquoise"   "blue"        "blue"        "turquoise"  
[12156] "grey"        "greenyellow" "yellow"      "black"       "brown"      
[12161] "turquoise"   "grey"        "red"         "grey"        "grey"       
[12166] "pink"        "yellow"      "blue"        "grey"        "grey"       
[12171] "turquoise"   "grey"        "grey"        "blue"        "yellow"     
[12176] "grey"        "yellow"      "grey"        "turquoise"   "brown"      
[12181] "grey"        "green"       "brown"       "black"       "turquoise"  
[12186] "green"       "green"       "green"       "blue"        "pink"       
[12191] "blue"        "green"       "black"       "grey"        "blue"       
[12196] "turquoise"   "turquoise"   "yellow"      "turquoise"   "red"        
[12201] "black"       "blue"        "grey"        "red"         "turquoise"  
[12206] "brown"       "purple"      "turquoise"   "grey"        "grey"       
[12211] "grey"        "turquoise"   "turquoise"   "red"         "grey"       
[12216] "grey"        "yellow"      "blue"        "green"       "yellow"     
[12221] "blue"        "turquoise"   "greenyellow" "magenta"     "magenta"    
[12226] "turquoise"   "blue"        "brown"       "yellow"      "red"        
[12231] "blue"        "grey"        "turquoise"   "turquoise"   "yellow"     
[12236] "purple"      "purple"      "purple"      "magenta"     "grey"       
[12241] "red"         "turquoise"   "yellow"      "magenta"     "blue"       
[12246] "turquoise"   "green"       "greenyellow" "black"       "pink"       
[12251] "red"         "blue"        "greenyellow" "green"       "purple"     
[12256] "yellow"      "green"       "purple"      "blue"        "blue"       
[12261] "yellow"      "blue"        "yellow"      "pink"        "blue"       
[12266] "blue"        "purple"      "brown"       "magenta"     "green"      
[12271] "blue"        "blue"        "red"         "grey"        "grey"       
[12276] "grey"        "brown"       "magenta"     "green"       "purple"     
[12281] "grey"        "grey"        "magenta"     "grey"        "pink"       
[12286] "pink"        "pink"        "pink"        "blue"        "magenta"    
[12291] "black"       "green"       "grey"        "red"         "turquoise"  
[12296] "yellow"      "green"       "blue"        "greenyellow" "magenta"    
[12301] "turquoise"   "grey"        "yellow"      "grey"        "turquoise"  
[12306] "turquoise"   "brown"       "grey"        "red"         "black"      
[12311] "pink"        "turquoise"   "greenyellow" "red"         "yellow"     
[12316] "pink"        "pink"        "grey"        "green"       "turquoise"  
[12321] "pink"        "grey"        "turquoise"   "turquoise"   "turquoise"  
[12326] "black"       "black"       "blue"        "red"         "grey"       
[12331] "black"       "blue"        "turquoise"   "grey"        "grey"       
[12336] "red"         "grey"        "magenta"     "green"       "blue"       
[12341] "blue"        "blue"        "yellow"      "purple"      "grey"       
[12346] "grey"        "blue"        "blue"        "brown"       "blue"       
[12351] "red"         "magenta"     "pink"        "brown"       "red"        
[12356] "blue"        "magenta"     "green"       "grey"        "brown"      
[12361] "turquoise"   "grey"        "brown"       "turquoise"   "turquoise"  
[12366] "red"         "blue"        "blue"        "grey"        "turquoise"  
[12371] "grey"        "brown"       "brown"       "turquoise"   "blue"       
[12376] "grey"        "blue"        "grey"        "turquoise"   "magenta"    
[12381] "grey"        "blue"        "grey"        "pink"        "blue"       
[12386] "grey"        "pink"        "blue"        "yellow"      "greenyellow"
[12391] "grey"        "green"       "green"       "yellow"      "grey"       
[12396] "magenta"     "grey"        "yellow"      "grey"        "green"      
[12401] "green"       "yellow"      "green"       "red"         "brown"      
[12406] "turquoise"   "turquoise"   "magenta"     "magenta"     "blue"       
[12411] "yellow"      "red"         "green"       "green"       "greenyellow"
[12416] "black"       "grey"        "blue"        "blue"        "turquoise"  
[12421] "grey"        "blue"        "turquoise"   "turquoise"   "yellow"     
[12426] "turquoise"   "blue"        "pink"        "turquoise"   "magenta"    
[12431] "pink"        "yellow"      "red"         "turquoise"   "pink"       
[12436] "brown"       "turquoise"   "turquoise"   "grey"        "turquoise"  
[12441] "greenyellow" "grey"        "turquoise"   "purple"      "brown"      
[12446] "greenyellow" "blue"        "purple"      "blue"        "brown"      
[12451] "brown"       "blue"        "brown"       "turquoise"   "yellow"     
[12456] "black"       "turquoise"   "turquoise"   "grey"        "magenta"    
[12461] "pink"        "green"       "grey"        "blue"        "brown"      
[12466] "greenyellow" "turquoise"   "pink"        "blue"        "magenta"    
[12471] "blue"        "red"         "green"       "black"       "black"      
[12476] "black"       "turquoise"   "turquoise"   "purple"      "green"      
[12481] "grey"        "turquoise"   "blue"        "blue"        "yellow"     
[12486] "turquoise"   "brown"       "black"       "grey"        "grey"       
[12491] "red"         "grey"        "brown"       "blue"        "brown"      
[12496] "turquoise"   "pink"        "greenyellow" "green"       "brown"      
[12501] "brown"       "blue"        "magenta"     "blue"        "blue"       
[12506] "grey"        "brown"       "turquoise"   "grey"        "blue"       
[12511] "red"         "brown"       "yellow"      "greenyellow" "grey"       
[12516] "pink"        "grey"        "turquoise"   "brown"       "red"        
[12521] "red"         "grey"        "grey"        "red"         "blue"       
[12526] "turquoise"   "grey"        "green"       "turquoise"   "yellow"     
[12531] "yellow"      "turquoise"   "blue"        "turquoise"   "pink"       
[12536] "turquoise"   "magenta"     "turquoise"   "red"         "turquoise"  
[12541] "turquoise"   "yellow"      "green"       "red"         "black"      
[12546] "grey"        "grey"        "grey"        "grey"        "turquoise"  
[12551] "blue"        "pink"        "turquoise"   "yellow"      "grey"       
[12556] "green"       "red"         "green"       "green"       "grey"       
[12561] "yellow"      "yellow"      "brown"       "green"       "yellow"     
[12566] "grey"        "black"       "grey"        "red"         "blue"       
[12571] "blue"        "brown"       "green"       "black"       "grey"       
[12576] "turquoise"   "blue"        "green"       "turquoise"   "grey"       
[12581] "grey"        "red"         "pink"        "greenyellow" "blue"       
[12586] "grey"        "blue"        "magenta"     "turquoise"   "grey"       
[12591] "turquoise"   "turquoise"   "yellow"      "grey"        "black"      
[12596] "green"       "green"       "grey"        "grey"        "blue"       
[12601] "turquoise"   "yellow"      "grey"        "green"       "magenta"    
[12606] "grey"        "yellow"      "green"       "turquoise"   "grey"       
[12611] "turquoise"   "yellow"      "red"         "green"       "brown"      
[12616] "green"       "purple"      "red"         "pink"        "black"      
[12621] "turquoise"   "blue"        "yellow"      "black"       "yellow"     
[12626] "blue"        "grey"        "turquoise"   "grey"        "grey"       
[12631] "grey"        "blue"        "yellow"      "yellow"      "blue"       
[12636] "turquoise"   "grey"        "blue"        "turquoise"   "brown"      
[12641] "grey"        "blue"        "grey"        "grey"        "turquoise"  
[12646] "grey"        "grey"        "turquoise"   "grey"        "turquoise"  
[12651] "grey"        "turquoise"   "pink"        "grey"        "turquoise"  
[12656] "turquoise"   "grey"        "turquoise"   "red"         "grey"       
[12661] "turquoise"   "red"         "turquoise"   "red"         "turquoise"  
[12666] "turquoise"   "grey"        "pink"        "turquoise"   "grey"       
[12671] "grey"        "turquoise"   "purple"      "green"       "turquoise"  
[12676] "purple"      "blue"        "magenta"     "turquoise"   "turquoise"  
[12681] "magenta"     "blue"        "pink"        "greenyellow" "turquoise"  
[12686] "brown"       "yellow"      "pink"        "grey"        "turquoise"  
[12691] "grey"        "pink"        "brown"       "turquoise"   "brown"      
[12696] "black"       "pink"        "grey"        "red"         "purple"     
[12701] "turquoise"   "grey"        "yellow"      "green"       "turquoise"  
[12706] "yellow"      "black"       "turquoise"   "greenyellow" "purple"     
[12711] "turquoise"   "brown"       "magenta"     "black"       "purple"     
[12716] "yellow"      "brown"       "yellow"      "brown"       "pink"       
[12721] "turquoise"   "red"         "grey"        "purple"      "turquoise"  
[12726] "magenta"     "grey"        "grey"        "brown"       "grey"       
[12731] "red"         "grey"        "turquoise"   "grey"        "grey"       
[12736] "blue"        "turquoise"   "grey"        "pink"        "grey"       
[12741] "grey"        "greenyellow" "turquoise"   "blue"        "green"      
[12746] "green"       "green"       "pink"        "green"       "brown"      
[12751] "pink"        "turquoise"   "grey"        "grey"        "green"      
[12756] "purple"      "pink"        "turquoise"   "blue"        "turquoise"  
[12761] "grey"        "magenta"     "yellow"      "turquoise"   "red"        
[12766] "turquoise"   "grey"        "black"       "magenta"     "brown"      
[12771] "magenta"     "red"         "turquoise"   "grey"        "grey"       
[12776] "magenta"     "grey"        "blue"        "grey"        "red"        
[12781] "blue"        "grey"        "magenta"     "green"       "green"      
[12786] "grey"        "purple"      "greenyellow" "red"         "yellow"     
[12791] "grey"        "magenta"     "grey"        "grey"        "black"      
[12796] "yellow"      "brown"       "blue"        "turquoise"   "magenta"    
[12801] "brown"       "black"       "yellow"      "grey"        "blue"       
[12806] "turquoise"   "grey"        "blue"        "magenta"     "yellow"     
[12811] "grey"        "grey"        "grey"        "turquoise"   "purple"     
[12816] "grey"        "red"         "grey"        "magenta"     "grey"       
[12821] "grey"        "pink"        "green"       "purple"      "blue"       
[12826] "turquoise"   "turquoise"   "blue"        "yellow"      "green"      
[12831] "turquoise"   "turquoise"   "green"       "turquoise"   "grey"       
[12836] "green"       "turquoise"   "blue"        "turquoise"   "turquoise"  
[12841] "green"       "blue"        "grey"        "turquoise"   "blue"       
[12846] "turquoise"   "blue"        "green"       "grey"        "blue"       
[12851] "grey"        "green"       "black"       "turquoise"   "brown"      
[12856] "brown"       "yellow"      "yellow"      "turquoise"   "purple"     
[12861] "turquoise"   "turquoise"   "red"         "grey"        "blue"       
[12866] "turquoise"   "grey"        "green"       "red"         "brown"      
[12871] "grey"        "grey"        "grey"        "blue"        "brown"      
[12876] "blue"        "brown"       "grey"        "green"       "blue"       
[12881] "grey"        "brown"       "green"       "turquoise"   "turquoise"  
[12886] "red"         "grey"        "grey"        "grey"        "black"      
[12891] "blue"        "yellow"      "purple"      "red"         "grey"       
[12896] "turquoise"   "turquoise"   "red"         "blue"        "red"        
[12901] "brown"       "grey"        "brown"       "turquoise"   "brown"      
[12906] "blue"        "brown"       "blue"        "greenyellow" "red"        
[12911] "red"         "turquoise"   "brown"       "magenta"     "turquoise"  
[12916] "turquoise"   "green"       "grey"        "blue"        "turquoise"  
[12921] "grey"        "blue"        "brown"       "turquoise"   "brown"      
[12926] "turquoise"   "turquoise"   "grey"        "yellow"      "blue"       
[12931] "black"       "grey"        "grey"        "brown"       "turquoise"  
[12936] "magenta"     "yellow"      "turquoise"   "magenta"     "red"        
[12941] "turquoise"   "turquoise"   "grey"        "yellow"      "grey"       
[12946] "green"       "yellow"      "blue"        "black"       "blue"       
[12951] "blue"        "blue"        "grey"        "brown"       "turquoise"  
[12956] "grey"        "grey"        "pink"        "turquoise"   "grey"       
[12961] "magenta"     "yellow"      "turquoise"   "pink"        "blue"       
[12966] "brown"       "turquoise"   "purple"      "yellow"      "brown"      
[12971] "brown"       "brown"       "brown"       "greenyellow" "green"      
[12976] "blue"        "turquoise"   "turquoise"   "grey"        "grey"       
[12981] "red"         "brown"       "grey"        "blue"        "purple"     
[12986] "magenta"     "green"       "blue"        "red"         "black"      
[12991] "grey"        "yellow"      "pink"        "turquoise"   "turquoise"  
[12996] "black"       "grey"        "grey"        "brown"       "green"      
[13001] "pink"        "brown"       "turquoise"   "grey"        "greenyellow"
[13006] "green"       "blue"        "pink"        "grey"        "red"        
[13011] "red"         "grey"        "turquoise"   "magenta"     "magenta"    
[13016] "black"       "black"       "greenyellow" "yellow"      "purple"     
[13021] "blue"        "black"       "blue"        "green"       "blue"       
[13026] "brown"       "red"         "yellow"      "turquoise"   "red"        
[13031] "grey"        "magenta"     "red"         "black"       "turquoise"  
[13036] "turquoise"   "black"       "blue"        "yellow"      "yellow"     
[13041] "turquoise"   "brown"       "grey"        "grey"        "yellow"     
[13046] "grey"        "grey"        "grey"        "grey"        "purple"     
[13051] "grey"        "blue"        "grey"        "green"       "grey"       
[13056] "brown"       "turquoise"   "turquoise"   "black"       "grey"       
[13061] "turquoise"   "brown"       "purple"      "grey"        "black"      
[13066] "grey"        "yellow"      "turquoise"   "yellow"      "blue"       
[13071] "turquoise"   "blue"        "brown"       "brown"       "grey"       
[13076] "brown"       "yellow"      "turquoise"   "brown"       "black"      
[13081] "grey"        "red"         "turquoise"   "brown"       "brown"      
[13086] "turquoise"   "turquoise"   "greenyellow" "pink"        "red"        
[13091] "pink"        "grey"        "purple"      "red"         "turquoise"  
[13096] "blue"        "turquoise"   "black"       "pink"        "red"        
[13101] "turquoise"   "grey"        "green"       "purple"      "magenta"    
[13106] "turquoise"   "blue"        "black"       "yellow"      "red"        
[13111] "grey"        "yellow"      "pink"        "grey"        "turquoise"  
[13116] "yellow"      "black"       "pink"        "red"         "turquoise"  
[13121] "yellow"      "turquoise"   "magenta"     "yellow"      "green"      
[13126] "red"         "blue"        "yellow"      "grey"        "black"      
[13131] "magenta"     "yellow"      "black"       "turquoise"   "black"      
[13136] "red"         "turquoise"   "yellow"      "grey"        "yellow"     
[13141] "green"       "brown"       "greenyellow" "blue"        "blue"       
[13146] "grey"        "purple"      "green"       "blue"        "blue"       
[13151] "grey"        "grey"        "blue"        "blue"        "brown"      
[13156] "greenyellow" "green"       "black"       "brown"       "turquoise"  
[13161] "grey"        "pink"        "turquoise"   "turquoise"   "turquoise"  
[13166] "turquoise"   "turquoise"   "blue"        "yellow"      "yellow"     
[13171] "brown"       "turquoise"   "black"       "brown"       "brown"      
[13176] "turquoise"   "brown"       "greenyellow" "red"         "turquoise"  
[13181] "brown"       "brown"       "black"       "turquoise"   "pink"       
[13186] "blue"        "pink"        "yellow"      "turquoise"   "grey"       
[13191] "blue"        "blue"        "yellow"      "red"         "turquoise"  
[13196] "turquoise"   "grey"        "purple"      "purple"      "brown"      
[13201] "blue"        "brown"       "brown"       "blue"        "grey"       
[13206] "blue"        "blue"        "green"       "blue"        "yellow"     
[13211] "turquoise"   "yellow"      "turquoise"   "red"         "yellow"     
[13216] "grey"        "turquoise"   "turquoise"   "turquoise"   "turquoise"  
[13221] "turquoise"   "turquoise"   "grey"        "red"         "turquoise"  
[13226] "brown"       "grey"        "magenta"     "turquoise"   "turquoise"  
[13231] "green"       "red"         "grey"        "yellow"      "blue"       
[13236] "grey"        "yellow"      "grey"        "grey"        "turquoise"  
[13241] "purple"      "brown"       "blue"        "turquoise"   "grey"       
[13246] "brown"       "brown"       "brown"       "blue"        "blue"       
[13251] "purple"      "grey"        "blue"        "purple"      "grey"       
[13256] "red"         "blue"        "turquoise"   "green"       "grey"       
[13261] "purple"      "red"         "turquoise"   "red"         "grey"       
[13266] "purple"      "grey"        "blue"        "blue"        "turquoise"  
[13271] "turquoise"   "grey"        "greenyellow" "purple"      "blue"       
[13276] "turquoise"   "yellow"      "turquoise"   "blue"        "yellow"     
[13281] "blue"        "turquoise"   "grey"        "brown"       "grey"       
[13286] "brown"       "blue"        "grey"        "grey"        "turquoise"  
[13291] "turquoise"   "turquoise"   "turquoise"   "grey"        "blue"       
[13296] "purple"      "blue"        "turquoise"   "turquoise"   "green"      
[13301] "turquoise"   "blue"        "grey"        "blue"        "blue"       
[13306] "yellow"      "grey"        "turquoise"   "grey"        "green"      
[13311] "turquoise"   "grey"        "turquoise"   "red"         "magenta"    
[13316] "blue"        "grey"        "brown"       "black"       "grey"       
[13321] "blue"        "brown"       "grey"        "grey"        "grey"       
[13326] "blue"        "turquoise"   "grey"        "turquoise"   "greenyellow"
[13331] "blue"        "turquoise"   "greenyellow" "grey"        "red"        
[13336] "black"       "blue"        "green"       "turquoise"   "grey"       
[13341] "blue"        "red"         "grey"        "turquoise"   "grey"       
[13346] "yellow"      "pink"        "grey"        "brown"       "blue"       
[13351] "yellow"      "black"       "blue"        "black"       "grey"       
[13356] "green"       "magenta"     "purple"      "greenyellow" "turquoise"  
[13361] "blue"        "brown"       "grey"        "turquoise"   "pink"       
[13366] "grey"        "grey"        "grey"        "grey"        "green"      
[13371] "green"       "yellow"      "grey"        "turquoise"   "blue"       
[13376] "brown"       "pink"        "greenyellow" "turquoise"   "yellow"     
[13381] "grey"        "grey"        "green"       "yellow"      "green"      
[13386] "green"       "black"       "yellow"      "red"         "turquoise"  
[13391] "turquoise"   "magenta"     "green"       "brown"       "green"      
[13396] "black"       "yellow"      "grey"        "yellow"      "blue"       
[13401] "yellow"      "grey"        "turquoise"   "magenta"     "brown"      
[13406] "grey"        "turquoise"   "grey"        "blue"        "yellow"     
[13411] "grey"        "grey"        "magenta"     "purple"      "grey"       
[13416] "pink"        "magenta"     "red"         "green"       "magenta"    
[13421] "red"         "red"         "green"       "grey"        "yellow"     
[13426] "black"       "red"         "yellow"      "grey"        "green"      
[13431] "red"         "blue"        "brown"       "magenta"     "grey"       
[13436] "turquoise"   "magenta"     "blue"        "red"         "turquoise"  
[13441] "magenta"     "yellow"      "blue"        "blue"        "yellow"     
[13446] "pink"        "greenyellow" "black"       "red"         "turquoise"  
[13451] "red"         "magenta"     "red"         "green"       "turquoise"  
[13456] "red"         "green"       "yellow"      "green"       "yellow"     
[13461] "purple"      "yellow"      "turquoise"   "grey"        "magenta"    
[13466] "yellow"      "green"       "turquoise"   "green"       "grey"       
[13471] "greenyellow" "yellow"      "brown"       "green"       "grey"       
[13476] "turquoise"   "turquoise"   "turquoise"   "black"       "blue"       
[13481] "green"       "purple"      "black"       "brown"       "yellow"     
[13486] "pink"        "green"       "red"         "grey"        "blue"       
[13491] "red"         "purple"      "red"         "magenta"     "yellow"     
[13496] "turquoise"   "blue"        "yellow"      "yellow"      "grey"       
[13501] "grey"        "grey"        "grey"        "yellow"      "brown"      
[13506] "red"         "red"         "magenta"     "grey"        "brown"      
[13511] "grey"        "yellow"      "green"       "grey"        "pink"       
[13516] "grey"        "turquoise"   "green"       "turquoise"   "black"      
[13521] "black"       "yellow"      "black"       "red"         "black"      
[13526] "grey"        "blue"        "black"       "turquoise"   "grey"       
[13531] "green"       "red"         "blue"        "black"       "green"      
[13536] "green"       "greenyellow" "pink"        "turquoise"   "greenyellow"
[13541] "greenyellow" "green"       "blue"        "pink"        "grey"       
[13546] "red"         "magenta"     "turquoise"   "purple"      "blue"       
[13551] "purple"      "blue"        "blue"        "yellow"      "turquoise"  
[13556] "yellow"      "yellow"      "purple"      "grey"        "red"        
[13561] "grey"        "yellow"      "black"       "pink"        "greenyellow"
[13566] "blue"        "grey"        "blue"        "purple"      "grey"       
[13571] "grey"        "red"         "red"         "red"         "magenta"    
[13576] "grey"        "turquoise"   "grey"        "turquoise"   "blue"       
[13581] "turquoise"   "blue"        "grey"        "blue"        "blue"       
[13586] "blue"        "turquoise"   "turquoise"   "brown"       "red"        
[13591] "magenta"     "blue"        "turquoise"   "turquoise"   "grey"       
[13596] "blue"        "blue"        "yellow"      "yellow"      "yellow"     
[13601] "turquoise"   "grey"        "red"         "blue"        "turquoise"  
[13606] "green"       "black"       "black"       "pink"        "turquoise"  
[13611] "grey"        "yellow"      "green"       "blue"        "brown"      
[13616] "black"       "black"       "blue"        "turquoise"   "turquoise"  
[13621] "greenyellow" "greenyellow" "green"       "magenta"     "green"      
[13626] "grey"        "grey"        "green"       "green"       "turquoise"  
[13631] "magenta"     "yellow"      "brown"       "grey"        "black"      
[13636] "black"       "green"       "green"       "black"       "green"      
[13641] "blue"        "yellow"      "blue"        "grey"        "turquoise"  
[13646] "grey"        "blue"        "purple"      "blue"        "magenta"    
[13651] "grey"        "pink"        "grey"        "brown"       "turquoise"  
[13656] "turquoise"   "grey"        "red"         "grey"        "yellow"     
[13661] "turquoise"   "blue"        "brown"       "turquoise"   "grey"       
[13666] "pink"        "green"       "yellow"      "yellow"      "grey"       
[13671] "turquoise"   "brown"       "turquoise"   "blue"        "grey"       
[13676] "turquoise"   "pink"        "green"       "yellow"      "turquoise"  
[13681] "blue"        "yellow"      "green"       "blue"        "grey"       
[13686] "green"       "green"       "blue"        "brown"       "turquoise"  
[13691] "black"       "turquoise"   "blue"        "yellow"      "turquoise"  
[13696] "turquoise"   "turquoise"   "grey"        "turquoise"   "magenta"    
[13701] "pink"        "yellow"      "turquoise"   "turquoise"   "magenta"    
[13706] "red"         "grey"        "turquoise"   "yellow"      "grey"       
[13711] "yellow"      "yellow"      "green"       "brown"       "turquoise"  
[13716] "grey"        "turquoise"   "grey"        "blue"        "magenta"    
[13721] "grey"        "turquoise"   "turquoise"   "turquoise"   "blue"       
[13726] "turquoise"   "grey"        "magenta"     "magenta"     "red"        
[13731] "red"         "turquoise"   "grey"        "red"         "green"      
[13736] "green"       "turquoise"   "turquoise"   "grey"        "turquoise"  
[13741] "turquoise"   "red"         "red"         "pink"        "grey"       
[13746] "grey"        "turquoise"   "grey"        "black"       "brown"      
[13751] "magenta"     "turquoise"   "blue"        "magenta"     "turquoise"  
[13756] "turquoise"   "greenyellow" "grey"        "green"       "purple"     
[13761] "turquoise"   "yellow"      "black"       "blue"        "red"        
[13766] "magenta"     "grey"        "turquoise"   "red"         "yellow"     
[13771] "pink"        "pink"        "red"         "turquoise"   "grey"       
[13776] "purple"      "blue"        "pink"        "turquoise"   "black"      
[13781] "black"       "turquoise"   "brown"       "purple"      "yellow"     
[13786] "turquoise"   "yellow"      "red"         "magenta"     "blue"       
[13791] "black"       "green"       "greenyellow" "blue"        "magenta"    
[13796] "purple"      "green"       "yellow"      "blue"        "grey"       
[13801] "brown"       "red"         "magenta"     "black"       "green"      
[13806] "green"       "turquoise"   "red"         "turquoise"   "pink"       
[13811] "grey"        "black"       "green"       "red"         "grey"       
[13816] "greenyellow" "green"       "yellow"      "blue"        "red"        
[13821] "green"       "yellow"      "red"         "grey"        "grey"       
[13826] "black"       "red"         "yellow"      "red"         "red"        
[13831] "yellow"      "black"       "black"       "grey"        "blue"       
[13836] "purple"      "turquoise"   "grey"        "purple"      "grey"       
[13841] "turquoise"   "purple"      "grey"        "turquoise"   "grey"       
[13846] "purple"      "grey"        "blue"        "purple"      "purple"     
[13851] "brown"       "brown"       "turquoise"   "grey"        "yellow"     
[13856] "pink"        "grey"        "turquoise"   "turquoise"   "turquoise"  
[13861] "grey"        "grey"        "grey"        "turquoise"   "brown"      
[13866] "blue"        "turquoise"   "purple"      "yellow"      "blue"       
[13871] "turquoise"   "turquoise"   "greenyellow" "turquoise"   "brown"      
[13876] "yellow"      "grey"        "turquoise"   "grey"        "turquoise"  
[13881] "turquoise"   "grey"        "grey"        "red"         "green"      
[13886] "green"       "pink"        "yellow"      "yellow"      "red"        
[13891] "pink"        "blue"        "pink"        "blue"        "blue"       
[13896] "magenta"     "turquoise"   "blue"        "turquoise"   "blue"       
[13901] "blue"        "black"       "grey"        "grey"        "grey"       
[13906] "turquoise"   "red"         "purple"      "yellow"      "grey"       
[13911] "turquoise"   "turquoise"   "grey"        "turquoise"   "grey"       
[13916] "grey"        "purple"      "greenyellow" "brown"       "grey"       
[13921] "grey"        "grey"        "red"         "yellow"      "red"        
[13926] "blue"        "pink"        "brown"       "turquoise"   "grey"       
[13931] "yellow"      "yellow"      "black"       "purple"      "grey"       
[13936] "red"         "grey"        "greenyellow" "turquoise"   "green"      
[13941] "yellow"      "greenyellow" "green"       "blue"        "red"        
[13946] "blue"        "green"       "blue"        "yellow"      "yellow"     
[13951] "pink"        "pink"        "turquoise"   "magenta"     "turquoise"  
[13956] "blue"        "grey"        "blue"        "blue"        "grey"       
[13961] "grey"        "blue"        "red"         "turquoise"   "grey"       
[13966] "grey"        "turquoise"   "purple"      "grey"        "blue"       
[13971] "turquoise"   "turquoise"   "grey"        "turquoise"   "blue"       
[13976] "turquoise"   "red"         "grey"        "grey"        "yellow"     
[13981] "turquoise"   "green"       "grey"        "black"       "green"      
[13986] "pink"        "turquoise"   "pink"        "red"         "grey"       
[13991] "grey"        "grey"        "grey"        "turquoise"   "yellow"     
[13996] "yellow"      "black"       "green"       "turquoise"   "green"      
[14001] "yellow"      "yellow"      "pink"        "black"       "pink"       
[14006] "brown"       "blue"        "yellow"      "turquoise"   "grey"       
[14011] "magenta"     "grey"        "grey"        "black"       "purple"     
[14016] "brown"       "black"       "magenta"     "brown"       "blue"       
[14021] "yellow"      "green"       "turquoise"   "blue"        "turquoise"  
[14026] "blue"        "red"         "turquoise"   "grey"        "turquoise"  
[14031] "yellow"      "grey"        "pink"        "pink"        "turquoise"  
[14036] "grey"        "purple"      "turquoise"   "grey"        "grey"       
[14041] "magenta"     "green"       "turquoise"   "black"       "black"      
[14046] "green"       "grey"        "black"       "green"       "red"        
[14051] "brown"       "grey"        "yellow"      "red"         "black"      
[14056] "green"       "grey"        "grey"        "grey"        "red"        
[14061] "turquoise"   "pink"        "turquoise"   "red"         "grey"       
[14066] "grey"        "black"       "black"       "blue"        "magenta"    
[14071] "greenyellow" "turquoise"   "brown"       "grey"        "grey"       
[14076] "grey"        "greenyellow" "turquoise"   "turquoise"   "yellow"     
[14081] "yellow"      "pink"        "greenyellow" "green"       "red"        
[14086] "brown"       "pink"        "black"       "yellow"      "red"        
[14091] "black"       "black"       "yellow"      "grey"        "turquoise"  
[14096] "red"         "green"       "grey"        "grey"        "greenyellow"
[14101] "grey"        "purple"      "grey"        "grey"        "turquoise"  
[14106] "grey"        "turquoise"   "grey"        "green"       "grey"       
[14111] "purple"      "greenyellow" "red"         "grey"        "grey"       
[14116] "blue"        "red"         "black"       "grey"        "magenta"    
[14121] "red"         "yellow"      "brown"       "black"       "red"        
[14126] "pink"        "grey"        "grey"        "blue"        "blue"       
[14131] "turquoise"   "grey"        "blue"        "turquoise"   "purple"     
[14136] "red"         "blue"        "turquoise"   "blue"        "blue"       
[14141] "brown"       "yellow"      "grey"        "purple"      "greenyellow"
[14146] "grey"        "red"         "grey"        "turquoise"   "black"      
[14151] "pink"        "grey"        "blue"        "yellow"      "grey"       
[14156] "turquoise"   "turquoise"   "pink"        "black"       "yellow"     
[14161] "grey"        "red"         "grey"        "yellow"      "grey"       
[14166] "grey"        "grey"        "green"       "green"       "turquoise"  
[14171] "turquoise"   "pink"        "turquoise"   "black"       "blue"       
[14176] "turquoise"   "grey"        "grey"        "grey"        "yellow"     
[14181] "black"       "blue"        "grey"        "red"         "magenta"    
[14186] "grey"        "magenta"     "magenta"     "grey"        "grey"       
[14191] "red"         "black"       "turquoise"   "magenta"     "red"        
[14196] "turquoise"   "blue"        "red"         "grey"        "magenta"    
[14201] "grey"        "green"       "blue"        "green"       "black"      
[14206] "blue"        "green"       "pink"        "blue"        "yellow"     
[14211] "brown"       "yellow"      "green"       "purple"      "black"      
[14216] "turquoise"   "green"       "blue"        "blue"        "turquoise"  
[14221] "blue"        "green"       "black"       "grey"        "red"        
[14226] "magenta"     "turquoise"   "green"       "magenta"     "yellow"     
[14231] "brown"       "grey"        "yellow"      "turquoise"   "turquoise"  
[14236] "pink"        "turquoise"   "blue"        "grey"        "black"      
[14241] "magenta"     "grey"        "pink"        "grey"        "yellow"     
[14246] "magenta"     "turquoise"   "blue"        "pink"        "red"        
[14251] "brown"       "grey"        "green"       "turquoise"   "yellow"     
[14256] "green"       "turquoise"   "black"       "grey"        "black"      
[14261] "blue"        "turquoise"   "brown"       "grey"        "grey"       
[14266] "turquoise"   "turquoise"   "grey"        "turquoise"   "grey"       
[14271] "red"         "grey"        "turquoise"   "yellow"      "yellow"     
[14276] "yellow"      "red"         "grey"        "grey"        "brown"      
[14281] "turquoise"   "turquoise"   "blue"        "turquoise"   "green"      
[14286] "yellow"      "yellow"      "yellow"      "yellow"      "yellow"     
[14291] "black"       "black"       "yellow"      "turquoise"   "purple"     
[14296] "pink"        "pink"        "green"       "blue"        "red"        
[14301] "grey"        "grey"        "black"       "turquoise"   "green"      
[14306] "green"       "red"         "green"       "green"       "pink"       
[14311] "pink"        "red"         "grey"        "turquoise"   "blue"       
[14316] "grey"        "blue"        "black"       "pink"        "blue"       
[14321] "yellow"      "grey"        "grey"        "pink"        "grey"       
[14326] "red"         "grey"        "green"       "blue"        "purple"     
[14331] "turquoise"   "red"         "turquoise"   "green"       "purple"     
[14336] "turquoise"   "grey"        "turquoise"   "green"       "grey"       
[14341] "pink"        "grey"        "grey"        "grey"        "greenyellow"
[14346] "greenyellow" "pink"        "grey"        "yellow"      "yellow"     
[14351] "grey"        "black"       "yellow"      "turquoise"   "grey"       
[14356] "purple"      "blue"        "turquoise"   "grey"        "turquoise"  
[14361] "black"       "brown"       "pink"        "turquoise"   "blue"       
[14366] "brown"       "brown"       "brown"       "blue"        "magenta"    
[14371] "blue"        "brown"       "blue"        "pink"        "purple"     
[14376] "blue"        "turquoise"   "grey"        "grey"        "turquoise"  
[14381] "turquoise"   "brown"       "blue"        "green"       "purple"     
[14386] "turquoise"   "purple"      "turquoise"   "grey"        "turquoise"  
[14391] "turquoise"   "grey"        "grey"        "turquoise"   "grey"       
[14396] "blue"        "yellow"      "turquoise"   "blue"        "turquoise"  
[14401] "grey"        "turquoise"   "black"       "turquoise"   "grey"       
[14406] "grey"        "grey"        "black"       "greenyellow" "greenyellow"
[14411] "yellow"      "pink"        "yellow"      "magenta"     "grey"       
[14416] "brown"       "black"       "black"       "yellow"      "greenyellow"
[14421] "greenyellow" "turquoise"   "turquoise"   "greenyellow" "purple"     
[14426] "greenyellow" "grey"        "grey"        "grey"        "grey"       
[14431] "blue"        "black"       "grey"        "blue"        "magenta"    
[14436] "blue"        "blue"        "grey"        "blue"        "yellow"     
[14441] "green"       "purple"      "grey"        "yellow"      "yellow"     
[14446] "green"       "blue"        "grey"        "greenyellow" "pink"       
[14451] "grey"        "grey"        "grey"        "green"       "yellow"     
[14456] "pink"        "pink"        "grey"        "turquoise"   "grey"       
[14461] "grey"        "blue"        "pink"        "blue"        "green"      
[14466] "grey"        "turquoise"   "turquoise"   "turquoise"   "black"      
[14471] "black"       "turquoise"   "grey"        "magenta"     "grey"       
[14476] "black"       "grey"        "magenta"     "grey"        "grey"       
[14481] "pink"        "turquoise"   "grey"        "black"       "pink"       
[14486] "pink"        "turquoise"   "blue"        "blue"        "turquoise"  
[14491] "turquoise"   "grey"        "grey"        "turquoise"   "turquoise"  
[14496] "grey"        "turquoise"   "grey"        "turquoise"   "turquoise"  
[14501] "turquoise"   "black"       "yellow"      "brown"       "turquoise"  
[14506] "blue"        "red"         "turquoise"   "yellow"      "blue"       
[14511] "grey"        "turquoise"   "magenta"     "green"       "purple"     
[14516] "red"         "blue"        "blue"        "grey"        "turquoise"  
[14521] "blue"        "blue"        "turquoise"   "blue"        "turquoise"  
[14526] "grey"        "brown"       "brown"       "brown"       "turquoise"  
[14531] "grey"        "grey"        "blue"        "grey"        "blue"       
[14536] "red"         "grey"        "magenta"     "blue"        "brown"      
[14541] "yellow"      "grey"        "blue"        "green"       "black"      
[14546] "red"         "yellow"      "turquoise"   "grey"        "grey"       
[14551] "red"         "magenta"     "blue"        "magenta"     "yellow"     
[14556] "black"       "green"       "grey"        "brown"       "grey"       
[14561] "turquoise"   "turquoise"   "turquoise"   "pink"        "grey"       
[14566] "blue"        "grey"        "turquoise"   "blue"        "grey"       
[14571] "green"       "pink"        "red"         "green"       "grey"       
[14576] "turquoise"   "grey"        "grey"        "turquoise"   "turquoise"  
[14581] "grey"        "greenyellow" "black"       "turquoise"   "brown"      
[14586] "black"       "blue"        "brown"       "grey"        "turquoise"  
[14591] "green"       "magenta"     "yellow"      "blue"        "grey"       
[14596] "purple"      "yellow"      "grey"        "grey"        "turquoise"  
[14601] "blue"        "turquoise"   "yellow"      "blue"        "turquoise"  
[14606] "turquoise"   "turquoise"   "brown"       "grey"        "yellow"     
[14611] "pink"        "turquoise"   "magenta"     "blue"        "grey"       
[14616] "grey"        "magenta"     "green"       "yellow"      "red"        
[14621] "brown"       "black"       "green"       "grey"        "blue"       
[14626] "grey"        "black"       "brown"       "grey"        "brown"      
[14631] "turquoise"   "grey"        "purple"      "turquoise"   "blue"       
[14636] "turquoise"   "turquoise"   "brown"       "grey"        "grey"       
[14641] "grey"        "turquoise"   "grey"        "grey"        "brown"      
[14646] "red"         "turquoise"   "turquoise"   "blue"        "grey"       
[14651] "grey"        "turquoise"   "grey"        "blue"        "blue"       
[14656] "grey"        "grey"        "yellow"      "turquoise"   "blue"       
[14661] "turquoise"   "yellow"      "blue"        "yellow"      "blue"       
[14666] "magenta"     "brown"       "grey"        "grey"        "blue"       
[14671] "brown"       "purple"      "turquoise"   "brown"       "turquoise"  
[14676] "red"         "turquoise"   "turquoise"   "brown"       "brown"      
[14681] "blue"        "blue"        "blue"        "turquoise"   "grey"       
[14686] "red"         "turquoise"   "grey"        "pink"        "grey"       
[14691] "grey"        "red"         "grey"        "grey"        "greenyellow"
[14696] "yellow"      "grey"        "turquoise"   "green"       "pink"       
[14701] "grey"        "turquoise"   "magenta"     "yellow"      "green"      
[14706] "grey"        "grey"        "turquoise"   "grey"        "turquoise"  
[14711] "grey"        "grey"        "purple"      "grey"        "turquoise"  
[14716] "green"       "yellow"      "grey"        "grey"        "blue"       
[14721] "grey"        "magenta"     "grey"        "greenyellow" "magenta"    
[14726] "magenta"     "grey"        "brown"       "green"       "yellow"     
[14731] "grey"        "brown"       "blue"        "purple"      "blue"       
[14736] "turquoise"   "turquoise"   "red"         "grey"        "magenta"    
[14741] "greenyellow" "turquoise"   "blue"        "grey"        "yellow"     
[14746] "blue"        "pink"        "grey"        "blue"        "brown"      
[14751] "pink"        "yellow"      "brown"       "blue"        "turquoise"  
[14756] "magenta"     "greenyellow" "red"         "grey"        "magenta"    
[14761] "grey"        "grey"        "yellow"      "red"         "yellow"     
[14766] "grey"        "magenta"     "turquoise"   "blue"        "yellow"     
[14771] "grey"        "turquoise"   "pink"        "red"         "grey"       
[14776] "green"       "magenta"     "green"       "black"       "turquoise"  
[14781] "brown"       "turquoise"   "purple"      "grey"        "grey"       
[14786] "turquoise"   "blue"        "turquoise"   "pink"        "turquoise"  
[14791] "brown"       "green"       "grey"        "grey"        "turquoise"  
[14796] "brown"       "grey"        "turquoise"   "blue"        "yellow"     
[14801] "yellow"      "yellow"      "pink"        "grey"        "yellow"     
[14806] "red"         "grey"        "pink"        "red"         "blue"       
[14811] "turquoise"   "blue"        "red"         "yellow"      "red"        
[14816] "brown"       "grey"        "grey"        "grey"        "red"        
[14821] "magenta"     "grey"        "grey"        "yellow"      "grey"       
[14826] "grey"        "turquoise"   "black"       "yellow"      "brown"      
[14831] "turquoise"   "green"       "grey"        "green"       "turquoise"  
[14836] "pink"        "black"       "turquoise"   "turquoise"   "grey"       
[14841] "brown"       "turquoise"   "pink"        "pink"        "grey"       
[14846] "purple"      "turquoise"   "turquoise"   "grey"        "turquoise"  
[14851] "grey"        "magenta"     "red"         "turquoise"   "grey"       
[14856] "greenyellow" "yellow"      "grey"        "turquoise"   "greenyellow"
[14861] "turquoise"   "red"         "turquoise"   "turquoise"   "pink"       
[14866] "black"       "grey"        "greenyellow" "grey"        "pink"       
[14871] "blue"        "red"         "green"       "brown"       "turquoise"  
[14876] "green"       "blue"        "black"       "grey"        "brown"      
[14881] "brown"       "green"       "black"       "blue"        "yellow"     
[14886] "brown"       "grey"        "brown"       "turquoise"   "turquoise"  
[14891] "brown"       "black"       "brown"       "brown"       "grey"       
[14896] "brown"       "brown"       "brown"       "turquoise"   "yellow"     
[14901] "brown"       "blue"        "grey"        "grey"        "grey"       
[14906] "blue"        "grey"        "blue"        "blue"        "brown"      
[14911] "grey"        "grey"        "grey"        "turquoise"   "grey"       
[14916] "grey"        "blue"        "blue"        "black"       "grey"       
[14921] "turquoise"   "red"         "turquoise"   "blue"        "green"      
[14926] "turquoise"   "grey"        "grey"        "red"         "pink"       
[14931] "brown"       "red"         "grey"        "brown"       "magenta"    
[14936] "green"       "greenyellow" "green"       "yellow"      "grey"       
[14941] "turquoise"   "brown"       "brown"       "brown"       "grey"       
[14946] "grey"        "turquoise"   "grey"        "blue"        "grey"       
[14951] "black"       "pink"        "yellow"      "blue"        "brown"      
[14956] "grey"        "turquoise"   "greenyellow" "black"       "grey"       
[14961] "brown"       "red"         "yellow"      "magenta"     "turquoise"  
[14966] "turquoise"   "magenta"     "green"       "purple"      "blue"       
[14971] "turquoise"   "turquoise"   "turquoise"   "turquoise"   "magenta"    
[14976] "yellow"      "turquoise"   "grey"        "blue"        "turquoise"  
[14981] "yellow"      "yellow"      "grey"        "magenta"     "greenyellow"
[14986] "blue"        "turquoise"   "turquoise"   "green"       "turquoise"  
[14991] "magenta"     "greenyellow" "purple"      "red"         "blue"       
[14996] "blue"        "red"         "grey"        "turquoise"   "grey"       
[15001] "turquoise"   "brown"       "blue"        "brown"       "grey"       
[15006] "blue"        "turquoise"   "green"       "grey"        "blue"       
[15011] "red"         "blue"        "grey"        "brown"       "blue"       
[15016] "grey"        "turquoise"   "turquoise"   "grey"        "yellow"     
[15021] "magenta"     "turquoise"   "turquoise"   "turquoise"   "grey"       
[15026] "turquoise"   "grey"        "grey"        "grey"        "turquoise"  
[15031] "turquoise"   "grey"        "grey"        "green"       "grey"       
[15036] "grey"        "black"       "red"         "brown"       "magenta"    
[15041] "turquoise"   "turquoise"   "red"         "grey"        "grey"       
[15046] "turquoise"   "turquoise"   "turquoise"   "turquoise"   "grey"       
[15051] "grey"        "grey"        "grey"        "turquoise"   "turquoise"  
[15056] "yellow"      "turquoise"   "purple"      "purple"      "turquoise"  
[15061] "brown"       "grey"        "grey"        "black"       "brown"      
[15066] "brown"       "black"       "brown"       "yellow"      "grey"       
[15071] "blue"        "blue"        "blue"        "grey"        "grey"       
[15076] "blue"        "grey"        "grey"        "brown"       "grey"       
[15081] "grey"        "grey"        "pink"        "blue"        "red"        
[15086] "brown"       "blue"        "purple"      "grey"        "grey"       
[15091] "blue"        "yellow"      "brown"       "pink"        "purple"     
[15096] "grey"        "brown"       "blue"        "blue"        "blue"       
[15101] "turquoise"   "red"         "grey"        "turquoise"   "grey"       
[15106] "green"       "green"       "grey"        "black"       "brown"      
[15111] "grey"        "green"       "grey"        "yellow"      "grey"       
[15116] "purple"      "greenyellow" "grey"        "grey"        "turquoise"  
[15121] "grey"        "grey"        "brown"       "magenta"     "blue"       
[15126] "pink"        "brown"       "purple"      "purple"      "brown"      
[15131] "blue"        "turquoise"   "blue"        "blue"        "pink"       
[15136] "red"         "pink"        "turquoise"   "magenta"     "yellow"     
[15141] "pink"        "turquoise"   "green"       "grey"        "turquoise"  
[15146] "green"       "grey"        "turquoise"   "purple"      "red"        
[15151] "grey"        "grey"        "turquoise"   "grey"        "grey"       
[15156] "grey"        "red"         "turquoise"   "grey"        "turquoise"  
[15161] "blue"        "yellow"      "brown"       "black"       "grey"       
[15166] "black"       "red"         "black"       "black"       "yellow"     
[15171] "turquoise"   "grey"        "grey"        "magenta"     "turquoise"  
[15176] "yellow"      "grey"        "grey"        "brown"       "red"        
[15181] "turquoise"   "turquoise"   "turquoise"   "turquoise"   "black"      
[15186] "turquoise"   "turquoise"   "brown"       "grey"        "brown"      
[15191] "grey"        "turquoise"   "red"         "brown"       "red"        
[15196] "grey"        "grey"        "grey"        "black"       "turquoise"  
[15201] "turquoise"   "pink"        "grey"        "red"         "brown"      
[15206] "blue"        "green"       "purple"      "blue"        "green"      
[15211] "pink"        "magenta"     "green"       "blue"        "yellow"     
[15216] "yellow"      "green"       "grey"        "turquoise"   "magenta"    
[15221] "green"       "magenta"     "grey"        "grey"        "green"      
[15226] "black"       "blue"        "yellow"      "turquoise"   "turquoise"  
[15231] "turquoise"   "greenyellow" "red"         "magenta"     "grey"       
[15236] "grey"        "black"       "blue"        "turquoise"   "yellow"     
[15241] "turquoise"   "blue"        "brown"       "black"       "magenta"    
[15246] "turquoise"   "yellow"      "grey"        "red"         "greenyellow"
[15251] "grey"        "black"       "green"       "red"         "brown"      
[15256] "grey"        "yellow"      "grey"        "yellow"      "yellow"     
[15261] "yellow"      "turquoise"   "purple"      "yellow"      "grey"       
[15266] "turquoise"   "yellow"      "black"       "grey"        "grey"       
[15271] "greenyellow" "greenyellow" "blue"        "greenyellow" "grey"       
[15276] "turquoise"   "grey"        "purple"      "grey"        "yellow"     
[15281] "grey"        "turquoise"   "brown"       "red"         "green"      
[15286] "black"       "greenyellow" "grey"        "yellow"      "turquoise"  
[15291] "magenta"     "grey"        "purple"      "yellow"      "brown"      
[15296] "yellow"      "grey"        "green"       "turquoise"   "green"      
[15301] "blue"        "yellow"      "grey"        "turquoise"   "pink"       
[15306] "red"         "red"         "black"       "purple"      "grey"       
[15311] "turquoise"   "black"       "green"       "magenta"     "turquoise"  
[15316] "brown"       "brown"       "red"         "turquoise"   "turquoise"  
[15321] "turquoise"   "red"         "green"       "grey"        "red"        
[15326] "grey"        "pink"        "black"       "green"       "blue"       
[15331] "yellow"      "turquoise"   "yellow"      "purple"      "grey"       
[15336] "brown"       "yellow"      "grey"        "blue"        "brown"      
[15341] "grey"        "black"       "grey"        "grey"        "green"      
[15346] "turquoise"   "red"         "grey"        "grey"        "turquoise"  
[15351] "turquoise"   "pink"        "grey"        "grey"        "turquoise"  
[15356] "pink"        "yellow"      "turquoise"   "pink"        "brown"      
[15361] "grey"        "yellow"      "grey"        "grey"        "grey"       
[15366] "black"       "magenta"     "turquoise"   "yellow"      "turquoise"  
[15371] "green"       "black"       "brown"       "black"       "brown"      
[15376] "magenta"     "grey"        "yellow"      "turquoise"   "grey"       
[15381] "brown"       "black"       "grey"        "green"       "turquoise"  
[15386] "green"       "pink"        "grey"        "turquoise"   "blue"       
[15391] "yellow"      "grey"        "black"       "blue"        "grey"       
[15396] "blue"        "yellow"      "blue"        "turquoise"   "yellow"     
[15401] "purple"      "magenta"     "grey"        "blue"        "magenta"    
[15406] "turquoise"   "green"       "blue"        "brown"       "turquoise"  
[15411] "turquoise"   "grey"        "blue"        "yellow"      "magenta"    
[15416] "grey"        "grey"        "grey"        "blue"        "purple"     
[15421] "yellow"      "turquoise"   "red"         "turquoise"   "yellow"     
[15426] "blue"        "green"       "purple"      "yellow"      "turquoise"  
[15431] "turquoise"   "blue"        "blue"        "purple"      "blue"       
[15436] "green"       "green"       "turquoise"   "yellow"      "pink"       
[15441] "red"         "blue"        "grey"        "turquoise"   "green"      
[15446] "grey"        "brown"       "turquoise"   "grey"        "yellow"     
[15451] "grey"        "blue"        "red"         "pink"        "blue"       
[15456] "grey"        "turquoise"   "blue"        "grey"        "turquoise"  
[15461] "blue"        "black"       "blue"        "yellow"      "grey"       
[15466] "pink"        "blue"        "turquoise"   "green"       "black"      
[15471] "yellow"      "turquoise"   "blue"        "turquoise"   "magenta"    
[15476] "brown"       "black"       "grey"        "greenyellow" "blue"       
[15481] "greenyellow" "magenta"     "magenta"     "turquoise"   "turquoise"  
[15486] "magenta"     "grey"        "turquoise"   "yellow"      "turquoise"  
[15491] "greenyellow" "green"       "red"         "turquoise"   "red"        
[15496] "magenta"     "yellow"      "grey"        "turquoise"   "turquoise"  
[15501] "green"       "turquoise"   "grey"        "red"         "yellow"     
[15506] "blue"        "blue"        "grey"        "blue"        "grey"       
[15511] "turquoise"   "blue"        "blue"        "red"         "yellow"     
[15516] "grey"        "black"       "magenta"     "grey"        "turquoise"  
[15521] "black"       "magenta"     "magenta"     "pink"        "grey"       
[15526] "turquoise"   "turquoise"   "red"         "magenta"     "grey"       
[15531] "yellow"      "yellow"      "grey"        "grey"        "turquoise"  
[15536] "grey"        "grey"        "pink"        "grey"        "turquoise"  
[15541] "grey"        "purple"      "grey"        "yellow"      "yellow"     
[15546] "grey"        "turquoise"   "black"       "black"       "grey"       
[15551] "yellow"      "green"       "green"       "turquoise"   "brown"      
[15556] "magenta"     "yellow"      "yellow"      "red"         "green"      
[15561] "turquoise"   "grey"        "grey"        "turquoise"   "turquoise"  
[15566] "turquoise"   "brown"       "grey"        "grey"        "turquoise"  
[15571] "red"         "turquoise"   "grey"        "green"       "green"      
[15576] "black"       "green"       "grey"        "grey"        "brown"      
[15581] "turquoise"   "grey"        "brown"       "grey"        "blue"       
[15586] "blue"        "brown"       "grey"        "grey"        "green"      
[15591] "grey"        "grey"        "brown"       "grey"        "blue"       
[15596] "grey"        "blue"        "grey"        "yellow"      "grey"       
[15601] "turquoise"   "grey"        "blue"        "yellow"      "grey"       
[15606] "grey"        "blue"        "grey"        "blue"        "turquoise"  
[15611] "turquoise"   "grey"        "purple"      "blue"        "black"      
[15616] "turquoise"   "blue"        "black"       "turquoise"   "grey"       
[15621] "grey"        "grey"        "blue"        "black"       "red"        
[15626] "purple"      "yellow"      "grey"        "purple"      "brown"      
[15631] "grey"        "grey"        "grey"        "yellow"      "turquoise"  
[15636] "pink"        "turquoise"   "grey"        "grey"        "yellow"     
[15641] "brown"       "brown"       "turquoise"   "turquoise"   "grey"       
[15646] "grey"        "brown"       "greenyellow" "green"       "blue"       
[15651] "grey"        "turquoise"   "red"         "turquoise"   "grey"       
[15656] "magenta"     "grey"        "grey"        "black"       "red"        
[15661] "turquoise"   "red"         "yellow"      "brown"       "grey"       
[15666] "grey"        "grey"        "red"         "turquoise"   "turquoise"  
[15671] "turquoise"   "grey"        "grey"        "green"       "blue"       
[15676] "blue"        "purple"      "turquoise"   "brown"       "turquoise"  
[15681] "turquoise"   "black"       "blue"        "blue"        "brown"      
[15686] "blue"        "brown"       "purple"      "grey"        "grey"       
[15691] "blue"        "turquoise"   "grey"        "magenta"     "greenyellow"
[15696] "brown"       "turquoise"   "turquoise"   "red"         "black"      
[15701] "grey"        "brown"       "grey"        "yellow"      "red"        
[15706] "turquoise"   "turquoise"   "grey"        "green"       "black"      
[15711] "grey"        "black"       "green"       "magenta"     "yellow"     
[15716] "blue"        "grey"        "blue"        "grey"        "turquoise"  
[15721] "grey"        "grey"        "red"         "turquoise"   "turquoise"  
[15726] "green"       "red"         "red"         "blue"        "green"      
[15731] "blue"        "black"       "brown"       "blue"        "magenta"    
[15736] "green"       "green"       "green"       "green"       "blue"       
[15741] "purple"      "grey"        "yellow"      "green"       "magenta"    
[15746] "brown"       "black"       "brown"       "green"       "green"      
[15751] "magenta"     "grey"        "greenyellow" "grey"        "purple"     
[15756] "grey"        "blue"        "red"         "blue"        "grey"       
[15761] "grey"        "turquoise"   "turquoise"   "turquoise"   "turquoise"  
[15766] "turquoise"   "red"         "grey"        "grey"        "turquoise"  
[15771] "turquoise"   "grey"        "grey"        "turquoise"   "turquoise"  
[15776] "purple"      "pink"        "grey"        "purple"      "red"        
[15781] "turquoise"   "turquoise"   "yellow"      "blue"        "grey"       
[15786] "green"       "turquoise"   "turquoise"   "turquoise"   "grey"       
[15791] "grey"        "turquoise"   "grey"        "turquoise"   "grey"       
[15796] "grey"        "grey"        "blue"        "pink"        "turquoise"  
[15801] "grey"        "yellow"      "blue"        "red"         "red"        
[15806] "turquoise"   "blue"        "turquoise"   "turquoise"   "red"        
[15811] "grey"        "grey"        "blue"        "green"       "grey"       
[15816] "grey"        "purple"      "turquoise"   "grey"        "blue"       
[15821] "grey"        "grey"        "grey"        "grey"        "brown"      
[15826] "turquoise"   "turquoise"   "turquoise"   "red"         "blue"       
[15831] "turquoise"   "blue"        "blue"        "turquoise"   "red"        
[15836] "blue"        "blue"        "yellow"      "black"       "grey"       
[15841] "turquoise"   "turquoise"   "grey"        "turquoise"   "green"      
[15846] "pink"        "grey"        "red"         "grey"        "turquoise"  
[15851] "grey"        "blue"        "grey"        "grey"        "grey"       
[15856] "grey"        "grey"        "yellow"      "grey"        "grey"       
[15861] "turquoise"   "purple"      "purple"      "green"       "blue"       
[15866] "black"       "black"       "brown"       "magenta"     "blue"       
[15871] "turquoise"   "grey"        "grey"        "blue"        "blue"       
[15876] "black"       "blue"        "turquoise"   "yellow"      "grey"       
[15881] "blue"        "grey"        "turquoise"   "turquoise"   "turquoise"  
[15886] "magenta"     "grey"        "grey"        "turquoise"   "grey"       
[15891] "blue"        "blue"        "grey"        "grey"        "pink"       
[15896] "turquoise"   "green"       "purple"      "blue"        "brown"      
[15901] "brown"       "purple"      "grey"        "brown"       "grey"       
[15906] "blue"        "grey"        "yellow"      "magenta"     "purple"     
[15911] "brown"       "grey"        "red"         "turquoise"   "magenta"    
[15916] "blue"        "turquoise"   "grey"        "brown"       "turquoise"  
[15921] "grey"        "grey"        "turquoise"   "turquoise"   "green"      
[15926] "turquoise"   "grey"        "grey"        "yellow"      "red"        
[15931] "grey"        "grey"        "grey"        "grey"        "green"      
[15936] "yellow"      "turquoise"   "green"       "grey"        "brown"      
[15941] "yellow"      "red"         "brown"       "blue"        "greenyellow"
[15946] "red"         "brown"       "purple"      "turquoise"   "pink"       
[15951] "brown"       "green"       "blue"        "grey"        "red"        
[15956] "grey"        "turquoise"   "grey"        "pink"        "grey"       
[15961] "grey"        "turquoise"   "grey"        "turquoise"   "grey"       
[15966] "turquoise"   "turquoise"   "blue"        "blue"        "brown"      
[15971] "yellow"      "turquoise"   "grey"        "yellow"      "yellow"     
[15976] "pink"        "blue"        "blue"        "grey"        "grey"       
[15981] "grey"        "turquoise"   "grey"        "red"         "grey"       
[15986] "grey"        "turquoise"   "grey"        "turquoise"   "turquoise"  
[15991] "blue"        "grey"        "grey"        "yellow"      "grey"       
[15996] "turquoise"   "magenta"     "blue"        "blue"        "grey"       
[16001] "turquoise"   "grey"        "grey"        "turquoise"   "purple"     
[16006] "brown"       "turquoise"   "turquoise"   "grey"        "turquoise"  
[16011] "red"         "red"         "blue"        "purple"      "red"        
[16016] "green"       "grey"        "grey"        "green"       "grey"       
[16021] "turquoise"   "magenta"     "green"       "turquoise"   "brown"      
[16026] "brown"       "brown"       "turquoise"   "grey"        "turquoise"  
[16031] "grey"        "turquoise"   "yellow"      "grey"        "yellow"     
[16036] "yellow"      "blue"        "red"         "blue"        "grey"       
[16041] "purple"      "turquoise"   "turquoise"   "turquoise"   "blue"       
[16046] "turquoise"   "brown"       "brown"       "purple"      "brown"      
[16051] "grey"        "turquoise"   "turquoise"   "purple"      "turquoise"  
[16056] "black"       "purple"      "brown"       "yellow"      "grey"       
[16061] "green"       "blue"        "blue"        "red"         "purple"     
[16066] "grey"        "turquoise"   "yellow"      "black"       "brown"      
[16071] "blue"        "brown"       "turquoise"   "green"       "turquoise"  
[16076] "turquoise"   "grey"        "grey"        "grey"        "grey"       
[16081] "brown"       "grey"        "grey"        "turquoise"   "turquoise"  
[16086] "grey"        "grey"        "turquoise"   "blue"        "grey"       
[16091] "turquoise"   "brown"       "turquoise"   "grey"        "green"      
[16096] "turquoise"   "grey"        "turquoise"   "brown"       "green"      
[16101] "grey"        "turquoise"   "grey"        "turquoise"   "yellow"     
[16106] "blue"        "yellow"      "grey"        "red"         "purple"     
[16111] "turquoise"   "grey"        "brown"       "turquoise"   "brown"      
[16116] "turquoise"   "blue"        "grey"        "black"       "grey"       
[16121] "grey"        "turquoise"   "turquoise"   "red"         "grey"       
[16126] "red"         "pink"        "turquoise"   "turquoise"   "grey"       
[16131] "turquoise"   "pink"        "grey"        "black"       "turquoise"  
[16136] "green"       "red"         "turquoise"   "turquoise"   "red"        
[16141] "grey"        "brown"       "grey"        "greenyellow" "blue"       
[16146] "grey"        "turquoise"   "turquoise"   "red"         "grey"       
[16151] "grey"        "grey"        "turquoise"   "pink"        "yellow"     
[16156] "magenta"     "turquoise"   "grey"        "blue"        "grey"       
[16161] "turquoise"   "pink"        "red"         "grey"        "blue"       
[16166] "green"       "grey"        "yellow"      "turquoise"   "green"      
[16171] "yellow"      "purple"      "red"         "purple"      "red"        
[16176] "turquoise"   "grey"        "green"       "red"         "pink"       
[16181] "grey"        "turquoise"   "turquoise"   "yellow"      "yellow"     
[16186] "turquoise"   "green"       "magenta"     "black"       "blue"       
[16191] "brown"       "yellow"      "grey"        "turquoise"   "grey"       
[16196] "turquoise"   "grey"        "yellow"      "green"       "green"      
[16201] "grey"        "greenyellow" "black"       "black"       "yellow"     
[16206] "blue"        "yellow"      "green"       "green"       "red"        
[16211] "turquoise"   "black"       "grey"        "grey"        "black"      
[16216] "magenta"     "yellow"      "green"       "brown"       "turquoise"  
[16221] "blue"        "yellow"      "blue"        "blue"        "purple"     
[16226] "grey"        "grey"        "turquoise"   "brown"       "brown"      
[16231] "brown"       "turquoise"   "blue"        "yellow"      "grey"       
[16236] "turquoise"   "grey"        "grey"        "black"       "black"      
[16241] "red"         "yellow"      "yellow"      "grey"        "grey"       
[16246] "grey"        "grey"        "grey"        "red"         "magenta"    
[16251] "grey"        "turquoise"   "turquoise"   "grey"        "purple"     
[16256] "turquoise"   "red"         "turquoise"   "turquoise"   "turquoise"  
[16261] "grey"        "turquoise"   "red"         "turquoise"   "turquoise"  
[16266] "grey"        "grey"        "turquoise"   "grey"        "grey"       
[16271] "turquoise"   "turquoise"  
pdf 
  2 
pdf 
  2 
pdf 
  2 
pdf 
  2 
