# Supplementary material for: Integrating single-cell sequencing and transcriptome analysis to unravel the mechanistic role of sialylation-related genes in sepsis-induced acute respiratory distress syndrome
Source: Front Immunol. 2025 May 1;16:1528769. doi: 10.3389/fimmu.2025.1528769 (PMC12078151; doi:10.3389/fimmu.2025.1528769)
Supplement: Supplementary Table 2 — CD19 and GPR65 were significantly co-enriched pathways. [file DataSheet2.zip › Codes files/r.00_rawdata.R]

#GSE32707
if(T){
  rm(list = ls())
  options( 'download.file.method.GEOquery' = 'libcurl' )
  ## libcurl LibCurl是免费的URL传输库
  # install.packages('AnnoProbe')
  #更新镜像库
  #devtools::install_git("https://gitee.com/jmzeng/GEOmirror")
  setwd('/data/nas1/shitianlong/project/08YQCQ-10301-11/')
  if(!dir.exists("00_rawdata")){dir.create("00_rawdata")}
  setwd("00_rawdata")
  if(!dir.exists("GSE32707")){dir.create("GSE32707")}
  setwd("GSE32707")
  library(GEOquery)
  library(tidyr)
  library(stringr)
  library(dplyr)
  library(GEOmirror)
  library(AnnoProbe)
  #数据准备
  gse <- "GSE32707"
  sdet <- AnnoProbe::geoChina(gse, mirror = 'tencent', destdir = '.')
  #sdet <- getGEO(gse,destdir = '.',getGPL = F)
  get_one <- sdet[[1]]
  data <- exprs(get_one)
  ex <- data
  boxplot(ex,las=2,main='exp-before')
  dev.off()
  # 对得到的表达矩阵操作，这个脚本会自动判断是否需要log2转化，如果没有log话，自动log2，并且返回：
  # "log2 transform finished"，返回 "log2 transform not needed" 意味着作者已经log过数据。
  qx <- as.numeric(quantile(ex, c(0., 0.25, 0.5, 0.75, 0.99, 1.0), na.rm=T))
  LogC <- (qx[5] > 100) ||
    (qx[6]-qx[1] > 50 && qx[2] > 0) ||
    (qx[2] > 0 && qx[2] < 1 && qx[4] > 1 && qx[4] < 2)
  if (LogC) { ex[which(ex <= 0)] <- NaN
  ex <- log2(ex+1)
  print("log2 transform finished")}else{print("log2 transform not needed")}
  data <- ex
  # boxplot(data,main="Non-normalized",las=2)
  # data <- limma::normalizeBetweenArrays(data, method="scale")
  # 'arg' should be one of “none”, “scale”, “quantile”, “Aquantile”, “Gquantile”, “Rquantile”, “Tquantile”, “vsn”, “cyclicloess”
  # boxplot(data,main="Normalized",las=2)
  # dev.off()
  gpls = sdet[[1]]@annotation#查看GPL，
  gpl = tryCatch({
    AnnoProbe::idmap(gpls,typ = "soft")
  },error = function(e){
    getGEO(gpls) %>% Table()
  })
  
  colnames(gpl) <- c("probe_id","symbol")
  gpl <- separate(gpl,symbol,into = c("symbol",NA),sep = " /// ")
  
  # ID 转换 -------------------------------------------------------------------
  data <- data[rownames(data) %in% gpl$probe_id,]
  gpl <- gpl[match(rownames(data),gpl$probe_id),] 
  
  data <- tibble::rownames_to_column(as.data.frame(data))
  data <- data[data$rowname %in% gpl$probe_id,] # 过滤有多个探针的基因
  data$rowname <- gpl[match(data$rowname,gpl$probe_id),2]
  data <- distinct(data,rowname,.keep_all = TRUE)  %>% na.omit(.) 
  rownames(data) <- data[,1]
  data <- data[,-1]
  #获取分组信息
  pd <- surv <- pData(sdet[[1]])
  
  # exp group诊断 ---------------------------------------------------------------
  table(pd$source_name_ch1)
  pd<-pd[pd$source_name_ch1!='untreated',]
  pd<-pd[pd$source_name_ch1!='Sepsis Day 7',]
  pd<-pd[pd$source_name_ch1!='se/ARDS Day 7',]
  pd<-pd[pd$source_name_ch1!='SIRS Day 0',]
  group <- data.frame(sample=pd$geo_accession,group=pd$source_name_ch1)
  table(group$group)
  #group$group<- rep(c("GDM", "control"), c(20, 17))
  group$group <- ifelse(group$group=='se/ARDS Day 0','ARDS','Sepsis')#Sepsis做对照
  table(group$group)
  exp.group <- group
  # exp group预后 ---------------------------------------------------------------
  # table(pd$title)
  # pd$group = ifelse(str_detect(pd$title,"Normal")==TRUE,"Normal","Tumor")
  # table(pd$group)
  # saveRDS(pd,'phe.rds')
  # exp.group <- pd[,"group",drop = F]
  # exp.group$sample <- rownames(exp.group)
  # table(exp.group$group)
  # # Normal  Tumor 
  # # 10    185 
  # # surv group---------------------------------------------------------
  # names(surv)
  # table(surv$title)
  # surv$group = ifelse(str_detect(surv$`status:ch1`,"DOD")==TRUE,"1","0")
  # table(surv$group)
  # # 0   1 
  # # 56 129 
  # surv <- surv[order(surv$group),]
  # surv$group = as.numeric(surv$group)
  # surv.group <- surv[,c("geo_accession","survival years:ch1","group"),drop = F] 
  # colnames(surv.group) <- c("sample","futime","fustat")
  # surv.group$futime <- as.numeric(surv.group$futime) 
  # surv.group <- na.omit(surv.group)
  
  coding <- read.table("/data/nas1/xieyunpeng/project/pipeline/PCG/protein_coding.txt",
                       sep = "\t",header = T)
  exp.dat <- data[intersect(coding$gene_name,rownames(data)), match(exp.group$sample,colnames(data)) ] 
  #exp.dat <- data[intersect(coding$gene_name,rownames(data)), match(rownames(exp.group),colnames(data)) ] 
  #surv.dat <- data[, match(rownames(surv.group),colnames(data)) ] 
  saveRDS(exp.dat,"exp.dat.rds")
  # saveRDS(surv.dat,"surv.dat.rds")
  # saveRDS(surv.group,"urv.group.rds")
  saveRDS(exp.group,"exp.group.rds")
  # save(exp.dat,surv.dat,surv.group,exp.group,file = "temp.rda")
  save(exp.dat,exp.group,file = "temp.rda")
  write.csv(exp.dat, file = '01.expr.csv',quote=F)
  write.csv(exp.group, file = '02.group.csv',quote=F)
}


#验证集GSE66890
if(T){
  rm(list = ls())
  options( 'download.file.method.GEOquery' = 'libcurl' )
  ## libcurl LibCurl是免费的URL传输库
  # install.packages('AnnoProbe')
  #更新镜像库
  #devtools::install_git("https://gitee.com/jmzeng/GEOmirror")
  setwd('/data/nas1/shitianlong/project/08YQCQ-10301-11/')
  if(!dir.exists("00_rawdata")){dir.create("00_rawdata")}
  setwd("00_rawdata")
  if(!dir.exists("GSE66890")){dir.create("GSE66890")}
  setwd("GSE66890")
  library(GEOquery)
  library(tidyr)
  library(stringr)
  library(dplyr)
  library(GEOmirror)
  library(AnnoProbe)
  #数据准备
  gse <- "GSE66890"
  sdet <- AnnoProbe::geoChina(gse, mirror = 'tencent', destdir = '.')
  #sdet <- getGEO(gse,destdir = '.',getGPL = F)
  get_one <- sdet[[1]]
  data <- exprs(get_one)
  ex <- data
  boxplot(ex,las=2,main='exp-before')
  dev.off()
  # 对得到的表达矩阵操作，这个脚本会自动判断是否需要log2转化，如果没有log话，自动log2，并且返回：
  # "log2 transform finished"，返回 "log2 transform not needed" 意味着作者已经log过数据。
  qx <- as.numeric(quantile(ex, c(0., 0.25, 0.5, 0.75, 0.99, 1.0), na.rm=T))
  LogC <- (qx[5] > 100) ||
    (qx[6]-qx[1] > 50 && qx[2] > 0) ||
    (qx[2] > 0 && qx[2] < 1 && qx[4] > 1 && qx[4] < 2)
  if (LogC) { ex[which(ex <= 0)] <- NaN
  ex <- log2(ex+1)
  print("log2 transform finished")}else{print("log2 transform not needed")}
  data <- ex
  # boxplot(data,main="Non-normalized",las=2)
  # data <- limma::normalizeBetweenArrays(data, method="scale")
  # 'arg' should be one of “none”, “scale”, “quantile”, “Aquantile”, “Gquantile”, “Rquantile”, “Tquantile”, “vsn”, “cyclicloess”
  # boxplot(data,main="Normalized",las=2)
  # dev.off()
  gpls = sdet[[1]]@annotation#查看GPL，
  gpl = tryCatch({
    AnnoProbe::idmap(gpls,typ = "soft")
  },error = function(e){
    getGEO(gpls) %>% Table()
  })
  
  colnames(gpl) <- c("probe_id","symbol")
  gpl <- separate(gpl,symbol,into = c("symbol",NA),sep = " /// ")
  
  # ID 转换 -------------------------------------------------------------------
  data <- data[rownames(data) %in% gpl$probe_id,]
  gpl <- gpl[match(rownames(data),gpl$probe_id),] 
  
  data <- tibble::rownames_to_column(as.data.frame(data))
  data <- data[data$rowname %in% gpl$probe_id,] # 过滤有多个探针的基因
  data$rowname <- gpl[match(data$rowname,gpl$probe_id),2]
  data <- distinct(data,rowname,.keep_all = TRUE)  %>% na.omit(.) 
  rownames(data) <- data[,1]
  data <- data[,-1]
  #获取分组信息
  pd <- surv <- pData(sdet[[1]])
  
  # exp group诊断 ---------------------------------------------------------------
  table(pd$`disease state:ch1`)
  pd<-pd[pd$`disease state:ch1`!='not meeting the Berlin definition of sepsis with ARDS and that they were excluded from analysis',]
  group <- data.frame(sample=pd$geo_accession,group=pd$`disease state:ch1`)
  table(group$group)
  #group$group<- rep(c("GDM", "control"), c(20, 17))
  group$group <- ifelse(group$group=='sepsis with ARDS','ARDS','Sepsis')
  table(group$group)
  exp.group <- group
  # exp group预后 ---------------------------------------------------------------
  # table(pd$title)
  # pd$group = ifelse(str_detect(pd$title,"Normal")==TRUE,"Normal","Tumor")
  # table(pd$group)
  # saveRDS(pd,'phe.rds')
  # exp.group <- pd[,"group",drop = F]
  # exp.group$sample <- rownames(exp.group)
  # table(exp.group$group)
  # # Normal  Tumor 
  # # 10    185 
  # # surv group---------------------------------------------------------
  # names(surv)
  # table(surv$title)
  # surv$group = ifelse(str_detect(surv$`status:ch1`,"DOD")==TRUE,"1","0")
  # table(surv$group)
  # # 0   1 
  # # 56 129 
  # surv <- surv[order(surv$group),]
  # surv$group = as.numeric(surv$group)
  # surv.group <- surv[,c("geo_accession","survival years:ch1","group"),drop = F] 
  # colnames(surv.group) <- c("sample","futime","fustat")
  # surv.group$futime <- as.numeric(surv.group$futime) 
  # surv.group <- na.omit(surv.group)
  
  coding <- read.table("/data/nas1/xieyunpeng/project/pipeline/PCG/protein_coding.txt",
                       sep = "\t",header = T)
  exp.dat <- data[intersect(coding$gene_name,rownames(data)), match(exp.group$sample,colnames(data)) ] 
  #exp.dat <- data[intersect(coding$gene_name,rownames(data)), match(rownames(exp.group),colnames(data)) ] 
  #surv.dat <- data[, match(rownames(surv.group),colnames(data)) ] 
  saveRDS(exp.dat,"exp.dat.rds")
  # saveRDS(surv.dat,"surv.dat.rds")
  # saveRDS(surv.group,"urv.group.rds")
  saveRDS(exp.group,"exp.group.rds")
  # save(exp.dat,surv.dat,surv.group,exp.group,file = "temp.rda")
  save(exp.dat,exp.group,file = "temp.rda")
  write.csv(exp.dat, file = '01.expr.csv',quote=F)
  write.csv(exp.group, file = '02.group.csv',quote=F)
}
