# Supplementary material for: Integrating single-cell sequencing and transcriptome analysis to unravel the mechanistic role of sialylation-related genes in sepsis-induced acute respiratory distress syndrome
Source: Front Immunol. 2025 May 1;16:1528769. doi: 10.3389/fimmu.2025.1528769 (PMC12078151; doi:10.3389/fimmu.2025.1528769)
Supplement: Supplementary Table 2 — CD19 and GPR65 were significantly co-enriched pathways. [file DataSheet2.zip › Codes files/r.01_DEGs2.R]

# 02 GSE66890差异基因鉴定-----fc为0.5，P。value
rm(list = ls())
setwd('/data/nas1/shitianlong/project/08YQCQ-10301-11/')
if (! dir.exists("./01_DEGs2")){
  dir.create("./01_DEGs2")
}
setwd("./01_DEGs2")
library(lance)
library(tidyverse)
library(magrittr)
library(stringr)
library(limma)
load("../00_rawdata/GSE66890/temp.rda")
df = exp.dat
df.group = exp.group
df = df[df.group$sample]
table(df.group$group)
df.group$group = factor(df.group$group, levels = c("Sepsis", "ARDS"))
design.mat = cbind(Sepsis = ifelse(df.group$group == "Sepsis", 1, 0), 
                   ARDS = ifelse(df.group$group == "Sepsis", 0, 1))
contrast.mat = makeContrasts(contrasts="ARDS-Sepsis", levels=design.mat)

fit = lmFit(df, design.mat)
fit = contrasts.fit(fit, contrast.mat)
fit = eBayes(fit)
fit = topTable(fit, coef = 1, number = Inf, adjust.method = "fdr")
#fit = fit[c(1,4,5)]
DEG=na.omit(fit)
logFC_cutoff <- 0.5
DEG$change = as.factor(
  ifelse(DEG$P.Value <0.05 & abs(DEG$logFC) > logFC_cutoff,
         ifelse(DEG$logFC > logFC_cutoff ,'UP','DOWN'),'NOT')
)
sig_diff <- subset(DEG,
                   DEG$P.Value < 0.05 & abs(DEG$logFC) > logFC_cutoff)

dim(DEG)
dim(sig_diff)
## 166   7
summary(sig_diff$change)
# DOWN  NOT   UP 
# 102    0   64
write.table(DEG,file = "DEG_all(GSE66890).xls",quote = F,sep = "\t",row.names = T)
write.table(sig_diff,file = "DEG_sig(GSE66890).xls",quote = F,sep = "\t",row.names = T)

saveRDS(sig_diff,paste0("../00_rawdata/GSE66890/DEG_sig(GSE66890)",".rds"))
########################上下调

# DEGs_up_down ------------------------------------------------------------
DE_RNA <- DEG
DERNA <- DE_RNA[order(DE_RNA$P.Value,DE_RNA$P.Value,decreasing = c(F,T)),]
DERNA[which(DE_RNA$logFC > 0 & DE_RNA$P.Value < 0.05),'sig'] <- 'up'
DERNA[which(DE_RNA$logFC < -0 & DE_RNA$P.Value < 0.05),'sig'] <- 'down'
DERNA[which(DE_RNA$P.Value >= 0.05 ),'sig'] <- 'none'
select_DERNA <- subset(DERNA,sig %in% c('up','down'))
write.table(select_DERNA,file = "DEGs_select(GSE66890).xls",quote = F,sep = "\t",row.names = T)
#根据 up 和 down 分开输出
result_up <- subset(DERNA, sig == 'up')
result_down <- subset(DERNA, sig == 'down')

save(DEG,result_up,result_down,select_DERNA,file = "DEGs_limma(GSE66890).Rdata")#保存当前文件

#查看上下调和总基因的个数
dim(result_up)#473
dim(result_down)#298
dim(select_DERNA)#771

## 火山图------
library(ggplot2)
library(ggthemes)
library(RColorBrewer)
library(Ipaper)
library(scales)
library(ggrepel)
dat_rep<-DEG[rownames(DEG)%in%
               rownames(rbind(head(sig_diff[order(sig_diff$logFC,decreasing = T),],10),
                              head(sig_diff[order(sig_diff$logFC,decreasing = F),],10))),]

volcano_plot<- ggplot(data = DEG, 
                      aes(x = logFC,
                          y = -log10(P.Value), 
                          color =change)) +
  scale_color_manual(values = c("#104680", "darkgray","#B72230")) +
  scale_x_continuous(breaks = c(-10,-6,-3,-1,0,1,3,6,10)) +
  scale_y_continuous(trans = "log1p",
                     breaks = c(0,1,5,10,20,50, 100,200)) +
  geom_point(size = 1.2, alpha = 0.4, na.rm=T) +
  theme_bw(base_size = 12, base_family = "Times") +
  geom_vline(xintercept = c(-0.5,0.5),##修改线
             lty = 4,
             col = "darkgray",
             lwd = 0.6)+
  geom_hline(yintercept = -log10(0.05),
             lty = 4,
             col = "darkgray",
             lwd = 0.6)+
  theme(legend.position = "right",
        panel.grid = element_blank(),
        legend.title = element_blank(),
        legend.text = element_text(face="bold",
                                   color="black",
                                   family = "Times",
                                   size=13),
        plot.title = element_text(hjust = 0.5),
        axis.text.x = element_text(face = "bold",
                                   color = "black",
                                   size = 15),
        axis.text.y = element_text(face = "bold",
                                   color = "black",
                                   size = 15),
        axis.title.x = element_text(face = "bold",
                                    color = "black",
                                    size = 15),
        axis.title.y = element_text(face = "bold",
                                    color = "black",
                                    size = 15)) +
  geom_label_repel(
    data = dat_rep,
    aes(label = rownames(dat_rep)),
    max.overlaps = 20,
    size = 3,
    box.padding = unit(0.5, "lines"),
    min.segment.length = 0,
    point.padding = unit(0.8, "lines"), segment.color = "black", show.legend = FALSE )+
  labs(x = "log2(Fold Change)",
       y = "-log10 (P.Value)")
volcano_plot
ggsave('01.volcano(GSE66890).png', volcano_plot,width = 8, height = 7)
ggsave('01.volcano(GSE66890).pdf', volcano_plot,width = 8, height = 7)
dev.off()
## 热图-------
library(pheatmap)
library(ggplot2)
library(RColorBrewer)
library(gplots)
group_rt<-df.group%>%as.data.frame()
group_rt<-group_rt[order(group_rt$group),]
rt<-df[,group_rt$sample]
group_rt<-data.frame(group_rt$group)
colnames(group_rt)<-'group'
rownames(group_rt)<-colnames(rt)
heat<-rt[rownames(dat_rep),]
x <- heat
#x<-log2(heat+1)
#x<-t(scale(t(heat)))
ann_colors<-list(
  group = c(Sepsis="#00CED1",ARDS="#F08080"))
pdf('02.heatmap(GSE66890).pdf',w=8,h=6)
pheatmap(mat=x,
         annotation_col = group_rt,
         color=bluered(100),#color=bluered(100),
         scale = "row",
         annotation_colors = ann_colors,
         fontsize = 10,
         show_colnames = F,
         cluster_cols = F,
         cluster_rows = T,
         show_rownames = T,
         annotation_names_row = F)
dev.off()
png('02.heatmap(GSE66890).png',w=650,h=500)
pheatmap(mat=x,
         annotation_col = group_rt,
         color=bluered(100),
         scale = "row",
         annotation_colors = ann_colors,
         fontsize = 10,
         show_colnames = F,
         cluster_cols = F,
         cluster_rows = T,
         show_rownames = T,
         annotation_names_row = F)
dev.off()
#############热图

#热图
library(pheatmap)
#热图数据处理

DE_RNA <- select_DERNA[order(select_DERNA$logFC,decreasing = T),] 
map_data <-  rbind(head(DE_RNA,10),tail(DE_RNA,10))
map_data$expression <- c(rep("Up",times = 10),rep("Down",times = 10))

heatmap_data <-  df[rownames(df) %in% rownames(map_data),]

annotation_row <-match(rownames(heatmap_data),rownames(map_data))  %>% map_data[.,c(1,9)]
annotation_r <- annotation_row[,-1] %>% as.data.frame()
rownames(annotation_r) <- rownames(annotation_row)
colnames(annotation_r) <- "expression"
ann_colors = list(
  Group = c(Sepsis = "#EFC4CE", MI = "#2775AB"),
  expression = c(Up = "#EB4B17", Down = "#03776A")
)

p <- pheatmap(mat=x,
              border="white",
              cluster_cols = F,
              clustering_method = "complete",
              color = colorRampPalette(c("#008000","white","#FF0000"))(10),
              cellwidth = 8, cellheight =20,
              show_rownames = T,
              show_colnames = F,
              display_numbers = F,#是否在热图的单元表示数字
              angle_col = 45,#调整标签角度
              hjust=1,vjust=1,
              fontsize = 10,fontsize_col = 5,
              scale = "row",
              treeheight_col = 30,treeheight_row = 30,
              annotation_col = group_rt,
              annotation_colors = ann_colors,
              annotation_row = annotation_r,
              annotation_names_row = F
) 

ggsave(filename = "03.DEGs_heatmap(GSE66890).pdf", width = 10, height = 8, p)
ggsave(filename = "03.DEGs_heatmap(GSE66890).png", width = 10, height = 8, p)
dev.off()
