# Supplementary material for: Integrating single-cell sequencing and transcriptome analysis to unravel the mechanistic role of sialylation-related genes in sepsis-induced acute respiratory distress syndrome
Source: Front Immunol. 2025 May 1;16:1528769. doi: 10.3389/fimmu.2025.1528769 (PMC12078151; doi:10.3389/fimmu.2025.1528769)
Supplement: Supplementary Table 2 — CD19 and GPR65 were significantly co-enriched pathways. [file DataSheet2.zip › Codes files/r.01_DEGs3.R]

rm(list = ls())
setwd("/data/nas1/shitianlong/project/08YQCQ-10301-11/")
if (!dir.exists("01_DEGs3")) {dir.create("01_DEGs3")}
setwd("01_DEGs3")
load("../00_rawdata/GSE32707/temp.rda")

gene<-read.table('../00_rawdata/SRGs.txt')
names(gene) <- c("Genes")


library(GSVA)
library(limma)
library(ggpubr)
library(reshape2)
rt<-exp.dat
group<-exp.group

exp<-t(rt)
exp<-as.data.frame(exp)
exp$ID<-rownames(exp)
group$ID<-group$sample
exp<-merge(group,exp,by='ID')
exp<-exp[exp$group=='ARDS',]
rownames(exp)<-exp$ID
exp<-exp[,-c(1,2)]
exp<-as.data.frame(exp)
exp<-t(exp)

dimnames=list(rownames(exp),colnames(exp))
mat=matrix(as.numeric(as.matrix(exp)),nrow=nrow(exp),dimnames=dimnames)
mat=avereps(mat)
mat=mat[rowMeans(mat)>0,]
mat <- mat[na.omit(mat), ]


#ssgsea分析
ssgseaScore=gsva(mat, gene, method='ssgsea', kcdf='Gaussian', abs.ranking=TRUE)
#定义ssGSEA score矫正函数
normalize=function(x){
  return((x-min(x))/(max(x)-min(x)))}
#对ssGSEA score进行矫正
data=normalize(ssgseaScore)
ssgseaOut=rbind(id=colnames(data), data)
# write.csv(ssgseaOut, file="SRGs.Score.csv",quote=F)

ssgseaOut<-as.data.frame(ssgseaOut)
ssgseaOut<-t(ssgseaOut)
ssgseaOut<-as.data.frame(ssgseaOut)
ssgseaOut$group<- ifelse(as.numeric(ssgseaOut$Genes) < median(as.numeric(ssgseaOut$Genes)),'low','high')

data<-ssgseaOut[,-2]
data<-ssgseaOut
write.csv(data,'GSE32027_median_group.csv')
data$Genes<-as.numeric(data$Genes)

p<-ggplot(data=data,aes(x=`group`,
                        y=`Genes`))+
  geom_boxplot(aes(fill=Genes),
               outlier.shape = 1,
               outlier.colour = "gray",
               outlier.alpha = 0.2)+
  theme_bw()+
  theme(panel.grid = element_blank(),
        axis.text.x = element_text(angle=60,hjust=1,vjust=1),
        legend.position = "bottom")+
  scale_fill_manual(values = c("high"="#1b9e77",
                               "low"="#d95f02"),
                    name=NULL)+
  labs(x=NULL,y="Genes")+
  scale_y_continuous(breaks = c(-2,-1,0),
                     labels = c("0.01","0.10","0.5"))+
  stat_compare_means(aes(group=group),symnum.args=list(cutpoints=c(0, 0.001, 0.01, 0.05, 1), symbols=c("***", "**", "*", "ns")), label="p.signif")
p
pdf(file="SRGs _box_plot_32707.pdf", width=8, height=6)
print(p)
dev.off()


comp=combn(group,2)
my_comparisons=list()
for(i in 1:ncol(comp)){my_comparisons[[i]]<-comp[,i]}
p1 = ggboxplot(data, x="group", y="Genes", fill="group",
               xlab="",
               ylab='SRGs score',
               palette=c("#00BFFF","#FF4040"),
               legend.title="",
               add = "jitter")+ 
  stat_compare_means(comparisons = my_comparisons) 
p1
ggsave('SRGs Score.pdf', p1)


#DEG
library(limma)
library(ggplot2)
rt<-exp.dat
group<-read.csv('GSE32027_median_group.csv',header = T,check.names = F,row.names = 1)
group<-group[,-2]
rt<-t(rt)
rt<-as.data.frame(rt)
rt$id<-rownames(rt)
rt<-merge(group,rt,by='id')
rownames(rt)<-rt$id
rt<-rt[,-c(1:2)]
rt<-t(rt)
rt<-as.data.frame(rt)

group_list<-group$group
design<-model.matrix(~0+factor(group_list))
colnames(design)<-levels(factor(group_list))
rownames(design)<-colnames(rt)
#contrast matrix
contrast.matrix<-makeContrasts(high-low,levels=design)
contrast.matrix
#limma DEG
data<-as.matrix(rt)
fit<-lmFit(data,design)
fit2<-contrasts.fit(fit,contrast.matrix)
fit2<-eBayes(fit2)
options(digits = 4)
DEG<-topTable(fit2,coef=1,n=Inf) 
dim(DEG)
DEG$change<-ifelse(DEG$P.Value> 0.05,"no_diff",
                   ifelse(DEG$logFC>= 0.5,"up" ,
                          ifelse(DEG$logFC< -0.5,"down","no_diff")))
table(DEG$change)
write.csv(DEG, file="median_score_DEGs_all.csv", row.names = T,quote=F)

GSE_diff <- DEG[DEG$change != "no_diff",]  

write.table(GSE_diff, "median_score_DEGs_diff.txt", sep='\t', quote = F, row.names = T)
