# Supplementary material for: Integrating single-cell sequencing and transcriptome analysis to unravel the mechanistic role of sialylation-related genes in sepsis-induced acute respiratory distress syndrome
Source: Front Immunol. 2025 May 1;16:1528769. doi: 10.3389/fimmu.2025.1528769 (PMC12078151; doi:10.3389/fimmu.2025.1528769)
Supplement: Supplementary Table 2 — CD19 and GPR65 were significantly co-enriched pathways. [file DataSheet2.zip › Codes files/r.04_Candidated_genes.R]

rm(list = ls())
setwd('/data/nas1/shitianlong/project/08YQCQ-10301-11/') 
if (!dir.exists("04_Candidated_genes")) {dir.create("04_Candidated_genes")}
setwd("04_Candidated_genes")
library(magrittr)

###数据准备
WGCNA<-read.table('/data/nas1/shitianlong/project/08YQCQ-10301-11/02_WGCNA/13.Module_gene.txt')$V1
deg = read.table('/data/nas1/shitianlong/project/08YQCQ-10301-11/01_DEGs/DEG_sig(GSE32707).xls') %>% rownames()

vennlist <- list('WGCNA' = WGCNA,'DEGs' = deg)#'PCD-RGs' = pcds,
inter_ID <- Reduce(intersect,vennlist)
paste0(inter_ID,collapse = '，')
saveRDS(inter_ID,"inter_ID.rds")
write.table(as.data.frame(inter_ID),'00.inter_ID.txt',row.names = FALSE,col.names=FALSE, sep = '\t', quote = FALSE)
openxlsx::write.xlsx(as.data.frame(inter_ID), file = "00.inter_ID.xlsx",rowNames = T)

library(VennDiagram)
library(RColorBrewer)
mycolor <-brewer.pal(12, 'Paired')[c(1, 3, 5)]
library(ggvenn)
opar <- par(family = "Roboto Condensed")

pdf(file = paste0("02.intersect_genes.pdf"),width = 8,height = 5)
a <- dev.cur()
png(file = paste0("02.intersect_genes.png"),width= 8, height= 5, units="in", res=300)
dev.control("enable")
par(mar = c(2,2,2,2),cex=1.5,family="Times")
ggvenn(vennlist,fill_color=mycolor,fill_alpha = .4,
       stroke_linetype = "longdash",set_name_size = 4,
       stroke_color = "transparent",
       show_percentage = T,
       text_size= 5)
dev.copy(which = a)
dev.off()
dev.off()


# 富集分析 -------------------------------------------------------------------
rm(list = ls())
setwd('/data/nas1/shitianlong/project/08YQCQ-10301-11/') 
if (!dir.exists("04_Candidated_genes")) {dir.create("04_Candidated_genes")}
setwd("04_Candidated_genes")

library(clusterProfiler)
library(DOSE)
library(org.Hs.eg.db)
library(ggplot2)
library(enrichplot)
library(GOplot)
library(tidyverse)

# sig_diff <- read.csv('../01_DEGs/02.DEGs_sig.csv',row.names = 1,check.names = F)
# com_diffs <- read.csv('../03_Venn/01.Candidate_gene.csv',row.names = 1,check.names = F)
com_diffs <- read.table('00.inter_ID.txt')$V1#header = T,check.names = F
sig_diff <- read.table("../01_DEGs/DEG_sig(GSE32707).xls",row.names = 1)
##交集基因富集结果只有2个CC，换差异基因结果只有6个。
#com_diffs <- rownames(sig_diff)
#sig_diff$symbol <- rownames(sig_diff)

gene_transform <- bitr(com_diffs,
                       fromType = "SYMBOL",
                       toType = c("ENTREZID",'ENSEMBL'),
                       OrgDb = "org.Hs.eg.db")

# GO富集------
ego <- enrichGO(gene = gene_transform$ENTREZID,
                OrgDb = org.Hs.eg.db,
                keyType = "ENTREZID",
                ont = "ALL",
                pAdjustMethod = 'BH',
                pvalueCutoff = 1,
                qvalueCutoff = 1,
                readable = TRUE)
go_result <- data.frame(ego)
table(go_result$ONTOLOGY)
# adj.p<0.05
# BP   CC   MF 
# 1590   66  134 
write.csv(go_result,file = "01.GO.csv",row.names = T)

go_result <- go_result[,c(1,2,3,9,7)]#只需要1,2,3,9,7列的数据
go_result$geneID <- stringr::str_replace_all(go_result$geneID,"/",",")#将geneID列的基因名用逗号替换/
names(go_result) <- c("Category","ID","term","Genes","adj_pval")#重新命名列名

#####获取差异基因以及对应FC
logfc <- sig_diff
logfc <- data.frame(gene = rownames(logfc),logFC=logfc$logFC)##修改
colnames(logfc) <- c('ID', 'logFC')
row.names(logfc)=logfc[,1]
circ <- circle_dat(go_result, logfc) #注意列名

go_bar <- GOCircle(circ, nsub = 10,
                   zsc.col = c('firebrick3', 'white', 'royalblue3'),
                   label.fontface='bold')

dev.off()
pdf('02.GO.pdf',w=10,h=6,family='Times')
go_bar <- GOCircle(circ, nsub = 10,
                   zsc.col = c('firebrick3', 'white', 'royalblue3'),
                   label.fontface='bold')
dev.off()

png('02.GO.png',w=10,h=6,family='Times',units='in',res=600)
go_bar <- GOCircle(circ, nsub = 10,
                   zsc.col = c('firebrick3', 'white', 'royalblue3'),
                   label.fontface='bold')
dev.off()

## KEGG富集分析------
KEGG <- enrichKEGG( gene = gene_transform$ENTREZID,   #基因列表 
                    organism = "hsa",  #物种
                    keyType = "kegg",  #指定的基因ID类型，
                    minGSSize = 1, 
                    maxGSSize = 500,
                    pvalueCutoff = 0.09,  
                    pAdjustMethod = "BH",
                    qvalueCutoff = 0.09
)
KEGG <- mutate(KEGG, richFactor = Count / as.numeric(sub("/\\d+", "", BgRatio)))

kk <- setReadable(KEGG, OrgDb = org.Hs.eg.db, keyType="ENTREZID")
kegg_result <- kk@result
hh <- as.data.frame(kegg_result)
rownames(hh) <- 1:nrow(hh)
hh <- hh[hh$pvalue <= 0.05,]
dim(hh)#31
write.csv(hh,'03.KEGG.csv',row.names = T)

ego=hh
kegg=data.frame(Category = "GO",ID = ego$ID,Term = ego$Description, Genes = gsub("/", ", ",ego$geneID), adj_pval =ego$p.adjust)
genelist <- data.frame(ID=rownames(sig_diff),logFC=sig_diff$logFC)
row.names(genelist)=genelist[,1]
circ <- circle_dat(kegg, genelist)

interest_term_kk <- head(kegg$Term, 10)
interest_gene_kk <- head(circ[,c("genes", "logFC")], 100)
interest_gene_kk <- unique(interest_gene_kk)
chord <- chord_dat(data = circ, genes=interest_gene_kk,
                   process = interest_term_kk )
trace(GOChord,edit=T)
p4<-GOChord( #KEGG富集和弦图，
  data = chord,
  title = 'KEGG Pathways',
  space = 0.02,#GO Term间距
  limit = c(0,1),
  gene.order = 'logFC',
  gene.space = 0.2,
  gene.size = 4.5,
  lfc.col = c('#E74A34','white','#00A087'), #上下调基因颜色
  ribbon.col=brewer.pal(length(unique(head(kegg$Term, 10))), "Set3"),#GO term 颜色设置
  process.label = 15
)
p4
dev.off()

pdf('04.KEGG.pdf',w=16,h=14,family='Times')
print(p4)
dev.off()

png('04.KEGG.png',w=16,h=14,family='Times',units='in',res=600)
print(p4)
dev.off()

save.image('enrich.Rdata')


# important segment -------------------------------------------------------
# rm(list = ls())
paste0("得到",dim(hh)[[1]],"条通路")
#"得到31条通路"
dim(hh)
# 31 10
paste0(hh$Description[1:10],collapse = "（）,")
#[1] "Apoptosis（）,Transcriptional misregulation in cancer（）,One carbon pool by folate（）,Glycosaminoglycan biosynthesis - chondroitin sulfate / dermatan sulfate（）,Glycosaminoglycan biosynthesis - heparan sulfate / heparin（）,Antifolate resistance（）,Allograft rejection（）,Graft-versus-host disease（）,Type I diabetes mellitus（）,Autoimmune thyroid disease"


#p为0.09富集不到组分和功能，不运行
# # enrich ------------------------------------------------------------------
# library(clusterProfiler)
# library(stringr)
# library(ComplexHeatmap)
# library(org.Hs.eg.db)
# library(ggplot2)
# options(stringsAsFactors = F)
# 
# # setwd('/data/nas1/shitianlong/project/06YQTY-10207-12/')
# # if(!dir.exists("05_enrich")){dir.create("05_enrich")}
# # setwd("05_enrich")
# # mycolor <- readRDS("/data/nas1/xieyunpeng/project/ladder/mypalette.rds")
# #数据准备
# #enrich_ID <- read.table('../04_unite_gene/1.14_unite_gene/02.final_common_gene.txt',header = T,check.names = F)#双模块
# enrich_ID <- readRDS('inter_ID.rds')#header = T,check.names = F
# select_DERNA <- read.table("../01_DEGs/DEG_sig(GSE32707).xls",row.names = 1)
# gene_symbol <- clusterProfiler::bitr(
#   geneID = enrich_ID,
#   fromType = "SYMBOL",
#   toType = "ENTREZID",
#   OrgDb = "org.Hs.eg.db")
# ######  03.1_GO######
# 
# enrich_go <- enrichGO(gene = gene_symbol[,2],
#                       OrgDb = org.Hs.eg.db,
#                       keyType = "ENTREZID",
#                       ont = "ALL",
#                       pAdjustMethod = "fdr",
#                       pvalueCutoff = 0.09,
#                       qvalueCutoff = 0.09,
#                       readable = TRUE)
# enrich_go <- mutate(enrich_go, richFactor = Count / as.numeric(sub("/\\d+", "", BgRatio)))
# 
# #保存GO注释文件
# GO_ALL <- enrich_go@result
# GO_ALL <- GO_ALL[GO_ALL$p.adjust <1,]
# BP <- GO_ALL[GO_ALL$ONTOLOGY=='BP', ]
# BP <- BP[order(BP$Count,decreasing = T),]
# CC <- GO_ALL[GO_ALL$ONTOLOGY=='CC', ]
# CC <- CC[order(CC$Count,decreasing = T),]
# MF <- GO_ALL[GO_ALL$ONTOLOGY=='MF', ]
# MF <- MF[order(MF$Count,decreasing = T),]
# paste0("得到",dim(GO_ALL)[[1]],"个结果，其中",dim(BP)[[1]],"个生物学过程，",dim(CC)[[1]],"个细胞组分，",dim(MF)[[1]],"个分子功能")
# #"得到165个结果，其中102个生物学过程，15个细胞组分，48个分子功能"
# 
# write.table(GO_ALL,file = "00.go_ALL.txt",sep = "\t",quote = F,row.names = F)
# write.table(as.data.frame(BP), '00.GO_BP.txt', sep = '\t', row.names = FALSE, quote = FALSE)
# write.table(as.data.frame(CC), '00.GO_CC.txt', sep = '\t', row.names = FALSE, quote = FALSE)
# write.table(as.data.frame(MF), '00.GO_MF.txt', sep = '\t', row.names = FALSE, quote = FALSE)
# 
# 
# display_number = c(5, 5, 5)#这三个数字分别代表选取的BP、CC、MF的通路条数，这个自己设置就行了
# ego_result_BP <- as.data.frame(BP)[1:display_number[1], ]
# ego_result_CC <- as.data.frame(CC)[1:display_number[2], ]
# ego_result_MF <- as.data.frame(MF)[1:display_number[3], ]
# paste0(ego_result_BP$Description,collapse = "（）；")
# paste0(ego_result_CC$Description,collapse = "（）；")
# paste0(ego_result_MF$Description,collapse = "（）；")
# 
# #GO柱状图-合并
# if(T){
#   go_enrich_df <- data.frame(
#     ID=c(ego_result_BP$ID, ego_result_CC$ID, ego_result_MF$ID),
#     Description=c(ego_result_BP$Description,ego_result_CC$Description,ego_result_MF$Description),
#     GeneNumber=c(ego_result_BP$Count, ego_result_CC$Count, ego_result_MF$Count),
#     type=factor(c(rep("BP:biological process", display_number[1]), 
#                   rep("CC:cellular component", display_number[2]),
#                   rep("MF:molecular function", display_number[3])), 
#                 levels=c("BP:biological process", "CC:cellular component","MF:molecular function" )))
#   
#   ##开始绘制GO柱状图
#   ###横着的柱状图
#   go_enrich_df$type_order=factor(rev(as.integer(rownames(go_enrich_df))),labels=rev(go_enrich_df$Description))#这一步是必须的，为了让柱子按顺序显示，不至于很乱
#   COLS <- c("#EFC000B2", "#4DBBD5B2", "#00A087B2")#设定颜色
#   
#   p <- ggplot(data=go_enrich_df, aes(x=type_order,y=GeneNumber, fill=type)) + #横纵轴取值
#     geom_bar(stat="identity", width=0.8) + #柱状图的宽度，可以自己设置
#     scale_fill_manual(values = COLS) + ###颜色
#     coord_flip() + ##这一步是让柱状图横过来，不加的话柱状图是竖着的
#     xlab("GO term") + 
#     ylab("Gene Number") + 
#     labs(title = "GO Terms")+
#     theme_bw()+theme(
#       legend.background = element_rect(fill = "white", color = "black", size = 0.2),
#       legend.text = element_text(face="bold",color="black",family = "Times",size=12),
#       plot.title = element_text(hjust = 0.5, face = "bold",color = "black",family = "Times",size = 18),
#       axis.text.x = element_text(face = "bold",color = "black",size = 14),
#       axis.text.y = element_text(face = "bold",color = "black",size = 14),
#       axis.title.x = element_text(face = "bold",color = "black",family = "Times",size = 18),
#       axis.title.y = element_text(face = "bold",color = "black",family = "Times",size = 18),
#       plot.subtitle = element_text(hjust = 0.5,family = "Times", size = 14, face = "italic", colour = "black")
#     )
#   ggsave(filename = "01.go_barplot.pdf", height = 8, width = 12, p)
#   ggsave(filename = "01.go_barplot.png", height = 8, width = 12, p)
#   
#   
# } 
# 
# # circ
# if(T){
#   
#   go_tem <- rbind(ego_result_BP,ego_result_CC,ego_result_MF)
#   go <-  data.frame(Category = go_tem[,'ONTOLOGY'],ID = go_tem[,'ID'],Term = go_tem[,'Description'], 
#                     Genes = gsub("/", ", ", go_tem[,'geneID']), adj_pval = go_tem[,'p.adjust'])
#   genelist <- data.frame(ID = rownames(select_DERNA), logFC = select_DERNA$logFC)
#   
#   row.names(genelist)=genelist[,1]
#   library(GOplot)
#   circ <- circle_dat(go, genelist)
#   # p <- GOCircle(circ,rad1=2.5,rad2=3.5,label.size= 5,nsub=10)
#   go_tem$p.adjust <- -log10(go_tem$p.adjust)
#   ##将以上我们摘取的部分通路重新组合成数据框
#   go_enrich_df <- data.frame(
#     category=go_tem$ONTOLOGY, 
#     gene_num.min = 0,
#     gene_num.max = 200,
#     gene_num.rich=go_tem$Count,
#     "-log10.p" = go_tem$p.adjust,
#     up.regulated = 0,
#     down.regulated = 0,
#     rich.factor = go_tem$richFactor,
#     Description=go_tem$ID)
#   circ$sig <- ifelse(circ$logFC > 0,"up","down")
#   tem1 <- go_enrich_df$Description
#   
#   for(i in 1:15){
#     x = tem1[i]
#     circ1 <- circ[grep(x,circ$ID),]
#     num1 <- nrow(circ1)
#     tem2 <- as.data.frame(table(circ1$sig))
#     if(nrow(tem2) == 2){
#       go_enrich_df[match(x,go_enrich_df$Description),7] = table(circ1$sig)[[1]]
#       go_enrich_df[match(x,go_enrich_df$Description),6] = table(circ1$sig)[[2]]
#     }else if(tem2[1,1] == "up"){
#       go_enrich_df[match(x,go_enrich_df$Description),7] = table(circ1$sig)[[1]]
#     }else{
#       go_enrich_df[match(x,go_enrich_df$Description),6] = table(circ1$sig)[[1]]}
#   }
#   
#   #读取示例数据，富集结果
#   #首先给 ko id 排个序，默认按照原表格中的排列顺序
#   go_enrich_df$Description <- factor(go_enrich_df$Description, levels = go_enrich_df$Description)
#   rownames(go_enrich_df) <- go_enrich_df$Description
#   pdf(file = paste0("01_GOcirclize_plot.pdf"),width = 12,height = 6)
#   a <- dev.cur()   
#   png(file = paste0("01_GOcirclize_plot.png"),width= 12, height= 6, units="in", res=300)
#   dev.control("enable")
#   par(mar = c(2,2,2,2),cex=1.5,family="Times")
#   circle_size = unit(1, 'snpc')
#   #加载 circlize 包
#   library(circlize)
#   ##整体布局
#   circos.par(gap.degree = 2, start.degree = 90)
#   ##第一圈，绘制 ko
#   plot_data <- go_enrich_df[c('Description', 'gene_num.min', 'gene_num.max')]  #选择作图数据集，定义了 ko 区块的基因总数量范围
#   ko_color <- c(rep('#EFC000B2', 5), rep('#4DBBD5B2', 5), rep('#00A087B2', 5))  #定义分组颜色
#   circos.genomicInitialize(plot_data, plotType = NULL, major.by = 1)  #一个总布局
#   circos.track(
#     ylim = c(0, 1), track.height = 0.05, bg.border = NA, bg.col = ko_color,  #圈图的高度、颜色等设置
#     panel.fun = function(x, y) {
#       ylim = get.cell.meta.data('ycenter')  #ylim、xlim 用于指定 ko id 文字标签添加的合适坐标
#       xlim = get.cell.meta.data('xcenter')
#       sector.name = get.cell.meta.data('sector.index')  #sector.name 用于提取 ko id 名称
#       circos.axis(h = 'top', labels.cex = 0.4, major.tick.percentage = 0.4, labels.niceFacing = FALSE)  #绘制外周的刻度线
#       circos.text(xlim, ylim, sector.name, cex = 0.4, niceFacing = FALSE)  #将 ko id 文字标签添加在图中指定位置处
#     } )
#   colnames(go_enrich_df)[5] <- c("-log10(p.adj)")
#   ##第二圈，绘制富集的基因和富集 p 值
#   plot_data <- go_enrich_df[c('Description', 'gene_num.min', 'gene_num.rich', '-log10(p.adj)')]  #选择作图数据集，包括富集基因数量以及 p 值等信息
#   label_data <- go_enrich_df['gene_num.rich']  #标签数据集，仅便于作图时添加相应的文字标识用
#   p_max <- round(max(go_enrich_df$`-log10(p.adj)`)) + 1  #定义一个 p 值的极值，以方便后续作图
#   colorsChoice <- colorRampPalette(c('white','#4393C3'))  #这两句用于定义 p 值的渐变颜色
#   color_assign <- colorRamp2(breaks = 0:p_max, col = colorsChoice(p_max + 1))
#   circos.genomicTrackPlotRegion(
#     plot_data, track.height = 0.08, bg.border = NA, stack = TRUE,  #圈图的高度、颜色等设置
#     panel.fun = function(region, value, ...) {
#       circos.genomicRect(region, value, col = color_assign(value[[1]]), border = NA, ...)  #区块的长度反映了富集基因的数量，颜色与 p 值有关
#       ylim = get.cell.meta.data('ycenter')  #同上文，ylim、xlim、sector.name 等用于指定文字标签（富集基因数量）添加的合适坐标
#       xlim = label_data[get.cell.meta.data('sector.index'),1] / 2
#       sector.name = label_data[get.cell.meta.data('sector.index'),1]
#       circos.text(xlim, ylim, sector.name, cex = 0.4, niceFacing = FALSE)  #将文字标签添（富集基因数量）加在图中指定位置处
#     } )
#   
#   ##第三圈，绘制上下调基因
#   #首先基于表格中上下调基因的数量，计算它们的占比
#   go_enrich_df$all.regulated <- go_enrich_df$up.regulated + go_enrich_df$down.regulated
#   go_enrich_df$up.proportion <- go_enrich_df$up.regulated / go_enrich_df$all.regulated
#   go_enrich_df$down.proportion <- go_enrich_df$down.regulated / go_enrich_df$all.regulated
#   
#   #随后，根据上下调基因的相对比例，分别计算它们在作图时的“区块坐标”和“长度”
#   go_enrich_df$up <- go_enrich_df$up.proportion * go_enrich_df$gene_num.max
#   plot_data_up <- go_enrich_df[c('Description', 'gene_num.min', 'up')]
#   names(plot_data_up) <- c('Description', 'start', 'end')
#   plot_data_up$type <- 1  #分配 1 指代上调基因
#   
#   go_enrich_df$down <- go_enrich_df$down.proportion * go_enrich_df$gene_num.max + go_enrich_df$up
#   plot_data_down <- go_enrich_df[c('Description', 'up', 'down')]
#   names(plot_data_down) <- c('Description', 'start', 'end')
#   plot_data_down$type <- 2  #分配 2 指代下调基因
#   
#   #选择作图数据集（作图用）、标签数据集（添加相应的文字标识用），并分别为上下调基因赋值不同颜色
#   plot_data <- rbind(plot_data_up, plot_data_down)
#   label_data <- go_enrich_df[c('up', 'down', 'up.regulated', 'down.regulated')]
#   color_assign <- colorRamp2(breaks = c(1, 2), col = c('#FDDBC7', '#9ACD32'))
#   #继续绘制圈图
#   circos.genomicTrackPlotRegion(
#     plot_data, track.height = 0.08, bg.border = NA, stack = TRUE,  #圈图的高度、颜色等设置
#     panel.fun = function(region, value, ...) {
#       circos.genomicRect(region, value, col = color_assign(value[[1]]), border = NA, ...)  #这里紫色代表上调基因，蓝色代表下调基因，区块的长度反映了上下调基因的相对占比
#       ylim = get.cell.meta.data('cell.bottom.radius') - 0.5  #同上文，ylim、xlim、sector.name 等用于指定文字标签（上调基因数量）添加的合适坐标
#       xlim = label_data[get.cell.meta.data('sector.index'),1] / 2
#       sector.name = label_data[get.cell.meta.data('sector.index'),3]
#       circos.text(xlim, ylim, sector.name, cex = 0.4, niceFacing = FALSE)  #将文字标签（上调基因数量）添加在图中指定位置处
#       xlim = (label_data[get.cell.meta.data('sector.index'),2]+label_data[get.cell.meta.data('sector.index'),1]) / 2
#       sector.name = label_data[get.cell.meta.data('sector.index'),4]
#       circos.text(xlim, ylim, sector.name, cex = 0.4, niceFacing = FALSE)  #类似的操作，将下调基因数量的标签也添加在图中
#     } )
#   # go_enrich_df$`-log10(pvalue)` <- 10*go_enrich_df$`-log10(pvalue)`
#   ##第四圈，绘制富集得分
#   plot_data <- go_enrich_df[c('Description', 'gene_num.min', 'gene_num.max', 'rich.factor')]  #选择作图数据集，标准化后的富集得分
#   label_data <- go_enrich_df['category']  #将通路的分类信息提取出，和下一句一起，便于作图时按分组分配颜色
#   color_assign <- c('BP' = '#EFC000B2', 'CC' = '#4DBBD5B2', 'MF' = '#00A087B2')
#   #E64B35B2" "#4DBBD5B2" "#00A087B2
#   circos.genomicTrack(
#     plot_data, ylim = c(0, 0.5), track.height = 0.3, bg.col = 'gray95', bg.border = NA,  #圈图的高度、颜色等设置
#     panel.fun = function(region, value, ...) {
#       sector.name = get.cell.meta.data('sector.index')  #sector.name 用于提取 ko id 名称，并添加在下一句中匹配 ko 对应的高级分类，以分配颜色
#       circos.genomicRect(region, value, col = color_assign[label_data[sector.name,1]], border = NA, ytop.column = 1, ybottom = 0, ...)  #绘制矩形区块，高度代表富集得分，颜色代表 ko 的分类
#       circos.lines(c(0, max(region)), c(0.05, 0.05), col = 'gray', lwd = 0.3)  #可选在富集得分等于 0.5 的位置处添加一个灰线
#     } )
#   ##绘图完毕后，不要忘了清除痕迹，以免影响下一次作图
#   circos.clear()
#   
#   category_legend <- Legend(#E64B35B2" "#4DBBD5B2" "#00A087B2
#     labels = c("BP:biological process", "CC:cellular component","MF:molecular function" ),
#     type = 'points', pch = NA, background = c('#EFC000B2', '#4DBBD5B2', '#00A087B2'), 
#     labels_gp = gpar(fontsize = 8), grid_height = unit(0.5, 'cm'), grid_width = unit(0.5, 'cm'))
#   
#   updown_legend <- Legend(
#     labels = c('Up-regulated', 'Down-regulated'), 
#     type = 'points', pch = NA, background = c('#FDDBC7', '#9ACD32'), 
#     
#     labels_gp = gpar(fontsize = 8), grid_height = unit(0.5, 'cm'), grid_width = unit(0.5, 'cm'))
#   
#   pvalue_legend <- Legend(
#     col_fun = colorRamp2(round(seq(0, p_max, length.out = 6), 0), 
#                          colorRampPalette(c('white','#4393C3'))(6)),
#     legend_height = unit(3, 'cm'), labels_gp = gpar(fontsize = 8), 
#     title_gp = gpar(fontsize = 9), title_position = 'topleft', title = '-Log10(p.adj)')
#   
#   lgd_list_vertical <- packLegend(updown_legend, pvalue_legend)
#   pushViewport(viewport(x = 0.85, y = 0.5))
#   grid.draw(lgd_list_vertical)
#   upViewport()
#   
#   lgd_list_vertical <- packLegend(category_legend)
#   pushViewport(viewport(x = 0.5, y = 0.5))
#   grid.draw(lgd_list_vertical)
#   upViewport()
#   dev.copy(which = a) 
#   dev.off()
#   dev.off()
# }
# 
# # # 03.2_KEGG ---------------------------------------------------------------
# if(T){
#   # rm(list = ls())
#   library(clusterProfiler)
#   library(stringr)
#   library(ComplexHeatmap)
#   options(stringsAsFactors = F)
#   
#   setwd('/data/nas1/shitianlong/project/08YQCQ-10301-11/') 
#   if (!dir.exists("04_Candidated_genes")) {dir.create("04_Candidated_genes")}
#   setwd("04_Candidated_genes")
#   
#   gene_symbol <- clusterProfiler::bitr(
#     geneID = enrich_ID,
#     fromType = "SYMBOL",
#     toType = "ENTREZID",
#     OrgDb = "org.Hs.eg.db")
#   KEGG <- enrichKEGG( gene = gene_symbol$ENTREZID,   #基因列表 
#                       organism = "hsa",  #物种
#                       keyType = "kegg",  #指定的基因ID类型，
#                       minGSSize = 1, 
#                       maxGSSize = 500,
#                       pvalueCutoff = 0.05,  
#                       pAdjustMethod = "BH",
#                       qvalueCutoff = 0.09
#   )
#   KEGG <- mutate(KEGG, richFactor = Count / as.numeric(sub("/\\d+", "", BgRatio)))
#   
#   kk <- setReadable(KEGG, OrgDb = org.Hs.eg.db, keyType="ENTREZID")
#   kegg_result <- kk@result
#   hh <- as.data.frame(kegg_result)
#   rownames(hh) <- 1:nrow(hh)
#   hh <- hh[hh$p.adjust <= 1,]
#   dim(hh)#190
#   hh <- hh[order(hh$Count,decreasing = T),]
#   write.table(hh,file = "00.KEGG.txt",sep = "\t",quote = F,row.names = F)
#   rownames(hh) <- 1:nrow(hh)
#   hh$order=factor(rev(as.integer(rownames(hh))),labels = rev(hh$Description))
#   kk <- hh[c(1:10),] 
#   
#   paste0(kk$Description,collapse = "（）；")
#   
#   str(hh)
#   #select_DERNA <- readRDS("../00_rawdata/00_temp/tcga_filter_diff2.rds")
#   go <-  data.frame(Category = "KEGG",ID = kk[,'ID'],Term = kk[,'Description'], 
#                     Genes = gsub("/", ", ", kk[,'geneID']), adj_pval = kk[,'p.adjust'])
#   genelist <- data.frame(ID = rownames(select_DERNA), logFC = select_DERNA$logFC)
#   
#   row.names(genelist)=genelist[,1]
#   library(GOplot)
#   circ <- circle_dat(go, genelist)
#   # p <- GOCircle(circ,rad1=2.5,rad2=3.5,label.size= 5,nsub=10)
#   kk$p.adjust <- -log10(kk$p.adjust)
#   ##将以上我们摘取的部分通路重新组合成数据框
#   go_enrich_df <- data.frame(
#     category="KEGG", 
#     gene_num.min = 0,
#     gene_num.max = 100,
#     gene_num.rich=kk$Count,
#     "-log10.p" = kk$p.adjust,
#     up.regulated = 0,
#     down.regulated = 0,
#     rich.factor = kk$richFactor,
#     Description=kk$ID)
#   circ$sig <- ifelse(circ$logFC > 0,"up","down")
#   
#   tem1 <- go_enrich_df$Description
#   
#   for(i in 1:10){
#     x = tem1[i]
#     circ1 <- circ[grep(x,circ$ID),]
#     num1 <- nrow(circ1)
#     tem2 <- as.data.frame(table(circ1$sig))
#     if(nrow(tem2) == 2){
#       go_enrich_df[match(x,go_enrich_df$Description),7] = table(circ1$sig)[[1]]
#       go_enrich_df[match(x,go_enrich_df$Description),6] = table(circ1$sig)[[2]]
#     }else if(tem2[1,1] == "up"){
#       go_enrich_df[match(x,go_enrich_df$Description),7] = table(circ1$sig)[[1]]
#     }else{
#       go_enrich_df[match(x,go_enrich_df$Description),6] = table(circ1$sig)[[1]]}
#   }
#   
#   #读取示例数据，富集结果
#   #首先给 ko id 排个序，默认按照原表格中的排列顺序
#   go_enrich_df$Description <- factor(go_enrich_df$Description, levels = go_enrich_df$Description)
#   rownames(go_enrich_df) <- go_enrich_df$Description
#   library(ggplot2)
#   ####创建一个 pdf 画板
#   
#   pdf(file = paste0("02.KEGG_cic.pdf"),width = 13,height = 6)
#   a <- dev.cur()   
#   png(file = paste0("02.KEGG_cic.png"),width= 13, height= 6, units="in", res=300)
#   dev.control("enable")
#   par(family="Times")
#   circle_size = unit(1, 'snpc')
#   
#   #加载 circlize 包
#   library(circlize)
#   
#   ##整体布局
#   circos.par(gap.degree = 2, start.degree = 90)
#   ##第一圈，绘制 ko
#   plot_data <- go_enrich_df[c('Description', 'gene_num.min', 'gene_num.max')]  #选择作图数据集，定义了 ko 区块的基因总数量范围
#   ko_color <- c(rep('#F7CC13', 10))  #定义分组颜色
#   circos.genomicInitialize(plot_data, plotType = NULL, major.by = 1)  #一个总布局
#   circos.track(
#     ylim = c(0, 1), track.height = 0.05, bg.border = NA, bg.col = ko_color,  #圈图的高度、颜色等设置
#     panel.fun = function(x, y) {
#       ylim = get.cell.meta.data('ycenter')  #ylim、xlim 用于指定 ko id 文字标签添加的合适坐标
#       xlim = get.cell.meta.data('xcenter')
#       sector.name = get.cell.meta.data('sector.index')  #sector.name 用于提取 ko id 名称
#       circos.axis(h = 'top', labels.cex = 0.4, major.tick.percentage = 0.4, labels.niceFacing = FALSE)  #绘制外周的刻度线
#       circos.text(xlim, ylim, sector.name, cex = 0.4, niceFacing = FALSE)  #将 ko id 文字标签添加在图中指定位置处
#     } )
#   colnames(go_enrich_df)[5] <- c("-log10(padj)")
#   ##第二圈，绘制富集的基因和富集 p 值
#   plot_data <- go_enrich_df[c('Description', 'gene_num.min', 'gene_num.rich', '-log10(padj)')]  #选择作图数据集，包括富集基因数量以及 p 值等信息
#   label_data <- go_enrich_df['gene_num.rich']  #标签数据集，仅便于作图时添加相应的文字标识用
#   p_max <- round(max(go_enrich_df$`-log10(padj)`)) + 1  #定义一个 p 值的极值，以方便后续作图
#   colorsChoice <- colorRampPalette(c('white','#4393C3'))  #这两句用于定义 p 值的渐变颜色
#   color_assign <- colorRamp2(breaks = 0:p_max, col = colorsChoice(p_max + 1))
#   
#   circos.genomicTrackPlotRegion(
#     plot_data, track.height = 0.08, bg.border = NA, stack = TRUE,  #圈图的高度、颜色等设置
#     panel.fun = function(region, value, ...) {
#       circos.genomicRect(region, value, col = color_assign(value[[1]]), border = NA, ...)  #区块的长度反映了富集基因的数量，颜色与 p 值有关
#       ylim = get.cell.meta.data('ycenter')  #同上文，ylim、xlim、sector.name 等用于指定文字标签（富集基因数量）添加的合适坐标
#       xlim = label_data[get.cell.meta.data('sector.index'),1] / 2
#       sector.name = label_data[get.cell.meta.data('sector.index'),1]
#       circos.text(xlim, ylim, sector.name, cex = 0.4, niceFacing = FALSE)  #将文字标签添（富集基因数量）加在图中指定位置处
#     } )
#   
#   ##第三圈，绘制上下调基因
#   #首先基于表格中上下调基因的数量，计算它们的占比
#   go_enrich_df$all.regulated <- go_enrich_df$up.regulated + go_enrich_df$down.regulated
#   go_enrich_df$up.proportion <- go_enrich_df$up.regulated / go_enrich_df$all.regulated
#   go_enrich_df$down.proportion <- go_enrich_df$down.regulated / go_enrich_df$all.regulated
#   
#   #随后，根据上下调基因的相对比例，分别计算它们在作图时的“区块坐标”和“长度”
#   go_enrich_df$up <- go_enrich_df$up.proportion * go_enrich_df$gene_num.max
#   plot_data_up <- go_enrich_df[c('Description', 'gene_num.min', 'up')]
#   names(plot_data_up) <- c('Description', 'start', 'end')
#   plot_data_up$type <- 1  #分配 1 指代上调基因
#   
#   go_enrich_df$down <- go_enrich_df$down.proportion * go_enrich_df$gene_num.max + go_enrich_df$up
#   plot_data_down <- go_enrich_df[c('Description', 'up', 'down')]
#   names(plot_data_down) <- c('Description', 'start', 'end')
#   plot_data_down$type <- 2  #分配 2 指代下调基因
#   
#   #选择作图数据集（作图用）、标签数据集（添加相应的文字标识用），并分别为上下调基因赋值不同颜色
#   plot_data <- rbind(plot_data_up, plot_data_down)
#   label_data <- go_enrich_df[c('up', 'down', 'up.regulated', 'down.regulated')]
#   color_assign <- colorRamp2(breaks = c(1, 2), col = c('#FDDBC7', '#9ACD32'))
#   
#   #继续绘制圈图
#   circos.genomicTrackPlotRegion(
#     plot_data, track.height = 0.08, bg.border = NA, stack = TRUE,  #圈图的高度、颜色等设置
#     panel.fun = function(region, value, ...) {
#       circos.genomicRect(region, value, col = color_assign(value[[1]]), border = NA, ...)  #这里紫色代表上调基因，蓝色代表下调基因，区块的长度反映了上下调基因的相对占比
#       ylim = get.cell.meta.data('cell.bottom.radius') - 0.5  #同上文，ylim、xlim、sector.name 等用于指定文字标签（上调基因数量）添加的合适坐标
#       xlim = label_data[get.cell.meta.data('sector.index'),1] / 2
#       sector.name = label_data[get.cell.meta.data('sector.index'),3]
#       circos.text(xlim, ylim, sector.name, cex = 0.4, niceFacing = FALSE)  #将文字标签（上调基因数量）添加在图中指定位置处
#       xlim = (label_data[get.cell.meta.data('sector.index'),2]+label_data[get.cell.meta.data('sector.index'),1]) / 2
#       sector.name = label_data[get.cell.meta.data('sector.index'),4]
#       circos.text(xlim, ylim, sector.name, cex = 0.4, niceFacing = FALSE)  #类似的操作，将下调基因数量的标签也添加在图中
#     } )
#   # go_enrich_df$`-log10(padj)` <- 10*go_enrich_df$`-log10(pvalue)`
#   ##第四圈，绘制富集得分
#   plot_data <- go_enrich_df[c('Description', 'gene_num.min', 'gene_num.max', 'rich.factor')]  #选择作图数据集，标准化后的富集得分
#   label_data <- go_enrich_df['category']  #将通路的分类信息提取出，和下一句一起，便于作图时按分组分配颜色
#   color_assign <- c('KEGG' = '#FFA500')
#   
#   circos.genomicTrack(
#     plot_data, ylim = c(0, 0.5), track.height = 0.3, bg.col = 'gray95', bg.border = NA,  #圈图的高度、颜色等设置
#     panel.fun = function(region, value, ...) {
#       sector.name = get.cell.meta.data('sector.index')  #sector.name 用于提取 ko id 名称，并添加在下一句中匹配 ko 对应的高级分类，以分配颜色
#       circos.genomicRect(region, value, col = color_assign[label_data[sector.name,1]], border = NA, ytop.column = 1, ybottom = 0, ...)  #绘制矩形区块，高度代表富集得分，颜色代表 ko 的分类
#       circos.lines(c(0, max(region)), c(0.05, 0.05), col = 'gray', lwd = 0.3)  #可选在富集得分等于 0.5 的位置处添加一个灰线
#     } )
#   
#   ##绘图完毕后，不要忘了清除痕迹，以免影响下一次作图
#   circos.clear()
#   
#   category_legend <- Legend(
#     labels = c("KEGG Pathway"),
#     type = 'points', pch = NA, background = c('#FFA500'), 
#     labels_gp = gpar(fontsize = 8), grid_height = unit(0.5, 'cm'), grid_width = unit(0.5, 'cm'))
#   
#   updown_legend <- Legend(
#     labels = c('Up-regulated', 'Down-regulated'), 
#     type = 'points', pch = NA, background =c('#FDDBC7', '#9ACD32'), 
#     labels_gp = gpar(fontsize = 8), grid_height = unit(0.5, 'cm'), grid_width = unit(0.5, 'cm'))
#   
#   pvalue_legend <- Legend(
#     col_fun = colorRamp2(round(seq(0, p_max, length.out = 6), 0), 
#                          colorRampPalette(c('white','#4393C3'))(6)),
#     legend_height = unit(3, 'cm'), labels_gp = gpar(fontsize = 8), 
#     title_gp = gpar(fontsize = 9), title_position = 'topleft', title = '-Log10(padj)')
#   
#   lgd_list_vertical <- packLegend(updown_legend, pvalue_legend)
#   pushViewport(viewport(x = 0.85, y = 0.5))
#   grid.draw(lgd_list_vertical)
#   upViewport()
#   
#   lgd_list_vertical <- packLegend(category_legend)
#   pushViewport(viewport(x = 0.5, y = 0.5))
#   grid.draw(lgd_list_vertical)
#   upViewport()
#   dev.copy(which = a) 
#   dev.off()
#   dev.off()
# }
# if(T){
#   # 气泡图
#   paste0(kk$Description,collapse = "（）；")#显示出10个功能的名称
#   kk <- hh[c(1:10),] 
#   
#   # 绘图，结果如右图所示，保存结果，BP的分析就完成了，然后就是CC、MF的绘制，过程和BP的绘制过程一致
#   p2 <-  ggplot(kk,aes(y=order,x=Count))+
#     geom_point(aes(size=Count,color= p.adjust))+# 修改点的大小
#     scale_color_gradient(high="#EE0000B2",low = "#008B45B2")+
#     labs(color=expression(p.adjust,size="Count"), 
#          x="Gene Number",y="Pathways",title="KEGG Enrichment")+
#     theme_bw()+
#     theme(
#       legend.background = element_rect(fill = "white", color = "black", size = 0.2),
#       legend.text = element_text(face="bold",color="black",family = "Times",size=14),
#       plot.title = element_text(hjust = 0.5, face = "bold",color = "black",family = "Times",size = 18),
#       axis.text.x = element_text(face = "bold",color = "black",size = 14),
#       axis.text.y = element_text(face = "bold",color = "black",size = 14),
#       axis.title.x = element_text(face = "bold",color = "black",family = "Times",size = 18),
#       axis.title.y = element_text(face = "bold",color = "black",family = "Times",size = 18),
#       plot.subtitle = element_text(hjust = 0.5,family = "Times", size = 14, face = "bold", colour = "black")
#     )+scale_y_discrete(labels=function(x) str_wrap(x, width=40))
#   ggsave(filename = "02.KEGG_dot.pdf", height = 8, width = 9, p2)
#   ggsave(filename = "02.KEGG_dot.png", height = 8, width = 9, p2)
# }
# save.image('enrich.Rdata')
# 
# 
# # important segment -------------------------------------------------------
# # rm(list = ls())
# 
# paste0("得到",dim(hh)[[1]],"条通路")
# # [1] "得到31条通路"
# # load('enrich.Rdata')
# paste0("得到",dim(GO_ALL)[[1]],"个结果，其中",dim(BP)[[1]],"个生物学过程，",dim(CC)[[1]],"个细胞组分，",dim(MF)[[1]],"个分子功能")
# #[1]"得到13个结果，其中13个生物学过程，0个细胞组分，0个分子功能"
# paste0(ego_result_BP$Description,collapse = "（）；")
# #"epidermis development（）；skin development（）；epidermal cell differentiation（）；keratinocyte differentiation（）；regulation of endopeptidase activity"
# paste0(ego_result_CC$Description,collapse = "（）；")
# #[1] "apical plasma membrane（）；apical part of cell（）；intermediate filament cytoskeleton（）；cornified envelope（）；intermediate filament"
# paste0(ego_result_MF$Description,collapse = "（）；")
# #[1] "channel activity（）；passive transmembrane transporter activity（）；enzyme inhibitor activity（）；receptor ligand activity（）；signaling receptor activator activity"
# dim(kk)
# # 10 11
# paste0(kk$Description[1:10],collapse = "（）,")
# #[1] "Neuroactive ligand-receptor interaction（）,Pathways of neurodegeneration - multiple diseases（）,Estrogen signaling pathway（）,Cytokine-cytokine receptor interaction（）,Staphylococcus aureus infection（）,Alzheimer disease（）,PI3K-Akt signaling pathway（）,Cell adhesion molecules（）,Ras signaling pathway（）,Human papillomavirus infection"
# 
