# Supplementary material for: Integrating single-cell sequencing and transcriptome analysis to unravel the mechanistic role of sialylation-related genes in sepsis-induced acute respiratory distress syndrome
Source: Front Immunol. 2025 May 1;16:1528769. doi: 10.3389/fimmu.2025.1528769 (PMC12078151; doi:10.3389/fimmu.2025.1528769)
Supplement: Supplementary Table 2 — CD19 and GPR65 were significantly co-enriched pathways. [file DataSheet2.zip › Codes files/r.05_Mobel.R]

rm(list=ls())
setwd('/data/nas1/shitianlong/project/08YQCQ-10301-11/')
if (! dir.exists("./05_Mobel")){
  dir.create("./05_Mobel")
}
setwd("./05_Mobel")
load("../00_rawdata/GSE32707/temp.rda")

condition_region <- exp.group
expr <- exp.dat

expr_region<-expr%>%
  subset(.,select=condition_region$sample)
#load('/data/////00_Rawdata/01_GSE5281/temp.rda')
#condition_region <- condition[grep('Medial Temporal Gyrus',condition$region ),]
#expr_region<-expr%>%
#subset(.,select=condition_region$sample)
#Candidate_genes<-read.table('../04_Candidated _genes/02.Candidated_genes.txt')
#Candidate_genes<-read.table('../04_PPI/gene.txt')
Candidate_genes<-read.table('../04_Candidated_genes/00.inter_ID.txt')


expr_top<-data.frame(t(expr_region[Candidate_genes$V1,]))
#identical(rownames(expr_top),rownames(condition_region))
identical(rownames(expr_top),condition_region$sample)
expr_top$Group<-condition_region$group
summary(expr_top)

expr_top$Group<-factor(expr_top$Group,level=c('Sepsis','ARDS'))

###lasso####样本数大于30用10折，15-30用5折，小于15用3折
library(glmnet)
df.exp<-expr_top
df.exp$Group<-factor(df.exp$Group) 
set.seed(11123123)         ##set.seed(121434342)
res.en = cv.glmnet(as.matrix(df.exp[-ncol(df.exp)]), df.exp$Group ,family = "binomial",
                   nfolds = 10,alpha = 0.5)
png("01.LASSO.CV.png", width = 7, height = 7,units = "in", bg = "white",res=600,family='Times')
par(pin = c(4,4), mar = c(6,6,6,1))  
plot(res.en, 
     #cex.axis=1.8,  ##。cex。
     cex.lab=1.6,   ##。cex。
     cex.main=2.0,   ##。
     #font.axis = 2, 
     font.lab = 2, 
     font.main = 2, 
     font.sub =2)
dev.off()

pdf("01.LASSO.CV.pdf", width = 7, height = 7,family='Times')
par(pin = c(4,4), mar = c(6,6,6,1))  
plot(res.en, 
     #cex.axis=1.8,  ##。cex。
     cex.lab=1.6,   ##。cex。
     cex.main=2.0,   ##。
     #font.axis = 2, 
     font.lab = 2, 
     font.main = 2, 
     font.sub =2)
dev.off()


png("02.LASSO.Coef.png", width = 7, height = 7,units = "in", bg = "white",res=600,family='Times')
par(pin = c(4,4), mar = c(6,6,6,1))  
plot(res.en$glmnet.fit, xvar = 'lambda',
     #cex.axis=1.8,  ##。cex。
     cex.lab=1.6,   ##。cex。
     cex.main=2.0,   ##。
     #font.axis = 2, 
     font.lab = 2, 
     font.main = 2, 
     font.sub =2)
     abline(v=log(c(res.en$lambda.min, res.en$lambda.1se)), lty="dashed")
dev.off()

pdf("02.LASSO.Coef.pdf", width = 7, height = 7,family='Times')
par(pin = c(4,4), mar = c(6,6,6,1))  
plot(res.en$glmnet.fit, xvar = 'lambda',
     cex.axis=1.8,  ##。cex。
     cex.lab=2.0,   ##。cex。
     cex.main=2.0,   ##。
     #font.axis = 2, 
     font.lab = 2, 
     font.main = 2, 
     font.sub =2)
     abline(v=log(c(res.en$lambda.min, res.en$lambda.1se)), lty="dashed")
dev.off()

coefficient <- coef(res.en, s=res.en$lambda.min)
coefficient
Active.Index <- which(as.numeric(coefficient)!=0)
astive.coefficients <- as.numeric(coefficient)[Active.Index]
lasso_geneids <- rownames(coefficient)[Active.Index] 
lasso_geneids<-lasso_geneids[-1]   ##9
lasso_geneids
write.table(lasso_geneids,'03.lasso_geneids.txt',sep='\t',quote=F,row.names=F,col.names=F)

##
# 
# info<- data.frame(seed = "",num = "",lasso_geneids="")
# info <- info2[-1,]
# for (samp_seed in seq(1,10000,1)){
#   print(samp_seed)
#   set.seed(samp_seed)
#   #set.seed(257)
#   lasso_fit <- cv.glmnet(as.matrix(df.exp[-ncol(df.exp)]), df.exp$Group ,family = "binomial",
#                          nfolds = 10,alpha = 0.5)  # nfolds 可以调整
#   
#   coefficient <- coef(lasso_fit, s=lasso_fit$lambda.min)
#   Active.Index <- which(as.numeric(coefficient)!=0)
#   astive.coefficients <- as.numeric(coefficient)[Active.Index]
#   lasso_geneids <- rownames(coefficient)[Active.Index]
#   # print(paste(samp_seed,'gene numbers:',length(lasso_geneids)))
#   if(length(lasso_geneids) < 18){
#     print(lasso_geneids)
#     print(astive.coefficients)
#     info <- rbind(info,data.frame(seed = samp_seed,num = length(lasso_geneids),lasso_geneids=lasso_geneids))
#   }
# }
# write.csv(info,"seed_lasso_geneids.csv")
# ##
res.en$lambda.1se#0.1906648
res.en$lambda.min#0.0518339
# 找出那些回归系数没有被惩罚为0的


# SVM-REF -----------------------------------------------------------------
group<-condition_region
#group$sample<-rownames(group)
#data<-data.frame(t(expr_region[Candidate_genes$V1,]))
data<-data.frame(t(expr_region[Candidate_genes$V1,]))

#data <- as.data.frame(t(expr_region))
#data <- data[, Candidate_genes$V1]
data$sample <- rownames(data)

dat <- merge(data,group,by = "sample")
#dat<-dat[,-59]
#dat <- dat[order(dat[,25],decreasing = T),]
#dat<-dat[,-161]###去掉了group


#names(dat)[1] <- "sample"
#names(dat)[37] <- "group"
dat1 <- dat[-1]         #+group
dat1 <- na.omit(dat1)

set.seed(11123123)
library(mlbench)
library(caret)
#data(PimaIndiansDiabetes)
#class(PimaIndiansDiabetes[,9])
#class(dat1[,1:159])
class(dat1[,1:39])

Sepsis <- rfeControl(functions = caretFuncs,method = "cv", number = 10)#

# SVM-RFE
#results <- rfe(dat1[,1:159],            #
#as.factor(dat1[,160]),   #
#sizes = c(1:159),
#rfeControl = Sepsis,
#method = "svmRadial"
#)
results <- rfe(dat1[,1:39],
               as.factor(dat1[,40]),
               sizes = c(1:39),
               rfeControl = Sepsis,
               method = "svmRadial"
)


# 
#print(results)
# 
svm_geneids <- data.frame(id = predictors(results))
write.table(svm_geneids,"04.svm_geneids.txt",sep = "\t",row.names = F,col.names = T,quote = F)

#saveRDS(results,"SVM_RFE.rds")
#results <- readRDS("SVM_RFE.rds")
#svm_geneids <- read.table('04.svm_geneids.txt',header=T)$id
# 
# pdf("05.SVM_RFE.pdf",w = 5, h = 5,family='Times')
# plot(results, type="o",cex.lab = 3,cex.axis = 4,main='SVM-RFE')
# dev.off()
# 
# png("05.SVM_RFE.png",w = 5, h = 5,units = "in",res = 600,family='Times',bg='white')
# plot(results, type="o",cex.lab = 3,cex.axis = 4)
# dev.off()
pdf("05.SVM_RFE.pdf",w = 5, h = 5,family='Times')
plot(results, type="o",cex.lab = 3,cex.axis = 4,main='SVM-RFE')
dev.off()
png("05.SVM_RFE.png",w = 5, h = 5,units = "in",res = 600,family='Times',bg='white')
plot(results, type="o",cex.lab = 3,cex.axis = 4)
dev.off()
# 
###########Boruta
##
library(readr)
library(magrittr)

condition = condition_region
expr_region<-expr%>%
  subset(.,select=condition$sample)
gene <-Candidate_genes


expr_top<-data.frame(t(expr[gene$V1,]))
identical(rownames(expr_top),condition$sample)
expr_top$Group<-condition$group
summary(expr_top)

expr_top$Group<-factor(expr_top$Group,level=c('ARDS','Sepsis'))

library(glmnet)
df.exp<-expr_top
# Boruta ------------------------------------------------------------------
library("Boruta")

set.seed(1312313)

res.Boruta<-Boruta(x=df.exp[,1: ncol(df.exp)-1], y=as.factor(df.exp[,ncol(df.exp)]), pValue=0.01, mcAdj=T,
                   maxRuns=300)
Boruta<-attStats(res.Boruta) #给出Boruta算法的结果
table(res.Boruta$finalDecision)
boruta_geneids<-Boruta[Boruta$decision=='Confirmed',]%>%rownames(.)
##Tentative Confirmed  Rejected
##1        23        23
write.table(boruta_geneids,"06.boruta_geneids.txt",sep = "\t",row.names = F,col.names = T,quote = F)

##定义一个函数提取每个变量对应的重要性值。

library(dplyr)
boruta.imp <- function(x){
  imp <- reshape2::melt(x$ImpHistory, na.rm=T)[,-1]
  colnames(imp) <- c("Variable","Importance")
  imp <- imp[is.finite(imp$Importance),]

  variableGrp <- data.frame(Variable=names(x$finalDecision),
                            finalDecision=x$finalDecision)

  #showGrp <- data.frame(Variable=c("shadowMax", "shadowMean", "shadowMin"),
  #finalDecision=c("shadowMax", "shadowMean", "shadowMin"))

  #variableGrp <- rbind(variableGrp, showGrp)

  boruta.variable.imp <- merge(imp, variableGrp, all.x=T)

  sortedVariable <- boruta.variable.imp %>% group_by(Variable) %>%
    summarise(median=median(Importance)) %>% arrange(median)
  sortedVariable <- as.vector(sortedVariable$Variable)


  boruta.variable.imp$Variable <- factor(boruta.variable.imp$Variable, levels=sortedVariable)

  invisible(boruta.variable.imp)
}

boruta.variable.imp <- boruta.imp(res.Boruta)

head(boruta.variable.imp)
#devtools::install_github("Tong-Chen/YSX")
library(YSX)

sp_boxplot(boruta.variable.imp, melted=T, xvariable = "Variable", yvariable = "Importance",
           legend_variable = "finalDecision", legend_variable_order = c("Confirmed", "Rejected"),#c("Tentative", "Confirmed", "Rejected", "shadowMax", "shadowMean", "shadowMin"),
           xtics_angle = 90)

pdf("07.Boruta.pdf",w = 12, h = 5,family='Times')
sp_boxplot(boruta.variable.imp, melted=T, xvariable = "Variable", yvariable = "Importance",
           legend_variable = "finalDecision", legend_variable_order = c("Confirmed", "Rejected"),#c("Tentative", "Confirmed", "Rejected", "shadowMax", "shadowMean", "shadowMin"),
           xtics_angle = 90)
dev.off()

png("07.Boruta.png",w = 12, h = 5,family='Times',units='in',res=600)
sp_boxplot(boruta.variable.imp, melted=T, xvariable = "Variable", yvariable = "Importance",
           legend_variable = "finalDecision", legend_variable_order = c("Confirmed", "Rejected"),#c("Tentative", "Confirmed", "Rejected", "shadowMax", "shadowMean", "shadowMin"),
           xtics_angle = 90)
dev.off()
# xgboost -----------------------------------------------------------------
library('xgboost')
library("Matrix")
library('PRROC')
library('ggplot2')
set.seed(1765727)
### XGB
train_matrix <- sparse.model.matrix(Group ~.-1, data = df.exp)
# 
# trainset1-8（）
traindata1<- data.matrix(df.exp[,-ncol(df.exp)])
# Matrix，sparseTRUE，
traindata2 <- Matrix(traindata1,sparse = T)
# numeric，-10
train_y <- as.numeric(df.exp[,ncol(df.exp)])-1
# list
traindata <- list(data=traindata2,label=train_y)
dtrain <- xgb.DMatrix(data = traindata$data, label = traindata$label)
set.seed(989655)
res.xgb <- xgboost(data = dtrain,max_depth=2, eta=0.3,
                   objective='binary:logistic', nround=25)
# eta：range: [0,1]，，。 eta ，。
# max_depth：，，
# nround：
# objective：，binary:logistic,multi:softmax,multi:softprob

xgb_importance <- xgb.importance(train_matrix@Dimnames[[2]], model = res.xgb)    ##
xgb_importance $Feature<-gsub('.','-',xgb_importance $Feature,fixed = T )

ggplot(xgb_importance, aes(x= reorder( Feature,Gain), y=Gain,fill='blue')) +
  geom_bar(stat="identity") +
  theme_classic() +
  guides(fill=FALSE)+
  #theme(legend.position = )+
  #geom_hline(yintercept = mean(xgb_importance$Gain),lty = 4,col = "darkred",lwd = 0.8) +
  coord_flip()+
  theme_bw()+
  ggtitle('XGBoost')+
  theme(plot.title = element_text(size=24,color='black', face = "bold",family='Times'),
        axis.title.x =element_text(size=18,color='black', face = "bold",family='Times'),
        axis.text.x =element_text(size=16, color='black', face = "bold",family='Times'),
        axis.title.y =element_blank(),
        axis.text.y=element_text(size=16,   color='black',face = "bold",family='Times'),
        legend.title=element_text(size=20, color='black', face = "bold",family='Times'),
        legend.text=element_text(size=18, color='black', face = "bold",family='Times'),
        title=element_text(size=20, color='black', face = "bold",family='Times'),
        strip.text = element_text(size = 14,family = "Times", face = "bold"))+
  theme(panel.grid.major=element_blank(),panel.grid.minor=element_blank())+
  labs(x="gene",y="Gain",fill="")
ggsave('08.XGBoost_importance.pdf',w=8,h=8)
ggsave('08.XGBoost_importance.png',w=8,h=8)
#write.csv(xgb_importance,'05.XGBoost_importance.csv',quote=F,row.names=F)
write.table(xgb_importance$Feature,"09.xgb_geneids.txt",sep = "\t",row.names = F,col.names = F,quote = F)


library(randomForest)
library(reshape2)
library(vegan)
library(ggplot2)
library(plyr)
library(splines)
library(pROC)
library(rsample)
library(genefilter)
library(Hmisc)

data<- exp.dat
group<-exp.group
exdata<-data[Candidate_genes$V1,]
exdata<-t(exdata)
exdata<-as.data.frame(exdata)
exdata$ID<-rownames(exdata)
group$ID <- group$sample
finaldata<-merge(group,exdata,by='ID')

rownames(finaldata)<-finaldata$ID
finaldata<-finaldata[,-2]
finaldata$group<-ifelse(finaldata$group == "ARDS",'0','1')
exp_train<-finaldata
exp_train$group<-as.numeric(exp_train$group)


############all feature importance
set.seed(1)
exp_train.forest<-randomForest(group ~.,data = exp_train,importance=TRUE)
exp_train.forest
pdf('importance.pdf',height = 10, width = 8)
varImpPlot(exp_train.forest,main = 'importance')
dev.off()
png('importance.png',height = 10, width = 8,units = "in",res = 600,family='Times',bg='white')
varImpPlot(exp_train.forest,main = 'importance')
dev.off()

importance_exp <- data.frame(importance(exp_train.forest))
write.table(importance_exp,'all_importance_exp.xls',sep = '\t',col.names = NA,quote = F)
##

info<- data.frame(seed = "",num = "",importance_exp="")
info <- info[-1,]
for (samp_seed in seq(1,10000,1)){
  print(samp_seed)
  set.seed(samp_seed)
  set.seed(257)
  exp_train.forest<-randomForest(group ~.,data = exp_train,importance=TRUE)  # nfolds 可以调整
  importance_exp <- data.frame(importance(exp_train.forest))

  # print(paste(samp_seed,'gene numbers:',length(lasso_geneids)))
  if(length(importance_exp) < 10){
    info <- rbind(info,data.frame(seed = samp_seed,num = length(importance_exp),importance_exp=importance_exp))
  }
}
write.csv(info,"randomForest.csv")
##


save.image("Model.Rdata")
##Venn

vennlist <- list(`XGBoost`=xgb_importance$Feature,`Lasso`=lasso_geneids,`Boruta`=boruta_geneids)#,`XGBoost`=xgb_importance$Feature)#,`Boruta`=boruta_geneids
#vennlist <- list(`SVM-RFE`=svm_geneids$id,`Lasso`=lasso_geneids,`Boruta`=boruta_geneids)#,`XGBoost`=xgb_importance$Feature

inter_ID <- Reduce(intersect,vennlist)
paste0(inter_ID,collapse = '，')
saveRDS(inter_ID,"10.modelgene.txt")
write.table(as.data.frame(inter_ID),'10.modelgene.txt',row.names = FALSE,col.names=FALSE, sep = '\t', quote = FALSE)
#openxlsx::write.xlsx(as.data.frame(inter_ID), file = "10.modelgene.txt",rowNames = T)

library(VennDiagram)
library(RColorBrewer)
mycolor <-brewer.pal(12, 'Paired')[c(1, 3, 5,7)]
library(ggvenn)
opar <- par(family = "Roboto Condensed")

pdf(file = paste0("10.gene_venn.pdf"),width = 8,height = 5)
a <- dev.cur()
png(file = paste0("10.gene_venn.png"),width= 8, height= 5, units="in", res=300)
dev.control("enable")
par(mar = c(2,2,2,2),cex=1.5,family="Times")
ggvenn(vennlist,fill_color=mycolor,fill_alpha = .4,
       stroke_linetype = "longdash",set_name_size = 5,
       stroke_color = "transparent",
       show_percentage = T,
       text_size= 4)
dev.copy(which = a)
dev.off()
dev.off()
save.image("Model.Rdata")
load("Model.Rdata")
