# Supplementary material for: Integrating single-cell sequencing and transcriptome analysis to unravel the mechanistic role of sialylation-related genes in sepsis-induced acute respiratory distress syndrome
Source: Front Immunol. 2025 May 1;16:1528769. doi: 10.3389/fimmu.2025.1528769 (PMC12078151; doi:10.3389/fimmu.2025.1528769)
Supplement: Supplementary Table 2 — CD19 and GPR65 were significantly co-enriched pathways. [file DataSheet2.zip › Codes files/r.05_PPI.R]

rm(list = ls())
setwd('/data/nas1/shitianlong/project/08YQCQ-10301-11/') 
if (!dir.exists("05_PPI")) {dir.create("05_PPI")}
setwd("05_PPI")
