# Supplementary material for: Integrating single-cell sequencing and transcriptome analysis to unravel the mechanistic role of sialylation-related genes in sepsis-induced acute respiratory distress syndrome
Source: Front Immunol. 2025 May 1;16:1528769. doi: 10.3389/fimmu.2025.1528769 (PMC12078151; doi:10.3389/fimmu.2025.1528769)
Supplement: Supplementary Table 2 — CD19 and GPR65 were significantly co-enriched pathways. [file DataSheet2.zip › Codes files/r.06_ROC.R]

rm(list = ls())
setwd('/data/nas1/shitianlong/project/08YQCQ-10301-11/')
if (!dir.exists("06_ROC")) {dir.create("06_ROC")}
setwd("06_ROC")

load("../00_rawdata/GSE32707/temp.rda")#exp.dat;exp.group
hub_gene <- read.table('../05_Mobel/10.modelgene.txt')
data<-exp.dat
group = exp.group
###ROC曲线验证--------

##训练集GSE32707------
group$group <- factor(group$group, levels = c("ARDS", "Sepsis"))


##候选基因
#gene <- read.csv("../06_violin/DE-GSE165082-wilcox_result.csv",header = T,row.names = 1)
data_candi <- data[rownames(data)%in%hub_gene$V1,group$sample]


exp<-data_candi

library(pROC)
library(ggplot2)
exp2<-t(exp)
exp2<-cbind(exp2,group)
## 绘制ROC曲线
library(pROC)
# corlor <- c("#FF2E63","#87CEFA")
corlor <- c("#FF2E63","#FF4500","firebrick","blue","#3CB371","gray50","#E7B800","#87CEFA","#CD5C5C","#F0E68C","#3CB371")

png(file = 'GSE32707-ROC.all.png',width = 400,height = 400)
for (i in c(1:7)) {
  roc<-roc(exp2$group,exp2[,i],levels=c("ARDS", "Sepsis"))
  if (i ==1) {
    plot(roc,
         print.auc=T,
         print.auc.x=0.5,print.auc.y=0.5,
         print.auc.pattern=paste(colnames(exp2)[i],"=",'%.3f'),
         #auc.polygon=T,
         #auc.polygon.con="#fff7f7",
         #grid=c(0.5,0.2),
         grid.col=c("black","black"),
         #print.thres=T,
         main="ROC curve",
         col=corlor[i],
         legacy.axes=T)
  }else{
    plot(roc,
         print.auc=T,
         add=T,
         print.auc.x=0.5,print.auc.y=(0.5-i*0.05+0.05),
         print.auc.pattern=paste(colnames(exp2)[i],"=",'%.3f'),
         #auc.polygon=T,
         #auc.polygon.con="#fff7f7",
         #grid=c(0.5,0.2),
         grid.col=c("black","black"),
         #print.thres=T,
         main="ROC curve",
         col=corlor[i],
         legacy.axes=T)
  }
  i<-i+1
}
dev.off()


pdf(file = 'GSE32707-ROC.all.pdf',w=5,h=5)
for (i in c(1:7)) {
  roc<-roc(exp2$group,exp2[,i],levels=c("ARDS", "Sepsis"))
  if (i ==1) {
    plot(roc,
         print.auc=T,
         print.auc.x=0.5,print.auc.y=0.5,
         print.auc.pattern=paste(colnames(exp2)[i],"=",'%.3f'),
         #auc.polygon=T,
         #auc.polygon.con="#fff7f7",
         #grid=c(0.5,0.2),
         grid.col=c("black","black"),
         #print.thres=T,
         main="ROC curve",
         col=corlor[i],
         legacy.axes=T)
  }else{
    plot(roc,
         print.auc=T,
         add=T,
         print.auc.x=0.5,print.auc.y=(0.5-i*0.05+0.05),
         print.auc.pattern=paste(colnames(exp2)[i],"=",'%.3f'),
         #auc.polygon=T,
         #auc.polygon.con="#fff7f7",
         #grid=c(0.5,0.2),
         grid.col=c("black","black"),
         #print.thres=T,
         main="ROC curve",
         col=corlor[i],
         legacy.axes=T)
  }
  i<-i+1
}
dev.off()


##验证集
rm(list = ls())
setwd('/data/nas1/shitianlong/project/08YQCQ-10301-11/')
if (!dir.exists("06_ROC")) {dir.create("06_ROC")}
setwd("06_ROC")

load("../00_rawdata/GSE66890/temp.rda")#exp.dat;exp.group
hub_gene <- read.table('../05_Mobel/10.modelgene.txt')
data<-exp.dat
group = exp.group
###ROC曲线验证--------

##训练集GSE66890------
group$group <- factor(group$group, levels = c("ARDS", "Sepsis"))


##候选基因
#gene <- read.csv("../06_violin/DE-GSE165082-wilcox_result.csv",header = T,row.names = 1)
data_candi <- data[rownames(data)%in%hub_gene$V1,group$sample]


exp<-data_candi

library(pROC)
library(ggplot2)
exp2<-t(exp)
exp2<-cbind(exp2,group)
## 绘制ROC曲线
library(pROC)
# corlor <- c("#FF2E63","#87CEFA")
corlor <- c("#FF2E63","#FF4500","firebrick","blue","#3CB371","gray50","#E7B800","#87CEFA","#CD5C5C","#F0E68C","#3CB371")

png(file = 'GSE66890-ROC.all.png',width = 400,height = 400)
for (i in c(1:7)) {
  roc<-roc(exp2$group,exp2[,i],levels=c("ARDS", "Sepsis"))
  if (i ==1) {
    plot(roc,
         print.auc=T,
         print.auc.x=0.5,print.auc.y=0.5,
         print.auc.pattern=paste(colnames(exp2)[i],"=",'%.3f'),
         #auc.polygon=T,
         #auc.polygon.con="#fff7f7",
         #grid=c(0.5,0.2),
         grid.col=c("black","black"),
         #print.thres=T,
         main="ROC curve",
         col=corlor[i],
         legacy.axes=T)
  }else{
    plot(roc,
         print.auc=T,
         add=T,
         print.auc.x=0.5,print.auc.y=(0.5-i*0.05+0.05),
         print.auc.pattern=paste(colnames(exp2)[i],"=",'%.3f'),
         #auc.polygon=T,
         #auc.polygon.con="#fff7f7",
         #grid=c(0.5,0.2),
         grid.col=c("black","black"),
         #print.thres=T,
         main="ROC curve",
         col=corlor[i],
         legacy.axes=T)
  }
  i<-i+1
}
dev.off()


pdf(file = 'GSE66890-ROC.all.pdf',w=5,h=5)
for (i in c(1:7)) {
  roc<-roc(exp2$group,exp2[,i],levels=c("ARDS", "Sepsis"))
  if (i ==1) {
    plot(roc,
         print.auc=T,
         print.auc.x=0.5,print.auc.y=0.5,
         print.auc.pattern=paste(colnames(exp2)[i],"=",'%.3f'),
         #auc.polygon=T,
         #auc.polygon.con="#fff7f7",
         #grid=c(0.5,0.2),
         grid.col=c("black","black"),
         #print.thres=T,
         main="ROC curve",
         col=corlor[i],
         legacy.axes=T)
  }else{
    plot(roc,
         print.auc=T,
         add=T,
         print.auc.x=0.5,print.auc.y=(0.5-i*0.05+0.05),
         print.auc.pattern=paste(colnames(exp2)[i],"=",'%.3f'),
         #auc.polygon=T,
         #auc.polygon.con="#fff7f7",
         #grid=c(0.5,0.2),
         grid.col=c("black","black"),
         #print.thres=T,
         main="ROC curve",
         col=corlor[i],
         legacy.axes=T)
  }
  i<-i+1
}
dev.off()
####表达量验证####

setwd('/data/nas1/shitianlong/project/08YQCQ-10301-11/')
if (!dir.exists("06_ROC")) {dir.create("06_ROC")}
setwd("06_ROC")

load("../00_rawdata/GSE32707/temp.rda")#exp.dat;exp.group
hub <- read.table('../05_Mobel/10.modelgene.txt')
exp<-exp.dat
train_group = exp.group

exp1 <- exp[hub$V1,]#exp2
exp <- na.omit(exp1)

ciber.res <- t(exp)
violin_dat <-data.frame(cbind(ciber.res,train_group$group))
colnames(violin_dat)<-c(colnames(ciber.res),'group')

violin_dat$id <- rownames(violin_dat)
violin_dat <- reshape2::melt(violin_dat,id = c("id","group"))
violin_dat$value <-as.numeric(violin_dat$value)
colnames(violin_dat)<-c('id','group','variable','value')
violin_dat$group<- factor(violin_dat$group)
colnames(violin_dat)
ggplot(violin_dat, aes(x=variable,y=value,fill=group)) +
  geom_boxplot() +
  stat_compare_means(aes(group = group),method = 'wilcox.test',label = "p.signif",cex=4)+
  theme_bw()+
  # scale_fill_npg()+
  scale_fill_manual(values=c("#66C2A5","#FC8D62"))+
  theme(axis.title.x =element_text(size=26, face = "bold"),
        axis.text.x =element_text(size=14, face = "bold",angle=45,hjust = 1),
        axis.title.y =element_text(size=27, face = "bold"),
        axis.text.y=element_text(size=16, face = "bold"))+
  theme(panel.grid.major=element_blank(),panel.grid.minor=element_blank(), legend.title=element_text(size=15) , legend.text=element_text(size=14))+
  xlab("") +
  ylab("Expression") + theme(axis.title.y = element_text(size = 15, vjust = 0.5, hjust = 0.5))+
  ggtitle( "GSE32707") 
ggsave(width=8,height=6,'02.verify_exp_boxplot_GSE32707.pdf')
ggsave(width=8,height=6,'02.verify_exp_boxplot_GSE32707.png')
dev.off()
##验证集
setwd('/data/nas1/shitianlong/project/08YQCQ-10301-11/')
if (!dir.exists("06_ROC")) {dir.create("06_ROC")}
setwd("06_ROC")

load("../00_rawdata/GSE66890/temp.rda")#exp.dat;exp.group
hub <- read.table('../05_Mobel/10.modelgene.txt')
exp<-exp.dat
train_group = exp.group

exp1 <- exp[hub$V1,]#exp2
exp <- na.omit(exp1)

ciber.res <- t(exp)
violin_dat <-data.frame(cbind(ciber.res,train_group$group))
colnames(violin_dat)<-c(colnames(ciber.res),'group')

violin_dat$id <- rownames(violin_dat)
violin_dat <- reshape2::melt(violin_dat,id = c("id","group"))
violin_dat$value <-as.numeric(violin_dat$value)
colnames(violin_dat)<-c('id','group','variable','value')
violin_dat$group<- factor(violin_dat$group)
colnames(violin_dat)
ggplot(violin_dat, aes(x=variable,y=value,fill=group)) +
  geom_boxplot() +
  stat_compare_means(aes(group = group),method = 'wilcox.test',label = "p.signif",cex=4)+
  theme_bw()+
  # scale_fill_npg()+
  scale_fill_manual(values=c("#66C2A5","#FC8D62"))+
  theme(axis.title.x =element_text(size=26, face = "bold"),
        axis.text.x =element_text(size=14, face = "bold",angle=45,hjust = 1),
        axis.title.y =element_text(size=27, face = "bold"),
        axis.text.y=element_text(size=16, face = "bold"))+
  theme(panel.grid.major=element_blank(),panel.grid.minor=element_blank(), legend.title=element_text(size=15) , legend.text=element_text(size=14))+
  xlab("") +
  ylab("Expression") + theme(axis.title.y = element_text(size = 15, vjust = 0.5, hjust = 0.5))+
  ggtitle( "GSE66890") 
ggsave(width=8,height=6,'02.verify_exp_boxplot_GSE66890.pdf')
ggsave(width=8,height=6,'02.verify_exp_boxplot_GSE66890.png')
dev.off()

# ##验证
# 
# #GSE66890---------------------------------------------------------------
# rm(list=ls())
# setwd('/data/nas1/shitianlong/project/08YQCQ-10301-11/')
# if (!dir.exists("06_ROC")) {dir.create("06_ROC")}
# setwd("06_ROC")
# 
# load("../00_rawdata/GSE66890/temp.rda")#exp.dat;exp.group
# hubgene <- read.table('../05_Mobel/10.modelgene.txt')
# 
# dif<-read.table('../01_DEGs2/DEGs_select(GSE66890).xls',row.names=1)
# expr = exp.dat
# condition = exp.group
# 
# hubgene_expr<-expr[hubgene$V1 ,]%>%t(.)%>%data.frame(.)
# hubgene_expr<-hubgene_expr[,order(colnames(hubgene_expr),decreasing = F)]
# 
# train_Group<-data.frame(sample=condition$sample,Group=condition$group) 
# 
# ##按照字母进行排序
# dat <-hubgene_expr %>% as.data.frame %>% tibble::rownames_to_column(var = "sample")
# identical(dat$sample,train_Group$sample)
# dat <- merge(dat, train_Group, by = "sample")
# dat2 <- tidyr::gather(dat, Gene, expression, -c(sample, Group))
# library(rstatix)
# stat_res <- dat2 %>% 
#   group_by(Gene) %>% 
#   wilcox_test(expression ~ Group) %>% 
#   adjust_pvalue(method = "BH") %>%  # method BH == fdr
#   add_significance("p")
# stat_res  
# 
# hub_dif<-dif[stat_res $Gene,]
# #stat_res$padj <-hub_dif$adj.P.Val    #利用差异分析P值
# stat_res$padj <-hub_dif$P.Value    #利用差异分析P值
# 
# #stat_res$padj_sig[stat_res$padj>0.05] <- "ns"   
# #stat_res$padj_sig[stat_res$padj<0.05&stat_res$padj>0.01] <- "*"   
# #stat_res$padj_sig[stat_res$padj<0.01&stat_res$padj>0.001] <- "**"  
# #stat_res$padj_sig[stat_res$padj<0.001&stat_res$padj>0.0001] <- "***"   
# #stat_res$padj_sig[stat_res$padj<0.0001] <- "****"
# 
# 
# stat_res$p.signif[stat_res$padj>0.05] <- "ns"   
# stat_res$p.signif[stat_res$padj<0.05&stat_res$padj>0.01] <- "*"   
# stat_res$p.signif[stat_res$padj<0.01&stat_res$padj>0.001] <- "**"  
# stat_res$p.signif[stat_res$padj<0.001&stat_res$padj>0.0001] <- "***"   
# stat_res$p.signif[stat_res$padj<0.0001] <- "****"
# 
# 
# boxplot_dat <-data.frame(cbind(hubgene_expr,condition$group))
# colnames(boxplot_dat)[ncol(boxplot_dat)]<-'Group'
# head(boxplot_dat)
# boxplot_dat$id <- rownames(boxplot_dat)
# library(reshape2)
# boxplot_dat <- melt(boxplot_dat,id = c("id","Group"))
# boxplot_dat$value <-as.numeric(boxplot_dat$value)
# boxplot_dat$Group<- factor(boxplot_dat$Group)
# colnames(boxplot_dat)<-c('id','Group','Gene','value')
# 
# boxplot_dat<-boxplot_dat[order(boxplot_dat$Gene,decreasing = T),]
# 
# library(ggsci)
# library(ggplot2)
# library(ggpubr)
# ggviolin(
#   boxplot_dat,
#   x = "Group",
#   y = "value",
#   fill = "Group", 
#   add = "boxplot",
#   palette = c( "#B72230","#104680"),
#   add.params = list(fill = "white"),
#   #trim = T
#   # add = "jitter",
#   # ylim = c(4, 8.8)
# )+stat_pvalue_manual(stat_res,
#                      y.position = 12,
#                      size = 6,
#                      color='red',
#                      family = "Times",
#                      label = "p.signif",
#                      #parse = T,
#                      face = "bold")+
#   ggtitle("GSE66890")+
#   theme_bw() + xlab("")+ylab("Expression")+
#   theme(axis.title.x =element_text(size=20,family = "Times", face = "bold"),
#         axis.text.x =element_text(size=18,family = "Times", face = "bold",color='black'),
#         axis.title.y =element_text(size=20,family = "Times", face = "bold"),
#         axis.text.y=element_text(size=18,family = "Times", face = "bold"),
#         strip.text = element_text(size = 20,family = "Times", face = "bold"),
#         plot.title=element_text(size=22,family = "Times", face = "bold",hjust=0.5),
#         legend.position = "none")+
#   facet_wrap(.~Gene,nrow=1
#              ,scales = "free_y"
#   )+
#   theme(panel.grid.major=element_blank(),panel.grid.minor=element_blank(), legend.title=element_text(size=15) , legend.text=element_text(size=14))
# ggsave(width=10,height=6,'01.hubgene_expression(GSE66890).pdf')
# ggsave(width=10,height=6,'01.hubgene_expression(GSE66890).png')
# 
# 
