# Supplementary material for: Integrating single-cell sequencing and transcriptome analysis to unravel the mechanistic role of sialylation-related genes in sepsis-induced acute respiratory distress syndrome
Source: Front Immunol. 2025 May 1;16:1528769. doi: 10.3389/fimmu.2025.1528769 (PMC12078151; doi:10.3389/fimmu.2025.1528769)
Supplement: Supplementary Table 2 — CD19 and GPR65 were significantly co-enriched pathways. [file DataSheet2.zip › Codes files/r.07_Exp.R]

rm(list = ls())
setwd("/data/nas1/shitianlong/project/08YQCQ-10301-11/")
if (! dir.exists("./07_Exp")){dir.create("./07_Exp")}
setwd("./07_Exp")
load("../00_rawdata/GSE32707/temp.rda")


hub <- read.csv('../04_Candidated_genes/00.inter_ID.txt',header = F)
exp <- exp.dat
train_group = exp.group

exp1 <- exp[hub$V1,]#exp2;hub$
exp <- na.omit(exp1)

ciber.res <- t(exp)
violin_dat <-data.frame(cbind(ciber.res,train_group$group))
colnames(violin_dat)<-c(colnames(ciber.res),'group')

violin_dat$id <- rownames(violin_dat)
violin_dat <- reshape2::melt(violin_dat,id = c("id","group"))
violin_dat$value <-as.numeric(violin_dat$value)
colnames(violin_dat)<-c('id','group','variable','value')
violin_dat$group<- factor(violin_dat$group)
colnames(violin_dat)
ggplot(violin_dat, aes(x=variable,y=value,fill=group)) +
  geom_boxplot() +
  stat_compare_means(aes(group = group),method = 'wilcox.test',label = "p.signif",cex=4)+
  theme_bw()+
  # scale_fill_npg()+
  scale_fill_manual(values=c("#66C2A5","#FC8D62"))+
  theme(axis.title.x =element_text(size=26, face = "bold"),
        axis.text.x =element_text(size=14, face = "bold",angle=45,hjust = 1),
        axis.title.y =element_text(size=27, face = "bold"),
        axis.text.y=element_text(size=16, face = "bold"))+
  theme(panel.grid.major=element_blank(),panel.grid.minor=element_blank(), legend.title=element_text(size=15) , legend.text=element_text(size=14))+
  xlab("") +
  ylab("Expression") + theme(axis.title.y = element_text(size = 15, vjust = 0.5, hjust = 0.5))+
  ggtitle( "GSE32707") 
ggsave(width=8,height=6,'01.verify_exp_boxplot_GSE32707.pdf')
ggsave(width=8,height=6,'01.verify_exp_boxplot_GSE32707.png')
dev.off()


####
rm(list = ls())
setwd("/data/nas1/shitianlong/project/08YQCQ-10301-11/")
if (! dir.exists("./07_Exp")){dir.create("./07_Exp")}
setwd("./07_Exp")
load("../00_rawdata/GSE66890/temp.rda")


hub <- read.csv('../04_Candidated_genes/00.inter_ID.txt',header = F)
exp <- exp.dat
train_group = exp.group

exp1 <- exp[hub$V1,]#exp2;hub$
exp <- na.omit(exp1)

ciber.res <- t(exp)
violin_dat <-data.frame(cbind(ciber.res,train_group$group))
colnames(violin_dat)<-c(colnames(ciber.res),'group')

violin_dat$id <- rownames(violin_dat)
violin_dat <- reshape2::melt(violin_dat,id = c("id","group"))
violin_dat$value <-as.numeric(violin_dat$value)
colnames(violin_dat)<-c('id','group','variable','value')
violin_dat$group<- factor(violin_dat$group)
colnames(violin_dat)
ggplot(violin_dat, aes(x=variable,y=value,fill=group)) +
  geom_boxplot() +
  stat_compare_means(aes(group = group),method = 'wilcox.test',label = "p.signif",cex=4)+
  theme_bw()+
  # scale_fill_npg()+
  scale_fill_manual(values=c("#66C2A5","#FC8D62"))+
  theme(axis.title.x =element_text(size=26, face = "bold"),
        axis.text.x =element_text(size=14, face = "bold",angle=45,hjust = 1),
        axis.title.y =element_text(size=27, face = "bold"),
        axis.text.y=element_text(size=16, face = "bold"))+
  theme(panel.grid.major=element_blank(),panel.grid.minor=element_blank(), legend.title=element_text(size=15) , legend.text=element_text(size=14))+
  xlab("") +
  ylab("Expression") + theme(axis.title.y = element_text(size = 15, vjust = 0.5, hjust = 0.5))+
  ggtitle( "GSE66890") 
ggsave(width=8,height=6,'02.verify_exp_boxplot_GSE66890.pdf')
ggsave(width=8,height=6,'02.verify_exp_boxplot_GSE66890.png')
dev.off()
