# Supplementary material for: Integrating single-cell sequencing and transcriptome analysis to unravel the mechanistic role of sialylation-related genes in sepsis-induced acute respiratory distress syndrome
Source: Front Immunol. 2025 May 1;16:1528769. doi: 10.3389/fimmu.2025.1528769 (PMC12078151; doi:10.3389/fimmu.2025.1528769)
Supplement: Supplementary Table 2 — CD19 and GPR65 were significantly co-enriched pathways. [file DataSheet2.zip › Codes files/r.08_Friends.R]

rm(list = ls())
setwd("/data/nas1/shitianlong/project/08YQCQ-10301-11/")
if (!dir.exists("08_Friends")) {dir.create("08_Friends")}
setwd("08_Friends")
load("../00_rawdata/GSE32707/temp.rda")


library(tidyverse)
library(org.Hs.eg.db)
library(GOSemSim)
library(reshape2)
library(ggplot2)

# 数据准备
#hubgene_symbol <- read.csv('../07_PPI/02.Shared_genes.csv')
hubgene_symbol <- c("CD19","GPR65")

hubgene_id <- mapIds(x = org.Hs.eg.db,#注释包
                     keys = hubgene_symbol, #需要转换的基因Symbol
                     keytype = "SYMBOL", #需要转换的类型
                     column = "ENTREZID") #需要转换为的类型
head(hubgene_id)
hubgene_id <- data.frame(hubgene_id)
colnames(hubgene_id) <- 'ENTREZID'
hubgene_id$SYMBOL <- rownames(hubgene_id)
hubgene_id$ENTREZID <- as.character(hubgene_id$ENTREZID)
rt <- hubgene_id

# 计算相似性
bp <- godata('org.Hs.eg.db', ont= "BP", computeIC = FALSE)
cc <- godata('org.Hs.eg.db', ont= "CC", computeIC = FALSE)
mf <- godata('org.Hs.eg.db', ont= "MF", computeIC = FALSE)

#完成注释文件准备，计算相似度
simbp<- mgeneSim(rt$ENTREZID, semData= bp, measure= "Wang", drop= NULL, combine= "BMA")
simcc<- mgeneSim(rt$ENTREZID, semData= cc, measure= "Wang", drop= NULL, combine= "BMA")
#simmf<- mgeneSim(rt$ENTREZID, semData= mf, measure= "Wang", drop= NULL, combine= "BMA")

#得到评分
fsim<- ( simcc * simbp)^( 1/ 2)
colnames(fsim) <- rt$SYMBOL
rownames(fsim) <- rt$SYMBOL

#去除基因与本身基因之间的相关性，使用melt函数将宽格式数据转化成长格式数据
for(i in 1:ncol(fsim))
{ fsim[i,i] <- NA }
dat <- melt(fsim)
dat <- dat[! is.na(dat$ value),]
dat <- dat[,c(1,3)]
head(dat)

#绘图
dat.mean <- aggregate(value~Var1, dat, mean)
m<- dat.mean$value 
names(m) <- dat.mean$Var1
dat$Var1 <- factor(dat$Var1, levels=names(sort(m))) 
str(dat)
#云雨图
colnames(dat)<-c("genes","value")
library(ggplot2)
library(gghalves)
mycolor<-c("#85C0D9","#CE97B0","#F4A9A8","#9DCD82","#F8B62D")
p<-ggplot(dat,aes(x=genes,y=value,fill=factor(genes)))+    #建立映射
  scale_color_manual(values=rev(mycolor))+
  scale_fill_manual(values=rev(mycolor))+
  geom_half_violin(position=position_nudge(x=0.1,y=0),    #绘制一半的小提琴图
                   side='R',adjust=1.2,trim=F,alpha=0.8)+   #参数调整：
  #position：位置调整，这里将其向右水平移动0.1；
  #side：显示哪一侧， "I"代表左侧，"R"代表右侧，默认"I"；
  #adjust：调整带宽，这里设为1.2使宽带略变平滑；
  #trim：小提琴图尾部的数据修整，默认为"T",表示将尾部修整到数据范围；"F"表示不修剪尾部；
  geom_point(aes(x = as.numeric(genes)-0.1,#散点位置向左平移0.1
                 y = value,
                 color = factor(genes)),
             position = position_jitter(width =0.03),size =0.8, shape = 20)+   #调整散点，使取值相同的原重合散点分散开
  geom_boxplot(outlier.shape = NA, #隐藏离群点；
               width =0.1,         #在散点和二分之一小提琴图中间添加箱线图
               alpha=0.7)+
  coord_flip()+                    #图形翻转
  theme_bw()+                      #去掉灰底
  theme(panel.grid=element_blank())#去掉背景网格线
p
ggsave('01.Friends.png',p,width =8,height = 6)
ggsave('01.Friends.pdf',p,width =8,height = 6)


#箱线图
png('02.friends_boxplot.png',w=500,h=400)
ggplot(dat,aes(x=genes,y=value,fill=factor(genes)))+
  geom_boxplot(width = 0.4)+
  coord_flip()+
  xlab("")+ylab("")+
  theme_bw()+
  theme(legend.position = 'none')+
  theme(axis.title.x =element_text(size=20, face = "bold"),
        axis.text.x =element_text(size=16, face = "bold",color='black'),
        axis.title.y =element_text(size=20, face = "bold"),
        axis.text.y=element_text(size=16, face = "bold",color='black'),
        strip.text = element_text(size = 14, face = "bold"),
        legend.position = "none")
dev.off()

pdf('02.friends_boxplot.pdf',w=6,h=5)
ggplot(dat,aes(x=genes,y=value,fill=factor(genes)))+
  geom_boxplot(width = 0.4)+
  coord_flip()+
  xlab("")+ylab("")+
  theme_bw()+
  theme(legend.position = 'none')+
  theme(axis.title.x =element_text(size=20, face = "bold"),
        axis.text.x =element_text(size=16, face = "bold",color='black'),
        axis.title.y =element_text(size=20, face = "bold"),
        axis.text.y=element_text(size=16, face = "bold",color='black'),
        strip.text = element_text(size = 14, face = "bold"),
        legend.position = "none")
dev.off()


####GSEA
rm(list = ls())
setwd("/data/nas1/shitianlong/project/08YQCQ-10301-11/")
if (!dir.exists("08_Friends")) {dir.create("08_Friends")}
setwd("08_Friends")
load("../00_rawdata/GSE32707/temp.rda")


library(data.table)
library(org.Hs.eg.db)
library(clusterProfiler)
library(biomaRt)
library(enrichplot)
library(limma)
library(tidyverse)
library(ggplot2)
kegggmt<-read.gmt("/data/nas1/yangjiajin/pipeline/GSEA/c2.cp.kegg.v7.5.1.symbols.gmt") #读gmt文件
#kegggmt<-read.gmt("/data/nas1/shitianlong/pipeline/GSEA/c2.cp.kegg.v2023.1.Hs.symbols.gmt") #读gmt文件

dat<-exp.dat

hubgene <- read.table('../08_mRNALocater/hubgene.txt')
#hub.exp <- dat[hubgene$id,]
hub.exp <- dat[hubgene$V1,]

hub.exp<-hub.exp[order(rownames(hub.exp),decreasing = F),]  ##按照字母进行排序

library(patchwork)

if(T){
  gsea.plot = function(res.kegg, top.hall, gene){
    gsdata <- do.call(rbind, lapply(top.hall, enrichplot:::gsInfo, object = res.kegg))
    gsdata$Description = factor(gsdata$Description, levels = top.hall)
    p1 = ggplot(gsdata, aes_(x = ~x)) + xlab(NULL) + 
      # theme_bw() +
      theme_classic(14) +
      theme(panel.grid.major = element_line(colour = "grey92"), 
            panel.grid.minor = element_line(colour = "grey92"), 
            panel.grid.major.y = element_blank(), panel.grid.minor.y = element_blank()) + 
      scale_x_continuous(expand = c(0, 0)) +
      scale_color_brewer(palette = "Paired") +
      ggtitle(paste0("Gene Set Enrichment Analysis:",gene)) +
      # geom_hline(yintercept = 0, color = "black", size = 0.8) +
      geom_line(aes_(y = ~runningScore, color = ~Description), size = 1) +
      theme(legend.position = "top", 
            legend.justification = c(0,1),
            legend.title = element_blank(), 
            legend.background = element_rect(fill = "transparent")) +
      guides(
        color = guide_legend(
          ncol = 1, 
          byrow = TRUE,
          reverse = T)
      )+
      ylab("Running Enrichment Score") + 
      theme(axis.text.x = element_blank(), 
            axis.ticks.x = element_blank(),
            axis.line.x = element_blank(),
            text = element_text(face = "bold", family = "Times"))+
      theme(
        axis.title.y =element_text(size=15,family = "Times", face = "bold"),
        axis.text.y=element_text(size=15,family = "Times", face = "bold"),
        panel.grid.major=element_blank(),panel.grid.minor=element_blank()
      )
    i = 0
    for (term in unique(gsdata$Description)) {
      idx <- which(gsdata$ymin != 0 & gsdata$Description == term)
      gsdata[idx, "ymin"] <- i
      gsdata[idx, "ymax"] <- i + 1
      i <- i + 1 }
    p2 = ggplot(gsdata, aes_(x = ~x)) + 
      geom_linerange(aes_(ymin = ~ymin, ymax = ~ymax, color = ~Description)) + 
      xlab(NULL) + ylab(NULL) + 
      # theme_bw() +
      theme_classic(14) +
      theme(legend.position = "none", 
            axis.ticks = element_blank(),
            axis.text = element_blank(),
            axis.line.x = element_blank(),
            text = element_text(face = "bold", family = "Times")) + 
      scale_x_continuous(expand = c(0,0)) + 
      scale_y_continuous(expand = c(0,0)) + 
      scale_color_brewer(palette = "Paired")+
      theme(
        panel.grid.major=element_blank(),
        panel.grid.minor=element_blank(),
        # legend.title=element_text(size=15) , 
        legend.text=element_text(size=14))
    p3 <- gseaplot2(res.kegg,top.hall,subplots = 3)+
      
      theme(axis.title.x =element_text(size=15,family = "Times", face = "bold"),
            axis.text.x =element_text(angle=0,size=15,hjust = 0,family = "Times", face = "bold"),
            axis.title.y =element_text(size=15,family = "Times", face = "bold"),
            axis.text.y=element_text(size=15,family = "Times", face = "bold"))+
      theme(
        panel.grid.major=element_blank(),panel.grid.minor=element_blank(),
        legend.title=element_text(size=15) , legend.text=element_text(size=14))
    # p = aplot::insert_bottom(p1, p2, height = 0.15)
    p <- p1/p2/p3+plot_layout(ncol = 1, height = c(4,1,2))
    return(p)
  }
}  


#每个基因富集一次
for (i in c(1:2)){
  # i <- 11
  train<-t(hub.exp)%>%as.data.frame()
  ## 以hub基因将样本进行高低表达量分析
  group=as.vector(ifelse(train[,i]>median(train[,i]),'high','low'))  ##根据TNFRSF1A表达量的大小将样本分组
  group <- factor(group,levels = c("high","low")) 
  condition<-data.frame(group)
  rownames(condition)<-rownames(train)
  design<-model.matrix(~0+group)   
  contrast.matrix<-makeContrasts(contrasts = "grouphigh-grouplow", levels = design) 
  fit <- lmFit(dat,design)     
  fit1 <- contrasts.fit(fit, contrast.matrix)    
  fit2 <- eBayes(fit1)  
  tempOutput <- topTable(fit2, coef=1, n=nrow(fit2),adjust="fdr")  ###所有基因检验结果
  genelist<-data.frame(SYMBOL=rownames(tempOutput ),logFC=tempOutput $logFC)
  #开始ID转换
  gene=bitr(genelist$SYMBOL,fromType="SYMBOL",toType="ENTREZID",OrgDb="org.Hs.eg.db") #会有部分基因数据丢失，或者ENSEMBL
  ## 去重
  gene <- dplyr::distinct(gene,SYMBOL,.keep_all=TRUE)
  gene_df <- data.frame(ENTREZID=gene$ENTREZID ,#可以是foldchange
                        SYMBOL = gene$SYMBOL) #记住你的基因表头名字
  gene_df <- merge(gene_df,genelist,by="SYMBOL")
  geneList<-gene_df $logFC #第二列可以是folodchange，也可以是logFC
  names(geneList)=gene_df$SYMBOL #使用转换好的ID
  geneList=sort(geneList,decreasing = T) #从高到低排序
  
  KEGG<-GSEA(geneList,TERM2GENE = kegggmt,pvalueCutoff = 0.05) #GSEA分析
  sortKEGG <-data.frame(KEGG)
  sortKEGG <- subset(sortKEGG,sortKEGG$qvalue<0.25 & abs(sortKEGG$NES) >1)
  sortKEGG<-sortKEGG[order(sortKEGG$p.adjust, decreasing = F),]#按照enrichment score从高到低排序
  write.table(sortKEGG,file=paste('0',i,'.',rownames(hub.exp)[i],'.xls',sep=''),sep="\t",quote=F,row.names=F)
  paths <- rownames(sortKEGG[c(1:5),])#选取你需要展示的通路ID
  
  #特定通路作图
  #trace(gseaplot2,edit=T)
  #p = gseaplot2(KEGG,c(1:5),base_size =10,color = c('#7B68EE','#CD3333','#20B2AA','#FF8C00','#FF6666'),rel_heights = c(1.5, 0.3, 0.5),title=rownames(hub.exp)[i])
  p <- gsea.plot(KEGG, paths,rownames(hub.exp)[i])
  fn1 = paste0("0", i, ".", rownames(hub.exp)[i], ".png")
  fn2 = paste0("0", i, ".", rownames(hub.exp)[i], ".pdf")
  png(fn1,w=9,h=8,units = "in",res = 600)
  print(p)
  dev.off()
  pdf(fn2,w=9,h=8)
  print(p)
  dev.off()
  i<-i+1
}
