# Supplementary material for: Integrating single-cell sequencing and transcriptome analysis to unravel the mechanistic role of sialylation-related genes in sepsis-induced acute respiratory distress syndrome
Source: Front Immunol. 2025 May 1;16:1528769. doi: 10.3389/fimmu.2025.1528769 (PMC12078151; doi:10.3389/fimmu.2025.1528769)
Supplement: Supplementary Table 2 — CD19 and GPR65 were significantly co-enriched pathways. [file DataSheet2.zip › Codes files/r.08_Logistic.R]

# train -------------------------------------------------------------------
rm(list = ls())
setwd("/data/nas1/shitianlong/project/08YQCQ-10301-11/")
if (!dir.exists("08_Logistic")) {dir.create("08_Logistic")}
setwd("08_Logistic")
load("../00_rawdata/GSE32707/temp.rda")


library(randomForest)
hubgene <- c("CD19","GPR65")
expr <-exp.dat
condition = exp.group


hubgene_expr<-expr[hubgene ,]%>%t(.)%>%data.frame(.)
hubgene_expr<-hubgene_expr[,order(colnames(hubgene_expr),decreasing = F)]


library(magrittr)

dat <-hubgene_expr

train_group<-condition
# train_group$sample<-rownames(train_group)
train_group$y<-ifelse(train_group$group=='ARDS',1,0)

colnames(dat)
# https://rpubs.com/clayford/nomogram
library(rms)
d <- merge(dat, train_group, by.x = "row.names", by.y = "sample")
ddist <- datadist(d)
options(datadist='ddist')
f <- lrm(y~ CD19+GPR65,
         #y~ HAAO+MDK+SAMD11+CERS1+TNFRSF4,
         data = d, x = TRUE, y = TRUE)
f
write.csv(f$coefficients, file = "01.lrm_coefficients.csv")


nom.cox <- nomogram(f,  ##最佳模型
                    fun=plogis, #进行logit转换
                    funlabel="Risk of ARDS",
                    lp=F , ##是否显示线性预测值
                    fun.at=c(0.1,seq(0.2,0.8,by=0.2),0.9)  ##概率坐标轴的范围和刻度
)
plot(nom.cox, cex.axis  = 1.2, cex.var = 1.7)

png(filename = "02.nomogram_line_points.png", height = 8, width = 10,units='i',res=600)
par(family = "Times",font=2)
plot(nom.cox, cex.axis  = 1.3 ,cex.var = 1.5)
dev.off()
pdf(file = "02.nomogram_line_points.pdf", height = 8, width = 10)
par(family = "Times",font=2)
plot(nom.cox, cex.axis  = 1.3, cex.var = 1.5)
dev.off()

# https://blog.csdn.net/sinat_35779431/article/details/105663759
# 不能直接用lrm函数结果
# m <- glm(f$y ~ f$x, family = binomial)
# hl <- ResourceSelection::hoslem.test(m$y, fitted(m), g=10)
# hl
###校准曲线
library(ResourceSelection)
# https://zhuanlan.zhihu.com/p/417677244
hl1 <- ResourceSelection::hoslem.test(d$y,predict(f,d),g=10)
hl1

hl2 <- stats::resid(f,"gof")
hl2
pval <- signif(hl2[5], 3)
pval

set.seed(3)
cal1 <- calibrate(f, cmethod='KM', method='boot', B=10)

pdf("03.calibrate.pdf",width=9,height=6, family = "Times")
par(mar = c(6,5,2,2))
plot(cal1, lwd=2, lty=1, 
     cex.lab=1.4, cex.axis=1.4, cex.main=1.8, cex.sub=1.4, 
     xlim=c(0, 1), ylim= c(0, 1), 
     xlab="Nomogram-Predicted Probability of ARDS risk", 
     ylab="Actual Probability of ARDS risk (proportion)", 
     col=c("#00468BFF", "#ED0000FF", "#42B540FF"),
     legend=FALSE)
lines(cal1[, c(1:3)], type ="l", lwd=2, pch=16, col=c("#00468BFF"))
abline(0, 1, lty=3, lwd=2) 
legend(x=.6, y=.4, legend=c("Apparent", "Bias-corrected", "Ideal"), cex=1.2,
       lty=c(1, 1, 2), lwd = 2, col=c("#00468BFF", "black", "black"), bty="n")
text(x = 0.2, y = 0.8, paste0("Hosmer-Lemeshow "),cex=1.0)
text(x = 0.34, y = 0.8, as.expression(bquote(italic('p')==.(pval))),cex=1.0)
dev.off()
png("03.calibrate.png", width=9,height=6, units = "in", res = 600, family = "Times")
par(mar = c(6,5,2,2))
plot(cal1, lwd=2, lty=1, 
     cex.lab=1.4, cex.axis=1.4, cex.main=1.8, cex.sub=1.4, 
     xlim=c(0, 1), ylim= c(0, 1), 
     xlab="Nomogram-Predicted Probability of ARDS risk", 
     ylab="Actual Probability of ARDS risk (proportion)", 
     col=c("#00468BFF", "#ED0000FF", "#42B540FF"),
     legend=FALSE)
lines(cal1[, c(1:3)], type ="l", lwd=2, pch=16, col=c("#00468BFF"))
abline(0, 1, lty=3, lwd=2) 
legend(x=.6, y=.4, legend=c("Apparent", "Bias-corrected", "Ideal"), cex=1.2,
       lty=c(1, 1, 2), lwd = 2, col=c("#00468BFF", "black", "black"), bty="n")
text(x = 0.2, y = 0.8, paste0("Hosmer-Lemeshow "),cex=1.0)
text(x = 0.34, y = 0.8, as.expression(bquote(italic('p')==.(pval))),cex=1.0)
dev.off()

###ROC曲线
library(pROC)

predicted<-predict(f,newdata = d)
lrm_predict<-ifelse(predicted >0.5, "ARDS", "control") %>% as.factor()
d$lrm_predict<-lrm_predict

roc_curve = roc.curve(lrm_predict, weights.class0 =  d$group== "ARDS", curve = T)
roc_curve$auc<-round(roc_curve$auc,3)
png(file='04.roc.png', width = 8, height = 8, res = 600, units = "in", bg = "white",family='Times')
par(pin = c(4,4), mar = c(6,6,6,1)) 
plot(roc_curve, auc.main = T, legend = F, color = 'darkblue', xlab = "1-Specificity", asp = 1 ,cex.axis=1.8,  ##坐标轴刻度文字的缩放倍数。类似cex。
     cex.lab=2.0,   ##坐标轴刻度文字的缩放倍数。类似cex。
     cex.main=2.0,   ##标题的缩放倍数
     main='',
     font.lab = 2, 
     font.main = 2, 
     font.sub =2)
abline(0,1); dev.off()

pdf(file='04.roc.pdf', width = 8, height = 8, family='Times')
par(pin = c(4,4), mar = c(6,6,6,1)) 
plot(roc_curve, auc.main = T, legend = F, color = 'darkblue', xlab = "1-Specificity", asp = 1 ,cex.axis=1.8,  ##坐标轴刻度文字的缩放倍数。类似cex。
     cex.lab=2.0,   ##坐标轴刻度文字的缩放倍数。类似cex。
     cex.main=2.0,   ##标题的缩放倍数
     main='',
     font.lab = 2, 
     font.main = 2, 
     font.sub =2)
abline(0,1); dev.off()


#######
###ROC曲线
library(PRROC)
predicted<-predict(f,newdata = d)
lrm_predict<-ifelse(predicted >0.5, "ARDS", "Control") %>% as.factor()

roc_curve = roc.curve(lrm_predict, weights.class0 =  d$Group== "ARDS", curve = T)
roc_curve$auc<-round(roc_curve$auc,3)
png(file='04.roc.png', width = 8, height = 8, res = 600, units = "in", bg = "white",family='Times')
par(pin = c(4,4), mar = c(6,6,6,1)) 
plot(roc_curve, auc.main = T, legend = F, color = 'darkblue', xlab = "1-Specificity", asp = 1 ,cex.axis=1.8,  ##坐标轴刻度文字的缩放倍数。类似cex。
     cex.lab=2.0,   ##坐标轴刻度文字的缩放倍数。类似cex。
     cex.main=2.0,   ##标题的缩放倍数
     main='',
     font.lab = 2, 
     font.main = 2, 
     font.sub =2)
abline(0,1); dev.off()

pdf(file='04.roc.pdf', width = 8, height = 8, family='Times')
par(pin = c(4,4), mar = c(6,6,6,1)) 
plot(roc_curve, auc.main = T, legend = F, color = 'darkblue', xlab = "1-Specificity", asp = 1 ,cex.axis=1.8,  ##坐标轴刻度文字的缩放倍数。类似cex。
     cex.lab=2.0,   ##坐标轴刻度文字的缩放倍数。类似cex。
     cex.main=2.0,   ##标题的缩放倍数
     main='',
     font.lab = 2, 
     font.main = 2, 
     font.sub =2)
abline(0,1); dev.off()


###########
setwd("/data/nas1/shitianlong/project/01YQGY-10302-10/")
if (! dir.exists("./08_Logistic")){
  dir.create("./08_Logistic")
}
setwd("./08_Logistic")

library(randomForest)

exp = read.csv('../00_rawdata/01.dat.GSE103552.csv',row.names = 1)
group = read.csv('../00_rawdata/02.group.GSE103552.csv',row.names = 1)
hub_gene<-read.table('../06_model/10.gene.txt')

##nomo

library(rms)
library(regplot)
#hub_gene <- read.table("./08.Hub_mRNA/hub_mRNA.csv",sep = ",",check.names = F,stringsAsFactors = F,header = T)
#exp <- read.table("./01.data/mRNA_vst_GSE136825.csv",sep = ",",row.names = 1,quote = "",check.names = F,stringsAsFactors = F,header = T)
#group<- read.table("./01.data/group_GSE136825.csv",sep = ",",row.names = 1,check.names = F,stringsAsFactors = F,header = T)

hub_gene_exp <- as.data.frame(t(exp[hubgene,rownames(group)]))
identical(rownames(hub_gene_exp),rownames(group))
hub_gene_exp$group <- group$group
Case_exp <- hub_gene_exp
Case_exp$group <- ifelse(Case_exp$group=="ARDS",1,0)

ddist <- datadist(Case_exp)
options(datadist="ddist")
#多因素回归分析
mylog<-lrm(group~.,data=Case_exp,x=T,y=T,maxit=1000)
#画列线图
#保存为PDF格式的文件
pdf("./09.Nomogram/Nomogram.pdf",7,6)
regplot(mylog, plots=c("violin","bars"), observation=T, prfail=T, clickable=TRUE, points=TRUE,
        dencol="grey",boxcol="#807DBA")
dev.off()

###列线图roc曲线
library(ROCR)
pre_rate<-predict(mylog)
ROC1<- prediction(pre_rate,Case_exp$group) 
ROC2<- performance(ROC1,"tpr","fpr")
AUC <- performance(ROC1,"auc")

AUC

AUC<-0.957 #这里一定要改为自己的AUC

pdf("./09.Nomogram/Nomogram ROC.pdf",5,5)
plot(ROC2,col="red", xlab="False positive rate",ylab="True positive rate",lty=1,lwd=3,main=paste("AUC=",AUC))
abline(0,1,lty=2,lwd=3)
dev.off() 

#校准曲线
pred <- predict(mylog,type = "fitted")
pdf("./09.Nomogram/Calibration.pdf",5,5)
val.prob(pred, as.numeric(Case_exp$group)-1)
dev.off()


######ROC
ROC<-hubgene_expr%>%data.frame(.)
identical(rownames(ROC),rownames(condition))
ROC$Group<-condition$group
ROC$Group<-ifelse(ROC$Group=='control',1,0)

genes<-colnames(ROC[c(1:3)])

auc_value<-NA
library(pROC)
###数字
for (gene in genes) {
  auc<-round(as.numeric(roc(ROC$Group,ROC[,gene],auc = T)$auc),3 ) # 将XXXX_function的结果assign给当前的变量名。
  auc_value<-cbind(auc_value,auc)  ##auc值
}
auc_value<-auc_value[-1]  
names(auc_value)<-genes

for (gene in genes) {
  roc_name <- gene# 每次的变量名都含有当前的"gene"。
  assign(roc_name, roc(ROC$Group,ROC[,gene],auc = T))# 将XXXX_function的结果assign给当前的变量名
}


##列出所有变量
colnames(ROC)
library(ggplot2)
library(ggpubr)
library(RColorBrewer )
data_text<-data.frame(label=paste('AUC=', auc_value, sep=''),
                      name=genes,
                      x=c(rep(0.25,3)),
                      y=c(rep(0.95,3)))
getPalette = colorRampPalette(brewer.pal(3, "Set1"))    ##配色
ggroc(list(CD19=CD19,GPR65=GPR65,CENPN=CENPN),size =0.7,legacy.axes = TRUE)+ facet_wrap(.~name,nrow=1) + theme(legend.position="none")+geom_segment(aes(x = 0, xend = 1, y = 0, yend = 1), color="grey", lineGroup="dashed")+
  geom_text(data=data_text, mapping=aes(x=x,y=y,label=label),nudge_x=0.2,nudge_y=0.1,size = 5, family = "Times",face = "bold")+ 
  ggtitle("GSE103552 control vs ARDS")+scale_color_manual(values = getPalette(10)) +
  theme_bw()+
  theme(axis.title.x =element_text(size=18,family = "Times", face = "bold"),
        axis.text.x =element_text(size=12,family = "Times", face = "bold"),
        axis.title.y =element_text(size=18,family = "Times", face = "bold"),
        axis.text.y=element_text(size=12,family = "Times", face = "bold"),
        plot.title=element_text(size=26,family = "Times", face = "bold",hjust=0.5),
        # The new stuff
        strip.text = element_text(size =18,family = "Times", face = "bold"),  ##修改标题大小
        legend.position = "none")+
  theme(panel.grid.major=element_blank(),panel.grid.minor=element_blank())##绘制ROC曲线
ggsave(width=12,height=4,'05.hubgene_rocGSE103552.pdf')
ggsave(width=12,height=4,'05.hubgene_rocGSE103552.png')


######
# test -------------------------------------------------------------------
rm(list = ls())
setwd("/data/nas1/shitianlong/project/01YQGY-10302-10/")
if (! dir.exists("./08_Logistic")){
  dir.create("./08_Logistic")
}
setwd("./08_Logistic")

library(randomForest)
expr = read.csv('/data/nas1/shitianlong/project/01YQGY-10302-10/01.data/01.dat.GSE154414.csv',row.names = 1)#,row.names = 1
condition = read.csv('/data/nas1/shitianlong/project/01YQGY-10302-10/01.data/02.group.GSE154414.csv',row.names = 1)


condition = read.csv('../00_rawdata/02.group.GSE154414.csv',row.names = 1)
hubgene<-read.table('../06_model/10.gene.txt')


hubgene_expr<-expr[hubgene$V1 ,]%>%t(.)%>%data.frame(.)
hubgene_expr<-hubgene_expr[,order(colnames(hubgene_expr),decreasing = F)]

ROC<-hubgene_expr%>%data.frame(.)
identical(rownames(ROC),rownames(condition))
ROC$Group<-condition$group
ROC$Group<-ifelse(ROC$Group=='control',1,0)

genes<-colnames(ROC[c(1:3)])

auc_value<-NA
library(pROC)
###数字
for (gene in genes) {
  auc<-round(as.numeric(roc(ROC$Group,ROC[,gene],auc = T)$auc),3 ) # 将XXXX_function的结果assign给当前的变量名。
  auc_value<-cbind(auc_value,auc)  ##auc值
}
auc_value<-auc_value[-1]  
names(auc_value)<-genes

for (gene in genes) {
  roc_name <- gene# 每次的变量名都含有当前的"gene"。
  assign(roc_name, roc(ROC$Group,ROC[,gene],auc = T))# 将XXXX_function的结果assign给当前的变量名
}


##列出所有变量
colnames(ROC)
library(ggplot2)
library(ggpubr)
library(RColorBrewer )
data_text<-data.frame(label=paste('AUC=', auc_value, sep=''),
                      name=genes,
                      x=c(rep(0.25,3)),
                      y=c(rep(0.95,3)))
getPalette = colorRampPalette(brewer.pal(3, "Set1"))    ##配色
ggroc(list(CD19=CD19,GPR65=GPR65,CENPN=CENPN),size =0.7,legacy.axes = TRUE)+ facet_wrap(.~name,nrow=1) + theme(legend.position="none")+geom_segment(aes(x = 0, xend = 1, y = 0, yend = 1), color="grey", lineGroup="dashed")+
  geom_text(data=data_text, mapping=aes(x=x,y=y,label=label),nudge_x=0.2,nudge_y=0.1,size = 5, family = "Times",face = "bold")+ 
  ggtitle("GSE154414 control vs ARDS")+scale_color_manual(values = getPalette(10)) +
  theme_bw()+
  theme(axis.title.x =element_text(size=18,family = "Times", face = "bold"),
        axis.text.x =element_text(size=12,family = "Times", face = "bold"),
        axis.title.y =element_text(size=18,family = "Times", face = "bold"),
        axis.text.y=element_text(size=12,family = "Times", face = "bold"),
        plot.title=element_text(size=26,family = "Times", face = "bold",hjust=0.5),
        # The new stuff
        strip.text = element_text(size =18,family = "Times", face = "bold"),  ##修改标题大小
        legend.position = "none")+
  theme(panel.grid.major=element_blank(),panel.grid.minor=element_blank())##绘制ROC曲线
ggsave(width=12,height=4,'05.hubgene_rocGSE154414.pdf')
ggsave(width=12,height=4,'05.hubgene_rocGSE154414.png')


############DCA

library(rmda)       ##FAM129A+RNF24
CD19<- decision_curve(y~CD19,data= d,
                       family = binomial(link ='logit'),
                       thresholds= seq(0,1, by = 0.01),
                       confidence.intervals = 0.95,
                       study.design = 'case-control',
                       population.prevalence = 0.3)

GPR65<- decision_curve(y~GPR65,data= d,
                      family = binomial(link ='logit'),
                      thresholds= seq(0,1, by = 0.01),
                      confidence.intervals = 0.95,
                      study.design = 'case-control',
                      population.prevalence = 0.3)

Nomogram<-decision_curve(y~CD19+GPR65,data= d,
                         family = binomial(link ='logit'),
                         thresholds= seq(0,1, by = 0.01),
                         confidence.intervals = 0.95,
                         study.design = 'case-control',
                         population.prevalence = 0.3)


List<- list(CD19,GPR65,Nomogram)
pdf('04.DCA.pdf',w=10,h=9,family='Times')
par(pin = c(4,4), mar = c(6,6,6,4),font.lab=2,cex.lab=2,cex.axis=2) 
plot_decision_curve(List,
                    curve.names=c('CD19','GPR65','Nomogram'),
                    cost.benefit.axis =FALSE,
                    #col= c('red','blue'),
                    confidence.intervals=FALSE,
                    xlim = c(0,0.7),#此处限制了X轴范围，默认为1，可删除
                    standardize = FALSE)
dev.off()

png('04.DCA.png',w=10,h=9,family='Times',units='in',res=600)
par(pin = c(4,4), mar = c(6,6,6,4),font.lab=2,cex.lab=2,cex.axis=2) 
plot_decision_curve(List,
                    curve.names=c('CD19','GPR65','Nomogram'),
                    cost.benefit.axis =FALSE,
                    #col= c('red','blue'),
                    confidence.intervals=FALSE,
                    xlim = c(0,0.7),
                    standardize = FALSE)
dev.off()


###########

models <- readRDS("../04_model/lasso.models.rds")

df.pred <- predict(models$res.lasso, newx = as.matrix(test.dat[-ncol(test.dat)]), type = "link") %>% as.data.frame %>%
  tibble::rownames_to_column(var = "sample")
colnames(df.pred)[2] <- "score"
df.pred$group = group$group[match(df.pred$sample, group$sample)]
library(pROC)
lasso_roc <- roc(df.pred$group, df.pred$score)
ggroc(lasso_roc,color = "red",
      linetype = 1,
      size = 1,
      alpha = 1,
      legacy.axes = T)+
  geom_abline(intercept = 0,
              slope = 1,
              color = "grey",
              size = 1,
              linetype = 1)+
  labs(x = "False Postive Rate(1 - Specificity)",
       y = "True Positive Rate(Sensivity or Recall)",
       title = "Validation ROC curve")+
  annotate("text",x = 0.70,y = 0.30,
           label = paste("AUC =", signif(auc(lasso_roc),2)),
           size = 5,family = "Times")+
  theme_bw()+
  theme(panel.background = element_rect(fill = "transparent"),
        panel.grid = element_blank(),
        axis.ticks.length = unit(0.4,"lines"),
        axis.ticks = element_line(color = "black"),
        axis.line = element_line(size = 0.5,colour = "black"),
        axis.title = element_text(colour = "black",size = 15),
        axis.text = element_text(colour = "black",size = 10),
        plot.title = element_text(size = 20, face = "bold", hjust = 0.5),
        text = element_text(size = 8,color = "black",family = "Times"))
ggsave(filename = "02.model.verify.png", width = 5, height = 5)
ggsave(filename = "02.model.verify.pdf", width = 5, height = 5)


group$group = factor(group$group, levels = c("ARDS", "control"))
library(ROCR)
library(ggplot2)
hub_exp2<-t(hub_exp)


#############
library(pROC)
library(ggplot2)
library(ggpubr)
library(data.table)
library(easybio)
rm(list = ls())
setwd("/data/nas1/shitianlong/project/01YQGY-10302-10/")
if (! dir.exists("./08_Logistic")){
  dir.create("./08_Logistic")
}
setwd("./08_Logistic")


theme <- theme(
  panel.background = element_blank(),
  axis.line = element_line(colour = "black")
)
theme_set(theme)

candidant <- fread("../06_model/10.gene.txt",header = F)[[1]]
# GSE42148
dt <- fread("GSE42148.csv")
dt <- dt[symbol %in% candidant]
dt <- setcolnames(t(dt[, -1]), dt[["symbol"]])
dt <- as.data.table(dt)[, type := rep(c(0, 1), c(11, 13))]
re5roc1 <- roc(type ~ ZNF547 + GALNT9,
               data = dt, aur = TRUE, ci = TRUE, smooth = FALSE,
)
ggroc(re5roc1, legacy.axes = TRUE, linewidth = .75) +
  scale_fill_brewer(palette = "Set1") +
  geom_segment(aes(x = 0, xend = 1, y = 0, yend = 1), color = "black", linetype = "dotted") +
  labs(title = "Core genes' AUC performance in GSE42148") +
  annotate("text",
           x = 0.85, y = .0, color = "#440154",
           label = paste("ZNF547-AUC:", round(re5roc1$ZNF547$auc, 2))
  ) +
  annotate("text",
           x = 0.85, y = 0.05, color = "#31688e",
           label = paste("GALNT9-AUC:", round(re5roc1$GALNT9$auc, 2))
  ) + theme(legend.position = "none")
ggsave("GSE42148_ROC.png")

dt[, type := ifelse(type == 0, "control", "case")]
dt_melt <- melt(dt, id.var = "type")

ggplot(dt_melt, aes(x = variable, y = value)) +
  geom_boxplot(aes(fill = type)) +
  stat_compare_means(aes(group = type, label = after_stat(p.signif))) +
  scale_fill_brewer(palette = "Set1") +
  labs(title = "Core genes' expression in GSE42148", x = "Genes", y = "Expression") +
  theme(legend.title = element_blank())

ggsave("GSE42148_expression.png")

# GSE32707
dt2 <- fread("GSE32707.csv")
dt2 <- dt2[symbol %in% candidant]
dt2 <- setcolnames(t(dt2[, -1]), dt2[["symbol"]])
dt2 <- as.data.table(dt2)[, type := rep(c(1, 0), c(93, 48))]
re5roc2 <- roc(type ~ ZNF547 + GALNT9,
               data = dt2, aur = TRUE, ci = TRUE, smooth = FALSE,
)
ggroc(re5roc2, legacy.axes = TRUE, linewidth = .75) +
  scale_fill_brewer(palette = "Set1") +
  geom_segment(aes(x = 0, xend = 1, y = 0, yend = 1), color = "black", linetype = "dotted") +
  labs(title = "Core genes' AUC performance in GSE32707") +
  annotate("text",
           x = 0.85, y = .0, color = "#440154",
           label = paste("ZNF547-AUC:", round(re5roc2$ZNF547$auc, 2))
  ) +
  annotate("text",
           x = 0.85, y = 0.05, color = "#31688e",
           label = paste("GALNT9-AUC:", round(re5roc2$GALNT9$auc, 2))
  ) + theme(legend.position = "none")
ggsave("GSE32707_ROC.png")

dt2[, type := ifelse(type == 0, "control", "case")]
dt2_melt <- melt(dt2, id.var = "type")
ggplot(dt2_melt, aes(x = variable, y = value)) +
  geom_boxplot(aes(fill = type)) +
  stat_compare_means(aes(group = type, label = after_stat(p.signif))) +
  scale_fill_brewer(palette = "Set1") +
  labs(title = "Core genes' expression in GSE32707", x = "Genes", y = "Expression") +
  theme(legend.title = element_blank())
ggsave("GSE32707_expression.png")
