# Supplementary material for: Integrating single-cell sequencing and transcriptome analysis to unravel the mechanistic role of sialylation-related genes in sepsis-induced acute respiratory distress syndrome
Source: Front Immunol. 2025 May 1;16:1528769. doi: 10.3389/fimmu.2025.1528769 (PMC12078151; doi:10.3389/fimmu.2025.1528769)
Supplement: Supplementary Table 2 — CD19 and GPR65 were significantly co-enriched pathways. [file DataSheet2.zip › Codes files/r.08_exp.R]

rm(list = ls())
setwd("/data/nas1/shitianlong/project/08YQCQ-10301-11/")
if (!dir.exists("08_exp")) {dir.create("08_exp")}
setwd("08_exp")
load("../00_rawdata/GSE66890/temp.rda")


exp<-exp.dat
train_group = exp.group

source("/data/nas1/xieyunpeng/project/pipeline/wilcox.test/r.wilcox.test.r")
data <- wilcox.test.logfc(exp,train_group,0,row.names(exp),group1 = "Se_ARDS",group2 = "Sepsis")


up_data <- data[grepl("*up", data$sig), ]  
down_data <- data[grepl("*down", data$sig), ]
none_data <- data[grepl("*none", data$sig), ]

write.csv(data,"GSE66890wilcox.csv")
write.csv(up_data,"upGSE66890wilcox.csv")
write.csv(down_data,"downGSE66890wilcox.csv")
write.csv(none_data,"noneGSE66890wilcox.csv")


DEG_sig <- readRDS("../00_rawdata/GSE32707/DEG_sig(GSE32707).rds")
up_DEG_sig <- DEG_sig[grepl("*UP", DEG_sig$change), ]  
down_DEG_sig <- DEG_sig[grepl("*DOWN", DEG_sig$change), ]


up_vennlist  <-list(up_wilcox=up_data$genes,up_DEG=rownames(up_DEG_sig))
library(RColorBrewer)
mycolor <- brewer.pal(5,"Dark2")
# 样例数据
library(ggVennDiagram)
library(VennDiagram)
library(ggvenn)
#可视化绘制
opar <- par(family = "Roboto Condensed")
pdf(file = paste0("up.pdf"),width = 8,height = 8)
a <- dev.cur()
png(file = paste0("up.png"),width= 8, height= 8, units="in", res=300)
dev.control("enable")
par(mar = c(0,1,1,0),cex=1.5,family="Times")
ggvenn(up_vennlist,fill_color=mycolor,fill_alpha = .4,
       stroke_linetype = "longdash",set_name_size = 5,
       stroke_color = "transparent",
       show_percentage = F,
       text_size= 5)
dev.copy(which = a)
dev.off()
dev.off()

inter <- get.venn.partitions(up_vennlist)
for (i in 1:nrow(inter)) inter[i,'values'] <- paste(inter[[i,'..values..']], collapse = ', ')
model_gene<-inter[1,]$..values..
write.table(model_gene,'up_gene.txt',row.names = FALSE,col.names=FALSE, sep = '\t', quote = FALSE)


down_vennlist  <-list(down_wilcox=down_data$genes,down_DEG=rownames(down_DEG_sig))
library(RColorBrewer)
mycolor <- brewer.pal(5,"Dark2")
# 样例数据
library(ggvenn)
#可视化绘制
opar <- par(family = "Roboto Condensed")
pdf(file = paste0("down.pdf"),width = 8,height = 8)
a <- dev.cur()
png(file = paste0("down.png"),width= 8, height= 8, units="in", res=300)
dev.control("enable")
par(mar = c(0,1,1,0),cex=1.5,family="Times")
ggvenn(down_vennlist,fill_color=mycolor,fill_alpha = .4,
       stroke_linetype = "longdash",set_name_size = 5,
       stroke_color = "transparent",
       show_percentage = F,
       text_size= 5)
dev.copy(which = a)
dev.off()
dev.off()

inter <- get.venn.partitions(down_vennlist)
for (i in 1:nrow(inter)) inter[i,'values'] <- paste(inter[[i,'..values..']], collapse = ', ')
model_gene<-inter[1,]$..values..
write.table(model_gene,'down_gene.txt',row.names = FALSE,col.names=FALSE, sep = '\t', quote = FALSE)


rm(list = ls())
setwd("/data/nas1/shitianlong/project/08YQCQ-10301-11/")
if (!dir.exists("08_exp")) {dir.create("08_exp")}
setwd("08_exp")

limmaDEG_sig <- read.table("../01_DEGs2/DEG_sig(GSE66890).xls")
up_limmaDEG_data <- limmaDEG_sig[grepl("*UP", limmaDEG_sig$change), ]  
down_limmaDEG_data <- limmaDEG_sig[grepl("*DOWN", limmaDEG_sig$change), ]

  


DEG_sig <- readRDS("../00_rawdata/GSE32707/DEG_sig(GSE32707).rds")
up_DEG_sig <- DEG_sig[grepl("*UP", DEG_sig$change), ]  
down_DEG_sig <- DEG_sig[grepl("*DOWN", DEG_sig$change), ]


up_vennlist  <-list(up_limmaDEG=rownames(up_limmaDEG_data),up_DEG=rownames(up_DEG_sig))
library(RColorBrewer)
mycolor <- brewer.pal(5,"Dark2")
# 样例数据
library(ggVennDiagram)
library(VennDiagram)
library(ggvenn)
#可视化绘制
opar <- par(family = "Roboto Condensed")
pdf(file = paste0("up_limmaDEG.pdf"),width = 8,height = 8)
a <- dev.cur()
png(file = paste0("up_limmaDEG.png"),width= 8, height= 8, units="in", res=300)
dev.control("enable")
par(mar = c(0,1,1,0),cex=1.5,family="Times")
ggvenn(up_vennlist,fill_color=mycolor,fill_alpha = .4,
       stroke_linetype = "longdash",set_name_size = 5,
       stroke_color = "transparent",
       show_percentage = F,
       text_size= 5)
dev.copy(which = a)
dev.off()
dev.off()

inter <- get.venn.partitions(up_vennlist)
for (i in 1:nrow(inter)) inter[i,'values'] <- paste(inter[[i,'..values..']], collapse = ', ')
model_gene<-inter[1,]$..values..
write.table(model_gene,'up_limmaDEG_gene.txt',row.names = FALSE,col.names=FALSE, sep = '\t', quote = FALSE)


down_vennlist  <-list(down_limmaDEG=rownames(down_DEG_sig),down_DEG=rownames(down_DEG_sig))
library(RColorBrewer)
mycolor <- brewer.pal(5,"Dark2")
# 样例数据
library(ggvenn)
#可视化绘制
opar <- par(family = "Roboto Condensed")
pdf(file = paste0("down_limmaDEG.pdf"),width = 8,height = 8)
a <- dev.cur()
png(file = paste0("down_limmaDEG.png"),width= 8, height= 8, units="in", res=300)
dev.control("enable")
par(mar = c(0,1,1,0),cex=1.5,family="Times")
ggvenn(down_vennlist,fill_color=mycolor,fill_alpha = .4,
       stroke_linetype = "longdash",set_name_size = 5,
       stroke_color = "transparent",
       show_percentage = F,
       text_size= 5)
dev.copy(which = a)
dev.off()
dev.off()

inter <- get.venn.partitions(down_vennlist)
for (i in 1:nrow(inter)) inter[i,'values'] <- paste(inter[[i,'..values..']], collapse = ', ')
model_gene<-inter[1,]$..values..
write.table(model_gene,'down_limmaDEG_gene.txt',row.names = FALSE,col.names=FALSE, sep = '\t', quote = FALSE)
