# Supplementary material for: Integrating single-cell sequencing and transcriptome analysis to unravel the mechanistic role of sialylation-related genes in sepsis-induced acute respiratory distress syndrome
Source: Front Immunol. 2025 May 1;16:1528769. doi: 10.3389/fimmu.2025.1528769 (PMC12078151; doi:10.3389/fimmu.2025.1528769)
Supplement: Supplementary Table 2 — CD19 and GPR65 were significantly co-enriched pathways. [file DataSheet2.zip › Codes files/r.08_mRNALocater.R]

rm(list = ls())
setwd("/data/nas1/shitianlong/project/08YQCQ-10301-11/")
if (!dir.exists("08_mRNALocater")) {dir.create("08_mRNALocater")}
setwd("08_mRNALocater")
load("../00_rawdata/GSE66890/temp.rda")


library(IOBR)
library(readr)
library(dplyr)
library(tidyverse)

loc <- read.csv('./mRNAlocator.csv') %>% dplyr::select(-c('X','ID','mRNALocater'))

colnames(loc)
data <- gather(loc,key = mRNALocater,value = score,-c('FastaID'))
colnames(data)
p1 <- ggplot(data,aes(x=FastaID,y=score,fill=mRNALocater))+
  geom_bar(stat ="identity",alpha=0.9)+
  geom_text(aes(label=score),position = position_stack(vjust =0.5),size=0)+
  scale_fill_manual(values = palettes(category = "random",22,show_col=F),
                    labels=c("Cytoplasm","Endoplasmic reticulum","Extracellular region",
                             "Mitochondria","Nucleus"))+
  labs(y="Percentage",title = "")+
  theme_bw()+
  theme(axis.title.x =element_blank(),
        # axis.title.x =element_text(size=15,family = "Times", face = "bold",colour = 'black'),
        axis.text.x =element_text(size=16,family = "Times", face = "bold",colour = 'black'),
        axis.title.y =element_text(size=20,family = "Times", face = "bold",colour = 'black'),
        axis.text.y=element_text(size=14,family = "Times", face = "bold",colour = 'black'),
        plot.title=element_text(size=18,family = "Times", face = "bold",colour = 'black',hjust=0.5),
        legend.text = element_text(size = 16, family = "Times",colour = 'black'),
        legend.title = element_text(size = 22, family = "Times",face = "bold",colour = 'black'))
p1
ggsave("01.mRNAlocator.png",p1,width = 8,height = 6)
ggsave("01.mRNAlocator.pdf",p1,width = 8,height = 6)
dev.off()


####染色体

# 染色体定位 -------------------------------------------------------------------
# tancj 25.BJTC-462-5  下r.02_dif_PRGs.R

library(OmicCircos)
library(S4Vectors)
library(tidyverse)
library(rtracklayer)
library(RCircos)
hg19.gencode.gtf<-import.gff(con = '/data/nas1/tancj/pipeline/gtf/gencode.v19.annotation.gtf.gz')

#gene
DEG <- read.table('../01_DEGs/DEG_sig(GSE32707).xls',row.names = 1,check.names = F)


# DEG <-DEG [,-1]
#com_gene <- read.csv('../05_PPI/01.ppi.gene.CSV',row.names = 1,check.names = F)
com_gene <- read.table('hubgene.txt')

dat_rep<-DEG[com_gene$V1,]
gene <- data.frame(Symbol=rownames(dat_rep), change=dat_rep$change)
gene$colour <- ifelse(gene$change=='UP','red','blue')


#染色体位置
# hg19.gencode.gtf <- import.gff(con = '/data/nas1/liuzj/pipeline/chrloc/gencode.v19.annotation.gtf.gz')
chr<-data.frame(hg19.gencode.gtf)
chr<-subset(chr,source=='HAVANA'&type=='gene')  ##HAVANA
chr<-chr[chr$gene_name%in%gene$Symbol,] ##45个基因
RCircos.Gene.Label<-data.frame(chr$seqnames,chr$start,chr$end,chr$gene_name)  
data(RCircos.Gene.Label.Data)  #后面用这个文件的列名
colnames(RCircos.Gene.Label)<-colnames(RCircos.Gene.Label.Data)

RCircos.Gene.Label$pos<-NA
cnt<-1
while (cnt < nrow(chr)+1) {
  RCircos.Gene.Label$pos[cnt]<-mean(c(RCircos.Gene.Label$chromStart[cnt],RCircos.Gene.Label$chromEnd[cnt]))
  cnt = cnt + 1
}

gene_fus<-data.frame(chr=RCircos.Gene.Label$Chromosome,pos=RCircos.Gene.Label$pos,Symbol=RCircos.Gene.Label$Gene,gene=RCircos.Gene.Label$Gene)

#基因上下调
gene_chr <- merge(gene_fus, gene, by='Symbol')
gene_chr <- gene_chr[,-1]
colnames(gene_chr)[3] <- 'Symbol'
gene_chr <- gene_chr[order(gene_chr$pos,decreasing = F),] #一定要排序
gene_chr <- gene_chr[order(gene_chr$chr,decreasing = F),] #一定要排序
chrom <- unique(gene_fus$chr)
gene_chr$chr <- factor(gene_chr$chr, levels = chrom)
# 下面去掉多余的factor。也可以不运行这行，对结果没影响
#gene_label$chr <- droplevels(gene_label$chr, exclude = if(anyNA(levels(gene_label$chr))) NULL else NA)
# 排序
#gene_label <- gene_label[order(gene_label$chr),]
#tail(gene_label)


#表达
expr <- exp.dat
group <- exp.group
#group$sample <- rownames(group)
colnames(group) <- c('sample','type')

table(group$type)
#expr <- edgeR::cpm(expr)
x <- expr
mat <- t(scale(t(x)))#归一化
# # mat <- x
# # mat <- 2^mat-1
# # mat <- log2(mat+0.01)
mat[mat < (-2)] <- (-2)
mat[mat > 2] <- 2
expr <- mat

##CASE
skcm<-subset(group,type=="ARDS")#修改
exp_gene_skcm<-subset(expr,select=skcm$sample) %>% as.data.frame() ##526个
exp_gene_skcm$Symbol<-rownames(exp_gene_skcm)
chr_heatmap1<-merge(gene_fus,exp_gene_skcm,by='Symbol')
chr_heatmap1<-chr_heatmap1[,-1]

##CONTROL
control<-subset(group,type=='Sepsis')
exp_gene_control<-subset(expr,select=control$sample) %>% as.data.frame()  ##59个
exp_gene_control$Symbol<-rownames(exp_gene_control)
chr_heatmap2<-merge(gene_fus,exp_gene_control,by='Symbol')
chr_heatmap2<-chr_heatmap2[,-1]


#logfc
logfc <- DEG
logfc <- data.frame(Symbol=rownames(DEG), logfc=DEG$logFC)
logfc<-merge(gene_chr,logfc,by='Symbol')
logfc <- logfc[,c('chr','pos','Symbol','logfc','colour')]
logfc <- logfc[order(logfc$pos,decreasing = F),]
logfc <- logfc[order(logfc$chr,decreasing = F),]
chrom <- unique(gene_fus$chr)
logfc$chr <- factor(logfc$chr, levels = chrom)


# #所有样本表达
# expr1 <- expr
# expr1$Symbol <- rownames(expr)
# expr.all <- merge(gene_fus,expr1,by='Symbol')
# expr.all <- expr.all[,-1]
# x<-expr.all[,-c(1:3)]
# mat <- t(scale(t(x)))#归一化
# # mat <- x
# # mat <- 2^mat-1
# # mat <- log2(mat+0.01)
# # mat[mat < (-2)] <- (-2)
# # mat[mat > 2] <- 2
# expr.all <- cbind(expr.all[,c(1:3)], mat)


#link
gene_label <- gene_chr[, c(1,2,3,5)]


# 按照1-22,x,y排序
# 有的数据没有X或Y，小鼠只有1:20也没关系，不用改
#gene_label$chr <- factor(gene_label$chr, levels = c(1:22, "X", "Y"))
# 下面去掉多余的factor。也可以不运行这行，对结果没影响
gene_label$chr <- droplevels(gene_label$chr, exclude = if(anyNA(levels(gene_label$chr))) NULL else NA)
# 排序
gene_label <- gene_label[order(gene_label$chr),]
tail(gene_label)

# 红色基因
gene_link1 <- filter(gene_label, gene_label$colour == 'red')
gene_link1 <- gene_link1[, -4]
colnames(gene_link1)[3] <- 'id'
head(gene_link1)
id11 <- data_frame(id = combn(gene_link1$id, 1)[1, ])
head(id11)
id1_1 <- data_frame(id1_1 = combn(gene_link1$id, 1)[1,])
genelink1 <- gene_link1 %>%
  right_join(id11)


genelink11 <- genelink1 %>% 
  dplyr::rename(id1_1 = id) %>%
  right_join(id1_1)


gene_link1 <- cbind(genelink1, genelink11)
# 蓝色基因
gene_link2 <- filter(gene_label, gene_label$colour == 'blue')
gene_link2 <- gene_link2[, -4]
colnames(gene_link2)[3] <- 'id'
id22 <- data_frame(id=combn(gene_link2$id, 1)[1, ])
id2_1<- data_frame(id2_1=combn(gene_link2$id, 1)[1, ])
genelink2 <- gene_link2 %>%
  right_join(id22)
genelink22 <- gene_link2 %>%
  dplyr::rename(id2_1=id) %>%
  right_join(id2_1)
gene_link2 <- cbind(genelink2, genelink22)


{
  pdf('02.gene_OmicCircos.pdf',w=9.5,h=9,family='Times')
  par(mfrow = c(1,1),pin = c(5,5), mar = c(6,6,6,5),family='Times',font=2)
  plot(c(1,800),c(1,800),type='n',axes=F,xlab='',ylab='',main='')
  circos(R=330,cir = 'hg18',W=30,mapping=gene_chr,type = 'label',side = 'out',col=gene_chr$colour,cex =0.5,lwd = 1)  
  circos(R=300,cir = 'hg18',W=10,type = 'chr',print.chr.lab = T,scale = T,cex=10)  ##
  circos(R=220,cir = 'hg18',W=80,mapping = chr_heatmap1,col.v = 4,type = 'heatmap2',cluster = F,col.bar = F,lwd = 1,col = 'black')  ##lwd 线段宽度
  circos(R=140,cir = 'hg18',W=80,mapping = chr_heatmap2,col.v = 4,type = 'heatmap2',cluster = F,col.bar = F,lwd = -1,col = 'black')
  circos(R=90,cir="hg18",W=50,mapping=logfc,col.v=4,type="s",B=TRUE,col=logfc$colour)
  # circos(R=80, cir="hg19", W=50, mapping=gene_link2, type="link2", lwd=2, col='blue') 
  circos(R=80, cir="hg19", W=50, mapping=gene_link1, type="link2", lwd=2, col='red')
  dev.off()
  
  png('02.gene_OmicCircos.png',w=9.5,h=9,units='in',res=600,family='Times')
  par(mfrow = c(1,1),pin = c(5,5), mar = c(6,6,6,5),family='Times',font=2)
  plot(c(1,800),c(1,800),type='n',axes=F,xlab='',ylab='',main='')
  circos(R=330,cir = 'hg18',W=30,mapping=gene_chr,type = 'label',side = 'out',col=gene_chr$colour,cex =0.5,lwd = 1)  
  circos(R=300,cir = 'hg18',W=10,type = 'chr',print.chr.lab = T,scale = T,cex=10)  ##
  circos(R=220,cir = 'hg18',W=80,mapping = chr_heatmap1,col.v = 4,type = 'heatmap2',cluster = F,col.bar = F,lwd = 1,col = 'black')  ##lwd 线段宽度
  circos(R=140,cir = 'hg18',W=80,mapping = chr_heatmap2,col.v = 4,type = 'heatmap2',cluster = F,col.bar = F,lwd = -1,col = 'black')
  circos(R=90,cir="hg18",W=50,mapping=logfc,col.v=4,type="s",B=TRUE,col=logfc$colour)
  # circos(R=80, cir="hg19", W=50, mapping=gene_link2, type="link2", lwd=2, col='blue') 
  circos(R=80, cir="hg19", W=50, mapping=gene_link1, type="link2", lwd=2, col='red')
  dev.off()
}
