# Supplementary material for: Integrating single-cell sequencing and transcriptome analysis to unravel the mechanistic role of sialylation-related genes in sepsis-induced acute respiratory distress syndrome
Source: Front Immunol. 2025 May 1;16:1528769. doi: 10.3389/fimmu.2025.1528769 (PMC12078151; doi:10.3389/fimmu.2025.1528769)
Supplement: Supplementary Table 2 — CD19 and GPR65 were significantly co-enriched pathways. [file DataSheet2.zip › Codes files/r.09scRNA2.R]

###01.Creat####
rm(list=ls())
setwd("/data/nas1/shitianlong/project/08YQCQ-10301-11/00_rawdata/GSE151263_RAW/")

#setwd("/data/nas1/tancj/Project/54.YCZK-10104-10/00_Rawdata/01_GSE151263/GSE151263_RAW ")
folders=list.files('./')
folders
library(Seurat4)
library(clusterProfiler)
#raw_data<-  read.csv("00.KEGG.txt", sep = "\t")
#raw_data<-  read.table( "GSM4569780_ARDS1_processed_UMI.txt.gz",header = T,sep = "\t")


sceList= lapply(folders,function(folder){ 
  raw_data<-  fread(folder,data.table = F)#
  colnames(raw_data)[1]<-'SYMBOL'
  #name <- bitr(raw_data$ENSEMBL,fromType = 'ENSEMBL',toType = 'SYMBOL',OrgDb = 'org.Hs.eg.db')%>%na.omit(.)
  #counts<-merge(raw_data,name,by='SYMBOL')
  counts<-raw_data
  counts<-counts[!duplicated(counts$SYMBOL),]
  rownames(counts)<-counts$SYMBOL
  counts<-counts[,c(2:ncol(counts))]
  # a<-CreateSeuratObject(counts , 
  #                       project = folder,min.cells = 3, min.features = 200,assay = "RNA")  ##读取数据，并对数据进行过滤
})

# 
# folders=list.files('./')
# folders
# library(Seurat4)
# sceList = lapply(folders,function(folder){ 
#   CreateSeurat4Object(counts = Read10X_h5(folder), 
#                      project = folder , min.cells = 3, min.features = 200)  ##读取数据，并对数据进行过滤
# })
# 
# ##将List转换为Seurat4对象
# scRNA <- merge(sceList[[1]],
#                y = c(sceList[[2]]), 
#                add.cell.ids =folders,
#                project = "GSE199866")
lapply(sceList, dim)
tmp =table(unlist(lapply(sceList, rownames)))
cg = names(tmp)[tmp==length(folders)]
bigct = do.call(cbind,
                lapply(sceList,function(raw_data){ 
                  raw_data = raw_data[cg,] 
                  return(raw_data)
                }))

scRNA=CreateSeurat4Object(counts =  bigct,
                         project = folders,
                           min.cells = 5,
                           min.features = 300)


sceList= lapply(folders,function(folder){ 
  raw_data<-  fread(folder,data.table = F)#
  colnames(raw_data)[1]<-'SYMBOL'
  #name <- bitr(raw_data$ENSEMBL,fromType = 'ENSEMBL',toType = 'SYMBOL',OrgDb = 'org.Hs.eg.db')%>%na.omit(.)
  #counts<-merge(raw_data,name,by='SYMBOL')
  counts<-raw_data
  counts<-counts[!duplicated(counts$SYMBOL),]
  rownames(counts)<-counts$SYMBOL
  counts<-counts[,c(2:ncol(counts))]
  a<-CreateSeurat4Object(counts , 
                        project = folder,min.cells = 3, min.features = 200,assay = "RNA")  ##读取数据，并对数据进行过滤
})


# sce.all
# as.data.frame(sce.all@assays$RNA$counts[1:10, 1:2])
# head(sce.all@meta.data, 10)
# table(sce.all@meta.data$orig.ident) 
scRNA=sce.all


scRNA<- merge(sceList[[1]],
              y = c(sceList[[2]],sceList[[3]],sceList[[4]],sceList[[5]],sceList[[6]],sceList[[7]]), 
               add.cell.ids =folders,
               project = "GSE151263")
saveRDS(scRNA,file="/data/nas1/shitianlong/project/08YQCQ-10301-11/09_Single_cell2/00scRNA.RDS")
scRNA <- readRDS("/data/nas1/shitianlong/project/08YQCQ-10301-11/09_Single_cell2/00scRNA.RDS")
length(colnames(scRNA)) #24796 细胞数量
length(rownames(scRNA)) #16788 基因数量
load('/data/nas1/shitianlong/project/08YQCQ-10301-11/09_Single_cell/scRNA_orig.Rdata')
library(data.table)
scRNA1 <- scRNA
# 
# table(scRNA$orig.ident)
# head(scRNA@meta.data)
# 
# GSM<-tstrsplit(rownames(scRNA@meta.data), "_", fixed = TRUE)[[1]]
# table(GSM)
# scRNA$Sample<-GSM  #meta.data加入
# #scRNA$Patients_ID<-scRNA$GSM
# head(scRNA@meta.data)
# 
# #condition<-read.xlsx('/data/nas1/tancj/Project/64.YCZK-10107-11/00_Rawdata/condition.xlsx',1)
# 
# scRNA1$Patients_ID<-scRNA$orig.ident
# Type<-tstrsplit(scRNA@meta.data$Patients_ID, "_", fixed = TRUE)[[2]]
# table(Type)
# result <- gsub("\\d+", "", Type)
# table(result)
# #scRNA@meta.data$Group<-ifelse(scRNA@meta.data$GSM=='GSM4569780','Sepsis','Se_ARDS')
# 
# scRNA1$Type<-result
# head(scRNA1@meta.data)

# grep(scRNA@assays$RNA@data,"MT-")
# GetAssayData(object = scRNA, assay = "RNA", slot = "data")
###线粒体基因表达占比
scRNA[["percent.mt"]] <- PercentageFeatureSet(scRNA, pattern = "^MT-")  #正则表达式，表示以MT-开头；scRNA[["percent.mt"]]这种写法会在meta.data矩阵加上一列

###计算核糖体基因比例
scRNA[["percent.rb"]] <- PercentageFeatureSet(scRNA, pattern = "^RP[SL]")

head(scRNA@meta.data)

#setwd(('/data/nas1/tancj/Project/54.YCZK-10104-10/'))
setwd("/data/nas1/shitianlong/project/08YQCQ-10301-11/")
if (!dir.exists("09_Single_cell2")) {dir.create("09_Single_cell2")}
setwd('09_Single_cell2')
system.time(save(scRNA, file = "scRNA_orig.Rdata"))  

###02.QC####
rm(list = ls())
setwd("/data/nas1/shitianlong/project/08YQCQ-10301-11/09_Single_cell2/")

load('/data/nas1/shitianlong/project/08YQCQ-10301-11/09_Single_cell/scRNA_orig.Rdata')


### 质控前 ###
length(colnames(scRNA))  #24796 细胞数量
length(rownames(scRNA)) #16788 基因数量

library(RColorBrewer)
library(ggplot2)
#绘图风格
theme.set = theme(
  #axis.title.x=element_blank(),
  axis.title = element_text(size = 20, face = "bold", family = "Times"),
  axis.text.x = element_text(size = 14,  face = "bold", family = "Times"),
  axis.text.y = element_text(size = 14,  face = "bold", family = "Times"),
  legend.text = element_text(size = 16, face = "bold", family = "Times"),
  legend.title = element_text(size = 18,face='bold',family = "Times"),
  text = element_text(family = "Times"))

# 设置绘图元素
plot.featrures = c("nFeature_RNA", "nCount_RNA", "percent.mt")   
getPalette = colorRampPalette(brewer.pal(7, "Pastel1")) 
library(patchwork)
library(Seurat4)
Idents(scRNA)<-scRNA$Sample
# 质控前小提琴图
plots = list()
for(i in seq_along(plot.featrures)){
  plots[[i]] = VlnPlot(scRNA,
                       cols = getPalette(7),
                       #cols = c('#ECA8A9','#74AED4','#D3E2B7','#CFAFD4','#F7C97E','#FFFF99'),
                       #type.by=Group,
                       pt.size = 0,#换图
                       features = plot.featrures[i]) + theme.set + NoLegend()}
violin <- wrap_plots(plots = plots, nrow=1,ncol = 3)
#dir.create("02_QC")
ggsave("01.vlnplot_before_qc.pdf", plot = violin, width = 10, height = 4)
ggsave("01.vlnplot_before_qc.png", plot = violin, width = 10, height = 4,dpi = 1000)

### 质控后 ###
## 设置质控标准
minGene=quantile(scRNA$nFeature_RNA,.02)#324
maxGene=quantile(scRNA$nFeature_RNA,.98)#2016
maxUMI=quantile(scRNA$nCount_RNA,.95)#  #6599

pctMT=5
minGene=300#200
maxGene=7000
maxUMI=40000

scRNA <- subset(scRNA, subset =
                  nCount_RNA <maxUMI & 
                  percent.mt < pctMT&
                  nFeature_RNA > minGene & 
                  nFeature_RNA < maxGene
)
length(colnames(scRNA))   ##20290
length(rownames(scRNA))  ## 16788

# 设置绘图元素
plot.featrures = c("nFeature_RNA", "nCount_RNA", "percent.mt")
#GSE = "Patients_ID"

# 质控后小提琴图
plots = list()
for(i in seq_along(plot.featrures)){
  plots[[i]] = VlnPlot(scRNA,
                       cols = getPalette(7),
                       #cols = c('#ECA8A9','#74AED4','#D3E2B7','#CFAFD4','#F7C97E','#FFFF99'),
                       #type.by=Group,
                       pt.size = 0,
                       features = plot.featrures[i]) + theme.set + NoLegend()}
violin <- wrap_plots(plots = plots, nrow=1,ncol = 3)
ggsave("02.vlnplot_after_qc.pdf", plot = violin, width = 10, height = 4)
ggsave("02.vlnplot_after_qc.png", plot = violin, width = 10, height = 4,dpi = 1000)
system.time(save(scRNA, file = "scRNA_qc.Rdata"))  

##03.Normalize####Patients_ID
#rm(list = ls())
library(Seurat)
#load('/data/nas1/shitianlong/project/08YQCQ-10301-11/09_Single_cell2/scRNA_qc.Rdata')
for (i in 1:7){
  scRNA1<-subset(scRNA,Patients_ID==unique(scRNA$Patients_ID)[i])
  scRNA2 <- NormalizeData(scRNA1, normalization.method = "LogNormalize", scale.factor = 10000)
  scRNA3 <- FindVariableFeatures(scRNA2, selection.method = "vst", nfeatures = 2000)
  assign(unique(scRNA$Patients_ID)[i],  scRNA3)# 将XXXX_function的结果assign给当前的变量名
}
### Integration ----
table(scRNA$Sample)
scRNA.anchors <- FindIntegrationAnchors(object.list = list(GSM4569780,GSM4569781,GSM4569782,GSM4569783,GSM4569784,GSM4569785,GSM4569786), dims = 1:30)
scRNA.integrated <- IntegrateData(anchorset = scRNA.anchors, dims = 1:30)
system.time(save(scRNA.integrated, file = "scRNA_integrated.Rdata"))


combined <- IntegrateLayers(
  object = scRNA.integrated, 
  method = CCAIntegration,
  orig.reduction = "pca", 
  new.reduction = "integrated.cca",
  k.anchor = 20, # 整合强度
  verbose = FALSE)


##
##标准化-线性降维-聚类
combined <- NormalizeData(scRNA)
combined <- FindVariableFeatures(combined)
combined <- ScaleData(combined)
combined <- RunPCA(combined)

combined <- FindNeighbors(combined, dims = 1:30, reduction = "pca")
combined <- FindClusters(combined, resolution = 1, cluster.name = "unintegrated_clusters")

combined <- RunUMAP(combined, dims = 1:30, reduction = "pca", reduction.name = "umap.unintegrated")
DimPlot(combined, reduction = "umap.unintegrated", group.by = c("orig.ident", "seurat_clusters"))

###03.Normalize#### --------------------------------------------------------------------
rm(list = ls())
setwd("/data/nas1/shitianlong/project/08YQCQ-10301-11/09_Single_cell2/") 
library(Seurat4)
load('/data/nas1/shitianlong/project/08YQCQ-10301-11/09_Single_cell2/scRNA_qc.Rdata')
load('/data/nas1/shitianlong/project/08YQCQ-10301-11/09_Single_cell/scRNA_integrated.Rdata')
##去除批次效应前
###为了查看样本直接Merge的umap分布情况，直接走一遍Seurat4的标准流程，详细的参数 以及 函数细节见 单细胞工具箱|Seurat4官网标准流程 。

#标准化
scRNA <- NormalizeData(scRNA, normalization.method = "LogNormalize", scale.factor = 10000)
#高变基因
scRNA <- FindVariableFeatures(scRNA, selection.method = "vst", nfeatures = 2000)

##输出特征方差图
top10 <- head(x = VariableFeatures(object = scRNA), 10)

pdf(file="03.featureVar.pdf",width=12,height=5,family='Times',onefile=F)              #保存基因特征方差图
theme.set= theme(axis.title.x=element_blank(),
                 axis.title = element_text(size = 20, face = "bold", family = "Times"),
                 axis.text.x = element_text(size = 12,  family = "Times"),
                 axis.text.y = element_text(size = 14,  family = "Times"),
                 legend.text = element_text(size = 14, family = "Times"),
                 legend.title = element_text(size = 16,face='bold',family = "Times"),
                 text = element_text(family = "Times"))
plot1 <- VariableFeaturePlot(object = scRNA)+theme.set
plot2 <- LabelPoints(plot = plot1, points = top10, repel = TRUE)
print(plot1+plot2)
dev.off()

png(file="03.featureVar.png",width=12,height=5,family='Times',units='in',res=600)              #保存基因特征方差图
theme.set= theme(axis.title.x=element_blank(),
                 axis.title = element_text(size = 20, face = "bold", family = "Times"),
                 axis.text.x = element_text(size = 12,  family = "Times"),
                 axis.text.y = element_text(size = 14,  family = "Times"),
                 legend.text = element_text(size = 14, family = "Times"),
                 legend.title = element_text(size = 16,face='bold',family = "Times"),
                 text = element_text(family = "Times"))
plot1 <- VariableFeaturePlot(object = scRNA)+theme.set
plot2 <- LabelPoints(plot = plot1, points = top10, repel = TRUE)
print(plot1+plot2)
dev.off()
system.time(save(scRNA, file = "scRNA_normalization.Rdata"))

###04.PCA####
rm(list = ls())
load('/data/nas1/shitianlong/project/08YQCQ-10301-11/09_Single_cell2/scRNA_normalization.Rdata')
all.genes <- rownames(scRNA)
#归一化
scRNA <- ScaleData(scRNA, features = all.genes)
#scRNA <- ScaleData(scRNA) #PCA降维之前的标准预处理步骤,这里对高可变基因进行数据标准化的操作,归一化表达量
scRNA <- RunPCA(scRNA ,npcs = 60,pc.genes=VariableFeatures(object =scRNA) ) #PCA分析   npcs = 20
library(ggplot2)
theme.set = theme(
  axis.title = element_text(size = 20, face = "bold", family = "Times"),
  axis.text.x = element_text(size = 14,  face = "bold", family = "Times"),
  axis.text.y = element_text(size = 14,  face = "bold", family = "Times"),
  legend.text = element_text(size = 16, face = "bold", family = "Times"),
  legend.title = element_text(size = 18,face='bold',family = "Times"),
  text = element_text(family = "Times"))
pdf(file="04.ElbowPlot.pdf",width=6,height=5)
ElbowPlot(scRNA,reduction="pca",ndims = 60) +theme.set #根据ElbowPlot确定PC数量
dev.off()
png(file="04.ElbowPlot.png",width=6,height=5,units='in',res=600)
ElbowPlot(scRNA,reduction="pca",ndims = 60)+theme.set  
dev.off()

##主成分分析图形
pdf(file="05.PCA.pdf",width=6,height=5)
DimPlot(object = scRNA, group.by = "Type",reduction = "pca",cols =c('#104680','#B72230'))+theme.set
dev.off()

png(file="05.PCA.png",width=6,height=5,units='in',res=600)
DimPlot(object = scRNA,group.by = "Type", reduction = "pca",cols = c('#104680','#B72230'))+theme.set
dev.off()
system.time(save(scRNA, file = "scRNA_pca.Rdata"))


###05.UMAP####
#降维聚类
rm(list = ls())
setwd("/data/nas1/shitianlong/project/08YQCQ-10301-11/09_Single_cell2/") 
library(Seurat4)
load('/data/nas1/shitianlong/project/08YQCQ-10301-11/09_Single_cell2/scRNA_pca.Rdata')
pcSelect=40
scRNA <- FindNeighbors(object = scRNA,  dims = 1:pcSelect)                #计算邻接距离
##对细胞分组,优化标准模块化
##这里的0.5决定了细胞亚群的多少，Seurat4官网推荐0.4-1.2都可以进行尝试。数字越小，细胞亚群越少

##resolution参数表达聚类的分辨率，这个值大于0，一般都是在0-1范围里面调整，越大得到的cluster越多
#resolution可以反复调整，并不会改变降维的结果
scRNA <- FindClusters(object = scRNA, resolution = 0.2)#0.1只有9个，0.3有17个，0.2有14个

##UMAP聚类
scRNA  <- RunUMAP(scRNA , dims = 1:pcSelect )


library(tidyverse)
library(scales)
library(RColorBrewer)
library(ggsci)
library(wesanderson)
library(IOBR)
##所有样本可视化
theme.set = theme(
  #axis.title.x=element_blank(),
  axis.title = element_text(size = 20, face = "bold", family = "Times"),
  axis.text.x = element_text(size = 14,  face = "bold", family = "Times"),
  axis.text.y = element_text(size = 14,  face = "bold", family = "Times"),
  legend.text = element_text(size = 16, face = "bold", family = "Times"),
  legend.title = element_text(size = 20,face='bold',family = "Times"),
  text = element_text(family = "Times"))

library(IOBR)
# pdf(file="06.UMAP_all_before.pdf",width=8,height=7,family='Times')
# DimPlot(scRNA ,reduction = "umap",label.size = 5,label = TRUE, cols = palettes(category = "random",22,show_col=F))+theme.set
# dev.off()
# 
# png(file="06.UMAP_all_before.png",width=8,height=7,family='Times',units='in',res=600)
# DimPlot(scRNA ,reduction = "umap",label.size = 5,label = TRUE, cols = palettes(category = "random",22,show_col=F))+theme.set
# dev.off()
# 
# pdf(file="07.UMAP_Class_before.pdf",width=12,height=5,family='Times')
# DimPlot(scRNA ,reduction = "umap",label.size = 4,label = TRUE, split.by  = "Type",cols = palettes(category = "random",22,show_col=F))+theme.set
# dev.off()
# 
# png(file="07.UMAP_Class_before.png",width=12,height=5,family='Times',units='in',res=600)
# DimPlot(scRNA ,reduction = "umap",label.size = 4,label = TRUE, split.by  = "Type",cols = palettes(category = "random",22,show_col=F))+theme.set
# dev.off()
system.time(save(scRNA, file = "scRNA_umap_before.Rdata"))
#load("scRNA_umap_before.Rdata")
theme.set = theme(
  #axis.title.x=element_blank(),
  axis.title = element_text(size = 20, face = "bold", family = "Times"),
  axis.text.x = element_text(size = 14,  face = "bold", family = "Times"),
  axis.text.y = element_text(size = 14,  face = "bold", family = "Times"),
  legend.text = element_text(size = 16, face = "bold", family = "Times"),
  legend.title = element_blank(),
  text = element_text(family = "Times"))


library(IOBR)
p1 <- DimPlot(scRNA, reduction = "umap",group.by = "Sample", cols = palettes(category = "random",22,show_col=F),pt.size=0.5, label = F,repel = TRUE)+theme.set
p2 <- DimPlot(scRNA, reduction = "umap",group.by = "Type", cols = palettes(category = "random",22,show_col=F),pt.size=0.5, label = F,repel = TRUE)+theme.set
p3 <- DimPlot(scRNA, reduction = "umap", cols = palettes(category = "random",22,show_col=F),pt.size=0.5, label = F,repel = TRUE)+theme.set
#p4 <- DimPlot(scRNA, reduction = "umap", pt.size=0.5, label = F,repel = TRUE)+theme.set

#devtools::install_version("Rcpp", version = "1.0.8", repos ="http://cran.us.r-project.org")
p1 + p2 +p3

pdf(file="06.UMAP_before.pdf",width=17,height=5)
p1 + p2 +p3
dev.off()

png(file="06.UMAP_before.png",width=17,height=5,units='in',res=600)
p1 + p2 +p3
dev.off()


rm(list=ls())
load('/data/nas1/shitianlong/project/08YQCQ-10301-11/09_Single_cell2/scRNA_integrated.Rdata')
scRNA<-scRNA.integrated
all.genes <- rownames(scRNA)
#归一化
scRNA <- ScaleData(scRNA,features = all.genes)
#降维聚类
#降维聚类
scRNA <- RunPCA(scRNA, npcs = 40)
scRNA <- FindNeighbors(scRNA, dims = 1:40)
scRNA <- FindClusters(scRNA, resolution = 0.2)
scRNA <- RunUMAP(scRNA, dims = 1:40)

#load('scRNA_#.Rdata')
theme.set = theme(
  axis.title = element_text(size = 20, face = "bold", family = "Times"),
  axis.text.x = element_text(size = 14,  face = "bold", family = "Times"),
  axis.text.y = element_text(size = 14,  face = "bold", family = "Times"),
  legend.text = element_text(size = 16, face = "bold", family = "Times"),
  legend.title = element_blank(),
  text = element_text(family = "Times"))

p11 <- DimPlot(scRNA, reduction = "umap",group.by = "Sample", cols = palettes(category = "random",22,show_col=F),pt.size=0.5, label = F,repel = TRUE)+theme.set
p22 <- DimPlot(scRNA, reduction = "umap",group.by = "Type", cols =  c('#74AED4','#ECA8A9'),pt.size=0.5, label = F,repel = TRUE)+theme.set
p33 <- DimPlot(scRNA, reduction = "umap", cols = palettes(category = "random",22,show_col=F),pt.size=0.5, label = F,repel = TRUE)+theme.set
#p4 <- DimPlot(scRNA, reduction = "umap", pt.size=0.5, label = F,repel = TRUE)+theme.set
#devtools::install_version("Rcpp", version = "1.0.8", repos ="http://cran.us.r-project.org")
p11 + p22 +p33

pdf(file="07.UMAP_after.pdf",width=17,height=5)
p11 + p22 +p33
dev.off()

png(file="07.UMAP_after.png",width=17,height=5,units='in',res=600)
p11 + p22 +p33
dev.off()

system.time(save(scRNA, file = "scRNA_umap_after.Rdata"))

# 基因注释 --------------------------------------------------------------------
rm(list = ls())

setwd("/data/nas1/shitianlong/project/08YQCQ-10301-11/")
if (!dir.exists("09_Single_cell2")) {dir.create("09_Single_cell2")}
setwd('09_Single_cell2')
load('/data/nas1/shitianlong/project/08YQCQ-10301-11/09_Single_cell2/scRNA_umap_after.Rdata')

##选取细胞类型方法一
celltype<-c("0","1","2","3","4","5","6","7","8")
cells<-rownames(scRNA@meta.data[scRNA$seurat_clusters %in% celltype,])
scRNA<-subset(scRNA,cells=cells)

# gene<-c(
#   'S100A9', 'S100A8',    ##CD14Mono-1   #9        PMID：37046345
#   'TIMP1','G0S2',   ##NK cells  #NK  细胞    6   PMID：35184420
#   'S100A8', 'S100A12',  ##Epithelial cells    0,2,5,7,10     PMID：37046345
#   'PPBP', 'GNG11',  ##Fibroblasts   12      PMID：37046345
#   'CMC1', 'PIK3IP1',  ##Monocyte  4         ##cellmarker   FCGR3A:CD16别名
#   'RPS6', #没找到'SARAF',
#   'HLA-DQB1', 'CD79A',
#   'GNLY', 'NKG7',
#   'GZMH', 'GNLY',
#   'IFITM2', 'IFITM3',
#   'PF4', 'PPBP',
#   'MT-CO2', #没找到'MT-CO3',
#   'HLA-DPA1', 'HLA-DPB1',
#   'LEPROTL1', 'RPS6'##T cells       1,3,8,11       PMID：37046345
# )#补充文件注释
gene<-c(
  'S100A9','CD14','LYZ',   ##CD14Mono #0 
  'CD8B',"CD3D",#没找到'SARAF', NKT 1
  'IL7R', 'CCR7',#CD4T 2
  'CD8A', 'CCL5',#CD8T 3
  'MS4A1', 'CD79A',  ##B #4
  'GNLY', 'NKG7',  ##NK #5
  'FCGR3A', 'MS4A7',    ##CD16Mono   #6      
  'PPBP','PF4'#Mk 7
  #'HLA-DQA1' #Mono/B 8
)#文章中基因注释


gene <- unique(gene)

theme.set = theme(
  axis.title = element_text(size = 20, face = "bold", family = "Times"),
  axis.text.x = element_text(size = 14,  face = "bold", family = "Times"),
  axis.text.y = element_text(size = 14,  face = "bold", family = "Times"),
  legend.text = element_text(size = 16, face = "bold", family = "Times"),
  legend.title = element_text(size = 18, face = "bold", family = "Times"),
  text = element_text(family = "Times"))

pdf(file="08.DotPlot.pdf",width=9,height=8,family='Times')
DotPlot(scRNA,features = gene)+theme.set+ coord_flip()
dev.off()

png(file="08.DotPlot.png",width=9,height=8,family='Times',units='in',res=600)
DotPlot(scRNA,features = gene)+theme.set+ coord_flip()
dev.off()


# new.cluster.ids = c(
#   "0" = "CD14Mono", 
#   "1" = "CD4T",   
#   "2" = "NKT",  
#   "3" = "CD8T",  
#   "4" = "B",     
#   "5" = "NK"  ,   
#   "6" = "CD16Mono",  
#   "7" = "Mk" ,  
#   "8" = "MonoB"
# ) 
new.cluster.ids = c(
  "0" = "Mono", 
  "1" = "T",   
  "2" = "T",  
  "3" = "Mono",  
  "4" = "NK",     
  "5" = "Mono"  ,   
  "6" = "Mk",  
  "7" = "B" ,  
  "8" = "B"
) 


scRNA<- RenameIdents(scRNA, new.cluster.ids)
scRNA$cell.type = Idents(scRNA)  

pdf(file="09.DotPlot_celltype.pdf",width=12,height=8,family='Times')
DotPlot(scRNA,features = gene)+theme.set+ coord_flip()
dev.off()

png(file="09.DotPlot_celltype.png",width=12,height=8,family='Times',units='in',res=600)
DotPlot(scRNA,features = gene)+theme.set+ coord_flip()
dev.off()
library(IOBR)
library(colorspace)
pdf(file="10.Celltype.pdf",width=10,height=8,family='Times')
DimPlot(scRNA ,reduction = "umap",label.size = 6,pt.size=1,label.color = 'black',label = T,cols = palettes(category = "random",22,show_col=F))+theme.set
dev.off()

png(file="10.Celltype.png",width=10,height=8,family='Times',units='in',res=600)
DimPlot(scRNA ,reduction = "umap",label.size = 6,pt.size=1,label.color = 'black',label =T,cols = palettes(category = "random",22,show_col=F))+theme.set
dev.off()

pdf(file="11.Celltype_Group.pdf",width=10,height=5,family='Times')
DimPlot(scRNA ,reduction = "umap",label.size =4,label = T,pt.size=1, split.by= "Type",cols = palettes(category = "random",22,show_col=F))+theme.set
dev.off()

png(file="11.Celltype_Group.png",width=10,height=5,family='Times',units='in',res=600)
DimPlot(scRNA ,reduction = "umap",label.size = 4,label =T, pt.size=1,split.by  = "Type",cols = palettes(category = "random",22,show_col=F))+theme.set
dev.off()

##OC
scRNA_OC<-subset(scRNA,Type=='ARDS')
phe=scRNA_OC@meta.data
table(phe$cell.type)
cell_type_OC <- as.data.frame(sort(table(phe$cell.type)))
colnames(cell_type_OC)<-c('Celltype','ARDS')
cell_type_OC<-cell_type_OC[order(cell_type_OC$Celltype,decreasing = T),]


#Normal
scRNA_Normal <-subset(scRNA,Type=='Sepsis')#Group
phe=scRNA_Normal @meta.data
table(phe$cell.type)
cell_type_Normal <- as.data.frame(sort(table(phe$cell.type)))
colnames(cell_type_Normal )<-c('Celltype','Sepsis')
cell_type_Normal<-cell_type_Normal[order(cell_type_Normal$Celltype,decreasing = T),]


cell_type<-merge(cell_type_OC,cell_type_Normal,by='Celltype')


i<-1
while(i<7){
  cell_type$All[i]<-sum(cell_type$OC[i],cell_type$Normal[i])
  i<-i+1
}

colnames(cell_type)
colnames(cell_type)<-c("Celltype","ARDS","Sepsis","All"  )

library( openxlsx)
write.xlsx(cell_type,'12.cell_type.xlsx')

library(reshape2)
library(plyr)

library(IOBR)
library(RColorBrewer )
cell_type2<-cell_type[,-4]
colnames(cell_type2)
#colnames(cell_type2)<-c("Celltype", "GSM4423510", "GSM4423511")
mydata <- melt(cell_type2,id.vars="Celltype",variable.name="Group",value.name="Quantity")
ggplot(mydata,aes(x=Group,y=Quantity,fill=Celltype))+
  geom_bar(position = "fill",stat="identity",alpha=0.7)+
  theme_bw()+
  #geom_text(aes(label =Quantity), size = 3, hjust = 0, vjust = 3, position =     "fill") +
  scale_fill_manual(values=brewer.pal(12, "Set3"))+ 
  theme(axis.title.x =element_text(size=22,color='black', face = "bold",family='Times'),
        axis.text.x =element_text(size=18,color='black',  face = "bold",family='Times'),
        axis.title.y =element_text(size=22,color='black', face = "bold",family='Times'),
        axis.text.y=element_text(size=18,  color='black', face = "bold",family='Times'),
        legend.title=element_text(size=20, color='black', face = "bold",family='Times'),
        legend.text=element_text(size=18, color='black', face = "bold",family='Times'),
        title=element_text(size=20, color='black', face = "bold",family='Times'),
        strip.text = element_text(size = 14,color='black', family = "Times", face = "bold"))+
  theme(panel.grid.major=element_blank(),panel.grid.minor=element_blank())+
  labs(x="Celltype",y="Proportion",fill="")

ggsave('12.Proportion.pdf',w=9,h=8)
ggsave('12.Proportion.png',w=9,h=8)
system.time(save(scRNA, file = "scRNA_celltype.Rdata")) 

# 差异分析--------------------------------------------------------------------
rm(list = ls())
load('/data/nas1/shitianlong/project/08YQCQ-10301-11/09_Single_cell2/scRNA_celltype.Rdata')
library(ggpubr)
library(Seurat4)
cell<-unique(scRNA$cell.type)%>%as.character(.)
i=1
for (i in 1:9)  {
  setwd("/data/nas1/shitianlong/project/08YQCQ-10301-11/09_Single_cell2/13_DEGs")
  dir.create(cell[i])
  setwd(cell[i])
  scRNA1<-subset(scRNA,cell.type==cell[i])
  dim(scRNA1)
  library(Seurat4)
  Idents(scRNA1)<-"Type"
  markers <- FindMarkers(scRNA1, ident.1="ARDS", ident.2="Sepsis")
  write.csv(markers,'01.all_markers.csv',quote=F)
  
  avg_log2FC<-0.25
  markers$sig[markers$p_val >=0.05  | abs(markers$avg_log2FC) <avg_log2FC] <- "Not"
  markers$sig[markers$p_val <0.05  & markers$avg_log2FC>avg_log2FC] <- "Up"
  markers$sig[markers$p_val <0.05  & markers$avg_log2FC<= -avg_log2FC] <- "Down"
  markers<-markers[order(markers$avg_log2FC,decreasing = T),]
  write.csv(markers,'02.markers.csv',quote=F)
  
  ## 筛选出所有差异基因的结果
  Dif_gene <- markers[(markers$p_val< 0.05& (markers$avg_log2FC>0.25| markers$avg_log2FC< -0.25)),]
  table(Dif_gene $sig)
  write.csv(Dif_gene,'03.dif_gene.csv',quote=F)
  DEGs<-rownames(Dif_gene)
  write.table(DEGs,'04.DEGs.txt',quote=F,sep='\t',col.names=F,row.names=F)
  
  ### 火山图  ####
  library(ggplot2)
  library(ggrepel)
  #markers[markers$p_val_adj==0.000000e+00,]$p_val_adj<-   3e-267
  DEG<-markers
  DEG$Symbols <- rownames(DEG)
  up_DEG <- DEG[which(DEG$sig == "Up"),]
  up_DEG <- up_DEG[order(-up_DEG$avg_log2FC , up_DEG$p_val),]
  down_DEG <- DEG[which(DEG$sig == "Down"),]
  down_DEG <- down_DEG[order(down_DEG$avg_log2FC, down_DEG$p_val),]
  
  
  ## 火山图
  library(ggplot2)
  library(ggrepel)
  
  DEG$sig <- factor(DEG$sig, levels =  c("Up", "Not", "Down"))
  max_lfc <- max(DEG$avg_log2FC)
  min_lfc <- min(DEG$avg_log2FC)
  max_padj <- round(max(-log10(DEG$p_val)))
  
  ggplot(data = DEG,
         aes(x = avg_log2FC,
             y = -log10(p_val),
             colour = sig)) +
    scale_color_manual(values = c("#FF7F00", "#7b7c7d","#4DAF4A")) +
    geom_point(size = 2.5, alpha = 0.7, na.rm=T) +
    #scale_x_continuous(limits = c(min_lfc*1.5, max_lfc*1.5)) +
    #scale_x_continuous(limits = c(-2,2)) +
    # scale_y_continuous(breaks = bk, labels = c(0,"p_val_adj = 0.05", bk[3:length(bk)])) +
    # scale_y_continuous(breaks = bk) +
    #ylim(0,300) +
    geom_hline(yintercept = -log10(0.05),lty = 4,col = "darkgray",lwd = 0.6) +
    geom_vline(xintercept = c(-avg_log2FC, avg_log2FC),lty = 4,col = "darkgray",lwd = 0.6) +
    theme_bw(base_size = 12, base_family = "Times") +
    theme(legend.justification = c(0,1),
          legend.position = c(0,1),
          legend.background = element_rect(fill = "white", color = "black", size = 0.2),
          panel.grid = element_blank(),
          legend.title = element_blank(),
          legend.text = element_text(face="bold",color="black",family = "Times",size=13),
          plot.title = element_text(hjust = 0.5, face = "bold",color = "black",family = "Times",size = 20),
          axis.text.x = element_text(face = "bold",color = "black",size = 17),
          axis.text.y = element_text(face = "bold",color = "black",size = 17),
          axis.title.x = element_text(face = "bold",color = "black",family = "Times",size = 20),
          axis.title.y = element_text(face = "bold",color = "black",family = "Times",size = 20),
          plot.subtitle = element_text(hjust = 0.5,family = "Times", size = 14, face = "italic", colour = "black")) +
    theme(text = element_text(family = "Times")) +
    labs(x = "avg_log2FC",y = "-log10 (p_val)",
         title = paste(cell[i],'(ARDS vs Sepsis)',sep=' '),
         subtitle = paste(sprintf('p_val:  %.2f;', 0.05),
                          sprintf('avg_log2FC: %.2f;', avg_log2FC),
                          sprintf('Up: %1.0f; Down: %1.0f;', dim(up_DEG)[1], dim(down_DEG)[1]),
                          sprintf('Total: %1.0f', dim(Dif_gene)[1])))
  ggsave('05.volcano.png',width=7,height=7)
  ggsave('05.volcano.pdf',width=7,height=7)
  up_DEG_top10 <- up_DEG[c(1:20),]
  down_DEG_top10 <-down_DEG[c(1:20),]
  p<-DoHeatmap(scRNA1,features =c(up_DEG_top10$Symbols,down_DEG_top10$Symbols),label = F,slot = "scale.data",group.colors = c('#4DAF4A','#FF7F00'))+
    scale_fill_gradientn(colors = c("navy","white","firebrick3"))
  pdf('06.Heatmap.pdf',width=7,height=6,family='Times')
  print(p)
  dev.off()
  png('06.Heatmap.png',width=7,height=6,family='Times',units='in',res=600)
  print(p)
  dev.off()
  
}

setwd("/data/nas1/shitianlong/project/08YQCQ-10301-11/09_Single_cell2/13_DEGs")
DEGs_1<-read.table('B cells/04.DEGs.txt')
DEGs_2<-read.table('Epithelial cells/04.DEGs.txt')
DEGs_3<-read.table('Fibroblasts/04.DEGs.txt')
DEGs_4<-read.table('Monocyte/04.DEGs.txt')
DEGs_5<-read.table('NK cells/04.DEGs.txt')
DEGs_6<-read.table('T cells/04.DEGs.txt')

DEGs<-c(DEGs_1$V1,DEGs_2$V1,DEGs_3$V1,DEGs_4$V1,DEGs_5$V1,DEGs_6$V1)%>%unique(.)
write.table(DEGs,'DEGs.txt',quote=F,sep='\t',col.names=F,row.names=F)


#差异分析箱线图
rm(list = ls())
setwd("/data/nas1/shitianlong/project/08YQCQ-10301-11/09_Single_cell2/")

load('/data/nas1/shitianlong/project/08YQCQ-10301-11/09_Single_cell2/scRNA_celltype.Rdata')
unique(scRNA$orig.ident)
scRNA_1<-subset(scRNA,orig.ident==unique(scRNA$orig.ident)[1])
phe=scRNA_1@meta.data
table(phe$cell.type)
cell_type_1 <- as.data.frame(sort(table(phe$cell.type)))
colnames(cell_type_1)<-c('Celltype',as.character( unique(scRNA$orig.ident)[1]))
cell_type<-cell_type_1
cell_type[,2]<-cell_type[,2]/ sum(cell_type[,2])


for (i in 2:7){
  scRNA_2<-subset(scRNA,orig.ident==unique(scRNA$orig.ident)[i])
  phe=scRNA_2@meta.data
  table(phe$cell.type)
  cell_type_2 <- as.data.frame(sort(table(phe$cell.type)))
  colnames(cell_type_2)<-c('Celltype',as.character( unique(scRNA$orig.ident)[i]))
  cell_type_2[,2]<-cell_type_2[,2]/ sum(cell_type_2[,2])
  cell_type<-merge(cell_type,cell_type_2,by='Celltype')
}
rownames(cell_type)<-cell_type$Celltype
cell_type<-cell_type[,-1]

condition<-data.frame(sample=colnames(cell_type),Class=colnames(cell_type))

# Idents(scRNA1)<-"Type"
# markers <- FindMarkers(scRNA1, ident.1="ARDS", ident.2="Sepsis")

condition[grep('AR',condition$Class),]$Class<-'ARDS'
condition[grep('Se',condition$Class),]$Class<-'Sepsis'

dat <- cell_type %>% t %>% as.data.frame %>% tibble::rownames_to_column(var = "sample")
group<-condition
dat <- merge(dat, group, by = "sample")
dat2 <- tidyr::gather(dat, Cell, Ratio, -c(sample, Class))
dat2<-dat2[order(dat2$Cell,decreasing = F),]
library(rstatix)
stat_res <- dat2 %>% 
  group_by(Cell) %>% 
  wilcox_test(Ratio ~  Class) %>% 
  adjust_pvalue(method = "BH") %>%  # method BH == fdr
  add_significance("p")
stat_res

library(ggpubr)
ggboxplot(dat2 , x = "Cell", y = "Ratio", 
          fill= "Class",
          palette = c('#104680','#B72230'),  
          outlier.shape = NA,
          bxp.errorbar = T
) +
  stat_pvalue_manual(stat_res,
                     x = "Cell",
                     y.position =1,
                     size =5,
                     color = "black",
                     family = "Times",
                     # label = paste0("~italic(p)=={p2}"),
                     label = "p.signif"
                     #parse = T
  ) +
  theme_bw()+
  labs(x = "", y = "Cell ratio", color = "") +
  theme(axis.title.x = element_text(size = 20, face = "bold", family = "Times"),
        axis.title.y = element_text(size = 20, face = "bold", family = "Times"),
        axis.text.x = element_text(size = 13, color='black',face = "bold", family = "Times", angle = 45, vjust = 1, hjust = 1),
        axis.text.y = element_text(size = 13, face = "bold", family = "Times"),
        legend.text = element_text(size = 15, family = "Times",face = "bold"),
        legend.title = element_text(size = 18, family = "Times",face = "bold"),
        plot.title = element_text(size = 20, color='black',family = "Times",face = "bold",hjust=0.5),
        text = element_text(family = "Times"),
        panel.grid.major=element_blank(),panel.grid.minor=element_blank())+
  theme(legend.position = "right")
ggsave('15.Cell Ratio.pdf',w=8,h=5)
ggsave('15.Cell Ratio.png',w=8,h=5)

###比例图
########样本细胞比例绘制
table(phe$cell.type)
library(reshape2)
library(dplyr)
sc_color1 <- c( "#C7EAB2", "#5FC1C2", "#1B90BE",  '#FFCC00', '#FF6633','#CC9900', '#009900',
                         "#6E568C","#E0367A","#D8D155","#64495D","#7CC767",
                         "#D20A13","#FFD121","#088247","#11AA4D")
                         
sc_color <- c("#6E568C","#E0367A", '#CC9900', '#FF6633', '#009900',  '#FFCC00',"#D8D155","#5FC1C2", "#C7EAB2", "#1B90BE")
Group<-condition
dat2$cell.type <- factor(dat2$Cell,levels=c("CD14Mono","CD4T","NKT","CD8T","B","NK","CD16Mono","Mk","MonoB"))
p <- ggplot(dat2, aes(cell.type, Ratio, fill = Class, group = Class))+ theme_classic() + 
  geom_bar(stat="identity",position="fill", width = 0.8)+
  ggtitle("") + #big +
  xlab('') + ylab('Fraction') +
  scale_y_continuous(labels = scales::percent)+
  scale_fill_manual(values=sc_color1)+
  theme_bw()  + 
  theme(panel.grid = element_blank(),
        axis.ticks = element_blank(),
        panel.border = element_rect(size=2, linetype="solid"),
        title=element_text(size=15, face = 'bold'),
        legend.text=element_text(colour="black", 
                                 size=15),
        legend.title=element_text(face="bold",  colour="black", 
                                  size=15),
        axis.title.x=element_text(size = 15),
        axis.title.y=element_text(size = 15),
        axis.text.x=element_text(size = 15,color = "black",angle = 90,vjust = 0.5),
        axis.text.y=element_text(size = 15,color = "black"),
        legend.position = 'left')  +
  coord_flip()+ 
  labs(fill = "Group")

ggsave(filename = "celltype_cell_ratio.pdf", p,width = 7,height = 7)


#差异分析 筛选差异表达的细胞-----------------------------------------------------------------
rm(list = ls())
setwd("/data/nas1/shitianlong/project/08YQCQ-10301-11/09_Single_cell2/")


load('../013_SingleR/UMAP.celltype.Rdata')
library(readxl)
# 
# #显著差异的细胞
dat_cell <- as.data.frame(table(UMAP$orig.ident,UMAP$celltype))
colnames(dat_cell) <- c('id', 'cell', 'number')
dat_cell2 <- spread(dat_cell,cell,number)
dat_cell2 <- dat_cell2 %>% column_to_rownames(., var = "id") %>%
  mutate(rowsum = rowSums(.[1:10]))

dat_cell3 <- dat_cell2

for (i in 1:dim(dat_cell3)[1]){
  for (j in 1:(dim(dat_cell3)[2]-1)){
    dat_cell3[i,j] <- dat_cell3[i,j]/ dat_cell3[i,11]
  }
}
dat_cell3 <- dat_cell3[,-11]
dat_cell3 <- dat_cell3 %>% rownames_to_column('sample')
#
# group<-read.csv("/data/nas1/gaorong/project/03_BJTC-502-9/01_Single_cell/00_rawdata/condition.csv")
# group$group<-ifelse(group$group==" PF","IPF","control")
# group<-group[,c(1,3)]
# colnames(group)<-c("sample","group")
# write.csv(group,"01.group_list.csv")
gr=data.frame(group=UMAP@meta.data$group,sample=UMAP@meta.data$orig.ident)
group <- unique(gr)
# group_list <- metadata(c(colnames(UMAP),group),)
dat_cell4 <- merge(dat_cell3,group,by='sample')

library(reshape2)
library(rstatix)
library(ggpubr)
dat_cell5 <- reshape2::melt(dat_cell4,id.vars=c('sample','group'),
                            measure.vars = colnames(dat_cell3)[c(2:11)],
                            variable.name='cell')

#差异细胞的箱线图
violin_plot <- ggplot(dat_cell5, aes(x=cell, y=value,fill=group)) +
  stat_boxplot(geom="errorbar",
               width=0.1,
               position = position_dodge(0.9)) +
  geom_boxplot(width=0.7,
               position=position_dodge(0.9),
               outlier.shape = NA)+ #绘制箱线图，此处width=0.1控制小提琴图中箱线图的宽窄
  scale_fill_manual(values= c("#A73030FF","#1E90FF"), name = "group")+
  labs(title="Cell", x="", y = "",size=20) +
  stat_compare_means(data = dat_cell5,
                     mapping = aes(group = group),
                     label ="p.signif",  #添加星标
                     method = 'kruskal.test',
                     vjust =1,
                     paired = F) +
  theme_bw()+
  labs(y = "Cell percentage")+
  theme(plot.title = element_text(hjust =0.5,colour="black",face="bold",size=18),
        axis.text.x=element_text(angle=45,hjust=1,colour="black",face="bold",size=10),
        axis.text.y=element_text(hjust=0.5,colour="black",face="bold",size=12),
        axis.title.x=element_text(size=16,face="bold"),
        axis.title.y=element_text(size=16,face="bold"),
        legend.text=element_text(face = "bold", hjust = 0.5,colour="black", size=8),
        legend.title = element_text(face = "bold", size = 10),
        legend.position = "top",
        panel.grid.major = element_blank(),
        panel.grid.minor = element_blank())
violin_plot
ggsave(filename = '02.boxplot.pdf',violin_plot,w=8,h=6)
ggsave(filename = '02.boxplot.png',violin_plot,w=8,h=6)
dev.off()
# #根据箱线图判断Endothelial_cells是显著差异细胞 将它提取出来
# UMAP.car <- UMAP[,UMAP@meta.data$celltype %in% 'Endothelial_cells']
# system.time(save(UMAP.car, file = "UMAP.car.Rdata"))
# meta2 = UMAP.car@meta.data
# gene<-read.csv("../03_SingleR/03.Markergenes_top5.csv",row.names = 1)
# #FeaturePlot(UMAP.car, features = gene$gene)
# 
# #标记基因
# gene <- read.csv('/data/nas1/gaorong/project/03_BJTC-502-9/01_Single_cell/03_SingleR/03.Markergenes_top5.csv',row.names = 1)
# 
# p1<-FeaturePlot(UMAP.car, features = gene$gene)
# ggsave('03.FeaturePlot.pdf',p1,w=18,h=18)
# ggsave('03.FeaturePlot.png',p1,w=18,h=18)
# 
# pdf(file = '04.VlnPlot.pdf',w=12,h=16)
# VlnPlot(UMAP.car, features = gene$gene,group.by = 'celltype') + RotatedAxis()
# dev.off()
# png(file = '04.VlnPlot.png',w=1200,h=1600)
# VlnPlot(UMAP.car, features = gene$gene,group.by = 'celltype') + RotatedAxis()
# dev.off()
# 
# 08.特征基因表达水平 ----------------------------------------------------------------
rm(list = ls())
setwd("/data/nas1/shitianlong/project/08YQCQ-10301-11/09_Single_cell2/")

load('/data/nas1/shitianlong/project/08YQCQ-10301-11/09_Single_cell2/scRNA_celltype.Rdata')
cell_type2<-read.xlsx('12.cell_type.xlsx')
#hub_genes<-read.table('/data/nas1/tancj/Project/18.YQ630-3/06_Model/06.gene.txt')
hub_genes<-read.csv('/data/nas1/shitianlong/project/08YQCQ-10301-11/08_mRNALocater/hubgene.txt',header = F)
hub_genes<-hub_genes[order(hub_genes$V1,decreasing = F),]
hub_genes

#hub_genes <- c("CASP3","EGFR","TP53")#"AKT1","IL6",

theme.set = theme(
  #axis.title.x=element_blank(),
  # axis.title.x = element_text(size = 16, face = "bold", family = "Times"),
  # axis.title.y = element_text(size = 16, face = "bold", family = "Times"),
  # axis.text.x = element_text(size = 14,  face = "bold", family = "Times"),
  # axis.text.y = element_text(size = 14,  face = "bold", family = "Times"),
  legend.text = element_text(size = 16, face = "bold", family = "Times"),
  legend.title = element_blank())

#Idents(scRNA)="singleR"
p1<-FeaturePlot(scRNA, features = c("CD19"), split.by = "group",label.size = 3,  repel = T,min.cutoff =1.5, label=T,ncol = 1, order = T)+theme.set
#p2<-FeaturePlot(scRNA, features = c("AKT1"),split.by = "Group",label.size = 3, repel = T, min.cutoff =1.5, label=T, ncol = 1, order = T)+theme.set
#p3<-FeaturePlot(scRNA, features = c("IL6"),split.by = "Group",label.size = 3, repel = T, min.cutoff =1.5, label=T, ncol = 1, order = T)+theme.set
p4<-FeaturePlot(scRNA, features = c("GPR65"),split.by = "group",label.size = 3,repel = T, min.cutoff =1.5, label=T, ncol = 1, order = T)+theme.set
#p5<-FeaturePlot(scRNA, features = c("TP53"),split.by = "Group",label.size = 3,  repel = T, min.cutoff =1.5,  label=T,ncol = 1, order = T)+theme.set
# p6<-FeaturePlot(scRNA, features = c("TP53"),split.by = "Group",label.size = 3,  repel = T, min.cutoff =1.5,  label=T,ncol = 1, order = T)+theme.set
# p7<-FeaturePlot(scRNA, features = c("STAT3"),split.by = "Group",label.size = 3,  repel = T, min.cutoff =1.5,  label=T,ncol = 1, order = T)+theme.set
# p8<-FeaturePlot(scRNA, features = c("TNF"),split.by = "Group",label.size = 3,  repel = T, min.cutoff =1.5,  label=T,ncol = 1, order = T)+theme.set
# p9<-FeaturePlot(scRNA, features = c("TP53"),split.by = "Group",label.size = 3,  repel = T, min.cutoff =1.5,  label=T,ncol = 1, order = T)+theme.set


p<-CombinePlots(plots = list(p1,p4),ncol=1)#,p6,p7,p8,p9,p2,p3,,p5
pdf('13.FeaturePlot.pdf',w=6,h=6,family='Times')
print(p)
dev.off()

png('13.FeaturePlot.png',w=6,h=6,family='Times',units='in',res=600,bg='white')
print(p)
dev.off()
