# Supplementary material for: Integrating single-cell sequencing and transcriptome analysis to unravel the mechanistic role of sialylation-related genes in sepsis-induced acute respiratory distress syndrome
Source: Front Immunol. 2025 May 1;16:1528769. doi: 10.3389/fimmu.2025.1528769 (PMC12078151; doi:10.3389/fimmu.2025.1528769)
Supplement: Supplementary Table 2 — CD19 and GPR65 were significantly co-enriched pathways. [file DataSheet2.zip › Codes files/r.09scRNA3.R]

library(Seurat)
library(ggplot2)
library(clustree)
library(cowplot)
library(dplyr)
library(R.utils)
rm(list=ls())
setwd("/data/nas1/shitianlong/project/08YQCQ-10301-11/00_rawdata/GSE151263_RAW/")

library(data.table)
dir='./' 
samples=list.files( dir )
samples

library(data.table)
sceList = lapply(samples,function(pro){ 
  print(pro)
  ct=fread(file.path( dir ,pro),data.table = F)
  colnames(ct)[1]<-'SYMBOL'
  #name <- bitr(raw_data$ENSEMBL,fromType = 'ENSEMBL',toType = 'SYMBOL',OrgDb = 'org.Hs.eg.db')%>%na.omit(.)
  #counts<-merge(raw_data,name,by='SYMBOL')
  counts<-ct
  counts<-counts[!duplicated(counts$SYMBOL),]
  rownames(counts)<-counts$SYMBOL
  counts<-counts[,c(2:ncol(counts))]
  
  sce=CreateSeuratObject(counts =  counts ,
                         project = gsub('[0-9]_processed_UMI.txt.gz','',gsub('^GSM[0-9]*_','',pro) ) ,
                         min.cells = 5,
                         min.features = 300)
  
  return(sce)
})
sceList
samples

#整合数据
scRNA<- merge(sceList[[1]],
              y=sceList[ -1 ],
              add.cell.ids =gsub('[0-9]_processed_UMI.txt.gz','',gsub('^GSM[0-9]*_','',samples)),
              project = "GSE151263")

saveRDS(scRNA,file="/data/nas1/shitianlong/project/08YQCQ-10301-11/09_Single_cell2/00scRNA.RDS")
scRNA <- readRDS("/data/nas1/shitianlong/project/08YQCQ-10301-11/09_Single_cell2/00scRNA.RDS")
length(colnames(scRNA)) #24796 细胞数量
length(rownames(scRNA)) #16788 基因数量
#load('/data/nas1/shitianlong/project/08YQCQ-10301-11/09_Single_cell2/scRNA_orig.Rdata')
library(data.table)
setwd("/data/nas1/shitianlong/project/08YQCQ-10301-11/09_Single_cell2")
##标准化-线性降维-聚类
scRNA <- NormalizeData(scRNA)
scRNA <- FindVariableFeatures(scRNA)
scRNA <- ScaleData(scRNA)
scRNA <- RunPCA(scRNA)

scRNA <- FindNeighbors(scRNA, dims = 1:30, reduction = "pca")
scRNA <- FindClusters(scRNA, resolution = 1, cluster.name = "unintegrated_clusters")

scRNA <- RunUMAP(scRNA, dims = 1:30, reduction = "pca", reduction.name = "umap.unintegrated")
DimPlot(scRNA, reduction = "umap.unintegrated", group.by = c("orig.ident", "seurat_clusters"))
##整合方法1
scRNA <- IntegrateLayers(
  object = scRNA, 
  method = CCAIntegration,
  orig.reduction = "pca", 
  new.reduction = "integrated.cca",
  verbose = FALSE)

scRNA <- IntegrateLayers(
  object = scRNA, 
  method = RPCAIntegration,
  orig.reduction = "pca", 
  new.reduction = "integrated.rpca",
  verbose = FALSE)
##整合方法3
scRNA <- IntegrateLayers(
  object = scRNA, 
  method = HarmonyIntegration,
  orig.reduction = "pca", 
  new.reduction = "harmony",
  verbose = FALSE)

data_layer <- GetAssayData(object = scRNA, slot = "data")  
###线粒体基因表达占比
scRNA[["percent.mt"]] <- PercentageFeatureSet(scRNA, pattern = "^MT-")  #正则表达式，表示以MT-开头；scRNA[["percent.mt"]]这种写法会在meta.data矩阵加上一列

###计算核糖体基因比例
scRNA[["percent.rb"]] <- PercentageFeatureSet(scRNA, pattern = "^RP[SL]")

head(scRNA@meta.data)

#标准化
scRNA <- NormalizeData(scRNA, normalization.method = "LogNormalize", scale.factor = 10000)
#高变基因
scRNA <- FindVariableFeatures(scRNA, selection.method = "vst", nfeatures = 2000)

##输出特征方差图
top10 <- head(x = VariableFeatures(object = scRNA), 10)

pdf(file="03.featureVar.pdf",width=12,height=5,family='Times',onefile=F)              #保存基因特征方差图
theme.set= theme(axis.title.x=element_blank(),
                 axis.title = element_text(size = 20, face = "bold", family = "Times"),
                 axis.text.x = element_text(size = 12,  family = "Times"),
                 axis.text.y = element_text(size = 14,  family = "Times"),
                 legend.text = element_text(size = 14, family = "Times"),
                 legend.title = element_text(size = 16,face='bold',family = "Times"),
                 text = element_text(family = "Times"))
plot1 <- VariableFeaturePlot(object = scRNA)+theme.set
plot2 <- LabelPoints(plot = plot1, points = top10, repel = TRUE)
print(plot1+plot2)
dev.off()

png(file="03.featureVar.png",width=12,height=5,family='Times',units='in',res=600)              #保存基因特征方差图
theme.set= theme(axis.title.x=element_blank(),
                 axis.title = element_text(size = 20, face = "bold", family = "Times"),
                 axis.text.x = element_text(size = 12,  family = "Times"),
                 axis.text.y = element_text(size = 14,  family = "Times"),
                 legend.text = element_text(size = 14, family = "Times"),
                 legend.title = element_text(size = 16,face='bold',family = "Times"),
                 text = element_text(family = "Times"))
plot1 <- VariableFeaturePlot(object = scRNA)+theme.set
plot2 <- LabelPoints(plot = plot1, points = top10, repel = TRUE)
print(plot1+plot2)
dev.off()
system.time(save(scRNA, file = "scRNA_normalization.Rdata"))

###04.PCA####
rm(list = ls())
load('/data/nas1/shitianlong/project/08YQCQ-10301-11/09_Single_cell2/scRNA_normalization.Rdata')
all.genes <- rownames(scRNA)
#归一化
scRNA <- ScaleData(scRNA, features = all.genes)
#scRNA <- ScaleData(scRNA) #PCA降维之前的标准预处理步骤,这里对高可变基因进行数据标准化的操作,归一化表达量
scRNA <- RunPCA(scRNA ,npcs = 60,pc.genes=VariableFeatures(object =scRNA) ) #PCA分析   npcs = 20
library(ggplot2)
theme.set = theme(
  axis.title = element_text(size = 20, face = "bold", family = "Times"),
  axis.text.x = element_text(size = 14,  face = "bold", family = "Times"),
  axis.text.y = element_text(size = 14,  face = "bold", family = "Times"),
  legend.text = element_text(size = 16, face = "bold", family = "Times"),
  legend.title = element_text(size = 18,face='bold',family = "Times"),
  text = element_text(family = "Times"))
pdf(file="04.ElbowPlot.pdf",width=6,height=5)
ElbowPlot(scRNA,reduction="pca",ndims = 60) +theme.set #根据ElbowPlot确定PC数量
dev.off()
png(file="04.ElbowPlot.png",width=6,height=5,units='in',res=600)
ElbowPlot(scRNA,reduction="pca",ndims = 60)+theme.set  
dev.off()

##主成分分析图形
pdf(file="05.PCA.pdf",width=6,height=5)
DimPlot(object = scRNA, group.by = "Type",reduction = "pca",cols =c('#104680','#B72230'))+theme.set
dev.off()

png(file="05.PCA.png",width=6,height=5,units='in',res=600)
DimPlot(object = scRNA,group.by = "Type", reduction = "pca",cols = c('#104680','#B72230'))+theme.set
dev.off()
system.time(save(scRNA, file = "scRNA_pca.Rdata"))


scRNA <- JoinLayers(scRNA)
###05.UMAP####
#降维聚类
rm(list = ls())
setwd("/data/nas1/shitianlong/project/08YQCQ-10301-11/09_Single_cell2/") 
library(Seurat4)
load('/data/nas1/shitianlong/project/08YQCQ-10301-11/09_Single_cell2/scRNA_pca.Rdata')
pcSelect=40
scRNA <- FindNeighbors(object = scRNA,  dims = 1:pcSelect)                #计算邻接距离
##对细胞分组,优化标准模块化
##这里的0.5决定了细胞亚群的多少，Seurat4官网推荐0.4-1.2都可以进行尝试。数字越小，细胞亚群越少

##resolution参数表达聚类的分辨率，这个值大于0，一般都是在0-1范围里面调整，越大得到的cluster越多
#resolution可以反复调整，并不会改变降维的结果
scRNA <- FindClusters(object = scRNA, resolution = 0.2)#0.1只有9个，0.3有17个，0.2有14个

##UMAP聚类
scRNA  <- RunUMAP(scRNA , dims = 1:pcSelect )
