# Supplementary material for: Integrating single-cell sequencing and transcriptome analysis to unravel the mechanistic role of sialylation-related genes in sepsis-induced acute respiratory distress syndrome
Source: Front Immunol. 2025 May 1;16:1528769. doi: 10.3389/fimmu.2025.1528769 (PMC12078151; doi:10.3389/fimmu.2025.1528769)
Supplement: Supplementary Table 2 — CD19 and GPR65 were significantly co-enriched pathways. [file DataSheet2.zip › Codes files/r.09scRNA_nishixu.R]

rm(list = ls())
setwd("/data/nas1/shitianlong/project/08YQCQ-10301-11/09_Single_cell/")
if (!dir.exists("Bcell")) {dir.create("Bcell")}
setwd("Bcell")

load('/data/nas1/shitianlong/project/08YQCQ-10301-11/09_Single_cell/scRNA_celltype.Rdata')


## 提取亚群
table(scRNA$cell.type)
# #scRNA = scRNA[,scRNA@meta.data$cell.type%in%c('B cell','NKT cell','Nephron epithelial cell')]
# scRNA = scRNA[,scRNA@meta.data$cell.type%in%c('MES','LOH','CD-PC')]
# 
# system.time(save(UMAP.som, file = "07_UMAP.3hubcell.Rdata"))  


# 拟时序分析 -------------------------------------------------------------------
library(Seurat)
devtools::load_all('/data/nas1/luchunlin/project/YQQL0106-11/monocle')
## https://www.ncbi.nlm.nih.gov/pmc/articles/PMC8818976/
#load('/data/nas1/tancj/Project/71.BJTC-516-11/15_Single_cell/scRNA_celltype.Rdata')
hubgene <- read.table('/data/nas1/shitianlong/project/08YQCQ-10301-11/09_Single_cell/hubgene.txt')
scRNA<-subset(scRNA,cell.type=='B')
DefaultAssay(scRNA) <- "RNA"
scRNA <- JoinLayers(scRNA)
data= LayerData(scRNA, layer = "count", assay = "RNA")
# count矩阵
pd <- new('AnnotatedDataFrame', data = scRNA@meta.data)
# meta表转成特定格式
fData <- data.frame(gene_short_name = row.names(data), 
                    row.names = row.names(data))
fd <- new('AnnotatedDataFrame', data = fData)
# 基因名表转成特定格式
mycds <- newCellDataSet(data,
                        phenoData = pd,
                        featureData = fd,
                        expressionFamily = negbinomial.size())
mycds <- estimateSizeFactors(mycds)
mycds <- estimateDispersions(mycds, cores=4, relative_expr = TRUE)
mycds<-detectGenes(mycds, min_expr = 0.1)
library(Seurat)
genes<-VariableFeatures(scRNA)
markers.gene <- genes
mycds <- setOrderingFilter(mycds, markers.gene)
#降维
mycds <- reduceDimension(mycds, max_components = 2, method = 'DDRTree')
mycds <- orderCells(mycds)
mycds=orderCells(mycds,root_state = 3) 

pdf("13.trajectory_pseudotime_Bcell.pdf",w=10,h=8)
plot_cell_trajectory(mycds, color_by = "Pseudotime",size=1,show_backbone=TRUE) +
  theme(legend.position = "right") +
  theme(axis.title.x =element_text(size=22,color='black', face = "bold",family='Times'),
        axis.text.x =element_text(size=18, family='Times'),
        axis.title.y =element_text(size=22,color='black', face = "bold",family='Times'),
        axis.text.y=element_text(size=18,  family='Times'),
        legend.title=element_text(size=20, color='black', face = "bold",family='Times'),
        legend.text=element_text(size=18,  face = "bold",family='Times'),
        title=element_text(size=20, color='black', face = "bold",family='Times'))+
  theme(panel.grid.major=element_blank(),panel.grid.minor=element_blank())
dev.off()

png("13.trajectory_pseudotime_Bcell.png",w=10,h=8,units='in',res=600)
plot_cell_trajectory(mycds, color_by = "Pseudotime",size=1,show_backbone=TRUE) +
  theme(legend.position = "right") +
  theme(axis.title.x =element_text(size=22,color='black', face = "bold",family='Times'),
        axis.text.x =element_text(size=18, family='Times'),
        axis.title.y =element_text(size=22,color='black', face = "bold",family='Times'),
        axis.text.y=element_text(size=18,  family='Times'),
        legend.title=element_text(size=20, color='black', face = "bold",family='Times'),
        legend.text=element_text(size=18,  face = "bold",family='Times'),
        title=element_text(size=20, color='black', face = "bold",family='Times'))+
  theme(panel.grid.major=element_blank(),panel.grid.minor=element_blank())
dev.off()


pdf("14.trajectory_state_Bcell.pdf",w=10,h=8)
plot_cell_trajectory(mycds, color_by = "State") +
  theme(legend.position = "right")+
  theme(axis.title.x =element_text(size=22,color='black', face = "bold",family='Times'),
        axis.text.x =element_text(size=18, family='Times'),
        axis.title.y =element_text(size=22,color='black', face = "bold",family='Times'),
        axis.text.y=element_text(size=18,  family='Times'),
        legend.title=element_text(size=20, color='black', face = "bold",family='Times'),
        legend.text=element_text(size=18,  face = "bold",family='Times'),
        title=element_text(size=20, color='black', face = "bold",family='Times'))+
  theme(panel.grid.major=element_blank(),panel.grid.minor=element_blank())
dev.off()

png("14.trajectory_state_Bcell.png",w=10,h=8,units='in',res=600)
plot_cell_trajectory(mycds, color_by = "State") +
  theme(legend.position = "right")+
  theme(axis.title.x =element_text(size=22,color='black', face = "bold",family='Times'),
        axis.text.x =element_text(size=18, family='Times'),
        axis.title.y =element_text(size=22,color='black', face = "bold",family='Times'),
        axis.text.y=element_text(size=18,  family='Times'),
        legend.title=element_text(size=20, color='black', face = "bold",family='Times'),
        legend.text=element_text(size=18,  face = "bold",family='Times'),
        title=element_text(size=20, color='black', face = "bold",family='Times'))+
  theme(panel.grid.major=element_blank(),panel.grid.minor=element_blank())
dev.off()

pdf("15.trajectory_cluster_Bcell.pdf",w=10,h=8)
plot_cell_trajectory(mycds, color_by = "seurat_clusters") +
  theme(legend.position = "right")+
  theme(axis.title.x =element_text(size=22,color='black', face = "bold",family='Times'),
        axis.text.x =element_text(size=18, family='Times'),
        axis.title.y =element_text(size=22,color='black', face = "bold",family='Times'),
        axis.text.y=element_text(size=18,  family='Times'),
        legend.title=element_text(size=20, color='black', face = "bold",family='Times'),
        legend.text=element_text(size=18,  face = "bold",family='Times'),
        title=element_text(size=20, color='black', face = "bold",family='Times'))+
  theme(panel.grid.major=element_blank(),panel.grid.minor=element_blank())
dev.off()

png("15.trajectory_cluster_Bcell.png",w=10,h=8,units='in',res=600)
plot_cell_trajectory(mycds, color_by = "seurat_clusters") +
  theme(legend.position = "right")+
  theme(axis.title.x =element_text(size=22,color='black', face = "bold",family='Times'),
        axis.text.x =element_text(size=18, family='Times'),
        axis.title.y =element_text(size=22,color='black', face = "bold",family='Times'),
        axis.text.y=element_text(size=18,  family='Times'),
        legend.title=element_text(size=20, color='black', face = "bold",family='Times'),
        legend.text=element_text(size=18,  face = "bold",family='Times'),
        title=element_text(size=20, color='black', face = "bold",family='Times'))+
  theme(panel.grid.major=element_blank(),panel.grid.minor=element_blank())
dev.off()

pdf("16.trajectory_Group_Bcell.pdf",w=10,h=8)
plot_cell_trajectory(mycds, color_by = "Type") +
  theme(legend.position = "right")+
  theme(axis.title.x =element_text(size=22,color='black', face = "bold",family='Times'),
        axis.text.x =element_text(size=18, family='Times'),
        axis.title.y =element_text(size=22,color='black', face = "bold",family='Times'),
        axis.text.y=element_text(size=18,  family='Times'),
        legend.title=element_text(size=20, color='black', face = "bold",family='Times'),
        legend.text=element_text(size=18,  face = "bold",family='Times'),
        title=element_text(size=20, color='black', face = "bold",family='Times'))+
  theme(panel.grid.major=element_blank(),panel.grid.minor=element_blank())
dev.off()

png("16.trajectory_Group_Bcell.png",w=10,h=8,units='in',res=600)
plot_cell_trajectory(mycds, color_by = "Type") +
  theme(legend.position = "right")+
  theme(axis.title.x =element_text(size=22,color='black', face = "bold",family='Times'),
        axis.text.x =element_text(size=18, family='Times'),
        axis.title.y =element_text(size=22,color='black', face = "bold",family='Times'),
        axis.text.y=element_text(size=18,  family='Times'),
        legend.title=element_text(size=20, color='black', face = "bold",family='Times'),
        legend.text=element_text(size=18,  face = "bold",family='Times'),
        title=element_text(size=20, color='black', face = "bold",family='Times'))+
  theme(panel.grid.major=element_blank(),panel.grid.minor=element_blank())
dev.off()

cds_subset <- mycds[hubgene$V1 ,]
p1<-plot_genes_in_pseudotime(cds_subset ,color_by = "Pseudotime")+
  theme(legend.position = "right")+
  theme(axis.title.x =element_text(size=22,color='black', face = "bold",family='Times'),
        axis.text.x =element_text(size=18, family='Times'),
        axis.title.y =element_text(size=22,color='black', face = "bold",family='Times'),
        axis.text.y=element_text(size=18,  family='Times'),
        legend.title=element_text(size=20, color='black', face = "bold",family='Times'),
        legend.text=element_text(size=18,  face = "bold",family='Times'),
        title=element_text(size=20, color='black', face = "bold",family='Times'))+
  theme(panel.grid.major=element_blank(),panel.grid.minor=element_blank())

p2<-plot_genes_in_pseudotime(cds_subset ,color_by = "State")+
  theme(legend.position = "right")+
  theme(axis.title.x =element_text(size=22,color='black', face = "bold",family='Times'),
        axis.text.x =element_text(size=18, family='Times'),
        axis.title.y =element_text(size=22,color='black', face = "bold",family='Times'),
        axis.text.y=element_text(size=18,  family='Times'),
        legend.title=element_text(size=20, color='black', face = "bold",family='Times'),
        legend.text=element_text(size=18,  face = "bold",family='Times'),
        title=element_text(size=20, color='black', face = "bold",family='Times'))+
  theme(panel.grid.major=element_blank(),panel.grid.minor=element_blank())

p3<-plot_genes_in_pseudotime(cds_subset ,color_by = "seurat_clusters")+
  theme(legend.position = "right")+
  theme(axis.title.x =element_text(size=22,color='black', face = "bold",family='Times'),
        axis.text.x =element_text(size=18, family='Times'),
        axis.title.y =element_text(size=22,color='black', face = "bold",family='Times'),
        axis.text.y=element_text(size=18,  family='Times'),
        legend.title=element_text(size=20, color='black', face = "bold",family='Times'),
        legend.text=element_text(size=18,  face = "bold",family='Times'),
        title=element_text(size=20, color='black', face = "bold",family='Times'))+
  theme(panel.grid.major=element_blank(),panel.grid.minor=element_blank())

p4<-plot_genes_in_pseudotime(cds_subset ,color_by = "Type")+
  theme(legend.position = "right")+
  theme(axis.title.x =element_text(size=22,color='black', face = "bold",family='Times'),
        axis.text.x =element_text(size=18, family='Times'),
        axis.title.y =element_text(size=22,color='black', face = "bold",family='Times'),
        axis.text.y=element_text(size=18,  family='Times'),
        legend.title=element_text(size=20, color='black', face = "bold",family='Times'),
        legend.text=element_text(size=18,  face = "bold",family='Times'),
        title=element_text(size=20, color='black', face = "bold",family='Times'))+
  theme(panel.grid.major=element_blank(),panel.grid.minor=element_blank())

plotc<-p1|p2|p3|p4

pdf('17.trajectory_gene_Bcell.pdf',h=8,w=18,family='Times')
plotc
dev.off()

png('17.trajectory_gene_Bcell.png',h=8,w=18,family='Times',units='in',res=600)
plotc
dev.off()

####CD16Mono####


rm(list = ls())
setwd("/data/nas1/shitianlong/project/08YQCQ-10301-11/09_Single_cell/")
if (!dir.exists("CD16Mono")) {dir.create("CD16Mono")}
setwd("CD16Mono")

load('/data/nas1/shitianlong/project/08YQCQ-10301-11/09_Single_cell/scRNA_celltype.Rdata')


## 提取亚群
table(scRNA$cell.type)
# #scRNA = scRNA[,scRNA@meta.data$cell.type%in%c('B cell','NKT cell','Nephron epithelial cell')]
# scRNA = scRNA[,scRNA@meta.data$cell.type%in%c('MES','LOH','CD-PC')]
# 
# system.time(save(UMAP.som, file = "07_UMAP.3hubcell.Rdata"))  


# 拟时序分析 -------------------------------------------------------------------
library(Seurat)
devtools::load_all('/data/nas1/luchunlin/project/YQQL0106-11/monocle')
## https://www.ncbi.nlm.nih.gov/pmc/articles/PMC8818976/
#load('/data/nas1/tancj/Project/71.BJTC-516-11/15_Single_cell/scRNA_celltype.Rdata')
hubgene <- read.table('/data/nas1/shitianlong/project/08YQCQ-10301-11/09_Single_cell/hubgene.txt')
scRNA<-subset(scRNA,cell.type=='CD16Mono')
DefaultAssay(scRNA) <- "RNA"
scRNA <- JoinLayers(scRNA)
data= LayerData(scRNA, layer = "count", assay = "RNA")
# count矩阵
pd <- new('AnnotatedDataFrame', data = scRNA@meta.data)
# meta表转成特定格式
fData <- data.frame(gene_short_name = row.names(data), 
                    row.names = row.names(data))
fd <- new('AnnotatedDataFrame', data = fData)
# 基因名表转成特定格式
mycds <- newCellDataSet(data,
                        phenoData = pd,
                        featureData = fd,
                        expressionFamily = negbinomial.size())
mycds <- estimateSizeFactors(mycds)
mycds <- estimateDispersions(mycds, cores=4, relative_expr = TRUE)
mycds<-detectGenes(mycds, min_expr = 0.1)
library(Seurat)
genes<-VariableFeatures(scRNA)
markers.gene <- genes
mycds <- setOrderingFilter(mycds, markers.gene)
#降维
mycds <- reduceDimension(mycds, max_components = 2, method = 'DDRTree')
mycds <- orderCells(mycds)
mycds=orderCells(mycds,root_state = 3) 

pdf("13.trajectory_pseudotime_CD16Mono.pdf",w=10,h=8)
plot_cell_trajectory(mycds, color_by = "Pseudotime",size=1,show_backbone=TRUE) +
  theme(legend.position = "right") +
  theme(axis.title.x =element_text(size=22,color='black', face = "bold",family='Times'),
        axis.text.x =element_text(size=18, family='Times'),
        axis.title.y =element_text(size=22,color='black', face = "bold",family='Times'),
        axis.text.y=element_text(size=18,  family='Times'),
        legend.title=element_text(size=20, color='black', face = "bold",family='Times'),
        legend.text=element_text(size=18,  face = "bold",family='Times'),
        title=element_text(size=20, color='black', face = "bold",family='Times'))+
  theme(panel.grid.major=element_blank(),panel.grid.minor=element_blank())
dev.off()

png("13.trajectory_pseudotime_CD16Mono.png",w=10,h=8,units='in',res=600)
plot_cell_trajectory(mycds, color_by = "Pseudotime",size=1,show_backbone=TRUE) +
  theme(legend.position = "right") +
  theme(axis.title.x =element_text(size=22,color='black', face = "bold",family='Times'),
        axis.text.x =element_text(size=18, family='Times'),
        axis.title.y =element_text(size=22,color='black', face = "bold",family='Times'),
        axis.text.y=element_text(size=18,  family='Times'),
        legend.title=element_text(size=20, color='black', face = "bold",family='Times'),
        legend.text=element_text(size=18,  face = "bold",family='Times'),
        title=element_text(size=20, color='black', face = "bold",family='Times'))+
  theme(panel.grid.major=element_blank(),panel.grid.minor=element_blank())
dev.off()


pdf("14.trajectory_state_CD16Mono.pdf",w=10,h=8)
plot_cell_trajectory(mycds, color_by = "State") +
  theme(legend.position = "right")+
  theme(axis.title.x =element_text(size=22,color='black', face = "bold",family='Times'),
        axis.text.x =element_text(size=18, family='Times'),
        axis.title.y =element_text(size=22,color='black', face = "bold",family='Times'),
        axis.text.y=element_text(size=18,  family='Times'),
        legend.title=element_text(size=20, color='black', face = "bold",family='Times'),
        legend.text=element_text(size=18,  face = "bold",family='Times'),
        title=element_text(size=20, color='black', face = "bold",family='Times'))+
  theme(panel.grid.major=element_blank(),panel.grid.minor=element_blank())
dev.off()

png("14.trajectory_state_CD16Mono.png",w=10,h=8,units='in',res=600)
plot_cell_trajectory(mycds, color_by = "State") +
  theme(legend.position = "right")+
  theme(axis.title.x =element_text(size=22,color='black', face = "bold",family='Times'),
        axis.text.x =element_text(size=18, family='Times'),
        axis.title.y =element_text(size=22,color='black', face = "bold",family='Times'),
        axis.text.y=element_text(size=18,  family='Times'),
        legend.title=element_text(size=20, color='black', face = "bold",family='Times'),
        legend.text=element_text(size=18,  face = "bold",family='Times'),
        title=element_text(size=20, color='black', face = "bold",family='Times'))+
  theme(panel.grid.major=element_blank(),panel.grid.minor=element_blank())
dev.off()

pdf("15.trajectory_cluster_CD16Mono.pdf",w=10,h=8)
plot_cell_trajectory(mycds, color_by = "seurat_clusters") +
  theme(legend.position = "right")+
  theme(axis.title.x =element_text(size=22,color='black', face = "bold",family='Times'),
        axis.text.x =element_text(size=18, family='Times'),
        axis.title.y =element_text(size=22,color='black', face = "bold",family='Times'),
        axis.text.y=element_text(size=18,  family='Times'),
        legend.title=element_text(size=20, color='black', face = "bold",family='Times'),
        legend.text=element_text(size=18,  face = "bold",family='Times'),
        title=element_text(size=20, color='black', face = "bold",family='Times'))+
  theme(panel.grid.major=element_blank(),panel.grid.minor=element_blank())
dev.off()

png("15.trajectory_cluster_CD16Mono.png",w=10,h=8,units='in',res=600)
plot_cell_trajectory(mycds, color_by = "seurat_clusters") +
  theme(legend.position = "right")+
  theme(axis.title.x =element_text(size=22,color='black', face = "bold",family='Times'),
        axis.text.x =element_text(size=18, family='Times'),
        axis.title.y =element_text(size=22,color='black', face = "bold",family='Times'),
        axis.text.y=element_text(size=18,  family='Times'),
        legend.title=element_text(size=20, color='black', face = "bold",family='Times'),
        legend.text=element_text(size=18,  face = "bold",family='Times'),
        title=element_text(size=20, color='black', face = "bold",family='Times'))+
  theme(panel.grid.major=element_blank(),panel.grid.minor=element_blank())
dev.off()

pdf("16.trajectory_Group_CD16Mono.pdf",w=10,h=8)
plot_cell_trajectory(mycds, color_by = "Type") +
  theme(legend.position = "right")+
  theme(axis.title.x =element_text(size=22,color='black', face = "bold",family='Times'),
        axis.text.x =element_text(size=18, family='Times'),
        axis.title.y =element_text(size=22,color='black', face = "bold",family='Times'),
        axis.text.y=element_text(size=18,  family='Times'),
        legend.title=element_text(size=20, color='black', face = "bold",family='Times'),
        legend.text=element_text(size=18,  face = "bold",family='Times'),
        title=element_text(size=20, color='black', face = "bold",family='Times'))+
  theme(panel.grid.major=element_blank(),panel.grid.minor=element_blank())
dev.off()

png("16.trajectory_Group_CD16Mono.png",w=10,h=8,units='in',res=600)
plot_cell_trajectory(mycds, color_by = "Type") +
  theme(legend.position = "right")+
  theme(axis.title.x =element_text(size=22,color='black', face = "bold",family='Times'),
        axis.text.x =element_text(size=18, family='Times'),
        axis.title.y =element_text(size=22,color='black', face = "bold",family='Times'),
        axis.text.y=element_text(size=18,  family='Times'),
        legend.title=element_text(size=20, color='black', face = "bold",family='Times'),
        legend.text=element_text(size=18,  face = "bold",family='Times'),
        title=element_text(size=20, color='black', face = "bold",family='Times'))+
  theme(panel.grid.major=element_blank(),panel.grid.minor=element_blank())
dev.off()

cds_subset <- mycds[hubgene$V1 ,]
p1<-plot_genes_in_pseudotime(cds_subset ,color_by = "Pseudotime")+
  theme(legend.position = "right")+
  theme(axis.title.x =element_text(size=22,color='black', face = "bold",family='Times'),
        axis.text.x =element_text(size=18, family='Times'),
        axis.title.y =element_text(size=22,color='black', face = "bold",family='Times'),
        axis.text.y=element_text(size=18,  family='Times'),
        legend.title=element_text(size=20, color='black', face = "bold",family='Times'),
        legend.text=element_text(size=18,  face = "bold",family='Times'),
        title=element_text(size=20, color='black', face = "bold",family='Times'))+
  theme(panel.grid.major=element_blank(),panel.grid.minor=element_blank())

p2<-plot_genes_in_pseudotime(cds_subset ,color_by = "State")+
  theme(legend.position = "right")+
  theme(axis.title.x =element_text(size=22,color='black', face = "bold",family='Times'),
        axis.text.x =element_text(size=18, family='Times'),
        axis.title.y =element_text(size=22,color='black', face = "bold",family='Times'),
        axis.text.y=element_text(size=18,  family='Times'),
        legend.title=element_text(size=20, color='black', face = "bold",family='Times'),
        legend.text=element_text(size=18,  face = "bold",family='Times'),
        title=element_text(size=20, color='black', face = "bold",family='Times'))+
  theme(panel.grid.major=element_blank(),panel.grid.minor=element_blank())

p3<-plot_genes_in_pseudotime(cds_subset ,color_by = "seurat_clusters")+
  theme(legend.position = "right")+
  theme(axis.title.x =element_text(size=22,color='black', face = "bold",family='Times'),
        axis.text.x =element_text(size=18, family='Times'),
        axis.title.y =element_text(size=22,color='black', face = "bold",family='Times'),
        axis.text.y=element_text(size=18,  family='Times'),
        legend.title=element_text(size=20, color='black', face = "bold",family='Times'),
        legend.text=element_text(size=18,  face = "bold",family='Times'),
        title=element_text(size=20, color='black', face = "bold",family='Times'))+
  theme(panel.grid.major=element_blank(),panel.grid.minor=element_blank())

p4<-plot_genes_in_pseudotime(cds_subset ,color_by = "Type")+
  theme(legend.position = "right")+
  theme(axis.title.x =element_text(size=22,color='black', face = "bold",family='Times'),
        axis.text.x =element_text(size=18, family='Times'),
        axis.title.y =element_text(size=22,color='black', face = "bold",family='Times'),
        axis.text.y=element_text(size=18,  family='Times'),
        legend.title=element_text(size=20, color='black', face = "bold",family='Times'),
        legend.text=element_text(size=18,  face = "bold",family='Times'),
        title=element_text(size=20, color='black', face = "bold",family='Times'))+
  theme(panel.grid.major=element_blank(),panel.grid.minor=element_blank())

plotc<-p1|p2|p3|p4

pdf('17.trajectory_gene_CD16Mono.pdf',h=8,w=18,family='Times')
plotc
dev.off()

png('17.trajectory_gene_CD16Mono.png',h=8,w=18,family='Times',units='in',res=600)
plotc
dev.off()


####CD14Mono####


rm(list = ls())
setwd("/data/nas1/shitianlong/project/08YQCQ-10301-11/09_Single_cell/")
if (!dir.exists("CD14Mono")) {dir.create("CD14Mono")}
setwd("CD14Mono")

load('/data/nas1/shitianlong/project/08YQCQ-10301-11/09_Single_cell/scRNA_celltype.Rdata')


## 提取亚群
table(scRNA$cell.type)
# #scRNA = scRNA[,scRNA@meta.data$cell.type%in%c('B cell','NKT cell','Nephron epithelial cell')]
# scRNA = scRNA[,scRNA@meta.data$cell.type%in%c('MES','LOH','CD-PC')]
# 
# system.time(save(UMAP.som, file = "07_UMAP.3hubcell.Rdata"))  


# 拟时序分析 -------------------------------------------------------------------
library(Seurat)
devtools::load_all('/data/nas1/luchunlin/project/YQQL0106-11/monocle')
## https://www.ncbi.nlm.nih.gov/pmc/articles/PMC8818976/
#load('/data/nas1/tancj/Project/71.BJTC-516-11/15_Single_cell/scRNA_celltype.Rdata')
hubgene <- read.table('/data/nas1/shitianlong/project/08YQCQ-10301-11/09_Single_cell/hubgene.txt')
scRNA<-subset(scRNA,cell.type=='CD14Mono')
DefaultAssay(scRNA) <- "RNA"
scRNA <- JoinLayers(scRNA)
data= LayerData(scRNA, layer = "count", assay = "RNA")
# count矩阵
pd <- new('AnnotatedDataFrame', data = scRNA@meta.data)
# meta表转成特定格式
fData <- data.frame(gene_short_name = row.names(data), 
                    row.names = row.names(data))
fd <- new('AnnotatedDataFrame', data = fData)
# 基因名表转成特定格式
mycds <- newCellDataSet(data,
                        phenoData = pd,
                        featureData = fd,
                        expressionFamily = negbinomial.size())
mycds <- estimateSizeFactors(mycds)
mycds <- estimateDispersions(mycds, cores=4, relative_expr = TRUE)
mycds<-detectGenes(mycds, min_expr = 0.1)
library(Seurat)
genes<-VariableFeatures(scRNA)
markers.gene <- genes
mycds <- setOrderingFilter(mycds, markers.gene)
#降维
mycds <- reduceDimension(mycds, max_components = 2, method = 'DDRTree')
mycds <- orderCells(mycds)
mycds=orderCells(mycds,root_state = 3) 

pdf("13.trajectory_pseudotime_CD14Mono.pdf",w=10,h=8)
plot_cell_trajectory(mycds, color_by = "Pseudotime",size=1,show_backbone=TRUE) +
  theme(legend.position = "right") +
  theme(axis.title.x =element_text(size=22,color='black', face = "bold",family='Times'),
        axis.text.x =element_text(size=18, family='Times'),
        axis.title.y =element_text(size=22,color='black', face = "bold",family='Times'),
        axis.text.y=element_text(size=18,  family='Times'),
        legend.title=element_text(size=20, color='black', face = "bold",family='Times'),
        legend.text=element_text(size=18,  face = "bold",family='Times'),
        title=element_text(size=20, color='black', face = "bold",family='Times'))+
  theme(panel.grid.major=element_blank(),panel.grid.minor=element_blank())
dev.off()

png("13.trajectory_pseudotime_CD14Mono.png",w=10,h=8,units='in',res=600)
plot_cell_trajectory(mycds, color_by = "Pseudotime",size=1,show_backbone=TRUE) +
  theme(legend.position = "right") +
  theme(axis.title.x =element_text(size=22,color='black', face = "bold",family='Times'),
        axis.text.x =element_text(size=18, family='Times'),
        axis.title.y =element_text(size=22,color='black', face = "bold",family='Times'),
        axis.text.y=element_text(size=18,  family='Times'),
        legend.title=element_text(size=20, color='black', face = "bold",family='Times'),
        legend.text=element_text(size=18,  face = "bold",family='Times'),
        title=element_text(size=20, color='black', face = "bold",family='Times'))+
  theme(panel.grid.major=element_blank(),panel.grid.minor=element_blank())
dev.off()


pdf("14.trajectory_state_CD14Mono.pdf",w=10,h=8)
plot_cell_trajectory(mycds, color_by = "State") +
  theme(legend.position = "right")+
  theme(axis.title.x =element_text(size=22,color='black', face = "bold",family='Times'),
        axis.text.x =element_text(size=18, family='Times'),
        axis.title.y =element_text(size=22,color='black', face = "bold",family='Times'),
        axis.text.y=element_text(size=18,  family='Times'),
        legend.title=element_text(size=20, color='black', face = "bold",family='Times'),
        legend.text=element_text(size=18,  face = "bold",family='Times'),
        title=element_text(size=20, color='black', face = "bold",family='Times'))+
  theme(panel.grid.major=element_blank(),panel.grid.minor=element_blank())
dev.off()

png("14.trajectory_state_CD14Mono.png",w=10,h=8,units='in',res=600)
plot_cell_trajectory(mycds, color_by = "State") +
  theme(legend.position = "right")+
  theme(axis.title.x =element_text(size=22,color='black', face = "bold",family='Times'),
        axis.text.x =element_text(size=18, family='Times'),
        axis.title.y =element_text(size=22,color='black', face = "bold",family='Times'),
        axis.text.y=element_text(size=18,  family='Times'),
        legend.title=element_text(size=20, color='black', face = "bold",family='Times'),
        legend.text=element_text(size=18,  face = "bold",family='Times'),
        title=element_text(size=20, color='black', face = "bold",family='Times'))+
  theme(panel.grid.major=element_blank(),panel.grid.minor=element_blank())
dev.off()

pdf("15.trajectory_cluster_CD14Mono.pdf",w=10,h=8)
plot_cell_trajectory(mycds, color_by = "seurat_clusters") +
  theme(legend.position = "right")+
  theme(axis.title.x =element_text(size=22,color='black', face = "bold",family='Times'),
        axis.text.x =element_text(size=18, family='Times'),
        axis.title.y =element_text(size=22,color='black', face = "bold",family='Times'),
        axis.text.y=element_text(size=18,  family='Times'),
        legend.title=element_text(size=20, color='black', face = "bold",family='Times'),
        legend.text=element_text(size=18,  face = "bold",family='Times'),
        title=element_text(size=20, color='black', face = "bold",family='Times'))+
  theme(panel.grid.major=element_blank(),panel.grid.minor=element_blank())
dev.off()

png("15.trajectory_cluster_CD14Mono.png",w=10,h=8,units='in',res=600)
plot_cell_trajectory(mycds, color_by = "seurat_clusters") +
  theme(legend.position = "right")+
  theme(axis.title.x =element_text(size=22,color='black', face = "bold",family='Times'),
        axis.text.x =element_text(size=18, family='Times'),
        axis.title.y =element_text(size=22,color='black', face = "bold",family='Times'),
        axis.text.y=element_text(size=18,  family='Times'),
        legend.title=element_text(size=20, color='black', face = "bold",family='Times'),
        legend.text=element_text(size=18,  face = "bold",family='Times'),
        title=element_text(size=20, color='black', face = "bold",family='Times'))+
  theme(panel.grid.major=element_blank(),panel.grid.minor=element_blank())
dev.off()

pdf("16.trajectory_Group_CD14Mono.pdf",w=10,h=8)
plot_cell_trajectory(mycds, color_by = "Type") +
  theme(legend.position = "right")+
  theme(axis.title.x =element_text(size=22,color='black', face = "bold",family='Times'),
        axis.text.x =element_text(size=18, family='Times'),
        axis.title.y =element_text(size=22,color='black', face = "bold",family='Times'),
        axis.text.y=element_text(size=18,  family='Times'),
        legend.title=element_text(size=20, color='black', face = "bold",family='Times'),
        legend.text=element_text(size=18,  face = "bold",family='Times'),
        title=element_text(size=20, color='black', face = "bold",family='Times'))+
  theme(panel.grid.major=element_blank(),panel.grid.minor=element_blank())
dev.off()

png("16.trajectory_Group_CD14Mono.png",w=10,h=8,units='in',res=600)
plot_cell_trajectory(mycds, color_by = "Type") +
  theme(legend.position = "right")+
  theme(axis.title.x =element_text(size=22,color='black', face = "bold",family='Times'),
        axis.text.x =element_text(size=18, family='Times'),
        axis.title.y =element_text(size=22,color='black', face = "bold",family='Times'),
        axis.text.y=element_text(size=18,  family='Times'),
        legend.title=element_text(size=20, color='black', face = "bold",family='Times'),
        legend.text=element_text(size=18,  face = "bold",family='Times'),
        title=element_text(size=20, color='black', face = "bold",family='Times'))+
  theme(panel.grid.major=element_blank(),panel.grid.minor=element_blank())
dev.off()

cds_subset <- mycds[hubgene$V1 ,]
p1<-plot_genes_in_pseudotime(cds_subset ,color_by = "Pseudotime")+
  theme(legend.position = "right")+
  theme(axis.title.x =element_text(size=22,color='black', face = "bold",family='Times'),
        axis.text.x =element_text(size=18, family='Times'),
        axis.title.y =element_text(size=22,color='black', face = "bold",family='Times'),
        axis.text.y=element_text(size=18,  family='Times'),
        legend.title=element_text(size=20, color='black', face = "bold",family='Times'),
        legend.text=element_text(size=18,  face = "bold",family='Times'),
        title=element_text(size=20, color='black', face = "bold",family='Times'))+
  theme(panel.grid.major=element_blank(),panel.grid.minor=element_blank())

p2<-plot_genes_in_pseudotime(cds_subset ,color_by = "State")+
  theme(legend.position = "right")+
  theme(axis.title.x =element_text(size=22,color='black', face = "bold",family='Times'),
        axis.text.x =element_text(size=18, family='Times'),
        axis.title.y =element_text(size=22,color='black', face = "bold",family='Times'),
        axis.text.y=element_text(size=18,  family='Times'),
        legend.title=element_text(size=20, color='black', face = "bold",family='Times'),
        legend.text=element_text(size=18,  face = "bold",family='Times'),
        title=element_text(size=20, color='black', face = "bold",family='Times'))+
  theme(panel.grid.major=element_blank(),panel.grid.minor=element_blank())

p3<-plot_genes_in_pseudotime(cds_subset ,color_by = "seurat_clusters")+
  theme(legend.position = "right")+
  theme(axis.title.x =element_text(size=22,color='black', face = "bold",family='Times'),
        axis.text.x =element_text(size=18, family='Times'),
        axis.title.y =element_text(size=22,color='black', face = "bold",family='Times'),
        axis.text.y=element_text(size=18,  family='Times'),
        legend.title=element_text(size=20, color='black', face = "bold",family='Times'),
        legend.text=element_text(size=18,  face = "bold",family='Times'),
        title=element_text(size=20, color='black', face = "bold",family='Times'))+
  theme(panel.grid.major=element_blank(),panel.grid.minor=element_blank())

p4<-plot_genes_in_pseudotime(cds_subset ,color_by = "Type")+
  theme(legend.position = "right")+
  theme(axis.title.x =element_text(size=22,color='black', face = "bold",family='Times'),
        axis.text.x =element_text(size=18, family='Times'),
        axis.title.y =element_text(size=22,color='black', face = "bold",family='Times'),
        axis.text.y=element_text(size=18,  family='Times'),
        legend.title=element_text(size=20, color='black', face = "bold",family='Times'),
        legend.text=element_text(size=18,  face = "bold",family='Times'),
        title=element_text(size=20, color='black', face = "bold",family='Times'))+
  theme(panel.grid.major=element_blank(),panel.grid.minor=element_blank())

plotc<-p1|p2|p3|p4

pdf('17.trajectory_gene_CD14Mono.pdf',h=8,w=18,family='Times')
plotc
dev.off()

png('17.trajectory_gene_CD14Mono.png',h=8,w=18,family='Times',units='in',res=600)
plotc
dev.off()
