# Supplementary material for: Integrating single-cell sequencing and transcriptome analysis to unravel the mechanistic role of sialylation-related genes in sepsis-induced acute respiratory distress syndrome
Source: Front Immunol. 2025 May 1;16:1528769. doi: 10.3389/fimmu.2025.1528769 (PMC12078151; doi:10.3389/fimmu.2025.1528769)
Supplement: Supplementary Table 2 — CD19 and GPR65 were significantly co-enriched pathways. [file DataSheet2.zip › Codes files/r.11_immu.R]

rm(list = ls())
setwd("/data/nas1/shitianlong/project/08YQCQ-10301-11/")
if (! dir.exists("./11_immu")){dir.create("./11_immu")}
setwd("./11_immu")
load("../00_rawdata/GSE32707/temp.rda")


library(GSVA)
library(magrittr)
library(IOBR)
library(ggplot2)
library(ggpubr)

################
#64种免疫细胞
library(xCell)
library(openxlsx)
## 数据 ----
cell.type <- read.xlsx('/data/nas1/tancj/pipeline/xCell/13059_2017_1349_MOESM1_ESM.xlsx')


expr = exp.dat
group_list = exp.group
hubgene<-read.table('../08_mRNALocater/hubgene.txt')
#hubgene<-read.table('../06_model/10.gene.txt')
#hub_eset<-expr[hubgene$V1 ,]%>%t(.)%>%data.frame(.)
hubgene <- sort(hubgene$V1)
#hubgene <- readRDS('../08_venn/candidate_genes.rds')
#hubgene <- sort(hubgene)
#expr <- readRDS("../00_rawdata/02_GSE126848/GSE126848_cpm_data_log.rds") %>% as.data.frame()
#group_list <- readRDS("../00_rawdata/02_GSE126848/group_list.rds")

## 计算 ----
xCell_results  = xCellAnalysis(expr,rnaseq = F)[(1:64),]%>%data.frame()
saveRDS(xCell_results,'xCell_results.rds')
write.csv(xCell_results,file="01.xCell_results.csv",quote=F)
#xCell_results <- readRDS('xCell_results.rds')

## 去除没有值的
keep <- rowSums(xCell_results>0) >= floor(0.75*ncol(xCell_results))
xCell_results <- xCell_results[keep,]   ## 64 --> 39

dat <- xCell_results %>% t %>% as.data.frame %>% tibble::rownames_to_column(var = "sample")
group <- data.frame(sample=group_list$sample,Group=group_list$group)
dat <- merge(dat, group, by = "sample")
saveRDS(dat,'dat.rds')

rownames(dat) <- dat$sample
dat2 <- tidyr::gather(dat, Cells, Score, -c(sample, Group))
library(rstatix)
stat_res <- dat2 %>% 
  group_by(Cells) %>% 
  wilcox_test(Score ~  Group) %>% 
  adjust_pvalue(method = "BH") %>%  # method BH == fdr
  add_significance("p")
stat_res

## 细胞类型
colnames(cell.type)
cell.type<-cell.type[,c('Cell.types','Subgroup')]
colnames(cell.type)<-c('Cells','Cell.type')
stat_res<-merge(stat_res,cell.type,by='Cells')
write.csv(stat_res, file = "02.cells_wilcoxon_res.csv" ,quote = F)

## 显著差异
dif_res<-stat_res[stat_res$p<0.05,]
write.csv(dif_res, file = "03.cells_dif_res.csv",quote = F)

xCell_results <- xCell_results[stat_res$Cells,]
identical(rownames(xCell_results),stat_res$Cells)


# xCell_results$Cell.type<-stat_res$Cell.type
# xCell_results$pvalue<-stat_res$p
# xCell_dif<-xCell_results[xCell_results$pvalue<0.05,] # %>%.[,-which(colnames(xCell_results) =='pvalue')]

colnames(dat2) <- c("sample", "group", "ImmuneCell", "Score" )
violin.diff.dat <- dat2 %>% dplyr::filter(ImmuneCell %in% dif_res$Cells)
library(ggpubr)  
## 差异免疫细胞的箱线图
violin_plot <- ggplot(violin.diff.dat, aes(x=ImmuneCell, y=Score,fill=group)) +
  stat_boxplot(geom="errorbar", 
               width=0.1,
               position = position_dodge(0.9)) +
  # geom_violin(aes(fill=group),trim=FALSE,color="black") + #绘制小提琴图, “color=”设置小提琴图的轮廓线的颜色(#不要轮廓可以设为white以下设为背景为白色，其实表示不要轮廓线)
  #"trim"如果为TRUE(默认值),则将小提琴的尾部修剪到数据范围。如果为FALSE,不修剪尾部。
  geom_boxplot(width=0.7,
               position=position_dodge(0.9),
               outlier.shape = NA)+ #绘制箱线图，此处width=0.1控制小提琴图中箱线图的宽窄
  # geom_point(aes(color = group), position=position_dodge(0.9), size = 1) +
  scale_fill_manual(values= c("#A73030FF","#1E90FF"), name = "Group")+
  labs(title="Immune Cell", x="", y = "",size=20) +
  stat_compare_means(data = violin.diff.dat,
                     mapping = aes(group = group),
                     label ="p.signif",
                     method = 'wilcox.test',
                     paired = F) +
  theme_bw()+
  labs(y = "Immune score")+
  theme(plot.title = element_text(hjust =0.5,colour="black",face="bold",size=18),
        axis.text.x=element_text(angle=45,hjust=1,colour="black",face="bold",size=10), 
        axis.text.y=element_text(hjust=0.5,colour="black",face="bold",size=12), 
        axis.title.x=element_text(size=16,face="bold"),
        axis.title.y=element_text(size=16,face="bold"),
        legend.text=element_text(face = "bold", hjust = 0.5,colour="black", size=8),
        legend.title = element_text(face = "bold", size = 10),
        legend.position = "top",
        panel.grid.major = element_blank(),
        panel.grid.minor = element_blank())
violin_plot
ggsave(filename = '05.violin.plot.pdf',violin_plot,w=15,h=6)
ggsave(filename = '05.violin.plot.png',violin_plot,w=15,h=6)
dev.off()

####堆积图
####筛选差异
#result1 <- data.frame(results)
#result1 <- result1[result1$P.value < 0.05, ]
#write.csv(result1, 'CIBERSORT_result_sig.csv')

# 提取差异免疫细胞
results <- dat[,dif_res$Cells]##提取差异细胞
result <- data.frame(xCell_results)##提取全部不为零的细胞

CIBERSORT<-result[,(1:37)]##修改
head(CIBERSORT)
write.csv(CIBERSORT,'01.CIBERSORT_result.csv',quote=F)  

CIBERSORT <- CIBERSORT %>% 
  # tibble::column_to_rownames(var = "cell_type") %>% 
  t %>% as.data.frame() %>% 
  tibble::rownames_to_column(var = "sample")

#CIBERSORT_result<-read.csv('01.CIBERSORT_result.csv',row.names=1)
CIBERSORT_result<-CIBERSORT
colnames(CIBERSORT_result)<-gsub('[.]',' ',colnames(CIBERSORT_result))
CIBERSORT_result<-CIBERSORT_result[,order(colnames(CIBERSORT_result),decreasing = F)]

###堆积图
barplotData<-data.frame(t(CIBERSORT_result))
col=rainbow(37)
pdf(file='02.cell_barplotData.pdf',w=18,h=10)
par(las=1,mar=c(10,10,10,20),family='Times',cex.lab=1.5,font.lab=2)
a1 = barplot(as.matrix(barplotData),col=col,yaxt="n",ylab="Relative Percent",xaxt="n")
a2=axis(2,tick=F,labels=F)
axis(2,a2,paste0(a2*100,"%"))
axis(1,a1,labels=F)
par(srt=90,xpd=T,font=2)
text(a1,-0.04,colnames(barplotData),adj=1,cex=0.5);
par(srt=0)
ytick2 = cumsum(barplotData[,ncol(barplotData)])
ytick1 = c(0,ytick2[-length(ytick2)])
legend(par('usr')[2]*0.98,par('usr')[4],legend=rownames(barplotData),col=col,pch=15,bty="n",cex=1.2)
dev.off()


png(file='02.cell_barplotData.png',w=18,h=10,units='in',res=600)
par(las=1,mar=c(10,10,10,20),family='Times',cex.lab=1.5,font.lab=2)
a1 = barplot(as.matrix(barplotData),col=col,yaxt="n",ylab="Relative Percent",xaxt="n")
a2=axis(2,tick=F,labels=F)
axis(2,a2,paste0(a2*100,"%"))
axis(1,a1,labels=F)
par(srt=90,xpd=T,font=2)
text(a1,-0.04,colnames(barplotData),adj=1,cex=0.5);
par(srt=0)
ytick2 = cumsum(barplotData[,ncol(barplotData)])
ytick1 = c(0,ytick2[-length(ytick2)])
legend(par('usr')[2]*0.98,par('usr')[4],legend=rownames(barplotData),col=col,pch=15,bty="n",cex=1.2)
dev.off()


write.csv(dif_res, file = "03.cells_dif_res.csv",quote = F)
dif_res <- read_csv( "03.cells_dif_res.csv")
dat <- readRDS("dat.rds")
# 3 Spearman -------------------------------------------------------------------
library(WGCNA)
library(ComplexHeatmap)
library(psych)
library(tidyverse)

# 提取差异免疫细胞
de_cell <- dat[,dif_res$Cells]

colnames(de_cell)
y <- de_cell

# 计算spearman
d <- corr.test(y,y,use="complete",method = 'spearman')  

# 整理数据写文件
d1 <- data.frame(cell = rownames(d$r),d$r)
d11 <- reshape2::melt(d1, id='cell',                      # 长数据转为宽数据
                      variable.name= 'immune_cells', value.name = 'cor')

d2 <- data.frame(cell = rownames(d$p.adj),d$p.adj)
d22 <- reshape2::melt(d2, id='cell',                      # 长数据转为宽数据
                      variable.name= 'immune_cells', value.name = 'p.adj')

dat_r_p <- merge(d11, d22, by = c('cell','immune_cells')) # 合并r和p值
dat_r_p$immune_cells <- gsub('[.]',' ',dat_r_p$immune_cells)

write.csv(dat_r_p,file="08.cell_Cell_spearman.csv",quote=F)

# 整理数据绘图
# 转换P值的数据
datP <- dat_r_p %>% mutate(p = cut(x = p.adj, 
                                   breaks = c(-Inf, 0.0001, 0.001, 0.01, 0.05, Inf),
                                   labels = c('****', "***", "**","*", "ns"))) %>% 
  dplyr::select(cell, immune_cells, p) %>% spread(key = immune_cells, value = p) %>% 
  column_to_rownames(var = "cell")
datP <- datP[order(rownames(datP),decreasing = F),]
datP <- datP[,order(colnames(datP),decreasing = F)]
datP

# 转换相关系数的数据
datCor <- as.data.frame(round(d$r,3))
datCor <- datCor[order(rownames(datCor),decreasing = F),]
datCor <- datCor[,order(colnames(datCor),decreasing = F)]
datCor

textMatrix = paste(as.matrix(datCor),"\n",
                   as.matrix(datP), sep = "")

textMatrix


png(file = '09.Cell_sperman.png', w=13, h=12, units = 'in', res = 600)
par(mar = c(6, 8, 1, 2),cex = 2);
labeledHeatmap(Matrix = datCor, 
               xLabels = colnames(datCor), 
               yLabels = rownames(datCor), 
               cex.lab = 0.5, 
               # ySymbols = colnames(MEs_col)[-20], 
               colorLabels = FALSE, 
               colors = blueWhiteRed(50, 0.8),
               textMatrix = textMatrix, 
               setStdMargins = FALSE, 
               cex.text = 0.6, 
               zlim = c(-1,1),
               # main = paste("correlation")
)
dev.off()

pdf(file = '09.Cell_sperman.pdf', w=13, h=12)
par(mar = c(6, 8, 1, 2),cex = 2);
labeledHeatmap(Matrix = datCor, 
               xLabels = colnames(datCor), 
               yLabels = rownames(datCor), 
               cex.lab = 0.5, 
               # ySymbols = colnames(MEs_col)[-20], 
               colorLabels = FALSE, 
               colors = blueWhiteRed(50, 0.8),
               textMatrix = textMatrix, 
               setStdMargins = FALSE, 
               cex.text = 0.6, 
               zlim = c(-1,1),
               # main = paste("correlation")
)
dev.off()


# 4、差异基因与tiic相关性 ------------------------------------------------------------
tiic_fpkm <- results
dim(tiic_fpkm)
# [1] 121  22
gene_fpkm <- expr
hubgene <- read.table("../07_ROC/key_gene.txt",header = F,sep="t")#,header = T,row.names = 1
gene <- hubgene$V1
# 筛选
gene_fpkm <- gene_fpkm[gene, ] %>%
  t() %>%
  as.data.frame()
# 相关分析
cor_res <- cor(gene_fpkm, tiic_fpkm, method = "spearman") # 计算相关性系数
cor_p <- WGCNA::corPvalueStudent(cor_res, nrow(tiic_fpkm)) # 计算p值,nrow(tiic_fpkm)样本数
# 合并系数和p
cor_res2 <- cor_res %>%
  as.data.frame() %>%
  tibble::rownames_to_column(var = "Gene") %>%
  tidyr::gather(., gene, Correlation, -Gene) # 转换数据长短 cor
cor_p2 <- cor_p %>%
  as.data.frame() %>%
  tibble::rownames_to_column(var = "Gene") %>%
  tidyr::gather(., gene, Pvalue, -Gene) # 转换数据长短 p
cor_dat <- (cbind(cor_res2, cor_p2))[, c(1, 2, 3, 6)] # 合并cor和p
write.table(cor_dat, file = "05.TIIC_gene_cor.xls", sep = "\t", quote = F, row.names = F)
# 可视化
library(corrplot)
col2 <- colorRampPalette(c(
  "#053061", "#2166AC", "#4393C3", "#92C5DE", "#D1E5F0",
           "#FDDBC7", "#F4A582", "#D6604D", "#B2182B", "#67001F"
))(50)
corrplot(cor_res, type = "full", diag = T, method = "pie", tl.col = "black", tl.srt = 45, col = col2)
# 数据、显示右上角、去掉自身、显示饼图，字体颜色，字体角度
png("06.cor_tiic_gene.png", family = "Times", width = 9, height = 9, units = "in", res = 300)
corrplot(cor_res, type = "full", diag = T, method = "pie", tl.col = "black", tl.srt = 45, col = col2)
dev.off()
pdf("06.cor_tiic_gene.pdf", family = "Times", width = 9, height = 9)
corrplot(cor_res, type = "full", diag = T, method = "pie", tl.col = "black", tl.srt = 45, col = col2)
dev.off()
