# Supplementary material for: Integrating single-cell sequencing and transcriptome analysis to unravel the mechanistic role of sialylation-related genes in sepsis-induced acute respiratory distress syndrome
Source: Front Immunol. 2025 May 1;16:1528769. doi: 10.3389/fimmu.2025.1528769 (PMC12078151; doi:10.3389/fimmu.2025.1528769)
Supplement: Supplementary Table 2 — CD19 and GPR65 were significantly co-enriched pathways. [file DataSheet2.zip › Codes files/r.12_drug_target.R]

rm(list = ls())
setwd("/data/nas1/shitianlong/project/08YQCQ-10301-11/")
if(!dir.exists("12_drug_target")){dir.create("12_drug_target")}
setwd("12_drug_target")

library(enrichR)
#library(frea)
dbs <- listEnrichrDbs()
library(data.table)
## DsigDB
dbs$libraryName
dbs <- c("DSigDB")
symbol<- c("CD19","GPR65")
enrichr <- enrichr(symbol, dbs)
result <- setDT(enrichr$DSigDB)

fwrite(result, file = "drug.csv",sep = "\t",quote = F,row.names = F)
write.table(result, file = "drug.txt",sep = "\t",quote = F,row.names = F)
