# Supplementary material for: Integrating single-cell sequencing and transcriptome analysis to unravel the mechanistic role of sialylation-related genes in sepsis-induced acute respiratory distress syndrome
Source: Front Immunol. 2025 May 1;16:1528769. doi: 10.3389/fimmu.2025.1528769 (PMC12078151; doi:10.3389/fimmu.2025.1528769)
Supplement: Supplementary Table 2 — CD19 and GPR65 were significantly co-enriched pathways. [file DataSheet2.zip › Codes files/r.13_ceRNA.R]

rm(list = ls())
setwd("/data/nas1/shitianlong/project/08YQCQ-10301-11/")
if (!dir.exists("13_ceRNA")) {dir.create("13_ceRNA")}
setwd("13_ceRNA")
load("../00_rawdata/GSE66890/temp.rda")


# https://mirtarbase.cuhk.edu.cn/~miRTarBase/miRTarBase_2022/php/search.php?org=hsa&kw=CASP1+&opt=target
# 根据基因预测miRNA
library(multiMiR)
hubgene<-read.table('../08_mRNALocater/hubgene.txt')
#hubgene<-homologene(hubgene$V1, inTax =10116 , outTax = 9606)   #将人的基因同源转化为大鼠的 小鼠（Mus musculus）的taxonomy ID是10090，而大鼠（Rattus norvegicus）的taxonomy ID是10116。因此，taxonomy ID 10116特指大鼠。
#hubgene <- hubgene[,c(1,2)]
#colnames(hubgene) <- c("rno","hsa")
gene2mir <- get_multimir(org     = 'hsa', #rno\hsa
                         target  = hubgene$V1,#hubgene$hsa
                         table   = 'predicted',
                         summary = TRUE,
                         predicted.cutoff.type = 'n',
                         predicted.cutoff      = 500000)
table(gene2mir@data$database)
#数据库1
mirdb = gene2mir@data[gene2mir@data$database=="mirdb",]
mirdb$miRNA <- paste0(mirdb$mature_mirna_id,"_",mirdb$target_symbol)
#数据库2
microcosm = gene2mir@data[gene2mir@data$database=="microcosm",]
microcosm$miRNA <- paste0(microcosm$mature_mirna_id,"_",microcosm$target_symbol)
#取交集
gene <- data.frame(symbol=intersect(mirdb$miRNA,microcosm$miRNA))
mirna<- rbind(mirdb,microcosm)
mirna <- mirna[which(mirna$miRNA%in%gene$symbol),]
write.csv(mirna,'01.mirna.csv',row.names = FALSE,quote=F)
table(mirna$miRNA)  #14个

###单独数据库mirdb
gene <- data.frame(symbol=mirdb$miRNA)
mirdb <- mirdb[which(mirdb$miRNA%in%gene$symbol),]
write.csv(mirdb,'01.mirna.csv',row.names = FALSE,quote=F)
table(mirdb$miRNA)  #27个
# ###单独数据库microcosm
# gene <- data.frame(symbol=microcosm$miRNA)
# microcosm <- microcosm[which(microcosm$miRNA%in%gene$symbol),]
# write.csv(microcosm,'01.mirna.csv',row.names = FALSE,quote=F)
# table(microcosm$miRNA)  #14个


#第二种方式 利用lnc和mi的全部对应关系 即数据库1
# install.packages("dplyr")    # alternative installation of the %>%
library(dplyr)
library(tidyr)
# 

gene <-  gene %>% separate(symbol, c("id","mRNA"), "[_]")
write.csv(gene,"03.gene.csv")


#第二种方式 利用lnc和mi的全部对应关系 即数据库1

starbase <- read.table('/data/nas1/marui/pipeline/starbase/lncRNA_miRNA_interaction.txt',header=T,check.names = F,sep = "\t")

lncRNA1 <- merge(starbase,gene,by.x="miRNAname",by.y="id")
lncRNA1 <-lncRNA1[which(lncRNA1$clipExpNum>4),]
clinical1 <- lncRNA1
clinical1 <- clinical1[,c(18,1,4)]
colnames(clinical1) <- c("mRNA","miRNA","lncRNA")
write.csv(clinical1,"mir-lnc.csv")
# 数据库2

miRNET <- read.csv("mir2lnc.csv")
miRNET$id <- gsub('mir','miR',miRNET$ID,fixed =T)
lncRNA2 <- merge(miRNET,gene,by.x="id",by.y="id")
clinical2 <- lncRNA2

clinical2 <- clinical2[,c(9,1,4)]
colnames(clinical2) <- c("mRNA","miRNA","lncRNA")

#合并数据集
gene2 <- data.frame(symbol=intersect(clinical1$lncRNA,clinical2$lncRNA))
lncall<- rbind(clinical1,clinical2)
lncrna <- lncall[which(lncall$lncRNA%in%gene2$symbol),]

write.csv(lncrna,'02.lncrna.csv',row.names = FALSE,quote=F)

a <- lncRNA1[,c(1,4)]
b <- distinct(a,miRNAname,geneName, .keep_all= TRUE)

c <- lncRNA2[,c(1,4)]
colnames(c)
# [1] "id"     "Target"
d <- distinct(c,id,Target, .keep_all= TRUE)


#################以下不跑
#利用r包筛选mirna
library(multiMiR)
hubgene<-read.table('../06_model/10.gene.txt')
gene2mir <- get_multimir(org     = 'hsa',
                         target  = hubgene$V1,
                         table   = 'predicted',
                         summary = TRUE,
                         predicted.cutoff.type = 'n',
                         predicted.cutoff      = 500000)
table(gene2mir@data$database)
#数据库1
mirdb = gene2mir@data[gene2mir@data$database=="mirdb",]
mirdb$miRNA <- paste0(mirdb$mature_mirna_id,"_",mirdb$target_symbol)
write.csv(mirdb,"mirbd.csv")
#数据库2
targetscan = gene2mir@data[gene2mir@data$database=="diana_microt",]
targetscan$miRNA <- paste0(targetscan$mature_mirna_id,"_",targetscan$target_symbol)
write.csv(targetscan,"targetscan.csv")
#取交集
gene <- data.frame(symbol=intersect(mirdb$miRNA,targetscan$miRNA))
mirna<- rbind(mirdb,targetscan)
mirna <- mirna[which(mirna$miRNA%in%gene$symbol),]
write.csv(mirna,'01.mirna.csv',row.names = FALSE,quote=F)

gene <- data.frame(symbol=targetscan$miRNA)
mirna <- mirna[which(mirna$miRNA%in%gene$symbol),]
write.csv(mirna,'01.mirna.csv',row.names = FALSE,quote=F)

#第二种方式 利用lnc和mi的全部对应关系 即数据库1
gene <-  gene %>% separate(symbol, c("id","mRNA"), "[_]")
write.csv(gene,"03.gene.csv")

starbase <- read.table('/data/nas1/marui/pipeline/starbase/lncRNA_miRNA_interaction.txt',header=T,check.names = F,sep = "\t")
lncRNA1 <- merge(starbase,gene,by.x="miRNAname",by.y="id")
lncRNA1 <-lncRNA1[which(lncRNA1$clipExpNum>4),]
clinical1 <- lncRNA1
clinical1 <- clinical1[,c(18,1,4)]
colnames(clinical1) <- c("mRNA","miRNA","lncRNA")

# #数据库2
# mirent <- read.csv("../12_ceRNA/mir2lnc.csv",header = T)
# lncRNA2 <- merge(mirent,hubgene,by.x="ID",by.y="id")
# clinical2 <- lncRNA2
# clinical2 <- clinical2[,c(8,1,3)]
# colnames(clinical2) <- c("mRNA","miRNA","lncRNA")
# 
# #合并数据集
# lncall<- rbind(clinical1,clinical2)
lncall <- clinical1
lnc<-distinct(lncall, mRNA,miRNA,lncRNA, .keep_all= TRUE)
write.csv(lnc,'02.lncrna.csv',row.names = FALSE,quote=F)


p_dat <- list(lnc) %>% 
  purrr::reduce(dplyr::inner_join, by = "id")
dim(p_dat)
p_dat$link <- 1
p_dat <- reshape::melt(p_dat, id = 'link')
variable <- summary(p_dat$variable)
p_dat$flow <- rep(1:variable[1], length(variable))

color_use <- c("#E41A1C","#377EB8","#4DAF4A","#984EA3","#FF7F00","#FFFF33","#A65628","#F781BF","#999999","#66C2A5","#FC8D62","#8DA0CB","#E78AC3","#A6D854","#FFD92F","#E5C494","#B3B3B3","#8DD3C7",
                        "#FFFFB3","#BEBADA","#FB8072","#80B1D3","#FDB462","#FCCDE5","#D9D9D9","#BC80BD","#CCEBC5","#FFED6F","#1B9E77","#D95F02","#7570B3",
                        "#E7298A","#66A61E","#E6AB02","#A6761D","#666666","#E41A1C","#377EB8","#4DAF4A","#984EA3","#FF7F00","#FFFF33","#A65628","#F781BF","#999999","#66C2A5","#FC8D62","#8DA0CB","#E78AC3","#A6D854","#FFD92F","#E5C494","#B3B3B3","#8DD3C7",
                        "#FFFFB3","#BEBADA","#FB8072","#80B1D3","#FDB462","#FCCDE5","#D9D9D9","#BC80BD","#CCEBC5","#FFED6F","#1B9E77","#D95F02","#7570B3",
                        "#E7298A","#66A61E","#E6AB02","#A6761D","#666666","#E41A1C","#377EB8","#4DAF4A","#984EA3","#FF7F00","#FFFF33","#A65628","#F781BF","#999999","#66C2A5","#FC8D62","#8DA0CB","#E78AC3","#A6D854","#FFD92F","#E5C494","#B3B3B3","#8DD3C7",
                        "#FFFFB3","#BEBADA","#FB8072","#80B1D3","#FDB462","#FCCDE5","#D9D9D9","#BC80BD","#CCEBC5","#FFED6F","#1B9E77","#D95F02","#7570B3",
                        "#E7298A","#66A61E","#E6AB02","#A6761D","#666666","#E41A1C","#377EB8","#4DAF4A","#984EA3","#FF7F00","#FFFF33","#A65628","#F781BF","#999999","#66C2A5","#FC8D62","#8DA0CB","#E78AC3","#A6D854","#FFD92F","#E5C494","#B3B3B3","#8DD3C7",
                        "#FFFFB3","#BEBADA","#FB8072","#80B1D3","#FDB462","#FCCDE5","#D9D9D9","#BC80BD","#CCEBC5","#FFED6F","#1B9E77","#D95F02","#7570B3",
                        "#E7298A","#66A61E","#E6AB02","#A6761D","#666666")  
                        library(ggalluvial)
p <- ggplot(p_dat, aes(x = variable, y = link,stratum = value, alluvium = flow, fill = value)) +
  geom_stratum() +  #冲击图中的堆叠柱形图
  geom_flow(aes.flow = 'forward') +  #冲击图连线绘制
  scale_fill_manual(values = color_use
                    # breaks  = c("cluster 1","cluster 2","High Risk","Low Risk","Alive","Dead")
  ) +  #颜色赋值
  geom_text(stat = 'stratum', infer.label =T, size = 3) +  #添加 lncRNA、miRNA 和 mRNA 标签
  scale_x_discrete(limits = c("mRNA", "miRNA", "lncRNA"))+  #定义 lncRNA、miRNA 和 mRNA 列的展示顺序
  labs(x = '', y = '') +  #去除 x 轴和 y 轴标题
  theme(legend.position = 'none',legend.title = element_blank(), panel.background = element_blank(),
        line = element_blank(), axis.text.y = element_blank())  #去除背景和图例

p
ggsave(p,filename = '01.alluvial.pdf',w=15,h=8)
ggsave(p,filename = '01.alluvial.png',w=15,h=8)
dev.off()
