# Supplementary material for: Integrating single-cell sequencing and transcriptome analysis to unravel the mechanistic role of sialylation-related genes in sepsis-induced acute respiratory distress syndrome
Source: Front Immunol. 2025 May 1;16:1528769. doi: 10.3389/fimmu.2025.1528769 (PMC12078151; doi:10.3389/fimmu.2025.1528769)
Supplement: Supplementary file 6 [file Table2.xlsx]

## Sheet: CD19
ID	Description	setSize	enrichmentScore	NES	pvalue	p.adjust	qvalue	rank	leading_edge	core_enrichment
KEGG_RIBOSOME	KEGG_RIBOSOME	87	0.81699	2.34842	1e-10	1.83e-08	1e-08	1922	tags=71%, list=12%, signal=63%	RPS27/RPS25/RPL19/RPS5/RPL27A/RPL3/RPS11/RPS6/RPL18/RPS9/RPS16/RPL8/RPS15A/RPS20/RPL36/RPL39/RPL18A/RPS19/RPS8/RPL30/RPL38/RPL35/RPLP0/RPS3/RPS18/RPL7A/RPL24/RPL27/FAU/RPL13A/RPL36AL/RPS2/RPS10/RPS27A/RPL35A/RPL4/RPL15/RPS4X/RPL11/RPS13/RPL22/RPL10A/RPL12/RPL5/RPL23A/RPL32/RPL6/RPS3A/RPS21/RPS17/RPL31/RPL7/RPL14/RPS24/RPS29/RPLP1/RPL23/RPS23/RPS4Y1/RPL26/RPS28/RPL17
KEGG_OXIDATIVE_PHOSPHORYLATION	KEGG_OXIDATIVE_PHOSPHORYLATION	99	0.675676	1.96889	6.78995e-10	4.14187e-08	2.26332e-08	2994	tags=62%, list=18%, signal=51%	ATP6V1B2/COX4I1/COX8A/ATP6V0B/COX5B/NDUFA3/COX7A2/NDUFB8/ATP6V0A1/ATP6AP1/ATP6V0D1/NDUFS8/ATP6V1F/NDUFA4/UQCRQ/NDUFA1/NDUFA2/COX6A1/NDUFB10/UQCRFS1/PPA1/UQCRC1/ATP6V0E1/SDHB/CYC1/COX17/NDUFS3/NDUFS7/COX6B1/NDUFB7/UQCRHL/NDUFS5/COX7A2L/NDUFV1/COX5A/NDUFB5/NDUFB6/NDUFA7/ATP6V0E2/NDUFB2/ATP6V1A/NDUFB3/NDUFB9/ATP6V1D/NDUFV2/ATP6V1E1/NDUFAB1/SDHC/COX10/NDUFS4/NDUFA10/NDUFA11/NDUFA9/COX7C/COX6C/UQCRC2/…
KEGG_ALZHEIMERS_DISEASE	KEGG_ALZHEIMERS_DISEASE	142	0.618111	1.83235	5.42617e-10	4.14187e-08	2.26332e-08	2732	tags=46%, list=17%, signal=39%	COX4I1/CALM3/COX8A/COX5B/NDUFA3/COX7A2/NDUFB8/IL1B/NDUFS8/NDUFA4/UQCRQ/PLCB2/NDUFA1/TNFRSF1A/CALM1/NDUFA2/COX6A1/MME/NDUFB10/UQCRFS1/MAPK3/UQCRC1/SDHB/CYC1/CAPN1/NCSTN/CALM2/BID/NDUFS3/NDUFS7/COX6B1/NDUFB7/UQCRHL/NDUFS5/COX7A2L/NDUFV1/COX5A/NDUFB5/NDUFB6/NDUFA7/ITPR3/FADD/NDUFB2/APAF1/APH1A/ATF6/NDUFB3/NDUFB9/NDUFV2/PPP3CB/NDUFAB1/ATP2A3/SNCA/GSK3B/PPP3CC/SDHC/NDUFS4/TNF/NDUFA10/NDUFA9/COX7C/PPP3…
KEGG_PARKINSONS_DISEASE	KEGG_PARKINSONS_DISEASE	97	0.674517	1.9574	1.02057e-09	4.66912e-08	2.55143e-08	2691	tags=59%, list=17%, signal=49%	COX4I1/COX8A/COX5B/UBB/SLC25A5/NDUFA3/COX7A2/NDUFB8/SLC25A6/UBE2J1/NDUFS8/NDUFA4/UQCRQ/NDUFA1/NDUFA2/COX6A1/NDUFB10/UBA1/UQCRFS1/VDAC3/UQCRC1/SDHB/CYC1/PINK1/UBA7/NDUFS3/NDUFS7/COX6B1/NDUFB7/VDAC1/UQCRHL/NDUFS5/UBE2L3/COX7A2L/NDUFV1/COX5A/PARK7/NDUFB5/NDUFB6/NDUFA7/NDUFB2/APAF1/NDUFB3/NDUFB9/NDUFV2/NDUFAB1/SNCA/SDHC/UBE2G2/UBE2G1/NDUFS4/NDUFA10/NDUFA9/COX7C/COX6C/UQCRC2/SDHA
KEGG_VIRAL_MYOCARDITIS	KEGG_VIRAL_MYOCARDITIS	68	0.691598	1.95964	2.18902e-08	6.75299e-07	3.69016e-07	1782	tags=34%, list=11%, signal=30%	HLA-E/HLA-DPA1/HLA-DMB/HLA-DRA/HLA-DQA1/RAC2/HLA-A/MYH9/HLA-DMA/HLA-C/ACTG1/HLA-B/HLA-DOB/HLA-G/ACTB/BID/EIF4G2/ITGAL/HLA-F/HLA-DRB1/HLA-DOA/FYN/ITGB2
KEGG_HUNTINGTONS_DISEASE	KEGG_HUNTINGTONS_DISEASE	158	0.589583	1.76415	2.21409e-08	6.75299e-07	3.69016e-07	3617	tags=53%, list=22%, signal=42%	COX4I1/COX8A/COX5B/SLC25A5/NDUFA3/COX7A2/NDUFB8/SLC25A6/NDUFS8/NDUFA4/UQCRQ/PLCB2/NDUFA1/NDUFA2/COX6A1/CLTB/POLR2A/HDAC1/SOD1/CREB1/NDUFB10/UQCRFS1/VDAC3/AP2S1/UQCRC1/SDHB/CYC1/POLR2F/NDUFS3/NDUFS7/COX6B1/NDUFB7/VDAC1/POLR2G/UQCRHL/NDUFS5/DCTN2/COX7A2L/NDUFV1/COX5A/POLR2H/NDUFB5/AP2M1/NDUFB6/NDUFA7/POLR2I/NDUFB2/APAF1/SIN3A/NDUFB3/NDUFB9/NDUFV2/NDUFAB1/POLR2J2/SDHC/SP1/NDUFS4/HDAC2/NDUFA10/CREBBP…
KEGG_PATHOGENIC_ESCHERICHIA_COLI_INFECTION	KEGG_PATHOGENIC_ESCHERICHIA_COLI_INFECTION	53	0.720863	1.99095	5.91646e-08	1.35339e-06	7.39558e-07	2071	tags=45%, list=13%, signal=40%	CD14/HCLS1/ARHGEF2/ARPC2/ARPC4/WAS/RHOA/TUBA1C/ARPC3/EZR/ACTG1/ACTB/ARPC1B/TUBA4A/YWHAQ/TUBA1B/ARPC5/CTTN/TUBA1A/TUBB1/TLR5/FYN/LY96/NCK2
KEGG_FC_GAMMA_R_MEDIATED_PHAGOCYTOSIS	KEGG_FC_GAMMA_R_MEDIATED_PHAGOCYTOSIS	92	0.647689	1.87281	5.61563e-08	1.35339e-06	7.39558e-07	2036	tags=34%, list=13%, signal=30%	CFL1/ARPC2/LYN/RAC2/ARPC4/INPP5D/SYK/WAS/NCF1/VASP/ARPC3/PLCG2/WASF2/DOCK2/ASAP1/RAF1/PIK3CD/PAK1/MAPK3/PLA2G4B/ARPC1B/MARCKS/FCGR2A/ARPC5/PLCG1/PIK3R2/DNM2/PIP5K1C/MARCKSL1/PRKCB/VAV1
KEGG_ANTIGEN_PROCESSING_AND_PRESENTATION	KEGG_ANTIGEN_PROCESSING_AND_PRESENTATION	79	0.663031	1.8983	1.3101e-07	2.66386e-06	1.45566e-06	2459	tags=46%, list=15%, signal=39%	CD74/HLA-E/HLA-DPA1/HLA-DMB/HLA-DRA/HLA-DQA1/HLA-A/TAPBP/HLA-DMA/PSME2/HSPA8/HLA-C/CREB1/CTSS/HLA-B/HLA-DOB/HLA-G/B2M/RFX5/HSP90AB1/TAP1/HLA-F/HSPA1A/NFYC/PSME3/HLA-DRB1/HLA-DOA/CALR/IFI30/CTSB/RFXANK/HSPA1B/CD4/HSPA5/LTA/HSPA1L
KEGG_LEISHMANIA_INFECTION	KEGG_LEISHMANIA_INFECTION	67	0.675517	1.90844	1.787e-07	3.27021e-06	1.787e-06	2285	tags=43%, list=14%, signal=37%	CYBA/HLA-DPA1/NFKBIA/HLA-DMB/HLA-DRA/HLA-DQA1/NFKB1/FCGR3B/HLA-DMA/NCF1/IL1B/MYD88/MAPK3/HLA-DOB/ITGAM/STAT1/IFNGR1/FCGR2A/HLA-DRB1/IRAK1/HLA-DOA/NCF4/IFNGR2/ITGB2/MARCKSL1/JAK1/PRKCB/MAP3K7/TNF
KEGG_GRAFT_VERSUS_HOST_DISEASE	KEGG_GRAFT_VERSUS_HOST_DISEASE	37	0.739719	1.95108	9.87214e-07	1.64237e-05	8.97468e-06	1179	tags=41%, list=7%, signal=38%	HLA-E/HLA-DPA1/HLA-DMB/HLA-DRA/HLA-DQA1/HLA-A/HLA-DMA/IL1B/HLA-C/HLA-B/HLA-DOB/HLA-G/HLA-F/HLA-DRB1/HLA-DOA
KEGG_ALLOGRAFT_REJECTION	KEGG_ALLOGRAFT_REJECTION	35	0.751554	1.976	1.36919e-06	1.81139e-05	9.89829e-06	1179	tags=40%, list=7%, signal=37%	HLA-E/HLA-DPA1/HLA-DMB/HLA-DRA/HLA-DQA1/HLA-A/HLA-DMA/HLA-C/HLA-B/HLA-DOB/HLA-G/HLA-F/HLA-DRB1/HLA-DOA
KEGG_SPLICEOSOME	KEGG_SPLICEOSOME	110	0.600532	1.76192	1.19281e-06	1.81139e-05	9.89829e-06	4165	tags=61%, list=26%, signal=46%	SNRNP70/PCBP1/LSM2/DDX5/PUF60/HSPA8/SF3B4/SNRPB/RBM22/HNRNPK/HNRNPM/ZMAT2/SF3B2/SF3A3/U2AF2/LSM4/DHX16/PRPF3/XAB2/EIF4A3/HSPA1A/PRPF31/EFTUD2/SNRNP40/SNRPF/ACIN1/SNRPG/SF3A2/CCDC12/PRPF19/SNRPB2/CTNNBL1/CDC40/PRPF8/RBMX/SNRPA/HSPA1B/PRPF4/RBM17/DDX23/U2AF1/PPIH/MAGOH/HSPA1L/SNW1/SNRNP27/DDX46/CHERP/THOC2/PLRG1/SNRPC/SYF2/TCERG1/DHX15/SF3B5/THOC1/NCBP2/TRA2A/LSM5/HNRNPA3/PRPF18/SNRPD3/LSM3/SNRPA1/…
KEGG_LYSOSOME	KEGG_LYSOSOME	118	0.586899	1.72572	1.38576e-06	1.81139e-05	9.89829e-06	3864	tags=55%, list=24%, signal=42%	PSAP/LAPTM5/GNS/NPC2/ATP6V0B/PPT1/IGF2R/ATP6V0A1/ATP6AP1/ATP6V0D1/HEXB/CD68/CD63/CLTB/CTSS/TPP1/GLA/CTSG/AP3B1/SCARB2/M6PR/GGA2/CTSA/GLB1/AP1M1/LAMP2/LAMP1/CTSH/AP4B1/CTSB/MCOLN1/DNASE2/NEU1/NAGPA/IDS/SORT1/ACP5/LIPA/CLN3/CTSZ/AP1S2/GUSB/FUCA1/SGSH/AP1G1/MANBA/ACP2/AP3M2/ARSG/CLTCL1/ENTPD4/AP3S2/AP3D1/LAPTM4A/GAA/SUMF1/CTSK/AP1B1/CTSD/NAPSA/SLC11A2/CTSW/GALNS/IDUA/CLN5
KEGG_TYPE_I_DIABETES_MELLITUS	KEGG_TYPE_I_DIABETES_MELLITUS	41	0.712414	1.89518	4.39919e-06	5.36701e-05	2.93279e-05	1553	tags=39%, list=10%, signal=35%	HLA-E/HLA-DPA1/HLA-DMB/HLA-DRA/HLA-DQA1/HLA-A/HLA-DMA/IL1B/HLA-C/HLA-B/HLA-DOB/HLA-G/HLA-F/HLA-DRB1/HLA-DOA/HSPD1
KEGG_NEUROTROPHIN_SIGNALING_PATHWAY	KEGG_NEUROTROPHIN_SIGNALING_PATHWAY	125	0.566896	1.66907	6.28089e-06	6.76119e-05	3.69464e-05	4046	tags=41%, list=25%, signal=31%	NFKBIA/CALM3/FOXO3/ARHGDIB/CSK/ATF4/NFKB1/YWHAB/RHOA/ARHGDIA/PLCG2/RPS6KA1/MAP3K1/CALM1/RAF1/PIK3CD/MAPK3/CALM2/CAMK2G/YWHAQ/IRAK1/PLCG1/MAP2K2/GRB2/MAP3K5/YWHAH/PIK3R2/GSK3B/IKBKB/RPS6KA2/SORT1/MAP3K3/RPS6KA4/SH2B3/RPS6KA3/NFKBIE/MAP2K7/MAP2K1/CRKL/IRAK4/PDPK1/PRDM4/PTPN11/IRAK3/BAD/RAPGEF1/ZNF274/SH2B1/KIDINS220/PIK3CB/PIK3CG
KEGG_NEUROACTIVE_LIGAND_RECEPTOR_INTERACTION	KEGG_NEUROACTIVE_LIGAND_RECEPTOR_INTERACTION	270	-0.326044	-1.44785	6.25064e-06	6.76119e-05	3.69464e-05	4291	tags=37%, list=26%, signal=27%	NMUR1/GRM8/ADRA2C/DRD2/PRSS1/GABRA3/CHRM2/GRM7/MLNR/TRHR/CHRNA9/P2RY14/PRLHR/EDNRB/GRIK1/GHSR/GRPR/ADRA2A/NPY2R/GRM4/CHRNA4/GRM5/F2RL3/P2RY2/ADRB1/FSHR/TAAR1/GABRB1/S1PR5/TAAR6/GPR35/GH2/FPR3/RXFP2/S1PR1/HTR1F/GABRA5/GRID2/GABRG2/PTGDR/PTH2R/APLNR/OPRM1/GRIN1/GALR3/P2RY6/SSTR1/P2RX6/MTNR1A/GABRR1/BDKRB2/GPR156/HCRTR1/DRD5/TSHR/PRLR/HTR5A/LHB/GALR1/CHRNB1/CYSLTR1/GPR83/S1PR2/TACR2/CHRM4/SSTR3/HTR1…
KEGG_NATURAL_KILLER_CELL_MEDIATED_CYTOTOXICITY	KEGG_NATURAL_KILLER_CELL_MEDIATED_CYTOTOXICITY	130	0.55953	1.65128	1.27153e-05	0.000129272	7.06407e-05	2093	tags=29%, list=13%, signal=26%	HLA-E/HCST/RAC2/HLA-A/SYK/CD48/FCGR3B/FCER1G/TNFSF10/PLCG2/CD247/HLA-C/ICAM2/RAF1/HLA-B/PIK3CD/PAK1/MAPK3/HLA-G/BID/ITGAL/IFNAR1/IFNGR1/TYROBP/PLCG1/MAP2K2/GRB2/ARAF/IFNGR2/PIK3R2/FYN/ITGB2/MICB/PPP3CB/PRKCB/PPP3CC/VAV1/TNFRSF10B
KEGG_REGULATION_OF_ACTIN_CYTOSKELETON	KEGG_REGULATION_OF_ACTIN_CYTOSKELETON	206	0.517656	1.56801	1.41615e-05	0.000136397	7.4534e-05	1782	tags=23%, list=11%, signal=21%	CFL1/CD14/ARPC2/SSH2/FGD3/RAC2/ARPC4/PFN1/MYH9/CYFIP2/CSK/WAS/ACTN1/RHOA/ARPC3/MSN/WASF2/EZR/ACTG1/RAF1/PIK3CD/ITGA2B/PAK1/MAPK3/ACTB/MYL12A/PPP1CC/ITGAM/IQGAP1/ITGAL/ARPC1B/SLC9A1/ITGA5/PPP1CB/ITGB5/ARHGEF6/NCKAP1L/ARPC5/MAP2K2/ACTN4/ARAF/PXN/GNA13/PIK3R2/PIP5K1C/PPP1CA/ITGB2
KEGG_VIBRIO_CHOLERAE_INFECTION	KEGG_VIBRIO_CHOLERAE_INFECTION	53	0.660203	1.82341	1.70028e-05	0.000155576	8.50141e-05	1996	tags=42%, list=12%, signal=37%	ATP6V1B2/GNAS/ATP6V0B/ATP6V0A1/SEC61G/ATP6AP1/PLCG2/ATP6V0D1/ATP6V1F/SEC61B/ACTG1/ATP6V0E1/ACTB/PLCG1/ATP6V0E2/SEC61A1/ATP6V1A/ATP6V1D/ATP6V1E1/KDELR2/PRKCB/KDELR1
KEGG_AUTOIMMUNE_THYROID_DISEASE	KEGG_AUTOIMMUNE_THYROID_DISEASE	50	0.65989	1.81023	2.45724e-05	0.000214131	0.000117011	1179	tags=28%, list=7%, signal=26%	HLA-E/HLA-DPA1/HLA-DMB/HLA-DRA/HLA-DQA1/HLA-A/HLA-DMA/HLA-C/HLA-B/HLA-DOB/HLA-G/HLA-F/HLA-DRB1/HLA-DOA
KEGG_LEUKOCYTE_TRANSENDOTHELIAL_MIGRATION	KEGG_LEUKOCYTE_TRANSENDOTHELIAL_MIGRATION	111	0.574536	1.68386	2.60404e-05	0.000216609	0.000118366	2252	tags=32%, list=14%, signal=27%	MMP9/CYBA/RAC2/GNAI2/SIPA1/ACTN1/RHOA/NCF1/VASP/MSN/PLCG2/EZR/ACTG1/PIK3CD/ACTB/MYL12A/ITGAM/ITGAL/CTNNA1/CLDN15/ITK/PLCG1/NCF4/ACTN4/CXCR4/PECAM1/PXN/PIK3R2/ESAM/ITGB2/PRKCB/VAV1/JAM3/CD99/CLDN14
KEGG_B_CELL_RECEPTOR_SIGNALING_PATHWAY	KEGG_B_CELL_RECEPTOR_SIGNALING_PATHWAY	74	0.624225	1.78037	3.12801e-05	0.000241869	0.000132169	2036	tags=38%, list=13%, signal=33%	IFITM1/CD19/NFKBIA/LYN/RAC2/CD81/INPP5D/SYK/CD79A/NFKB1/PLCG2/CD79B/RAF1/PIK3CD/MAPK3/BTK/IKBKG/MAP2K2/GRB2/PIK3R2/CD72/PPP3CB/PRKCB/LILRB3/GSK3B/PPP3CC/IKBKB/VAV1
KEGG_ENDOCYTOSIS	KEGG_ENDOCYTOSIS	174	0.522032	1.56732	3.17206e-05	0.000241869	0.000132169	2907	tags=34%, list=18%, signal=28%	HLA-E/EHD1/HLA-A/RAB5B/EPN1/CXCR1/HSPA8/ACAP1/ASAP1/HLA-C/CLTB/VPS28/SMAP2/HGS/HLA-B/AP2S1/HLA-G/HLA-F/IQSEC1/HSPA1A/TSG101/CHMP4A/VPS37C/SH3GLB2/AP2M1/RAB31/CXCR4/RAB5C/VPS4B/LDLR/ARAP1/PSD4/LDLRAP1/DNM2/PIP5K1C/VPS4A/TFRC/GRK6/SH3GLB1/HSPA1B/RAB11A/VPS36/PARD6A/CHMP4B/ARFGAP1/SNF8/RAB22A/VPS25/HSPA1L/EHD4/SMAP1/ARAP3/CBL/IL2RB/CBLB/SH3GL1/ARFGAP2/CLTCL1/CSF1R
KEGG_EPITHELIAL_CELL_SIGNALING_IN_HELICOBACTER_PYLORI_INFECTION	KEGG_EPITHELIAL_CELL_SIGNALING_IN_HELICOBACTER_PYLORI_INFECTION	66	0.597117	1.68351	0.000220718	0.00161566	0.000882874	2070	tags=33%, list=13%, signal=29%	ATP6V1B2/NFKBIA/LYN/ATP6V0B/CSK/CXCR1/NFKB1/ATP6V0A1/ATP6AP1/PLCG2/ATP6V0D1/ATP6V1F/PAK1/ATP6V0E1/IKBKG/PLCG1/ATP6V0E2/ATP6V1A/ATP6V1D/ATP6V1E1/IKBKB/JAM3
KEGG_CHRONIC_MYELOID_LEUKEMIA	KEGG_CHRONIC_MYELOID_LEUKEMIA	72	0.593662	1.6896	0.000255347	0.00179725	0.000982102	4046	tags=50%, list=25%, signal=38%	NFKBIA/NFKB1/E2F2/HDAC1/RAF1/PIK3CD/MAPK3/STAT5A/CTBP1/IKBKG/TGFBR2/STAT5B/MYC/MAP2K2/GRB2/ARAF/CDKN1A/BCL2L1/CDK4/PIK3R2/IKBKB/CDKN1B/HDAC2/SMAD4/CBL/SMAD3/GAB2/CBLB/CDK6/MAP2K1/CRKL/PTPN11/BAD/E2F1/PIK3CB/PIK3CG
KEGG_ADHERENS_JUNCTION	KEGG_ADHERENS_JUNCTION	68	0.581578	1.6479	0.000369382	0.00250359	0.00136808	2824	tags=31%, list=17%, signal=26%	RAC2/WAS/ACTN1/RHOA/WASF2/ACTG1/MAPK3/ACTB/CSNK2B/PTPN1/IQGAP1/CTNNA1/TGFBR2/ACTN4/FYN/MAP3K7/CREBBP/SMAD4/SMAD3/CSNK2A2/EP300
KEGG_PROTEASOME	KEGG_PROTEASOME	43	0.636455	1.70711	0.000455628	0.00297785	0.00162724	4414	tags=65%, list=27%, signal=48%	PSMB10/PSMB3/PSME2/PSMB1/PSMB6/PSMB8/PSMA5/POMP/PSMC5/PSMC1/PSMB4/PSME3/PSMD2/PSMC2/PSMB2/PSMD8/PSMC3/PSMD1/PSME1/PSMB5/PSMA3/PSMB9/PSMD7/PSMD13/PSMA2/PSMC4/PSMB7/PSMD6
KEGG_SYSTEMIC_LUPUS_ERYTHEMATOSUS	KEGG_SYSTEMIC_LUPUS_ERYTHEMATOSUS	54	0.605178	1.6784	0.000490346	0.00309425	0.00169085	1424	tags=28%, list=9%, signal=25%	HLA-DPA1/HLA-DMB/HLA-DRA/HLA-DQA1/ELANE/FCGR3B/ACTN1/HLA-DMA/SNRPB/HLA-DOB/CTSG/FCGR2A/HLA-DRB1/HLA-DOA/ACTN4
KEGG_NON_SMALL_CELL_LUNG_CANCER	KEGG_NON_SMALL_CELL_LUNG_CANCER	54	0.60152	1.66825	0.000611542	0.0037304	0.00203847	1855	tags=30%, list=11%, signal=26%	RXRA/FOXO3/PLCG2/E2F2/RAF1/PIK3CD/MAPK3/PLCG1/MAP2K2/GRB2/RXRB/STK4/ARAF/CDK4/PIK3R2/PRKCB
KEGG_PROTEIN_EXPORT	KEGG_PROTEIN_EXPORT	22	0.722417	1.75322	0.000677188	0.00399759	0.00218448	2721	tags=59%, list=17%, signal=49%	SEC11C/SEC61G/SPCS1/SPCS2/SEC61B/OXA1L/SRP68/SRPRB/SEC61A1/SRP14/SEC11A/HSPA5/SEC63
KEGG_ASTHMA	KEGG_ASTHMA	28	0.67872	1.72075	0.000853993	0.00434113	0.0023722	1179	tags=36%, list=7%, signal=33%	HLA-DPA1/HLA-DMB/HLA-DRA/HLA-DQA1/RNASE3/FCER1G/HLA-DMA/HLA-DOB/HLA-DRB1/HLA-DOA
KEGG_ACUTE_MYELOID_LEUKEMIA	KEGG_ACUTE_MYELOID_LEUKEMIA	56	0.588156	1.63588	0.000821996	0.00434113	0.0023722	1988	tags=32%, list=12%, signal=28%	PIM2/PIM1/NFKB1/RARA/RAF1/PIK3CD/MAPK3/STAT5A/IKBKG/SPI1/STAT5B/MYC/MAP2K2/GRB2/ARAF/PIK3R2/CEBPA/IKBKB
KEGG_LONG_TERM_POTENTIATION	KEGG_LONG_TERM_POTENTIATION	69	0.562718	1.59643	0.000852955	0.00434113	0.0023722	2875	tags=33%, list=18%, signal=28%	CALM3/ATF4/RPS6KA1/PLCB2/CALM1/RAF1/MAPK3/PPP1CC/CALM2/CAMK2G/PPP1CB/ITPR3/MAP2K2/ARAF/PPP1CA/PPP3CB/PRKCB/PPP3CC/RPS6KA2/CREBBP/PPP3CA/EP300/RPS6KA3
KEGG_CELL_CYCLE	KEGG_CELL_CYCLE	116	0.516964	1.51825	0.000840002	0.00434113	0.0023722	3767	tags=44%, list=23%, signal=34%	CCND3/YWHAB/ANAPC5/E2F2/HDAC1/MAD2L2/RBL2/E2F4/YWHAQ/BUB3/MCM7/MCM6/MYC/MCM5/ANAPC13/CCND2/CDKN1A/YWHAH/CDK4/MAD1L1/CDC20/ZBTB17/GADD45B/GSK3B/CDKN1B/HDAC2/CREBBP/CDC16/SMAD4/SMAD3/SKP1/MCM3/PRKDC/EP300/CDC14A/STAG2/SKP2/CDC26/CCNB2/MCM4/CDK6/RBX1/CDC23/CUL1/SMC3/TFDP1/ANAPC4/MCM2/BUB1/ANAPC1/E2F1
KEGG_CHEMOKINE_SIGNALING_PATHWAY	KEGG_CHEMOKINE_SIGNALING_PATHWAY	183	0.477425	1.43627	0.00080511	0.00434113	0.0023722	2036	tags=23%, list=13%, signal=21%	CCR7/NFKBIA/LYN/PPBP/RAC2/FOXO3/CSK/GNAI2/CXCR1/WAS/NFKB1/RHOA/NCF1/STAT2/CXCR5/DOCK2/PLCB2/FGR/RAF1/PIK3CD/PAK1/MAPK3/GNG7/GNG11/STAT1/GNB1/IKBKG/RASGRP2/ITK/STAT5B/GRB2/CXCR4/GNG5/PXN/PIK3R2/PREX1/CCR6/GRK6/PRKCB/GNB2/GSK3B/IKBKB/VAV1
KEGG_PYRIMIDINE_METABOLISM	KEGG_PYRIMIDINE_METABOLISM	94	0.545352	1.5804	0.000886758	0.00438586	0.00239664	3848	tags=53%, list=24%, signal=41%	POLR2A/NME1-NME2/POLR2F/POLE4/CANT1/NT5C2/NT5C/POLR2G/TYMP/POLE3/POLR2H/RRM1/POLR2I/CDA/UCKL1/NME3/ENTPD1/POLR2J2/TYMS/DCTD/NME4/TK1/POLR1D/NT5M/POLR3GL/UPB1/POLR1C/POLD4/AK3/TXNRD1/POLR3C/POLR2D/NUDT2/ENTPD4/DUT/POLR2J3/POLA2/POLR3K/POLR3A/POLD1/POLR2C/CMPK1/POLD3/POLR2L/POLA1/DPYD/TK2/POLR2E/UCK2/POLR3B
KEGG_PATHWAYS_IN_CANCER	KEGG_PATHWAYS_IN_CANCER	319	0.437676	1.34187	0.00093429	0.00449934	0.00245866	3770	tags=29%, list=23%, signal=22%	MMP9/NFKBIA/RXRA/RAC2/HSP90B1/RALB/ETS1/NFKB1/GSTP1/RHOA/VHL/PLCG2/RARA/PIAS1/NCOA4/E2F2/HDAC1/CSF3R/RAF1/PIK3CD/ITGA2B/MAPK3/STAT5A/CTBP1/BID/STAT1/HSP90AB1/RALBP1/IKBKG/CTNNA1/TGFBR2/SPI1/STAT5B/FLT3LG/MYC/PLCG1/MAP2K2/GRB2/RXRB/FADD/STK4/ARAF/CDKN1A/RALGDS/NFKB2/BCL2L1/CDK4/TPR/PIK3R2/FH/CEBPA/JAK1/PRKCB/FOXO1/GSK3B/IKBKB/PIAS4/CDKN1B/HDAC2/SLC2A1/CREBBP/EGLN2/CKS1B/SMAD4/JUP/CBL/SMAD3/CBLB/PT…
KEGG_GLIOMA	KEGG_GLIOMA	64	0.573058	1.61539	0.00121838	0.005717	0.00312404	1855	tags=27%, list=11%, signal=24%	CALM3/PLCG2/CALM1/E2F2/RAF1/PIK3CD/MAPK3/CALM2/CAMK2G/PLCG1/MAP2K2/GRB2/ARAF/CDKN1A/CDK4/PIK3R2/PRKCB
KEGG_PURINE_METABOLISM	KEGG_PURINE_METABOLISM	147	0.488301	1.45397	0.00163142	0.00746376	0.00407855	3872	tags=38%, list=24%, signal=29%	PDE4C/IMPDH2/IMPDH1/PDE7A/GUK1/POLR2A/NME1-NME2/GMPR/POLR2F/POLE4/PAICS/CANT1/NT5C2/APRT/NT5C/POLR2G/POLE3/POLR2H/ATIC/RRM1/POLR2I/NME3/GART/ENTPD1/GMPR2/ADA/POLR2J2/NUDT5/NME4/ADSL/POLR1D/NT5M/POLR3GL/POLR1C/POLD4/ADCY3/PDE6D/POLR3C/POLR2D/NUDT2/ENTPD4/ADCY4/POLR2J3/POLA2/POLR3K/POLR3A/PAPSS1/POLD1/POLR2C/POLD3/POLR2L/ADCY7/POLA1/POLR2E/POLR3B/PFAS
KEGG_VASOPRESSIN_REGULATED_WATER_REABSORPTION	KEGG_VASOPRESSIN_REGULATED_WATER_REABSORPTION	44	0.603771	1.62143	0.00202064	0.00880422	0.00481105	2411	tags=34%, list=15%, signal=29%	GNAS/ARHGDIB/RAB5B/ARHGDIA/DCTN5/CREB1/VAMP2/DCTN2/DYNC1LI2/RAB5C/DYNLL1/DYNC1H1/RAB11A/NSF/ADCY3
KEGG_INSULIN_SIGNALING_PATHWAY	KEGG_INSULIN_SIGNALING_PATHWAY	135	0.489351	1.44635	0.00200657	0.00880422	0.00481105	3370	tags=35%, list=21%, signal=28%	RPS6/FLOT2/CALM3/INPP5D/PYGL/FLOT1/CALM1/RAF1/PIK3CD/MAPK3/RHOQ/PPP1CC/MKNK2/PTPN1/CALM2/PHKA2/PPP1CB/PYGB/EIF4E2/MAP2K2/GRB2/ARAF/FASN/PIK3R2/PPP1CA/FOXO1/GSK3B/IKBKB/PHKG2/FBP1/PRKAB1/INPP5K/PCK2/TSC2/CBL/ACACB/SREBF1/PRKAR1A/PRKAR2A/CBLB/RHEB/PRKAG1/ELK1/RPS6KB1/MAP2K1/CRKL/PDPK1
KEGG_CITRATE_CYCLE_TCA_CYCLE	KEGG_CITRATE_CYCLE_TCA_CYCLE	30	0.664192	1.70204	0.00225186	0.00958352	0.00523689	2994	tags=53%, list=18%, signal=44%	MDH2/IDH3B/SDHB/SUCLG1/IDH2/MDH1/FH/PDHB/SDHC/ACO2/PDHA1/ACLY/PCK2/SDHA/DLST/SDHD
KEGG_PANCREATIC_CANCER	KEGG_PANCREATIC_CANCER	69	0.544277	1.54411	0.00235753	0.00980518	0.00535802	4046	tags=43%, list=25%, signal=33%	RAC2/RALB/NFKB1/E2F2/RAF1/PIK3CD/MAPK3/STAT1/RALBP1/IKBKG/TGFBR2/ARHGEF6/ARAF/RALGDS/BCL2L1/CDK4/PIK3R2/JAK1/IKBKB/SMAD4/SMAD3/RALA/CDK6/MAP2K1/VEGFB/BAD/E2F1/CASP9/PIK3CB/PIK3CG
KEGG_APOPTOSIS	KEGG_APOPTOSIS	86	0.536257	1.53744	0.00265107	0.0105467	0.0057632	4115	tags=43%, list=25%, signal=32%	CFLAR/NFKBIA/NFKB1/TNFSF10/IL1B/TNFRSF1A/MYD88/PIK3CD/CAPN1/BID/IKBKG/IRAK1/FADD/APAF1/BCL2L1/PIK3R2/PPP3CB/PPP3CC/IKBKB/TNFRSF10B/TNF/PPP3CA/PRKAR1A/PRKAR2A/TNFRSF10C/IL1R1/IRAK4/TRADD/RIPK1/IRAK3/XIAP/BAD/ENDOG/CASP9/PIK3CB/PIK3CG/DFFA
KEGG_CELL_ADHESION_MOLECULES_CAMS	KEGG_CELL_ADHESION_MOLECULES_CAMS	128	0.504332	1.48684	0.00262349	0.0105467	0.0057632	2252	tags=24%, list=14%, signal=21%	ICAM3/HLA-E/HLA-DPA1/VCAN/HLA-DMB/HLA-DRA/HLA-DQA1/HLA-A/SELL/HLA-DMA/CD6/HLA-C/ICAM2/HLA-B/HLA-DOB/HLA-G/GLG1/ITGAM/ITGAL/HLA-F/CLDN15/HLA-DRB1/HLA-DOA/PECAM1/ESAM/ITGB2/CD4/JAM3/CD99/CTLA4/CLDN14
KEGG_DNA_REPLICATION	KEGG_DNA_REPLICATION	36	0.612525	1.61713	0.00363048	0.0141357	0.00772442	4014	tags=61%, list=25%, signal=46%	POLE4/POLE3/MCM7/MCM6/MCM5/RPA2/SSBP1/RNASEH1/POLD4/RFC5/RFC4/MCM3/MCM4/POLA2/RNASEH2A/POLD1/RPA3/MCM2/POLD3/POLA1/RFC2/RFC1
KEGG_NOD_LIKE_RECEPTOR_SIGNALING_PATHWAY	KEGG_NOD_LIKE_RECEPTOR_SIGNALING_PATHWAY	57	0.562608	1.57029	0.00418961	0.0159729	0.00872836	2889	tags=37%, list=18%, signal=30%	IL18/NFKBIA/HSP90B1/PYCARD/NFKB1/IL1B/MAPK3/PSTPIP1/HSP90AB1/IKBKG/CARD8/IKBKB/MAP3K7/TNF/TRIP6/CCL5/TNFAIP3/NLRC4/CASP5/CARD9/NOD2
KEGG_MATURITY_ONSET_DIABETES_OF_THE_YOUNG	KEGG_MATURITY_ONSET_DIABETES_OF_THE_YOUNG	25	-0.584461	-1.79689	0.0043814	0.0160475	0.00876913	508	tags=52%, list=3%, signal=50%	NEUROG3/PDX1/PAX4/HNF4G/HNF4A/NEUROD1/HNF1B/PKLR/HES1/ONECUT1/NKX2-2/IAPP/INS
KEGG_RNA_POLYMERASE	KEGG_RNA_POLYMERASE	28	0.639243	1.62066	0.00438456	0.0160475	0.00876913	3848	tags=64%, list=24%, signal=49%	POLR2A/POLR2F/POLR2G/POLR2H/POLR2I/POLR2J2/POLR1D/POLR3GL/POLR1C/POLR3C/POLR2D/POLR2J3/POLR3K/POLR3A/POLR2C/POLR2L/POLR2E/POLR3B
KEGG_BLADDER_CANCER	KEGG_BLADDER_CANCER	40	0.584826	1.55661	0.00591913	0.0212392	0.0116061	1542	tags=25%, list=10%, signal=23%	MMP9/E2F2/RAF1/MAPK3/TYMP/MYC/MAP2K2/ARAF/CDKN1A/CDK4
KEGG_HEMATOPOIETIC_CELL_LINEAGE	KEGG_HEMATOPOIETIC_CELL_LINEAGE	84	0.514301	1.47557	0.00644313	0.0226749	0.0123906	3884	tags=44%, list=24%, signal=34%	CD14/CD19/HLA-DRA/IL7R/IL4R/IL1B/CD37/GP9/MME/CSF3R/ITGA2B/ITGAM/FCER2/ITGA5/CD3E/HLA-DRB1/FLT3LG/CD33/ANPEP/CD1D/TFRC/CD5/CD4/TNF/CD2/IL1R2/CSF1R/CSF2RA/IL1R1/EPOR/CD22/CD7/IL5RA/ITGB3/CD55/CD59/FCGR1A
KEGG_SNARE_INTERACTIONS_IN_VESICULAR_TRANSPORT	KEGG_SNARE_INTERACTIONS_IN_VESICULAR_TRANSPORT	38	0.588703	1.55371	0.00890734	0.0307555	0.0168063	3355	tags=42%, list=21%, signal=33%	STX5/STX16/VAMP8/VAMP3/VAMP2/VAMP5/STX11/VAMP1/STX3/SEC22B/STX6/STX8/VAMP7/GOSR2/STX4/USE1
KEGG_GLUTATHIONE_METABOLISM	KEGG_GLUTATHIONE_METABOLISM	48	0.547981	1.49015	0.0123397	0.0418177	0.0228512	3109	tags=42%, list=19%, signal=34%	PGD/GSTK1/GSTP1/GPX4/GSTO1/MGST3/G6PD/ODC1/RRM1/ANPEP/SMS/MGST2/IDH2/GPX7/OPLAH/TXNDC12/GPX1/LAP3/SRM/GSTM1
KEGG_RENAL_CELL_CARCINOMA	KEGG_RENAL_CELL_CARCINOMA	66	0.520051	1.46623	0.0132345	0.0438013	0.0239351	4607	tags=47%, list=28%, signal=34%	ETS1/VHL/RAF1/PIK3CD/PAK1/MAPK3/MAP2K2/GRB2/ARAF/PIK3R2/FH/SLC2A1/CREBBP/EGLN2/EP300/RBX1/MAP2K1/CRKL/VEGFB/PTPN11/CUL2/RAPGEF1/ARNT/PIK3CB/PIK3CG/MET/PIK3R3/FLCN/MAPK1/EGLN1/PIK3R5
KEGG_FC_EPSILON_RI_SIGNALING_PATHWAY	KEGG_FC_EPSILON_RI_SIGNALING_PATHWAY	78	0.507776	1.4575	0.0134037	0.0438013	0.0239351	2708	tags=27%, list=17%, signal=23%	LYN/RAC2/INPP5D/SYK/FCER1G/PLCG2/RAF1/PIK3CD/MAPK3/BTK/PLA2G4B/PLCG1/MAP2K2/GRB2/PIK3R2/FYN/PRKCB/VAV1/TNF/MAP2K4/GAB2
KEGG_PENTOSE_PHOSPHATE_PATHWAY	KEGG_PENTOSE_PHOSPHATE_PATHWAY	26	0.619291	1.55639	0.0144232	0.0463062	0.0253039	2866	tags=46%, list=18%, signal=38%	TKT/PGD/PGLS/G6PD/GPI/ALDOC/PGM1/DERA/FBP1/RPIA/PFKP/PFKL
KEGG_MAPK_SIGNALING_PATHWAY	KEGG_MAPK_SIGNALING_PATHWAY	260	0.421775	1.29085	0.0155793	0.0491553	0.0268608	3012	tags=24%, list=19%, signal=20%	CD14/JUND/RAC2/MAP4K2/ATF4/NFKB1/DUSP1/HSPA8/IL1B/RPS6KA1/MAP3K1/DUSP3/TNFRSF1A/RAF1/PAK1/MAPK3/MKNK2/MAPKAPK3/PLA2G4B/IKBKG/RASGRP2/HSPA1A/TGFBR2/SRF/MYC/MAP3K11/MAP2K2/GRB2/MAP3K5/STK4/HSPB1/NFKB2/MAP3K4/MAP4K1/MAPK8IP3/RELB/MAPK8IP1/PPP3CB/PRKCB/GADD45B/HSPA1B/PPP3CC/IKBKB/MAP3K7/RPS6KA2/FLNA/DAXX/TNF/RRAS/MAP3K3/RPS6KA4/PPP3CA/HSPA1L/GNA12/DUSP5/MAP2K4/IL1R2/RPS6KA3/ELK1/RASGRP1/RASGRP3/DUSP8

## Sheet: GPR65
ID	Description	setSize	enrichmentScore	NES	pvalue	p.adjust	qvalue	rank	leading_edge	core_enrichment
KEGG_RIBOSOME	KEGG_RIBOSOME	87	0.787561	2.29171	1e-10	6.13333e-09	4.38596e-09	2157	tags=72%, list=13%, signal=63%	RPL23/RPLP1/RPS11/RPS3A/RPS28/RPL7/RPS25/RPL27A/RPS15A/RPL31/RPS6/RPL30/RPL36AL/RPS20/RPS24/RPL7A/RPL39/RPL14/RPS27A/RPL24/RPS9/RSL24D1/RPS18/RPL19/FAU/RPS27/RPL27/RPS8/RPL5/RPL21/RPL3/RPL35A/RPL38/RPL18/RPL26/RPL15/RPL35/RPL8/RPL18A/RPL12/RPS27L/RPS10/RPS16/RPS5/RPL6/RPL11/RPL34/RPL36/RPS17/RPLP2/MRPL13/RPL17/RPS19/RPS13/RPS7/RPS2/RPS3/RPS4X/RPL23A/RPL4/RPL10A/RPS23/RPL26L1
KEGG_OXIDATIVE_PHOSPHORYLATION	KEGG_OXIDATIVE_PHOSPHORYLATION	99	0.721168	2.12352	1e-10	6.13333e-09	4.38596e-09	2394	tags=57%, list=15%, signal=49%	UQCRHL/NDUFA4/ATP6V1B2/NDUFB9/ATP6V1A/NDUFAB1/COX7A2/NDUFB3/ATP6V0B/NDUFA1/PPA2/COX8A/SDHD/ATP6V1E1/COX7B/COX4I1/NDUFB10/ATP6V1D/COX7C/UQCRC2/ATP6V0E1/COX5B/SDHB/ATP6V1G1/COX7A2L/COX6A1/UQCRQ/NDUFB2/NDUFA3/NDUFS5/ATP6V1F/COX17/COX6C/PPA1/NDUFA2/UQCRH/COX6B1/ATP6AP1/ATP6V0A1/NDUFB5/ATP6V0D1/NDUFB6/NDUFS4/SDHC/UQCRFS1/ATP6V1C1/NDUFB8/UQCRB/NDUFS3/NDUFS8/NDUFC1/NDUFS7/CYC1/COX5A/NDUFV2/TCIRG1
KEGG_PARKINSONS_DISEASE	KEGG_PARKINSONS_DISEASE	97	0.705651	2.07316	1e-10	6.13333e-09	4.38596e-09	2946	tags=62%, list=18%, signal=51%	UQCRHL/NDUFA4/NDUFB9/LRRK2/NDUFAB1/COX7A2/NDUFB3/NDUFA1/COX8A/SDHD/UBB/COX7B/COX4I1/NDUFB10/SLC25A5/APAF1/COX7C/UQCRC2/COX5B/UBE2J1/VDAC3/SDHB/COX7A2L/COX6A1/UQCRQ/NDUFB2/NDUFA3/NDUFS5/COX6C/NDUFA2/SLC25A6/UQCRH/COX6B1/NDUFB5/NDUFB6/NDUFS4/SDHC/UQCRFS1/NDUFB8/VDAC1/UQCRB/UBA7/NDUFS3/UBA1/NDUFS8/UBE2L6/NDUFC1/NDUFS7/CYC1/COX5A/NDUFV2/PARK7/NDUFA6/NDUFB7/UQCRC1/NDUFS2/NDUFA10/UBE2L3/CASP9/UBE2G1
KEGG_OLFACTORY_TRANSDUCTION	KEGG_OLFACTORY_TRANSDUCTION	380	-0.393345	-1.70174	7.06596e-10	3.25034e-08	2.32433e-08	2610	tags=20%, list=16%, signal=17%	OR10J1/OR52I2/OR51G1/OR5L2/OR5B3/OR10X1/OR4D2/OR1Q1/OR2L8/OR5M11/OR2A14/OR52N1/OR4C12/OR6C70/OR6K2/OR8G1/OR5AR1/OR4K15/OR4K13/OR2M3/OR1S1/OR5P2/OR4K2/PDE1C/OR2AG2/OR5A2/PRKX/OR5AS1/OR11A1/OR4F17/OR51M1/OR7A10/OR4K17/OR5F1/OR2B6/OR10T2/OR8J1/PDC/OR8K5/OR2L2/OR7E24/GUCY2D/OR2Z1/OR2AK2/OR4N2/OR11H4/OR9I1/OR13C9/OR5D14/OR10A2/OR2S2/OR2T34/PRKG2/OR10A6/OR4D1/OR51E2/OR2T2/OR10H3/OR4C15/OR1B1/OR4D10/OR4…
KEGG_ALZHEIMERS_DISEASE	KEGG_ALZHEIMERS_DISEASE	142	0.626672	1.89932	5.18195e-09	1.90696e-07	1.36367e-07	2517	tags=46%, list=16%, signal=39%	UQCRHL/CALM2/NDUFA4/NDUFB9/NDUFAB1/COX7A2/NDUFB3/NDUFA1/COX8A/SDHD/COX7B/COX4I1/BID/CALM1/NDUFB10/IL1B/APAF1/COX7C/UQCRC2/COX5B/SDHB/MME/COX7A2L/COX6A1/UQCRQ/NDUFB2/TNFRSF1A/NDUFA3/MAPK3/NDUFS5/COX6C/CALM3/NDUFA2/UQCRH/COX6B1/NDUFB5/FADD/NDUFB6/NDUFS4/SDHC/NCSTN/UQCRFS1/PLCB2/PPP3CB/NDUFB8/APH1A/CAPN1/UQCRB/ATF6/NDUFS3/NDUFS8/FAS/ITPR2/NDUFC1/GSK3B/NDUFS7/CYC1/ITPR1/GNAQ/COX5A/NDUFV2/PSENEN/NAE1/…
KEGG_LEISHMANIA_INFECTION	KEGG_LEISHMANIA_INFECTION	67	0.72442	2.02191	9.75929e-09	2.99285e-07	2.14019e-07	2160	tags=49%, list=13%, signal=43%	FCGR1A/NCF2/FCGR3B/IFNGR1/CYBA/HLA-DRA/STAT1/HLA-DRB5/HLA-DPA1/IFNGR2/IL1B/HLA-DMB/NFKBIA/ITGAM/NCF1/NFKB1/ITGB2/MAPK3/JAK2/PTGS2/FOS/MYD88/TLR4/MAP3K7/HLA-DMA/IRAK1/FCGR3A/MARCKSL1/FCGR2A/PRKCB/JAK1/HLA-DOB/TLR2
KEGG_PATHOGENIC_ESCHERICHIA_COLI_INFECTION	KEGG_PATHOGENIC_ESCHERICHIA_COLI_INFECTION	53	0.749095	2.03357	1.23019e-08	3.23364e-07	2.31239e-07	1525	tags=43%, list=9%, signal=39%	ARPC5/ARPC2/RHOA/ARPC3/LY96/ACTB/ACTG1/HCLS1/TUBA4A/TUBB1/ARPC4/TUBA1B/WAS/ARHGEF2/YWHAQ/TUBA1A/NCK2/TUBA1C/ARPC1B/ROCK1/TLR4/CD14/TLR5
KEGG_FC_GAMMA_R_MEDIATED_PHAGOCYTOSIS	KEGG_FC_GAMMA_R_MEDIATED_PHAGOCYTOSIS	92	0.664804	1.94021	2.83292e-08	6.51572e-07	4.65941e-07	2144	tags=37%, list=13%, signal=32%	ARPC5/RAC2/ARPC2/FCGR1A/MARCKS/LYN/ARPC3/CFL1/SYK/PIK3CG/ARPC4/VASP/WAS/PLCG2/NCF1/MAPK3/ARPC1B/PAK1/LIMK2/MAP2K1/RAF1/GAB2/WASF2/FCGR3A/FCGR2B/MARCKSL1/PTPRC/FCGR2A/PRKCB/PIK3CB/VAV1/VAV3/RPS6KB1/INPP5D
KEGG_HUNTINGTONS_DISEASE	KEGG_HUNTINGTONS_DISEASE	158	0.58997	1.80926	5.61805e-08	1.14858e-06	8.21352e-07	2915	tags=47%, list=18%, signal=39%	UQCRHL/NDUFA4/NDUFB9/CREB1/NDUFAB1/COX7A2/NDUFB3/NDUFA1/COX8A/SDHD/COX7B/COX4I1/NDUFB10/POLR2J2/SLC25A5/APAF1/COX7C/UQCRC2/COX5B/VDAC3/HDAC2/SDHB/COX7A2L/AP2S1/COX6A1/UQCRQ/NDUFB2/NDUFA3/NDUFS5/COX6C/NDUFA2/TBPL1/SLC25A6/SOD1/UQCRH/POLR2B/COX6B1/NDUFB5/CLTB/NDUFB6/POLR2G/NDUFS4/SDHC/CLTC/UQCRFS1/PLCB2/NDUFB8/VDAC1/DCTN2/POLR2F/HDAC1/UQCRB/NDUFS3/TFAM/NDUFS8/DCTN4/NDUFC1/NDUFS7/CYC1/ITPR1/GNAQ/COX…
KEGG_NATURAL_KILLER_CELL_MEDIATED_CYTOTOXICITY	KEGG_NATURAL_KILLER_CELL_MEDIATED_CYTOTOXICITY	130	0.617291	1.86188	6.29603e-08	1.15847e-06	8.28425e-07	2766	tags=40%, list=17%, signal=33%	CD48/RAC2/FCER1G/HLA-E/FCGR3B/TNFSF10/IFNGR1/HLA-G/HLA-A/HLA-B/SYK/PIK3CG/BID/IFNAR1/TYROBP/IFNGR2/PLCG2/HCST/GZMB/IFNAR2/ITGB2/MAPK3/MICB/PAK1/HLA-C/MAP2K1/RAF1/ARAF/FCGR3A/GRB2/PPP3CB/ITGAL/TNFRSF10B/FAS/PRKCB/TNFRSF10C/PIK3CB/MAP2K2/ICAM2/VAV1/KIR3DL2/VAV3/CD247/PTPN11/SH2D1A/FYN/VAV2/TNF/PTK2B/LCP2/PRKCA/IFNG
KEGG_REGULATION_OF_ACTIN_CYTOSKELETON	KEGG_REGULATION_OF_ACTIN_CYTOSKELETON	206	0.553507	1.73352	2.33606e-07	3.90759e-06	2.79433e-06	2077	tags=25%, list=13%, signal=22%	ARPC5/RAC2/MYL12A/PFN1/ARPC2/RHOA/ARPC3/CFL1/IQGAP1/ACTB/ACTG1/GNA13/PPP1R12A/PPP1CC/MYH9/PIK3CG/MSN/ARPC4/ACTN1/WAS/CYFIP2/CSK/ITGAM/ITGB2/MAPK3/ARPC1B/FGD3/SSH2/NCKAP1L/PAK1/LIMK2/ROCK1/MAP2K1/RAF1/ITGAX/ARAF/CD14/PPP1CA/PPP1CB/WASF2/PXN/TMSB4X/ITGAL/ARHGEF6/IQGAP2/ITGAE/PIK3CB/MAP2K2/VAV1/VAV3/SLC9A1
KEGG_LEUKOCYTE_TRANSENDOTHELIAL_MIGRATION	KEGG_LEUKOCYTE_TRANSENDOTHELIAL_MIGRATION	111	0.586399	1.7416	6.03241e-06	9.24969e-05	6.61448e-05	2729	tags=33%, list=17%, signal=28%	RAC2/MYL12A/RHOA/NCF2/ACTB/MMP9/ACTG1/CYBA/GNAI3/PIK3CG/MSN/VASP/ACTN1/PLCG2/GNAI2/ITGAM/CYBB/NCF1/ITGB2/RAP1B/CLDN14/ROCK1/SIPA1/PXN/ITGAL/PRKCB/PIK3CB/VAV1/VAV3/CTNNA1/PTPN11/VAV2/PECAM1/CD99/PTK2B/ITK/PRKCA
KEGG_ANTIGEN_PROCESSING_AND_PRESENTATION	KEGG_ANTIGEN_PROCESSING_AND_PRESENTATION	79	0.639529	1.8336	7.00164e-06	9.91001e-05	7.08668e-05	2216	tags=39%, list=14%, signal=34%	B2M/HLA-E/HSPA1A/CREB1/HLA-G/PSME2/HLA-DRA/HLA-A/HLA-B/HLA-DRB5/TAP1/TAPBP/HLA-DPA1/HSPA8/HLA-DMB/CTSS/CD74/HSPA4/HLA-C/HLA-DMA/HSPA1B/HLA-F/NFYC/CTSB/HSPA6/IFI30/KIR3DL2/RFXANK/HLA-DOB/CALR/RFX5
KEGG_VIRAL_MYOCARDITIS	KEGG_VIRAL_MYOCARDITIS	68	0.648513	1.81172	1.77669e-05	0.000233508	0.000166982	1650	tags=31%, list=10%, signal=28%	RAC2/HLA-E/ACTB/ACTG1/HLA-G/EIF4G2/HLA-DRA/HLA-A/HLA-B/MYH9/HLA-DRB5/BID/HLA-DPA1/HLA-DMB/CD55/ITGB2/HLA-C/HLA-DMA/EIF4G3/HLA-F/ITGAL
KEGG_NEUROTROPHIN_SIGNALING_PATHWAY	KEGG_NEUROTROPHIN_SIGNALING_PATHWAY	125	0.56002	1.68516	2.58824e-05	0.000317491	0.000227039	2572	tags=30%, list=16%, signal=26%	ARHGDIB/CALM2/RHOA/YWHAB/ATF4/MAP3K1/PIK3CG/CALM1/PLCG2/YWHAG/YWHAH/MAP3K5/NFKBIA/CSK/YWHAQ/NFKB1/MAPK3/SH2B3/CALM3/RAP1B/MAP2K1/RAF1/KIDINS220/ARHGDIA/IRAK3/IRAK1/GRB2/RPS6KA1/RPS6KA5/PIK3CB/PDPK1/MAP2K2/GSK3B/PTPN11/RIPK2/IRAK4/CAMK2G/ZNF274
KEGG_LYSOSOME	KEGG_LYSOSOME	118	0.567172	1.6913	3.28423e-05	0.000377687	0.000270085	2546	tags=38%, list=16%, signal=32%	PPT1/NPC2/GNS/LIPA/PSAP/ATP6V0B/LAPTM5/AP1S2/CD164/HEXB/CD68/CTSS/IGF2R/AP3B1/CD63/CTSA/LAPTM4A/GLA/ATP6AP1/ATP6V0A1/LAMP2/M6PR/ATP6V0D1/CLTB/NEU1/FUCA1/TPP1/AP3S1/CLTC/MANBA/SCARB2/CTSO/GALC/GM2A/CTSB/GALNS/MCOLN1/ENTPD4/AP1G1/AGA/TCIRG1/AP3B2/GLB1/CLN5/DNASE2
KEGG_TOLL_LIKE_RECEPTOR_SIGNALING_PATHWAY	KEGG_TOLL_LIKE_RECEPTOR_SIGNALING_PATHWAY	99	0.579135	1.7053	4.29967e-05	0.000439522	0.000314303	2493	tags=35%, list=15%, signal=30%	TLR1/LY96/STAT1/PIK3CG/IFNAR1/IL1B/TBK1/NFKBIA/CCL5/IFNAR2/TLR8/NFKB1/MAP3K8/MAPK3/FOS/MYD88/FADD/MAP2K1/TLR4/MAP3K7/CD14/IRAK1/MAP2K4/TLR5/TLR6/TICAM2/IKBKG/PIK3CB/MAP2K2/IRF3/CXCL10/TLR2/CD40/IRAK4/TNF
KEGG_SPLICEOSOME	KEGG_SPLICEOSOME	110	0.57412	1.70048	4.28994e-05	0.000439522	0.000314303	2862	tags=45%, list=18%, signal=37%	HSPA1A/DDX5/PCBP1/SMNDC1/HSPA8/SNRPB2/SNRPG/RBM22/HNRNPK/ZMAT2/CDC40/CDC5L/SNRNP27/DHX15/PLRG1/PRPF18/PRPF40A/LSM6/RBM25/U2AF2/HSPA1B/SLU7/SNW1/SNRPB/HNRNPM/U2AF1/ISY1/MAGOH/CWC15/HSPA6/LSM2/SNRNP70/PRPF38B/SF3B4/PRPF3/EIF4A3/CRNKL1/ACIN1/SNRPF/RBM17/CTNNBL1/THOC1/TCERG1/PRPF8/LSM3/NCBP1/SF3B1/LSM5/SYF2
KEGG_VIBRIO_CHOLERAE_INFECTION	KEGG_VIBRIO_CHOLERAE_INFECTION	53	0.657466	1.78482	8.21618e-05	0.000795673	0.000568988	1835	tags=40%, list=11%, signal=35%	ATP6V1B2/SEC61B/ATP6V1A/ACTB/ACTG1/GNAS/ATP6V0B/ATP6V1E1/PLCG2/ATP6V1D/ATP6V0E1/SEC61G/ATP6V1G1/ATP6V1F/ATP6AP1/ATP6V0A1/KDELR1/ATP6V0D1/ATP6V1C1/KDELR2/PRKCB
KEGG_NOD_LIKE_RECEPTOR_SIGNALING_PATHWAY	KEGG_NOD_LIKE_RECEPTOR_SIGNALING_PATHWAY	57	0.63929	1.74809	0.000118461	0.00108984	0.00077935	3360	tags=46%, list=21%, signal=36%	IL18/PYCARD/IL1B/NFKBIA/CCL5/CASP5/NFKB1/MAPK3/HSP90B1/CARD8/MAP3K7/PSTPIP1/TNFAIP3/IKBKG/NOD2/NLRC4/XIAP/CXCL1/RIPK2/TNF/HSP90AB1/MEFV/IL6/IKBKB/NFKBIB/NOD1
KEGG_PROTEASOME	KEGG_PROTEASOME	43	0.67486	1.77619	0.000164608	0.00144228	0.00103138	2328	tags=47%, list=14%, signal=40%	POMP/PSME2/PSMB10/PSMB3/PSMA6/PSMC6/PSMB1/PSMB8/PSMA4/PSMC1/PSMC2/PSMC5/PSMA3/PSMA5/PSMA2/PSMB4/PSMD14/PSMB6/PSMB2/PSMB9
KEGG_EPITHELIAL_CELL_SIGNALING_IN_HELICOBACTER_PYLORI_INFECTION	KEGG_EPITHELIAL_CELL_SIGNALING_IN_HELICOBACTER_PYLORI_INFECTION	66	0.604126	1.68236	0.000535836	0.00428669	0.00306543	2394	tags=38%, list=15%, signal=32%	LYN/ATP6V1B2/ATP6V1A/ATP6V0B/ATP6V1E1/PLCG2/ATP6V1D/ATP6V0E1/NFKBIA/CSK/ATP6V1G1/CCL5/NFKB1/ATP6V1F/ATP6AP1/ATP6V0A1/PAK1/ATP6V0D1/MAP2K4/CXCR1/ATP6V1C1/IKBKG/CXCL1/PTPN11/TCIRG1
KEGG_B_CELL_RECEPTOR_SIGNALING_PATHWAY	KEGG_B_CELL_RECEPTOR_SIGNALING_PATHWAY	74	0.588356	1.66932	0.000531355	0.00428669	0.00306543	2144	tags=38%, list=13%, signal=33%	RAC2/IFITM1/PIK3AP1/LYN/BTK/LILRB3/SYK/PIK3CG/DAPP1/PLCG2/NFKBIA/NFKB1/MAPK3/FOS/MAP2K1/RAF1/FCGR2B/GRB2/PPP3CB/CD81/PRKCB/IKBKG/PIK3CB/MAP2K2/VAV1/VAV3/GSK3B/INPP5D
KEGG_ECM_RECEPTOR_INTERACTION	KEGG_ECM_RECEPTOR_INTERACTION	83	-0.448671	-1.66532	0.000617023	0.00473051	0.0033828	3213	tags=34%, list=20%, signal=27%	COL4A6/ITGA2/SDC3/TNC/AGRN/ITGA8/ITGA6/LAMA1/ITGA11/FN1/TNN/TNR/GP5/LAMC1/ITGB7/COL5A3/LAMA5/ITGA9/LAMC3/COL3A1/COL6A3/ITGA7/SV2B/THBS4/HMMR/ITGA10/GP6/COL11A2
KEGG_FC_EPSILON_RI_SIGNALING_PATHWAY	KEGG_FC_EPSILON_RI_SIGNALING_PATHWAY	78	0.566043	1.61999	0.000743209	0.00547002	0.00391162	2729	tags=32%, list=17%, signal=27%	RAC2/FCER1G/LYN/BTK/SYK/PIK3CG/PLCG2/MAPK3/MAP2K1/RAF1/GAB2/GRB2/MAP2K4/PRKCB/PIK3CB/PDPK1/MAP2K2/VAV1/VAV3/INPP5D/FYN/VAV2/TNF/LCP2/PRKCA
KEGG_CHEMOKINE_SIGNALING_PATHWAY	KEGG_CHEMOKINE_SIGNALING_PATHWAY	183	0.483347	1.49524	0.000796582	0.00563735	0.00403129	2452	tags=28%, list=15%, signal=24%	RAC2/PPBP/RHOA/LYN/FGR/GNAI3/STAT1/PIK3CG/GNG11/STAT2/WAS/GNAI2/NFKBIA/CSK/CCL5/NCF1/NFKB1/MAPK3/JAK2/CCR1/RAP1B/GNG10/PAK1/GNG2/ROCK1/MAP2K1/GNB1/STAT5B/RAF1/PXN/PREX1/GRB2/CXCR1/PLCB2/GNG5/ADCY7/PRKCB/IKBKG/GRK6/PIK3CB/VAV1/CXCL10/VAV3/CXCL1/GSK3B/CXCL5/GNB4/ADCY3/DOCK2/VAV2/ARRB2
KEGG_CARDIAC_MUSCLE_CONTRACTION	KEGG_CARDIAC_MUSCLE_CONTRACTION	71	0.583515	1.64468	0.000882806	0.00601616	0.00430217	2356	tags=30%, list=15%, signal=25%	UQCRHL/COX7A2/COX8A/COX7B/COX4I1/COX7C/UQCRC2/COX5B/COX7A2L/COX6A1/UQCRQ/COX6C/UQCRH/COX6B1/TPM3/UQCRFS1/UQCRB/SLC9A1/CYC1/SLC9A6/COX5A
KEGG_LONG_TERM_POTENTIATION	KEGG_LONG_TERM_POTENTIATION	69	0.552252	1.55059	0.00186696	0.0122686	0.00877332	3747	tags=48%, list=23%, signal=37%	CALM2/ATF4/PPP1R12A/PPP1CC/CALM1/MAPK3/CALM3/RAP1B/MAP2K1/RAF1/ARAF/PPP1CA/PPP1CB/PLCB2/PPP3CB/RPS6KA1/PRKCB/MAP2K2/ITPR2/ITPR1/GNAQ/CAMK2G/PRKCA/EP300/RPS6KA2/RPS6KA3/PPP3CC/PPP3CA/CREBBP/CALML5/NRAS/RAP1A/MAPK1
KEGG_TYPE_I_DIABETES_MELLITUS	KEGG_TYPE_I_DIABETES_MELLITUS	41	0.63221	1.65677	0.00222959	0.0141464	0.0101161	2493	tags=44%, list=15%, signal=37%	HLA-E/HLA-G/HLA-DRA/HLA-A/HLA-B/HLA-DRB5/HLA-DPA1/IL1B/HLA-DMB/GZMB/HSPD1/HLA-C/HLA-DMA/HLA-F/FAS/HLA-DOB/ICA1/TNF
KEGG_GRAFT_VERSUS_HOST_DISEASE	KEGG_GRAFT_VERSUS_HOST_DISEASE	37	0.641517	1.64315	0.00262134	0.0160776	0.0114971	3447	tags=65%, list=21%, signal=51%	HLA-E/HLA-G/HLA-DRA/HLA-A/HLA-B/HLA-DRB5/HLA-DPA1/IL1B/HLA-DMB/GZMB/HLA-C/HLA-DMA/HLA-F/FAS/KIR3DL2/HLA-DOB/TNF/IFNG/IL6/KLRD1/KIR2DL3/CD80/HLA-DQA1/HLA-DPB1
KEGG_NEUROACTIVE_LIGAND_RECEPTOR_INTERACTION	KEGG_NEUROACTIVE_LIGAND_RECEPTOR_INTERACTION	270	-0.308529	-1.26217	0.00358791	0.021296	0.0152288	2981	tags=21%, list=18%, signal=18%	P2RY11/GRM5/P2RY6/OPRD1/RXFP2/HTR1B/GH2/GABRA3/CHRM4/NMUR2/ADORA1/EDNRB/UTS2R/HTR1F/GALR1/GRID2/HCRTR1/OXTR/GLRA3/NPY1R/MC4R/GRIK1/TRHR/P2RX6/ADRB3/CNR1/PTH2R/BDKRB2/ADORA3/F2RL2/TSHR/CGA/GRIK3/PRSS3/GRIN3A/TAAR2/VIPR2/AGTR1/GABRB3/MC2R/GABRB2/CHRNB1/GPR156/P2RY8/GRIA2/CHRNE/LEPR/GABBR2/CCKAR/CHRNA1/CHRNA3/NPFFR2/VIPR1/SSTR1/CHRNA2/TACR3/CTSG/GABRP
KEGG_PROTEIN_EXPORT	KEGG_PROTEIN_EXPORT	22	0.691021	1.6485	0.0047423	0.0256642	0.0183526	3262	tags=59%, list=20%, signal=47%	SEC61B/SRP19/SEC11A/SEC61G/SEC11C/SPCS1/SRP14/SPCS2/SPCS3/SRP72/OXA1L/SEC63/HSPA5
KEGG_APOPTOSIS	KEGG_APOPTOSIS	86	0.52099	1.51514	0.00463634	0.0256642	0.0183526	2010	tags=28%, list=12%, signal=25%	TNFSF10/PIK3CG/CFLAR/BID/IL1B/APAF1/PRKAR1A/NFKBIA/TNFRSF1A/NFKB1/MYD88/IL1RAP/IL1R1/FADD/IRAK3/IRAK1/PPP3CB/CAPN1/TNFRSF10B/FAS/TNFRSF10C/IKBKG/PIK3CB/XIAP
KEGG_ENDOCYTOSIS	KEGG_ENDOCYTOSIS	174	0.459841	1.41733	0.00448844	0.0256642	0.0183526	2840	tags=30%, list=18%, signal=25%	HLA-E/HSPA1A/HLA-G/HLA-A/HLA-B/HSPA8/EHD1/RAB5A/RAB11A/VPS4B/RAB31/VPS36/AP2S1/SH3GLB1/CHMP5/RAB5C/CHMP2B/RAB5B/VPS37C/TSG101/HLA-C/IQSEC1/EPN1/PDCD6IP/CLTB/CHMP1B/ACAP1/CLTC/CXCR1/HSPA1B/ACAP2/HLA-F/VPS28/GRK6/SMAP2/RAB22A/HGS/CHMP4B/USP8/HSPA6/CSF1R/IL2RB/CHMP4A/GIT2/EPS15/ARRB2/ASAP1/ARFGAP3/VPS4A/ARAP1/SMAP1/AP2M1/VTA1
KEGG_GLYCOSAMINOGLYCAN_BIOSYNTHESIS_HEPARAN_SULFATE	KEGG_GLYCOSAMINOGLYCAN_BIOSYNTHESIS_HEPARAN_SULFATE	26	-0.618049	-1.7976	0.00500254	0.0262991	0.0188066	2955	tags=38%, list=18%, signal=32%	B4GALT7/NDST4/B3GAT1/HS3ST3A1/EXTL2/EXTL3/HS3ST3B1/EXT2/HS6ST1/EXT1
KEGG_VASOPRESSIN_REGULATED_WATER_REABSORPTION	KEGG_VASOPRESSIN_REGULATED_WATER_REABSORPTION	44	0.603302	1.59049	0.00541968	0.0277006	0.0198088	3289	tags=43%, list=20%, signal=35%	ARHGDIB/CREB1/GNAS/NSF/RAB5A/RAB11A/RAB5C/RAB5B/DYNC1LI2/ARHGDIA/DCTN2/DCTN4/DCTN6/ADCY3/DYNC1LI1/DCTN5/CREB3L2/DYNC2H1/RAB11B
KEGG_INSULIN_SIGNALING_PATHWAY	KEGG_INSULIN_SIGNALING_PATHWAY	135	0.479277	1.45329	0.00599625	0.0298192	0.0213238	2144	tags=24%, list=13%, signal=21%	CALM2/PYGL/FLOT2/RHOQ/RPS6/PPP1CC/PIK3CG/CALM1/PRKAR1A/PTPN1/FLOT1/MAPK3/CALM3/MKNK2/PPP1R3D/HK3/MAP2K1/RAF1/ARAF/PPP1CA/PPP1CB/RHEB/GRB2/HK2/PIK3CB/PRKAA1/PDPK1/MAP2K2/EIF4E2/GSK3B/RPS6KB1/INPP5D
KEGG_ADHERENS_JUNCTION	KEGG_ADHERENS_JUNCTION	68	0.549983	1.53646	0.00617299	0.0298903	0.0213746	1609	tags=22%, list=10%, signal=20%	RAC2/RHOA/IQGAP1/ACTB/ACTG1/ACTN1/WAS/PTPN1/MAPK3/SMAD4/MAP3K7/TGFBR2/WASF2/NLK/CSNK2B
KEGG_BASAL_CELL_CARCINOMA	KEGG_BASAL_CELL_CARCINOMA	55	-0.46369	-1.58207	0.00677593	0.0319685	0.0228608	3730	tags=29%, list=23%, signal=22%	HHIP/PTCH1/WNT4/FZD5/TCF7L2/GLI3/WNT3A/WNT2B/DVL3/FZD10/WNT7B/DVL1/FZD8/AXIN2/TP53/LEF1
KEGG_OOCYTE_MEIOSIS	KEGG_OOCYTE_MEIOSIS	109	0.479833	1.42125	0.00793928	0.0365207	0.0261161	3499	tags=35%, list=22%, signal=28%	CALM2/YWHAB/PPP1CC/CALM1/YWHAG/YWHAH/YWHAQ/ANAPC13/MAPK3/PPP2R5A/CALM3/CDC26/RBX1/MAP2K1/PPP2R5E/SLK/PPP1CA/PPP1CB/PPP3CB/RPS6KA1/ADCY7/ITPR2/MAD2L2/ANAPC5/ITPR1/ADCY3/CAMK2G/ANAPC4/PPP2CA/CDC16/RPS6KA2/RPS6KA3/SMC3/PPP3CC/PPP3CA/ADCY4/ANAPC10/CALML5
KEGG_ALLOGRAFT_REJECTION	KEGG_ALLOGRAFT_REJECTION	35	0.62321	1.59116	0.00985614	0.0442325	0.0316308	2493	tags=46%, list=15%, signal=39%	HLA-E/HLA-G/HLA-DRA/HLA-A/HLA-B/HLA-DRB5/HLA-DPA1/HLA-DMB/GZMB/HLA-C/HLA-DMA/HLA-F/FAS/HLA-DOB/CD40/TNF
